# Supplementary material for: Transcriptome-wide map of N6-methyladenosine (m6A) profiling in coronary artery disease (CAD) with clopidogrel resistance
Source: Clin Epigenetics. 2023 Dec 15;15:194. doi: 10.1186/s13148-023-01602-w (PMC10722764; doi:10.1186/s13148-023-01602-w)
Supplement: Supplementary file 1 — Additional file 1: STable 1. Differential mRNA expression in CR and non-CR patients. [file 13148_2023_1602_MOESM1_ESM.xls]

GeneID	Length	R17_expression	R32_expression	R22_expression	R38_expression	R25_expression	R6_expression	R7_expression	R9_expression	R10_expression	R14_expression	logFC	Pvalue	FDR	eggNOG_ID	eggNOG_Eval	eggNOG_Score	eggNOG_Orthlogy_Group	eggNOG_Functional_categories	GO_MF	GO_CC	GO_BP	KO ID|KO name|Hyperlink	Swissprot_ID	Swissprot_Eval	Swissprot_Score	Swissprot_Annotation	Trembl_ID	Trembl_Eval	Trembl_Score	Trembl_Annotation	NR_ID	NR_Eval	NR_Score	NR_Annotation
MSTRG.148	1497.00	0.00	0.02	0.00	0.06	0.00	478.82	316.35	0.00	0.02	354.01	14.1539536411709	2.95212514205902e-147	8.45547683188545e-143	9606.ENSP00000408986	4.6e-211	740.0	NOG43225	[U]	GO:0005488|binding; GO:0005515|protein binding; GO:0030881|beta-2-microglobulin binding; GO:0005102|receptor binding; GO:0097159|organic cyclic compound binding; GO:0003676|nucleic acid binding; GO:0003723|RNA binding; GO:0033218|amide binding; GO:0042277|peptide binding; GO:0042605|peptide antigen binding; GO:0003823|antigen binding; GO:1901363|heterocyclic compound binding	GO:0044422|organelle part; GO:0031090|organelle membrane; GO:0098588|bounding membrane of organelle; GO:0030666|endocytic vesicle membrane; GO:0030670|phagocytic vesicle membrane; GO:0000139|Golgi membrane; GO:0030658|transport vesicle membrane; GO:0012507|ER to Golgi transport vesicle membrane; GO:0030660|Golgi-associated vesicle membrane; GO:0030662|coated vesicle membrane; GO:0010008|endosome …	GO:0044699|single-organism process; GO:0044700|single organism signaling; GO:0007165|signal transduction; GO:0007166|cell surface receptor signaling pathway; GO:0019221|cytokine-mediated signaling pathway; GO:0060337|type I interferon signaling pathway; GO:0060333|interferon-gamma-mediated signaling pathway; GO:0001913|T cell mediated cytotoxicity; GO:0001914|regulation of T cell mediated cytotox…	K06751|MHC1|http://www.genome.jp/dbget-bin/www_bget?ko:K06751	P30512	6.5e-213	737.3	HLA class I histocompatibility antigen, A-29 alpha chain OS=Homo sapiens GN=HLA-A PE=1 SV=2	B0UXQ0	3.4e-213	740.0	HLA class I histocompatibility antigen, A-3 alpha chain OS=Homo sapiens GN=HLA-A PE=1 SV=1	CAA42702.1	5.9e-212	740.0	HLA-A2902, partial [Homo sapiens] &gt;CAQ16345.1 MHC class I antigen [Homo sapiens] &gt;ADQ48108.1 MHC class I antigen [Homo sapiens] &gt;CDO33932.1 MHC Class I antigen [Homo sapiens] &gt;CEG62396.1 MHC class I antigen [Homo sapiens] &gt;CTQ48004.1 MHC class I antigen [Homo sapiens] &gt;CRX74685.1 MHC class I antigen [Homo sapiens] &gt;CUI25654.1 MHC class I antigen [Homo sapiens] &gt;CUX90972.1 …
MSTRG.149	1357.00	0.09	0.14	0.00	0.07	0.06	726.22	861.36	1.07	0.05	354.94	12.2452659678853	2.52475048572789e-142	3.61569517061091e-138	9606.ENSP00000408986	4.1e-211	740.0	NOG43225	[U]	GO:0005488|binding; GO:0005515|protein binding; GO:0030881|beta-2-microglobulin binding; GO:0005102|receptor binding; GO:0097159|organic cyclic compound binding; GO:0003676|nucleic acid binding; GO:0003723|RNA binding; GO:0033218|amide binding; GO:0042277|peptide binding; GO:0042605|peptide antigen binding; GO:0003823|antigen binding; GO:1901363|heterocyclic compound binding	GO:0044422|organelle part; GO:0031090|organelle membrane; GO:0098588|bounding membrane of organelle; GO:0030666|endocytic vesicle membrane; GO:0030670|phagocytic vesicle membrane; GO:0000139|Golgi membrane; GO:0030658|transport vesicle membrane; GO:0012507|ER to Golgi transport vesicle membrane; GO:0030660|Golgi-associated vesicle membrane; GO:0030662|coated vesicle membrane; GO:0010008|endosome …	GO:0044699|single-organism process; GO:0044700|single organism signaling; GO:0007165|signal transduction; GO:0007166|cell surface receptor signaling pathway; GO:0019221|cytokine-mediated signaling pathway; GO:0060337|type I interferon signaling pathway; GO:0060333|interferon-gamma-mediated signaling pathway; GO:0001913|T cell mediated cytotoxicity; GO:0001914|regulation of T cell mediated cytotox…	K06751|MHC1|http://www.genome.jp/dbget-bin/www_bget?ko:K06751	P30512	5.9e-213	737.3	HLA class I histocompatibility antigen, A-29 alpha chain OS=Homo sapiens GN=HLA-A PE=1 SV=2	B0UXQ0	3.1e-213	740.0	HLA class I histocompatibility antigen, A-3 alpha chain OS=Homo sapiens GN=HLA-A PE=1 SV=1	CAA42702.1	5.4e-212	740.0	HLA-A2902, partial [Homo sapiens] &gt;CAQ16345.1 MHC class I antigen [Homo sapiens] &gt;ADQ48108.1 MHC class I antigen [Homo sapiens] &gt;CDO33932.1 MHC Class I antigen [Homo sapiens] &gt;CEG62396.1 MHC class I antigen [Homo sapiens] &gt;CTQ48004.1 MHC class I antigen [Homo sapiens] &gt;CRX74685.1 MHC class I antigen [Homo sapiens] &gt;CUI25654.1 MHC class I antigen [Homo sapiens] &gt;CUX90972.1 …
MSTRG.321	1528.00	419.21	0.00	0.03	710.60	674.31	0.03	0.00	0.13	0.00	0.04	-12.5563156974176	4.44512099512375e-142	4.24390518474448e-138	9606.ENSP00000383245	1.5e-180	638.6	NOG43225	[U]	GO:0005488|binding; GO:0005515|protein binding; GO:0005102|receptor binding; GO:0033218|amide binding; GO:0042277|peptide binding; GO:0042605|peptide antigen binding; GO:0003823|antigen binding	GO:0044422|organelle part; GO:0031090|organelle membrane; GO:0098588|bounding membrane of organelle; GO:0030666|endocytic vesicle membrane; GO:0030670|phagocytic vesicle membrane; GO:0000139|Golgi membrane; GO:0030658|transport vesicle membrane; GO:0012507|ER to Golgi transport vesicle membrane; GO:0030660|Golgi-associated vesicle membrane; GO:0030662|coated vesicle membrane; GO:0010008|endosome …	GO:0044699|single-organism process; GO:0044700|single organism signaling; GO:0007165|signal transduction; GO:0007166|cell surface receptor signaling pathway; GO:0019221|cytokine-mediated signaling pathway; GO:0060337|type I interferon signaling pathway; GO:0060333|interferon-gamma-mediated signaling pathway; GO:0001913|T cell mediated cytotoxicity; GO:0001914|regulation of T cell mediated cytotox…	K06751|MHC1|http://www.genome.jp/dbget-bin/www_bget?ko:K06751	Q9TNN7	1.4e-186	649.8	HLA class I histocompatibility antigen, Cw-5 alpha chain OS=Homo sapiens GN=HLA-C PE=1 SV=1	Q5RIP0	4.8e-186	649.8	MHC class I antigen OS=Homo sapiens GN=HLA-Cw PE=3 SV=1	Q9TNN7.1	8.2e-185	649.8	RecName: Full=HLA class I histocompatibility antigen, Cw-5 alpha chain; AltName: Full=MHC class I antigen Cw*5; Flags: Precursor &gt;CAA09340.1 HLA class I antigen [Homo sapiens] &gt;AAD11469.1 MHC class I antigen [Homo sapiens] &gt;ACX53677.1 MHC class I antigen [Homo sapiens] &gt;BAN59840.1 MHC class I antigen [Homo sapiens] &gt;CDK41203.1 MHC class I antigen [Homo sapiens] &gt;CUU97175.1 MHC c…
MSTRG.442	1232.00	146.02	0.00	0.00	0.00	93.00	0.00	0.00	0.00	0.00	0.00	-14.4877858505269	6.44396570018529e-115	4.61420163961768e-111	9606.ENSP00000378786	2.7e-145	521.2	NOG135623	[U]	GO:0004871|signal transducer activity; GO:0038023|signaling receptor activity; GO:0004888|transmembrane signaling receptor activity; GO:0032395|MHC class II receptor activity; GO:0005488|binding; GO:0005515|protein binding; GO:0032403|protein complex binding; GO:0023023|MHC protein complex binding; GO:0023026|MHC class II protein complex binding; GO:0033218|amide binding; GO:0042277|peptide bindi…	GO:0044422|organelle part; GO:0031090|organelle membrane; GO:0098588|bounding membrane of organelle; GO:0030666|endocytic vesicle membrane; GO:0030669|clathrin-coated endocytic vesicle membrane; GO:0000139|Golgi membrane; GO:0032588|trans-Golgi network membrane; GO:0030658|transport vesicle membrane; GO:0012507|ER to Golgi transport vesicle membrane; GO:0005774|vacuolar membrane; GO:0098852|lytic…	GO:0044699|single-organism process; GO:0044700|single organism signaling; GO:0007165|signal transduction; GO:0002764|immune response-regulating signaling pathway; GO:0002768|immune response-regulating cell surface receptor signaling pathway; GO:0002429|immune response-activating cell surface receptor signaling pathway; GO:0050851|antigen receptor-mediated signaling pathway; GO:0050852|T cell rece…	K06752|MHC2|http://www.genome.jp/dbget-bin/www_bget?ko:K06752	P01903	1.3e-147	520.0	HLA class II histocompatibility antigen, DR alpha chain OS=Homo sapiens GN=HLA-DRA PE=1 SV=1	A0A0G2JMH6	2.1e-147	521.2	HLA class II histocompatibility antigen, DR alpha chain OS=Homo sapiens GN=HLA-DRA PE=1 SV=1	NP_061984.2	3.6e-146	521.2	HLA class II histocompatibility antigen, DR alpha chain precursor [Homo sapiens] &gt;AAA59783.1 cell surface glycoprotein [Homo sapiens] &gt;CAB06609.1 major histocompatibility complex, class II, DR alpha [Homo sapiens] &gt;AAH32350.1 Major histocompatibility complex, class II, DR alpha [Homo sapiens] &gt;ABM82521.1 major histocompatibility complex, class II, DR alpha [synthetic construct] &gt;AB…
MSTRG.174	656.00	358.29	0.00	0.00	0.00	0.00	0.00	0.00	0.00	0.00	0.00	-13.7950372105698	1.48076585750493e-104	8.48241913813123e-101	9606.ENSP00000409322	5.8e-94	349.7	NOG135775	[U]	GO:0004871|signal transducer activity; GO:0038023|signaling receptor activity; GO:0004888|transmembrane signaling receptor activity; GO:0032395|MHC class II receptor activity; GO:0005488|binding; GO:0005515|protein binding; GO:0032403|protein complex binding; GO:0023023|MHC protein complex binding; GO:0023026|MHC class II protein complex binding; GO:0033218|amide binding; GO:0042277|peptide bindi…	GO:0044422|organelle part; GO:0031090|organelle membrane; GO:0098588|bounding membrane of organelle; GO:0030666|endocytic vesicle membrane; GO:0030669|clathrin-coated endocytic vesicle membrane; GO:0000139|Golgi membrane; GO:0032588|trans-Golgi network membrane; GO:0030658|transport vesicle membrane; GO:0012507|ER to Golgi transport vesicle membrane; GO:0005774|vacuolar membrane; GO:0098852|lytic…	GO:0044699|single-organism process; GO:0044700|single organism signaling; GO:0007165|signal transduction; GO:0002764|immune response-regulating signaling pathway; GO:0002768|immune response-regulating cell surface receptor signaling pathway; GO:0002429|immune response-activating cell surface receptor signaling pathway; GO:0050851|antigen receptor-mediated signaling pathway; GO:0050852|T cell rece…	K06752|MHC2|http://www.genome.jp/dbget-bin/www_bget?ko:K06752	P13761	1.3e-96	349.7	HLA class II histocompatibility antigen, DRB1-7 beta chain OS=Homo sapiens GN=HLA-DRB1 PE=1 SV=1	D7RIG5	4.4e-96	349.7	MHC class II antigen OS=Homo sapiens GN=HLA-DRB1 PE=2 SV=1	AAV28303.1	7.5e-95	349.7	MHC class II antigen [Homo sapiens]
TMSB4XP4	618.00	1098.69	1.23	1.38	0.72	0.76	1.19	0.92	0.95	0.69	0.80	-7.94988550790862	5.81172862501624e-87	2.77432552129525e-83	--	--	--	--	--	--	--	--	--	--	--	--	--	--	--	--	--	--	--	--	--
MSTRG.52	1072.00	0.00	0.00	0.00	0.06	0.00	0.00	0.00	29.00	35.26	24.32	10.7340549971156	5.50168399510379e-86	2.25113189982518e-82	9593.ENSGGOP00000018170	2.5e-110	404.8	NOG46515	[O]	GO:0005488|binding; GO:0005515|protein binding; GO:0042802|identical protein binding; GO:0019899|enzyme binding; GO:0044390|ubiquitin-like protein conjugating enzyme binding; GO:0043167|ion binding; GO:0043169|cation binding; GO:0046872|metal ion binding; GO:0046914|transition metal ion binding; GO:0008270|zinc ion binding; GO:0003824|catalytic activity; GO:0016740|transferase activity; GO:001978…	GO:0044422|organelle part; GO:0031090|organelle membrane; GO:0031966|mitochondrial membrane; GO:0044446|intracellular organelle part; GO:0031984|organelle subcompartment; GO:0098827|endoplasmic reticulum subcompartment; GO:0005789|endoplasmic reticulum membrane; GO:0036513|Derlin-1 retrotranslocation complex; GO:0031967|organelle envelope; GO:0005740|mitochondrial envelope; GO:0044432|endoplasmic…	GO:0044699|single-organism process; GO:0044710|single-organism metabolic process; GO:0044712|single-organism catabolic process; GO:0036503|ERAD pathway; GO:0030433|ubiquitin-dependent ERAD pathway; GO:0071712|ER-associated misfolded protein catabolic process; GO:0044763|single-organism cellular process; GO:0009987|cellular process; GO:0016043|cellular component organization; GO:0022607|cellular c…	K10666|RNF5|http://www.genome.jp/dbget-bin/www_bget?ko:K10666	Q99942	2.2e-106	382.9	E3 ubiquitin-protein ligase RNF5 OS=Homo sapiens GN=RNF5 PE=1 SV=1	A0A024RCQ4	7.6e-106	382.9	Ring finger protein 5, isoform CRA_a OS=Homo sapiens GN=RNF5 PE=4 SV=1	NP_008844.1	1.3e-104	382.9	E3 ubiquitin-protein ligase RNF5 [Homo sapiens] &gt;XP_001164301.1 PREDICTED: E3 ubiquitin-protein ligase RNF5 [Pan troglodytes] &gt;XP_003272190.1 PREDICTED: E3 ubiquitin-protein ligase RNF5 isoform X1 [Nomascus leucogenys] &gt;XP_003829821.1 PREDICTED: E3 ubiquitin-protein ligase RNF5 [Pan paniscus] &gt;XP_004043802.1 PREDICTED: E3 ubiquitin-protein ligase RNF5 [Gorilla gorilla gorilla] &gt;XP_…
MSTRG.138	817.00	17.92	0.00	14.21	0.00	14.62	0.00	0.00	0.00	0.00	0.00	-11.38218636986	5.37300966571404e-69	1.92367178556727e-65	9606.ENSP00000404376	7.8e-64	250.0	NOG42586	[K]	GO:0098772|molecular function regulator; GO:0030234|enzyme regulator activity; GO:0019207|kinase regulator activity; GO:0019209|kinase activator activity; GO:0030295|protein kinase activator activity; GO:0019887|protein kinase regulator activity; GO:0008047|enzyme activator activity; GO:0000988|transcription factor activity, protein binding; GO:0000989|transcription factor activity, transcription…	GO:0044422|organelle part; GO:0044446|intracellular organelle part; GO:0044427|chromosomal part; GO:0098687|chromosomal region; GO:0000775|chromosome, centromeric region; GO:0044428|nuclear part; GO:0070603|SWI/SNF superfamily-type complex; GO:0044451|nucleoplasm part; GO:0016604|nuclear body; GO:0016605|PML body; GO:0031981|nuclear lumen; GO:0005730|nucleolus; GO:0005654|nucleoplasm; GO:0043233|…	GO:0044699|single-organism process; GO:0044710|single-organism metabolic process; GO:0023014|signal transduction by protein phosphorylation; GO:0000165|MAPK cascade; GO:0051403|stress-activated MAPK cascade; GO:0007254|JNK cascade; GO:0007257|activation of JUN kinase activity; GO:0046328|regulation of JNK cascade; GO:0043506|regulation of JUN kinase activity; GO:0043507|positive regulation of JUN…	K02308|DAXX|http://www.genome.jp/dbget-bin/www_bget?ko:K02308	Q9UER7	1.7e-66	250.0	Death domain-associated protein 6 OS=Homo sapiens GN=DAXX PE=1 SV=2	A0A024RCS3	5.9e-66	250.0	DAXX OS=Homo sapiens GN=DAXX PE=4 SV=1	XP_001170728.2	1.0e-64	250.0	PREDICTED: death domain-associated protein 6 isoform X2 [Pan troglodytes] &gt;XP_009449300.1 PREDICTED: death domain-associated protein 6 isoform X2 [Pan troglodytes]
HLA-DRA	1195.70	293.92	0.24	0.13	1.67	135.70	2.59	1.65	0.11	0.00	0.82	-6.43393140926099	2.48712437835212e-67	7.91513516052905e-64	9606.ENSP00000378786	2.8e-145	521.2	NOG135623	[U]	GO:0005488|binding; GO:0003823|antigen binding; GO:0042605|peptide antigen binding; GO:0044877|macromolecular complex binding; GO:0032403|protein complex binding; GO:0023023|MHC protein complex binding; GO:0023026|MHC class II protein complex binding; GO:0033218|amide binding; GO:0042277|peptide binding; GO:0005515|protein binding; GO:0004871|signal transducer activity; GO:0038023|signaling recep…	GO:0005576|extracellular region; GO:0044421|extracellular region part; GO:0005615|extracellular space; GO:0070062|extracellular exosome; GO:0043230|extracellular organelle; GO:1903561|extracellular vesicle; GO:0044422|organelle part; GO:0031090|organelle membrane; GO:0012506|vesicle membrane; GO:0030659|cytoplasmic vesicle membrane; GO:0030662|coated vesicle membrane; GO:0030665|clathrin-coated v…	GO:0009987|cellular process; GO:0007154|cell communication; GO:0007165|signal transduction; GO:0007166|cell surface receptor signaling pathway; GO:0002768|immune response-regulating cell surface receptor signaling pathway; GO:0002429|immune response-activating cell surface receptor signaling pathway; GO:0050851|antigen receptor-mediated signaling pathway; GO:0050852|T cell receptor signaling path…	K06752|MHC2|http://www.genome.jp/dbget-bin/www_bget?ko:K06752	P01903	1.4e-147	520.0	HLA class II histocompatibility antigen, DR alpha chain OS=Homo sapiens GN=HLA-DRA PE=1 SV=1	A0A0G2JMH6	2.1e-147	521.2	HLA class II histocompatibility antigen, DR alpha chain OS=Homo sapiens GN=HLA-DRA PE=1 SV=1	NP_061984.2	3.7e-146	521.2	HLA class II histocompatibility antigen, DR alpha chain precursor [Homo sapiens] &gt;AAA59783.1 cell surface glycoprotein [Homo sapiens] &gt;CAB06609.1 major histocompatibility complex, class II, DR alpha [Homo sapiens] &gt;AAH32350.1 Major histocompatibility complex, class II, DR alpha [Homo sapiens] &gt;ABM82521.1 major histocompatibility complex, class II, DR alpha [synthetic construct] &gt;AB…
MSTRG.4698	2788.00	0.01	0.00	0.00	0.00	0.00	2.49	2.53	2.61	5.04	0.01	9.44648452336072	3.29608861621262e-67	9.44065701455618e-64	9606.ENSP00000337354	1.2e-244	852.4	COG0596	[R]	GO:0003824|catalytic activity; GO:0016787|hydrolase activity; GO:0016788|hydrolase activity, acting on ester bonds; GO:0052689|carboxylic ester hydrolase activity; GO:0004771|sterol esterase activity; GO:0016298|lipase activity	GO:0044422|organelle part; GO:0044446|intracellular organelle part; GO:0044437|vacuolar part; GO:0005775|vacuolar lumen; GO:0043202|lysosomal lumen; GO:0044428|nuclear part; GO:0031981|nuclear lumen; GO:0005730|nucleolus; GO:0044452|nucleolar part; GO:0001650|fibrillar center; GO:0043233|organelle lumen; GO:0070013|intracellular organelle lumen; GO:0044421|extracellular region part; GO:0043230|ex…	GO:0032502|developmental process; GO:0048856|anatomical structure development; GO:0048513|animal organ development; GO:0030324|lung development; GO:0030323|respiratory tube development; GO:0035295|tube development; GO:0009653|anatomical structure morphogenesis; GO:0032989|cellular component morphogenesis; GO:0000902|cell morphogenesis; GO:0007275|multicellular organism development; GO:0048731|sys…	K01052|LIPA|http://www.genome.jp/dbget-bin/www_bget?ko:K01052	P38571	2.6e-247	852.4	Lysosomal acid lipase/cholesteryl ester hydrolase OS=Homo sapiens GN=LIPA PE=1 SV=2	B3KRG8	3.7e-245	847.0	Lipase OS=Homo sapiens PE=2 SV=1	NP_000226.2	1.5e-245	852.4	lysosomal acid lipase/cholesteryl ester hydrolase isoform 1 precursor [Homo sapiens] &gt;NP_001121077.1 lysosomal acid lipase/cholesteryl ester hydrolase isoform 1 precursor [Homo sapiens] &gt;XP_003312800.1 PREDICTED: lysosomal acid lipase/cholesteryl ester hydrolase [Pan troglodytes] &gt;XP_521552.3 PREDICTED: lysosomal acid lipase/cholesteryl ester hydrolase [Pan troglodytes] &gt;XP_003825385.…
MSTRG.175	925.00	0.00	0.01	0.01	0.00	0.00	0.00	0.00	0.14	0.00	33.31	11.3187691639687	2.06382757140985e-66	5.37383175457463e-63	--	--	--	--	--	GO:0004871|signal transducer activity; GO:0038023|signaling receptor activity; GO:0004888|transmembrane signaling receptor activity; GO:0032395|MHC class II receptor activity; GO:0005488|binding; GO:0005515|protein binding; GO:0033218|amide binding; GO:0042277|peptide binding; GO:0042605|peptide antigen binding; GO:0003823|antigen binding; GO:0060089|molecular transducer activity; GO:0004872|rece…	GO:0044422|organelle part; GO:0031090|organelle membrane; GO:0098588|bounding membrane of organelle; GO:0030666|endocytic vesicle membrane; GO:0030669|clathrin-coated endocytic vesicle membrane; GO:0000139|Golgi membrane; GO:0032588|trans-Golgi network membrane; GO:0030658|transport vesicle membrane; GO:0012507|ER to Golgi transport vesicle membrane; GO:0005774|vacuolar membrane; GO:0098852|lytic…	GO:0044699|single-organism process; GO:0044700|single organism signaling; GO:0007165|signal transduction; GO:0002764|immune response-regulating signaling pathway; GO:0002768|immune response-regulating cell surface receptor signaling pathway; GO:0002429|immune response-activating cell surface receptor signaling pathway; GO:0050851|antigen receptor-mediated signaling pathway; GO:0050852|T cell rece…	K06752|MHC2|http://www.genome.jp/dbget-bin/www_bget?ko:K06752	P01920	2.7e-100	362.5	HLA class II histocompatibility antigen, DQ beta 1 chain OS=Homo sapiens GN=HLA-DQB1 PE=1 SV=2	Q30074	2.9e-109	394.0	MHC class II HLA-DQ-beta-1 (Fragment) OS=Homo sapiens GN=HLA-DQB1 PE=2 SV=1	AAC41963.1	4.9e-108	394.0	MHC class II HLA-DQ-beta-1, partial [Homo sapiens]
MSTRG.60	1196.00	0.00	0.00	0.00	12.76	14.81	0.00	0.00	0.00	0.02	0.00	-9.76999731570063	1.51261959734307e-63	3.61037087559169e-60	9606.ENSP00000378786	2.7e-145	521.2	NOG135623	[U]	GO:0004871|signal transducer activity; GO:0038023|signaling receptor activity; GO:0004888|transmembrane signaling receptor activity; GO:0032395|MHC class II receptor activity; GO:0005488|binding; GO:0005515|protein binding; GO:0032403|protein complex binding; GO:0023023|MHC protein complex binding; GO:0023026|MHC class II protein complex binding; GO:0033218|amide binding; GO:0042277|peptide bindi…	GO:0044422|organelle part; GO:0031090|organelle membrane; GO:0098588|bounding membrane of organelle; GO:0030666|endocytic vesicle membrane; GO:0030669|clathrin-coated endocytic vesicle membrane; GO:0000139|Golgi membrane; GO:0032588|trans-Golgi network membrane; GO:0030658|transport vesicle membrane; GO:0012507|ER to Golgi transport vesicle membrane; GO:0005774|vacuolar membrane; GO:0098852|lytic…	GO:0044699|single-organism process; GO:0044700|single organism signaling; GO:0007165|signal transduction; GO:0002764|immune response-regulating signaling pathway; GO:0002768|immune response-regulating cell surface receptor signaling pathway; GO:0002429|immune response-activating cell surface receptor signaling pathway; GO:0050851|antigen receptor-mediated signaling pathway; GO:0050852|T cell rece…	K06752|MHC2|http://www.genome.jp/dbget-bin/www_bget?ko:K06752	P01903	1.3e-147	520.0	HLA class II histocompatibility antigen, DR alpha chain OS=Homo sapiens GN=HLA-DRA PE=1 SV=1	A0A0G2JMH6	2.0e-147	521.2	HLA class II histocompatibility antigen, DR alpha chain OS=Homo sapiens GN=HLA-DRA PE=1 SV=1	NP_061984.2	3.4e-146	521.2	HLA class II histocompatibility antigen, DR alpha chain precursor [Homo sapiens] &gt;AAA59783.1 cell surface glycoprotein [Homo sapiens] &gt;CAB06609.1 major histocompatibility complex, class II, DR alpha [Homo sapiens] &gt;AAH32350.1 Major histocompatibility complex, class II, DR alpha [Homo sapiens] &gt;ABM82521.1 major histocompatibility complex, class II, DR alpha [synthetic construct] &gt;AB…
MSTRG.15427	2340.00	0.00	0.00	0.00	0.00	0.00	1.60	0.00	4.68	4.70	0.00	11.0822476051204	4.79623997091062e-63	1.05672234805248e-59	9606.ENSP00000221566	8.1e-114	417.5	COG0457	[R]	GO:0005198|structural molecule activity; GO:0032947|protein complex scaffold activity; GO:0005488|binding; GO:0005515|protein binding; GO:0032403|protein complex binding; GO:1904288|BAT3 complex binding; GO:0042802|identical protein binding; GO:0043621|protein self-association; GO:0044877|macromolecular complex binding	GO:0005623|cell; GO:0044464|cell part; GO:0044424|intracellular part; GO:0043229|intracellular organelle; GO:0043231|intracellular membrane-bounded organelle; GO:0005634|nucleus; GO:0005737|cytoplasm; GO:0044444|cytoplasmic part; GO:0005829|cytosol; GO:0044445|cytosolic part; GO:0072379|ER membrane insertion complex; GO:0072380|TRC complex; GO:0005622|intracellular; GO:0032991|macromolecular comp…	GO:0044699|single-organism process; GO:0044710|single-organism metabolic process; GO:0044712|single-organism catabolic process; GO:0036503|ERAD pathway; GO:1904292|regulation of ERAD pathway; GO:1904294|positive regulation of ERAD pathway; GO:1903071|positive regulation of ER-associated ubiquitin-dependent protein catabolic process; GO:1904293|negative regulation of ERAD pathway; GO:1903070|negat…	K16365|SGTA|http://www.genome.jp/dbget-bin/www_bget?ko:K16365	O43765	1.8e-116	417.5	Small glutamine-rich tetratricopeptide repeat-containing protein alpha OS=Homo sapiens GN=SGTA PE=1 SV=1	B4DEA6	6.1e-108	391.0	cDNA FLJ56566, highly similar to Small glutamine-rich tetratricopeptiderepeat-containing protein A OS=Homo sapiens PE=2 SV=1	NP_003012.1	1.1e-114	417.5	small glutamine-rich tetratricopeptide repeat-containing protein alpha [Homo sapiens] &gt;XP_003316048.1 PREDICTED: small glutamine-rich tetratricopeptide repeat-containing protein alpha [Pan troglodytes] &gt;XP_011526480.1 PREDICTED: small glutamine-rich tetratricopeptide repeat-containing protein alpha isoform X1 [Homo sapiens] &gt;XP_016792510.1 PREDICTED: small glutamine-rich tetratricopeptid…
MSTRG.24	907.00	0.00	0.00	26.05	0.00	0.00	0.00	0.00	0.00	0.00	0.00	-10.8001000827761	1.39429126204543e-60	2.85252073767895e-57	9606.ENSP00000409910	3.5e-81	307.8	NOG43225	[U]	GO:0005488|binding; GO:0005515|protein binding; GO:0030881|beta-2-microglobulin binding; GO:0032403|protein complex binding; GO:0042608|T cell receptor binding; GO:0005102|receptor binding; GO:0046703|natural killer cell lectin-like receptor binding; GO:0042287|MHC protein binding; GO:0042288|MHC class I protein binding; GO:0033218|amide binding; GO:0042277|peptide binding; GO:0042605|peptide ant…	GO:0044422|organelle part; GO:0031090|organelle membrane; GO:0098588|bounding membrane of organelle; GO:0030666|endocytic vesicle membrane; GO:0030670|phagocytic vesicle membrane; GO:0000139|Golgi membrane; GO:0030658|transport vesicle membrane; GO:0012507|ER to Golgi transport vesicle membrane; GO:0030660|Golgi-associated vesicle membrane; GO:0030662|coated vesicle membrane; GO:0010008|endosome …	GO:0044699|single-organism process; GO:1902578|single-organism localization; GO:0044765|single-organism transport; GO:0046903|secretion; GO:0051046|regulation of secretion; GO:1903530|regulation of secretion by cell; GO:1903532|positive regulation of secretion by cell; GO:0050714|positive regulation of protein secretion; GO:0051024|positive regulation of immunoglobulin secretion; GO:0050708|regul…	K06751|MHC1|http://www.genome.jp/dbget-bin/www_bget?ko:K06751	P13747	7.7e-84	307.8	HLA class I histocompatibility antigen, alpha chain E OS=Homo sapiens GN=HLA-E PE=1 SV=3	Q6DU50	2.6e-83	307.8	HLA-E OS=Homo sapiens GN=HLA-E PE=3 SV=1	BAD93107.1	4.5e-82	307.8	HLA class I histocompatibility antigen, E alpha chain precursor variant, partial [Homo sapiens]
MSTRG.166	1145.00	0.00	18.36	0.00	0.00	0.00	0.00	0.00	0.00	0.00	0.00	-10.6288779851877	2.88777997090317e-58	5.51411959510724e-55	9606.ENSP00000416233	3.9e-178	630.2	NOG43225	[U]	GO:0005488|binding; GO:0005515|protein binding; GO:0030881|beta-2-microglobulin binding; GO:0005102|receptor binding; GO:0097159|organic cyclic compound binding; GO:0003676|nucleic acid binding; GO:0003723|RNA binding; GO:0033218|amide binding; GO:0042277|peptide binding; GO:0042605|peptide antigen binding; GO:0003823|antigen binding; GO:1901363|heterocyclic compound binding	GO:0044422|organelle part; GO:0031090|organelle membrane; GO:0098588|bounding membrane of organelle; GO:0030666|endocytic vesicle membrane; GO:0030670|phagocytic vesicle membrane; GO:0000139|Golgi membrane; GO:0030658|transport vesicle membrane; GO:0012507|ER to Golgi transport vesicle membrane; GO:0030660|Golgi-associated vesicle membrane; GO:0030662|coated vesicle membrane; GO:0010008|endosome …	GO:0044699|single-organism process; GO:0044700|single organism signaling; GO:0007165|signal transduction; GO:0007166|cell surface receptor signaling pathway; GO:0019221|cytokine-mediated signaling pathway; GO:0060337|type I interferon signaling pathway; GO:0060333|interferon-gamma-mediated signaling pathway; GO:0001913|T cell mediated cytotoxicity; GO:0001914|regulation of T cell mediated cytotox…	K06751|MHC1|http://www.genome.jp/dbget-bin/www_bget?ko:K06751	P01892	9.2e-183	636.7	HLA class I histocompatibility antigen, A-2 alpha chain OS=Homo sapiens GN=HLA-A PE=1 SV=1	Q5MAG5	3.1e-182	636.7	MHC Class I Antigen OS=Homo sapiens GN=HLA-A PE=3 SV=1	P01892.1	5.4e-181	636.7	RecName: Full=HLA class I histocompatibility antigen, A-2 alpha chain; AltName: Full=MHC class I antigen A*2; Flags: Precursor &gt;AAA98727.1 MHC class I antigen [Homo sapiens] &gt;AAA59606.1 MHC class I lymphocyte antigen [Homo sapiens] &gt;CAD87771.1 MHC class I antigen [Homo sapiens] &gt;AAA76608.2 HLA-A2 [Homo sapiens] &gt;AAQ64634.1 MHC class I antigen [Homo sapiens] &gt;CAE01416.1 MHC class…
MSTRG.268	822.00	0.03	0.00	0.02	114.11	0.00	0.02	0.00	0.00	0.00	0.99	-6.28606807627541	1.09372368742746e-54	1.95790211595607e-51	9606.ENSP00000383245	1.4e-158	564.7	NOG43225	[U]	GO:0005488|binding; GO:0005515|protein binding; GO:0005102|receptor binding; GO:0033218|amide binding; GO:0042277|peptide binding; GO:0042605|peptide antigen binding; GO:0003823|antigen binding	GO:0044422|organelle part; GO:0031090|organelle membrane; GO:0098588|bounding membrane of organelle; GO:0030666|endocytic vesicle membrane; GO:0030670|phagocytic vesicle membrane; GO:0000139|Golgi membrane; GO:0030658|transport vesicle membrane; GO:0012507|ER to Golgi transport vesicle membrane; GO:0030660|Golgi-associated vesicle membrane; GO:0030662|coated vesicle membrane; GO:0010008|endosome …	GO:0044699|single-organism process; GO:0044700|single organism signaling; GO:0007165|signal transduction; GO:0007166|cell surface receptor signaling pathway; GO:0019221|cytokine-mediated signaling pathway; GO:0060337|type I interferon signaling pathway; GO:0060333|interferon-gamma-mediated signaling pathway; GO:0001913|T cell mediated cytotoxicity; GO:0001914|regulation of T cell mediated cytotox…	K06751|MHC1|http://www.genome.jp/dbget-bin/www_bget?ko:K06751	Q9TNN7	3.2e-161	564.7	HLA class I histocompatibility antigen, Cw-5 alpha chain OS=Homo sapiens GN=HLA-C PE=1 SV=1	A2BF26	1.1e-160	564.7	HLA class I histocompatibility antigen, Cw-6 alpha chain OS=Homo sapiens GN=HLA-C PE=1 SV=1	Q9TNN7.1	1.9e-159	564.7	RecName: Full=HLA class I histocompatibility antigen, Cw-5 alpha chain; AltName: Full=MHC class I antigen Cw*5; Flags: Precursor &gt;CAA09340.1 HLA class I antigen [Homo sapiens] &gt;AAD11469.1 MHC class I antigen [Homo sapiens] &gt;ACX53677.1 MHC class I antigen [Homo sapiens] &gt;BAN59840.1 MHC class I antigen [Homo sapiens] &gt;CDK41203.1 MHC class I antigen [Homo sapiens] &gt;CUU97175.1 MHC c…
MSTRG.236	746.00	0.00	0.12	0.21	0.10	0.23	8.58	11.87	7.73	20.19	14.12	6.53582145275343	2.10024280299983e-54	3.53853849197183e-51	9606.ENSP00000387914	1.0e-70	272.7	COG1594	[K]	GO:0005488|binding; GO:0097159|organic cyclic compound binding; GO:0003676|nucleic acid binding; GO:1901363|heterocyclic compound binding; GO:0043167|ion binding; GO:0043169|cation binding; GO:0046872|metal ion binding; GO:0046914|transition metal ion binding; GO:0008270|zinc ion binding; GO:0003824|catalytic activity; GO:0016740|transferase activity; GO:0016772|transferase activity, transferring…	GO:0044422|organelle part; GO:0044446|intracellular organelle part; GO:0044428|nuclear part; GO:0031981|nuclear lumen; GO:0005730|nucleolus; GO:0044452|nucleolar part; GO:0005736|DNA-directed RNA polymerase I complex; GO:0005654|nucleoplasm; GO:0055029|nuclear DNA-directed RNA polymerase complex; GO:0043233|organelle lumen; GO:0070013|intracellular organelle lumen; GO:0005623|cell; GO:0044464|cel…	GO:0009987|cellular process; GO:0044237|cellular metabolic process; GO:0044249|cellular biosynthetic process; GO:0034645|cellular macromolecule biosynthetic process; GO:0006351|transcription, DNA-templated; GO:0006360|transcription from RNA polymerase I promoter; GO:0006363|termination of RNA polymerase I transcription; GO:0006361|transcription initiation from RNA polymerase I promoter; GO:000635…	K03000|RPA12, ZNRD1|http://www.genome.jp/dbget-bin/www_bget?ko:K03000	Q9P1U0	2.3e-73	272.7	DNA-directed RNA polymerase I subunit RPA12 OS=Homo sapiens GN=ZNRD1 PE=2 SV=1	Q2L6J2	7.7e-73	272.7	DNA-directed RNA polymerase subunit OS=Homo sapiens GN=ZNRD1 PE=3 SV=1	XP_018884336.1	8.3e-90	333.2	PREDICTED: DNA-directed RNA polymerase I subunit RPA12, partial [Gorilla gorilla gorilla]
MSTRG.20259	964.00	0.00	11.94	0.00	9.01	0.00	0.00	0.00	0.00	0.00	0.00	-10.3053352963103	9.02238485886409e-54	1.43566192848659e-50	9606.ENSP00000291577	1.3e-147	528.5	COG3155	[Q]	--	GO:0005623|cell; GO:0044464|cell part; GO:0044424|intracellular part; GO:0043229|intracellular organelle; GO:0043231|intracellular membrane-bounded organelle; GO:0005739|mitochondrion; GO:0005737|cytoplasm; GO:0044444|cytoplasmic part; GO:0005622|intracellular; GO:0043226|organelle; GO:0043227|membrane-bounded organelle	--	--	P30042	3.0e-150	528.5	ES1 protein homolog, mitochondrial OS=Homo sapiens GN=C21orf33 PE=1 SV=3	A0A140VKB0	1.0e-149	528.5	Testis secretory sperm-binding protein Li 237E OS=Homo sapiens PE=2 SV=1	NP_004640.4	1.7e-148	528.5	ES1 protein homolog, mitochondrial isoform 1 precursor [Homo sapiens] &gt;P30042.3 RecName: Full=ES1 protein homolog, mitochondrial; AltName: Full=Protein GT335; AltName: Full=Protein KNP-I; Flags: Precursor &gt;BAA95554.1 HES1 protein [Homo sapiens] &gt;AEE61247.1 testis secretory sperm-binding protein Li 237E [Homo sapiens]
MSTRG.595	1198.00	11.62	0.00	0.00	0.12	0.03	0.01	0.00	0.00	0.00	0.00	-8.73433346689256	1.03466672961832e-50	1.55973286682779e-47	9601.ENSPPYP00000011012	1.2e-148	532.3	COG0166	[G]	GO:0005488|binding; GO:0005515|protein binding; GO:0019899|enzyme binding; GO:0044389|ubiquitin-like protein ligase binding; GO:0031625|ubiquitin protein ligase binding; GO:0005102|receptor binding; GO:0005125|cytokine activity; GO:0008083|growth factor activity; GO:0036094|small molecule binding; GO:0048029|monosaccharide binding; GO:0030246|carbohydrate binding; GO:0003824|catalytic activity; G…	GO:0044422|organelle part; GO:0044446|intracellular organelle part; GO:0044428|nuclear part; GO:0031981|nuclear lumen; GO:0005654|nucleoplasm; GO:0044433|cytoplasmic vesicle part; GO:0060205|cytoplasmic vesicle lumen; GO:0034774|secretory granule lumen; GO:1904813|ficolin-1-rich granule lumen; GO:0043233|organelle lumen; GO:0031983|vesicle lumen; GO:0070013|intracellular organelle lumen; GO:00444…	GO:0040011|locomotion; GO:0040012|regulation of locomotion; GO:2000145|regulation of cell motility; GO:0030334|regulation of cell migration; GO:0010632|regulation of epithelial cell migration; GO:0010634|positive regulation of epithelial cell migration; GO:0010595|positive regulation of endothelial cell migration; GO:0010594|regulation of endothelial cell migration; GO:0030335|positive regulation…	K01810|GPI, pgi|http://www.genome.jp/dbget-bin/www_bget?ko:K01810	P06744	4.7e-153	538.1	Glucose-6-phosphate isomerase OS=Homo sapiens GN=GPI PE=1 SV=4	A0A0J9YYH3	4.9e-154	543.1	Glucose-6-phosphate isomerase (Fragment) OS=Homo sapiens GN=GPI PE=1 SV=1	NP_001276718.1	6.9e-163	576.6	glucose-6-phosphate isomerase isoform 3 [Homo sapiens] &gt;XP_011525056.1 PREDICTED: glucose-6-phosphate isomerase isoform X1 [Homo sapiens]
MSTRG.28025	4165.00	0.00	0.00	0.00	0.00	0.00	0.00	2.95	0.04	0.00	0.00	10.0812021553281	3.76108134831144e-49	5.38624459891681e-46	9606.ENSP00000253861	0.0e+00	1870.9	NOG16824	[U]	GO:0005488|binding; GO:0005515|protein binding; GO:0047485|protein N-terminus binding; GO:0019899|enzyme binding; GO:0051020|GTPase binding; GO:0031267|small GTPase binding; GO:0017016|Ras GTPase binding; GO:0017160|Ral GTPase binding; GO:0019904|protein domain specific binding; GO:0030165|PDZ domain binding	GO:0045202|synapse; GO:0005623|cell; GO:0044464|cell part; GO:0090543|Flemming body; GO:0043209|myelin sheath; GO:0035748|myelin sheath abaxonal region; GO:0044424|intracellular part; GO:0005737|cytoplasm; GO:0099568|cytoplasmic region; GO:0005938|cell cortex; GO:0044448|cell cortex part; GO:0000145|exocyst; GO:0044444|cytoplasmic part; GO:0005829|cytosol; GO:0005886|plasma membrane; GO:0044459|p…	GO:0032502|developmental process; GO:0048646|anatomical structure formation involved in morphogenesis; GO:0001704|formation of primary germ layer; GO:0001707|mesoderm formation; GO:0048341|paraxial mesoderm formation; GO:0048856|anatomical structure development; GO:0048513|animal organ development; GO:0009887|animal organ morphogenesis; GO:0072132|mesenchyme morphogenesis; GO:0048340|paraxial mes…	K06111|EXOC4, SEC8|http://www.genome.jp/dbget-bin/www_bget?ko:K06111	Q96A65	0.0e+00	1870.9	Exocyst complex component 4 OS=Homo sapiens GN=EXOC4 PE=1 SV=1	Q6NX51	0.0e+00	1870.1	Exocyst complex component 4 OS=Homo sapiens GN=EXOC4 PE=2 SV=1	NP_068579.3	0.0e+00	1870.9	exocyst complex component 4 isoform a [Homo sapiens] &gt;Q96A65.1 RecName: Full=Exocyst complex component 4; AltName: Full=Exocyst complex component Sec8 &gt;AAK57456.1 secretory protein SEC8 [Homo sapiens] &gt;BAB55298.1 unnamed protein product [Homo sapiens] &gt;CAD89977.1 hypothetical protein [Homo sapiens] &gt;EAL24073.1 SEC8-like 1 (S. cerevisiae) [Homo sapiens] &gt;CAL38306.1 hypothetical p…
MSTRG.380	2266.00	0.13	0.00	2.53	1.95	0.00	0.00	0.00	0.00	0.00	0.00	-9.66775379154554	4.02769648924784e-45	5.49339442119222e-42	9606.ENSP00000459805	0.0e+00	1400.2	NOG14151	[S]	GO:0005488|binding; GO:0005515|protein binding; GO:0043167|ion binding; GO:0043169|cation binding; GO:0046872|metal ion binding; GO:0046914|transition metal ion binding; GO:0005506|iron ion binding; GO:0003824|catalytic activity; GO:0016491|oxidoreductase activity; GO:0051213|dioxygenase activity; GO:0016702|oxidoreductase activity, acting on single donors with incorporation of molecular oxygen, …	GO:0044422|organelle part; GO:0031090|organelle membrane; GO:0031965|nuclear membrane; GO:0044446|intracellular organelle part; GO:0031970|organelle envelope lumen; GO:0005641|nuclear envelope lumen; GO:0031967|organelle envelope; GO:0005635|nuclear envelope; GO:0044428|nuclear part; GO:0031981|nuclear lumen; GO:0034399|nuclear periphery; GO:0016363|nuclear matrix; GO:0005654|nucleoplasm; GO:0044…	GO:0044699|single-organism process; GO:1902578|single-organism localization; GO:0044765|single-organism transport; GO:0046903|secretion; GO:0032940|secretion by cell; GO:0006887|exocytosis; GO:0045055|regulated exocytosis; GO:0043299|leukocyte degranulation; GO:0043312|neutrophil degranulation; GO:0044707|single-multicellular organism process; GO:0002532|production of molecular mediator involved …	K00461|ALOX5|http://www.genome.jp/dbget-bin/www_bget?ko:K00461	P09917	0.0e+00	1400.2	Arachidonate 5-lipoxygenase OS=Homo sapiens GN=ALOX5 PE=1 SV=2	A8K9R4	6.7e-160	563.5	cDNA FLJ76967, highly similar to Homo sapiens arachidonate 15-lipoxygenase, second type (ALOX15B), mRNA OS=Homo sapiens PE=2 SV=1	NP_000689.1	0.0e+00	1400.2	arachidonate 5-lipoxygenase isoform 1 [Homo sapiens] &gt;P09917.2 RecName: Full=Arachidonate 5-lipoxygenase; Short=5-LO; Short=5-lipoxygenase &gt;AAA36183.1 lipoxygenase [Homo sapiens] &gt;AAA65450.1 5-lipoxygenase [Homo sapiens] &gt;AAI30333.1 Arachidonate 5-lipoxygenase [Homo sapiens] &gt;AAI32678.1 Arachidonate 5-lipoxygenase [Homo sapiens] &gt;ADR83089.1 arachidonate 5-lipoxygenase, partial […
MSTRG.91	1588.00	0.00	0.00	1869.95	1669.93	1934.23	0.00	0.00	0.00	195.22	0.00	-4.7382246531302	1.34401773068266e-44	1.74978890191876e-41	9606.ENSP00000388526	1.3e-208	731.9	NOG43225	[U]	GO:0005488|binding; GO:0005515|protein binding; GO:0030881|beta-2-microglobulin binding; GO:0005102|receptor binding; GO:0097159|organic cyclic compound binding; GO:0003676|nucleic acid binding; GO:0003723|RNA binding; GO:0033218|amide binding; GO:0042277|peptide binding; GO:0042605|peptide antigen binding; GO:0003823|antigen binding; GO:1901363|heterocyclic compound binding	GO:0044422|organelle part; GO:0031090|organelle membrane; GO:0098588|bounding membrane of organelle; GO:0030666|endocytic vesicle membrane; GO:0030670|phagocytic vesicle membrane; GO:0000139|Golgi membrane; GO:0030658|transport vesicle membrane; GO:0012507|ER to Golgi transport vesicle membrane; GO:0030660|Golgi-associated vesicle membrane; GO:0030662|coated vesicle membrane; GO:0010008|endosome …	GO:0044699|single-organism process; GO:0044700|single organism signaling; GO:0007165|signal transduction; GO:0007166|cell surface receptor signaling pathway; GO:0019221|cytokine-mediated signaling pathway; GO:0060337|type I interferon signaling pathway; GO:0060333|interferon-gamma-mediated signaling pathway; GO:0001913|T cell mediated cytotoxicity; GO:0001914|regulation of T cell mediated cytotox…	K06751|MHC1|http://www.genome.jp/dbget-bin/www_bget?ko:K06751	P01892	3.1e-213	738.4	HLA class I histocompatibility antigen, A-2 alpha chain OS=Homo sapiens GN=HLA-A PE=1 SV=1	Q53Z42	1.1e-212	738.4	HLA class I antigen OS=Homo sapiens GN=HLA-A PE=2 SV=1	P01892.1	1.8e-211	738.4	RecName: Full=HLA class I histocompatibility antigen, A-2 alpha chain; AltName: Full=MHC class I antigen A*2; Flags: Precursor &gt;AAA98727.1 MHC class I antigen [Homo sapiens] &gt;AAA59606.1 MHC class I lymphocyte antigen [Homo sapiens] &gt;CAD87771.1 MHC class I antigen [Homo sapiens] &gt;AAA76608.2 HLA-A2 [Homo sapiens] &gt;AAQ64634.1 MHC class I antigen [Homo sapiens] &gt;CAE01416.1 MHC class…
MSTRG.255	1423.00	0.31	0.07	0.02	0.08	0.04	0.07	8.93	0.12	4.72	5.84	5.28834945886444	2.08032936197481e-42	2.5906431993775e-39	--	--	--	--	--	GO:0005488|binding; GO:0005515|protein binding; GO:0030881|beta-2-microglobulin binding; GO:0005102|receptor binding; GO:0046703|natural killer cell lectin-like receptor binding	GO:0044421|extracellular region part; GO:0005615|extracellular space; GO:0005623|cell; GO:0044464|cell part; GO:0044424|intracellular part; GO:0005737|cytoplasm; GO:0005886|plasma membrane; GO:0044459|plasma membrane part; GO:0031226|intrinsic component of plasma membrane; GO:0005887|integral component of plasma membrane; GO:0009986|cell surface; GO:0005622|intracellular; GO:0071944|cell peripher…	GO:0044699|single-organism process; GO:0044763|single-organism cellular process; GO:0001775|cell activation; GO:0050866|negative regulation of cell activation; GO:0002695|negative regulation of leukocyte activation; GO:0051250|negative regulation of lymphocyte activation; GO:0032815|negative regulation of natural killer cell activation; GO:0045321|leukocyte activation; GO:0002694|regulation of le…	K07985|MIC|http://www.genome.jp/dbget-bin/www_bget?ko:K07985	Q29983	3.2e-202	701.8	MHC class I polypeptide-related sequence A OS=Homo sapiens GN=MICA PE=1 SV=1	J9UPX7	2.7e-200	697.2	MHC class I chain-related protein A OS=Homo sapiens GN=MICA PE=4 SV=1	NP_000238.1	1.9e-200	701.8	MHC class I polypeptide-related sequence A isoform 1 (MICA*001) precursor [Homo sapiens] &gt;Q29983.1 RecName: Full=MHC class I polypeptide-related sequence A; Short=MIC-A; Flags: Precursor &gt;AAA21718.1 MHC class I-related protein [Homo sapiens]
MSTRG.79	555.00	15.32	0.00	12.98	0.00	15.49	0.00	0.95	0.00	0.00	0.00	-5.56721163328633	5.23108007260409e-41	6.24285814331359e-38	9606.ENSP00000404833	1.8e-59	235.0	NOG54519	[U]	GO:0005215|transporter activity; GO:0022892|substrate-specific transporter activity; GO:0015197|peptide transporter activity; GO:1904680|peptide transmembrane transporter activity; GO:0015440|peptide-transporting ATPase activity; GO:0015433|peptide antigen-transporting ATPase activity; GO:0022891|substrate-specific transmembrane transporter activity; GO:0042887|amide transmembrane transporter act…	GO:0044422|organelle part; GO:0031090|organelle membrane; GO:0098588|bounding membrane of organelle; GO:0030666|endocytic vesicle membrane; GO:0030670|phagocytic vesicle membrane; GO:0000139|Golgi membrane; GO:0033116|endoplasmic reticulum-Golgi intermediate compartment membrane; GO:0012506|vesicle membrane; GO:0030659|cytoplasmic vesicle membrane; GO:0044446|intracellular organelle part; GO:0044…	GO:0044699|single-organism process; GO:0044763|single-organism cellular process; GO:0044802|single-organism membrane organization; GO:0044801|single-organism membrane fusion; GO:0090174|organelle membrane fusion; GO:0006906|vesicle fusion; GO:1990668|vesicle fusion with endoplasmic reticulum-Golgi intermediate compartment (ERGIC) membrane; GO:1902589|single-organism organelle organization; GO:000…	K08058|TAPBP|http://www.genome.jp/dbget-bin/www_bget?ko:K08058	O15533	3.9e-62	235.0	Tapasin OS=Homo sapiens GN=TAPBP PE=1 SV=1	A0A024RCT1	1.3e-61	235.0	TAP binding protein (Tapasin), isoform CRA_c OS=Homo sapiens GN=TAPBP PE=4 SV=1	EAX03715.1	2.3e-60	235.0	TAP binding protein (tapasin), isoform CRA_a [Homo sapiens]
MSTRG.19039	2080.00	4.54	0.00	0.00	0.00	0.00	0.00	0.01	0.01	0.00	0.01	-7.15830125355877	6.01804022226721e-41	6.8947483218471e-38	9606.ENSP00000322730	7.1e-146	523.9	NOG05857	[U]	GO:0005488|binding; GO:0005515|protein binding; GO:0097159|organic cyclic compound binding; GO:1901265|nucleoside phosphate binding; GO:0000166|nucleotide binding; GO:0017076|purine nucleotide binding; GO:0032555|purine ribonucleotide binding; GO:0032559|adenyl ribonucleotide binding; GO:0005524|ATP binding; GO:0030554|adenyl nucleotide binding; GO:0032553|ribonucleotide binding; GO:0035639|purin…	GO:0044422|organelle part; GO:0031090|organelle membrane; GO:0098588|bounding membrane of organelle; GO:0005774|vacuolar membrane; GO:0098852|lytic vacuole membrane; GO:0005765|lysosomal membrane; GO:0044446|intracellular organelle part; GO:0044437|vacuolar part; GO:0044421|extracellular region part; GO:0043230|extracellular organelle; GO:1903561|extracellular vesicle; GO:0070062|extracellular ex…	GO:0032502|developmental process; GO:0048856|anatomical structure development; GO:0007275|multicellular organism development; GO:0048731|system development; GO:0007399|nervous system development; GO:0051961|negative regulation of nervous system development; GO:0050768|negative regulation of neurogenesis; GO:0045665|negative regulation of neuron differentiation; GO:0010977|negative regulation of n…	K18265|ITM2C, BRI3|http://www.genome.jp/dbget-bin/www_bget?ko:K18265	Q9NQX7	1.6e-148	523.9	Integral membrane protein 2C OS=Homo sapiens GN=ITM2C PE=1 SV=1	A0A024R466	5.4e-148	523.9	Integral membrane protein 2C, isoform CRA_a OS=Homo sapiens GN=ITM2C PE=4 SV=1	XP_001112946.2	2.1e-159	565.8	PREDICTED: integral membrane protein 2C [Macaca mulatta]
MSTRG.695	656.00	0.00	0.00	0.00	0.00	0.00	7.94	1.40	6.23	0.00	2.80	9.44744512044976	8.48496280504613e-41	9.34716556392813e-38	--	--	--	--	--	GO:0005488|binding; GO:0005515|protein binding; GO:0032403|protein complex binding; GO:0019865|immunoglobulin binding; GO:0019862|IgA binding; GO:0044877|macromolecular complex binding	GO:0044422|organelle part; GO:0031090|organelle membrane; GO:0098588|bounding membrane of organelle; GO:0030667|secretory granule membrane; GO:0101003|ficolin-1-rich granule membrane; GO:0035579|specific granule membrane; GO:0070821|tertiary granule membrane; GO:0012506|vesicle membrane; GO:0030659|cytoplasmic vesicle membrane; GO:0044446|intracellular organelle part; GO:0044433|cytoplasmic vesic…	GO:0044699|single-organism process; GO:1902578|single-organism localization; GO:0044765|single-organism transport; GO:0046903|secretion; GO:0032940|secretion by cell; GO:0006887|exocytosis; GO:0045055|regulated exocytosis; GO:0043299|leukocyte degranulation; GO:0043312|neutrophil degranulation; GO:0044763|single-organism cellular process; GO:0001775|cell activation; GO:0002263|cell activation inv…	K06513|FCAR, CD89|http://www.genome.jp/dbget-bin/www_bget?ko:K06513	P24071	2.8e-128	454.9	Immunoglobulin alpha Fc receptor OS=Homo sapiens GN=FCAR PE=1 SV=1	A0A0G2JLU6	3.7e-127	453.0	Immunoglobulin alpha Fc receptor OS=Homo sapiens GN=FCAR PE=1 SV=1	NP_579806.1	1.7e-126	454.9	immunoglobulin alpha Fc receptor isoform d [Homo sapiens] &gt;BAA13473.1 CD89_U11 [Homo sapiens] &gt;EAW72304.1 Fc fragment of IgA, receptor for, isoform CRA_k [Homo sapiens]
MSTRG.25730	655.00	15.85	0.00	0.00	0.00	0.00	0.00	0.00	0.00	0.00	0.00	-9.30256033275008	1.94522116776822e-40	2.0635194328599e-37	9606.ENSP00000259951	5.1e-90	336.7	NOG43225	[U]	GO:0005488|binding; GO:0005515|protein binding; GO:0046977|TAP binding; GO:0046978|TAP1 binding; GO:0046979|TAP2 binding; GO:0005102|receptor binding; GO:0033218|amide binding; GO:0042277|peptide binding; GO:0042605|peptide antigen binding; GO:0003823|antigen binding	GO:0044422|organelle part; GO:0031090|organelle membrane; GO:0098588|bounding membrane of organelle; GO:0030666|endocytic vesicle membrane; GO:0030670|phagocytic vesicle membrane; GO:0000139|Golgi membrane; GO:0030658|transport vesicle membrane; GO:0012507|ER to Golgi transport vesicle membrane; GO:0030660|Golgi-associated vesicle membrane; GO:0030662|coated vesicle membrane; GO:0010008|endosome …	GO:0044699|single-organism process; GO:0044700|single organism signaling; GO:0007165|signal transduction; GO:0007166|cell surface receptor signaling pathway; GO:0019221|cytokine-mediated signaling pathway; GO:0060337|type I interferon signaling pathway; GO:0060333|interferon-gamma-mediated signaling pathway; GO:0001913|T cell mediated cytotoxicity; GO:0001914|regulation of T cell mediated cytotox…	K06751|MHC1|http://www.genome.jp/dbget-bin/www_bget?ko:K06751	P30511	3.0e-93	338.6	HLA class I histocompatibility antigen, alpha chain F OS=Homo sapiens GN=HLA-F PE=2 SV=3	Q5JZ47	1.0e-92	338.6	Major histocompatibility complex, class I, F OS=Homo sapiens GN=HLA-F PE=3 SV=1	CAB46623.1	3.5e-92	340.9	major histocompatibility complex, class I, F [Homo sapiens] &gt;EAX03224.1 major histocompatibility complex, class I, F, isoform CRA_b [Homo sapiens]
HLA-DRB1	1229.00	0.00	0.00	0.12	0.00	0.75	10.05	10.93	8.16	0.82	0.00	4.8815591014952	3.26268230014358e-40	3.33749094431116e-37	9606.ENSP00000353099	1.2e-153	548.9	NOG135775	[U]	GO:0005488|binding; GO:0003823|antigen binding; GO:0042605|peptide antigen binding; GO:0044877|macromolecular complex binding; GO:0032403|protein complex binding; GO:0023023|MHC protein complex binding; GO:0023026|MHC class II protein complex binding; GO:0033218|amide binding; GO:0042277|peptide binding; GO:0005515|protein binding	GO:0005576|extracellular region; GO:0044421|extracellular region part; GO:0005615|extracellular space; GO:0070062|extracellular exosome; GO:0043230|extracellular organelle; GO:1903561|extracellular vesicle; GO:0044422|organelle part; GO:0031090|organelle membrane; GO:0012506|vesicle membrane; GO:0030659|cytoplasmic vesicle membrane; GO:0030662|coated vesicle membrane; GO:0030665|clathrin-coated v…	GO:0009987|cellular process; GO:0007154|cell communication; GO:0007165|signal transduction; GO:0007166|cell surface receptor signaling pathway; GO:0002768|immune response-regulating cell surface receptor signaling pathway; GO:0002429|immune response-activating cell surface receptor signaling pathway; GO:0050851|antigen receptor-mediated signaling pathway; GO:0050852|T cell receptor signaling path…	K06752|MHC2|http://www.genome.jp/dbget-bin/www_bget?ko:K06752	P01911	2.7e-156	548.9	HLA class II histocompatibility antigen, DRB1-15 beta chain OS=Homo sapiens GN=HLA-DRB1 PE=1 SV=2	D7RIH8	9.2e-156	548.9	MHC class II antigen OS=Homo sapiens GN=HLA-DRB1 PE=2 SV=1	NP_002115.2	1.6e-154	548.9	major histocompatibility complex, class II, DR beta 1 precursor [Homo sapiens] &gt;P01911.2 RecName: Full=HLA class II histocompatibility antigen, DRB1-15 beta chain; AltName: Full=DW2.2/DR2.2; AltName: Full=MHC class II antigen DRB1*15; Flags: Precursor &gt;AAA59831.1 MHC HLA-DR-beta chain precursor old gene name &apos;HLA-DRA1&apos; [Homo sapiens] &gt;AAH33827.1 HLA-DRB1 protein [Homo sapiens] …
MSTRG.5311	647.00	0.95	0.94	1.39	0.00	0.00	0.00	0.00	0.00	0.47	73.27	4.73509777103963	2.75192937596688e-38	2.71795728229115e-35	9606.ENSP00000338082	4.2e-81	307.0	NOG138123	[K]	GO:0005215|transporter activity; GO:0022892|substrate-specific transporter activity; GO:0005344|oxygen transporter activity; GO:0005488|binding; GO:0005515|protein binding; GO:0031720|haptoglobin binding; GO:0097159|organic cyclic compound binding; GO:0046906|tetrapyrrole binding; GO:0020037|heme binding; GO:0019825|oxygen binding; GO:0036094|small molecule binding; GO:0043177|organic acid bindin…	GO:0044421|extracellular region part; GO:0072562|blood microparticle; GO:0005615|extracellular space; GO:0005623|cell; GO:0044464|cell part; GO:0044424|intracellular part; GO:0005737|cytoplasm; GO:0044444|cytoplasmic part; GO:0005829|cytosol; GO:0044445|cytosolic part; GO:0005833|hemoglobin complex; GO:0005622|intracellular; GO:0032991|macromolecular complex; GO:0043234|protein complex; GO:003183…	GO:0044699|single-organism process; GO:1902578|single-organism localization; GO:0044765|single-organism transport; GO:0015669|gas transport; GO:0015671|oxygen transport; GO:0044707|single-multicellular organism process; GO:0050817|coagulation; GO:0007596|blood coagulation; GO:0009987|cellular process; GO:0016043|cellular component organization; GO:0022607|cellular component assembly; GO:0065003|m…	K13824|HBG|http://www.genome.jp/dbget-bin/www_bget?ko:K13824	P69892	9.4e-84	307.0	Hemoglobin subunit gamma-2 OS=Homo sapiens GN=HBG2 PE=1 SV=2	D9YZU9	3.2e-83	307.0	Globin B2 OS=Homo sapiens GN=HBG2 PE=3 SV=1	AAB50159.1	3.1e-85	317.8	hemoglobin gamma-G, partial [Homo sapiens]
MSTRG.265	815.00	0.00	0.00	0.00	0.00	0.07	0.00	0.00	8.30	0.00	3.90	6.86393049958825	4.23924671577137e-38	4.04735014777078e-35	--	--	--	--	--	GO:0005488|binding; GO:0005515|protein binding; GO:1901681|sulfur compound binding; GO:0008201|heparin binding; GO:0097367|carbohydrate derivative binding; GO:0005539|glycosaminoglycan binding; GO:0043167|ion binding; GO:0043168|anion binding	GO:0005623|cell; GO:0044464|cell part; GO:0044424|intracellular part; GO:0043229|intracellular organelle; GO:0043231|intracellular membrane-bounded organelle; GO:0005794|Golgi apparatus; GO:0005783|endoplasmic reticulum; GO:0005737|cytoplasm; GO:0044444|cytoplasmic part; GO:0005886|plasma membrane; GO:0005622|intracellular; GO:0012505|endomembrane system; GO:0071944|cell periphery; GO:0016020|mem…	GO:0032502|developmental process; GO:0048646|anatomical structure formation involved in morphogenesis; GO:0030220|platelet formation; GO:0048856|anatomical structure development; GO:0048513|animal organ development; GO:0048534|hematopoietic or lymphoid organ development; GO:0030097|hemopoiesis; GO:0030099|myeloid cell differentiation; GO:0061515|myeloid cell development; GO:0035855|megakaryocyte …	--	O95866	2.9e-106	382.1	Megakaryocyte and platelet inhibitory receptor G6b OS=Homo sapiens GN=MPIG6B PE=1 SV=1	B0V023	1.4e-139	494.6	C6orf25 OS=Homo sapiens GN=C6orf25 PE=2 SV=1	NP_079536.2	2.4e-138	494.6	megakaryocyte and platelet inhibitory receptor G6b isoform G6b-A precursor [Homo sapiens] &gt;CAC83497.1 G6b-A protein [Homo sapiens] &gt;EAX03499.1 chromosome 6 open reading frame 25, isoform CRA_h [Homo sapiens] &gt;BAG52544.1 unnamed protein product [Homo sapiens] &gt;AQY76718.1 C6orf25 [Homo sapiens] &gt;AQY76721.1 C6orf25 [Homo sapiens] &gt;AQY76722.1 C6orf25 [Homo sapiens]
MSTRG.4852	835.00	0.00	0.00	0.00	0.00	0.00	0.00	0.00	0.00	2.42	6.52	9.12579786160866	1.03345921733936e-36	9.54849642033356e-34	9606.ENSP00000359128	2.4e-84	318.2	NOG76475	[S]	GO:0005488|binding; GO:0003682|chromatin binding; GO:0005515|protein binding; GO:0042393|histone binding; GO:0097159|organic cyclic compound binding; GO:0003676|nucleic acid binding; GO:0003723|RNA binding; GO:1901363|heterocyclic compound binding	GO:0044422|organelle part; GO:0044446|intracellular organelle part; GO:0044428|nuclear part; GO:0031981|nuclear lumen; GO:0005730|nucleolus; GO:0005654|nucleoplasm; GO:0043233|organelle lumen; GO:0070013|intracellular organelle lumen; GO:0005623|cell; GO:0044464|cell part; GO:0044424|intracellular part; GO:0043229|intracellular organelle; GO:0043232|intracellular non-membrane-bounded organelle; G…	GO:0009987|cellular process; GO:0016043|cellular component organization; GO:0006325|chromatin organization; GO:0006338|chromatin remodeling; GO:0006996|organelle organization; GO:0051276|chromosome organization; GO:0044237|cellular metabolic process; GO:0044249|cellular biosynthetic process; GO:0034645|cellular macromolecule biosynthetic process; GO:0006351|transcription, DNA-templated; GO:009878…	K11278|NPM3|http://www.genome.jp/dbget-bin/www_bget?ko:K11278	O75607	5.3e-87	318.2	Nucleoplasmin-3 OS=Homo sapiens GN=NPM3 PE=1 SV=3	A0A0S2Z4G7	5.0e-20	97.4	Nucleophosmin (Nucleolar phosphoprotein B23, numatrin), isoform CRA_f (Fragment) OS=Homo sapiens GN=NPM1 PE=2 SV=1	NP_008924.1	3.1e-85	318.2	nucleoplasmin-3 [Homo sapiens] &gt;XP_507995.2 PREDICTED: nucleoplasmin-3 [Pan troglodytes] &gt;XP_003825556.1 PREDICTED: nucleoplasmin-3 [Pan paniscus] &gt;O75607.3 RecName: Full=Nucleoplasmin-3 &gt;AAC31609.1 nucleoplasmin-3 [Homo sapiens] &gt;AAL12172.1 nucleophosmin/nucleoplasmin 3 [Homo sapiens] &gt;AAH54868.1 Nucleophosmin/nucleoplasmin, 3 [Homo sapiens] &gt;AAH41067.1 Nucleophosmin/nucleop…
MSTRG.437	493.00	4.13	8.82	0.28	27.27	0.11	0.20	0.00	0.07	0.00	0.22	-6.03362571129664	1.45136630484229e-36	1.2990635532279e-33	--	--	--	--	--	--	--	--	K06856|IGH|http://www.genome.jp/dbget-bin/www_bget?ko:K06856	P0DP08	4.8e-64	241.1	Immunoglobulin heavy variable 4-38-2 OS=Homo sapiens GN=IGHV4-38-2 PE=3 SV=1	Q86SX2	7.4e-64	242.3	Full-length cDNA clone CS0DL004YM19 of B cells (Ramos cell line) of Homo sapiens (human) (Fragment) OS=Homo sapiens PE=2 SV=1	AGE91704.1	8.5e-67	256.1	immunoglobulin heavy chain variable gene IGHV4-b, partial [Homo sapiens]
MSTRG.30308	6235.00	0.00	0.00	0.39	0.61	0.00	0.00	0.00	0.00	0.00	0.00	-8.91714911719023	1.15880986492623e-35	1.00577673185507e-32	9606.ENSP00000361264	0.0e+00	1964.1	NOG01092	[T]	GO:0098772|molecular function regulator; GO:0005085|guanyl-nucleotide exchange factor activity; GO:0005088|Ras guanyl-nucleotide exchange factor activity; GO:0017034|Rap guanyl-nucleotide exchange factor activity; GO:0005488|binding; GO:0005515|protein binding; GO:0019904|protein domain specific binding; GO:0017124|SH3 domain binding	GO:0044422|organelle part; GO:0031090|organelle membrane; GO:0098588|bounding membrane of organelle; GO:0030666|endocytic vesicle membrane; GO:0030670|phagocytic vesicle membrane; GO:0012506|vesicle membrane; GO:0030659|cytoplasmic vesicle membrane; GO:0044446|intracellular organelle part; GO:0044433|cytoplasmic vesicle part; GO:0005623|cell; GO:0044464|cell part; GO:0044424|intracellular part; G…	GO:0032502|developmental process; GO:0051094|positive regulation of developmental process; GO:0045597|positive regulation of cell differentiation; GO:0010720|positive regulation of cell development; GO:0050769|positive regulation of neurogenesis; GO:0045666|positive regulation of neuron differentiation; GO:0010976|positive regulation of neuron projection development; GO:0051962|positive regulatio…	K06277|RAPGEF1, GRF2|http://www.genome.jp/dbget-bin/www_bget?ko:K06277	Q13905	0.0e+00	1962.6	Rap guanine nucleotide exchange factor 1 OS=Homo sapiens GN=RAPGEF1 PE=1 SV=3	A0A1S5UYZ7	0.0e+00	1854.3	Rap guanine nucleotide exchange factor 1 OS=Homo sapiens GN=RAPGEF1 PE=2 SV=1	NP_001291204.1	0.0e+00	1999.9	rap guanine nucleotide exchange factor 1 isoform c [Homo sapiens] &gt;CAH18207.1 hypothetical protein [Homo sapiens] &gt;ACE87852.1 Rap guanine nucleotide exchange factor (GEF) 1 protein [synthetic construct]
MSTRG.337	1331.00	1.01	69.13	30.27	0.07	0.00	3.65	0.00	1.22	0.00	1.13	-4.14458240284059	2.58569970852281e-35	2.17822385445619e-32	--	--	--	--	--	GO:0004871|signal transducer activity; GO:0038023|signaling receptor activity; GO:0004888|transmembrane signaling receptor activity; GO:0032395|MHC class II receptor activity; GO:0005488|binding; GO:0005515|protein binding; GO:0033218|amide binding; GO:0042277|peptide binding; GO:0042605|peptide antigen binding; GO:0003823|antigen binding; GO:0060089|molecular transducer activity; GO:0004872|rece…	GO:0044422|organelle part; GO:0031090|organelle membrane; GO:0098588|bounding membrane of organelle; GO:0030666|endocytic vesicle membrane; GO:0030669|clathrin-coated endocytic vesicle membrane; GO:0000139|Golgi membrane; GO:0032588|trans-Golgi network membrane; GO:0030658|transport vesicle membrane; GO:0012507|ER to Golgi transport vesicle membrane; GO:0005774|vacuolar membrane; GO:0098852|lytic…	GO:0044699|single-organism process; GO:0044700|single organism signaling; GO:0007165|signal transduction; GO:0002764|immune response-regulating signaling pathway; GO:0002768|immune response-regulating cell surface receptor signaling pathway; GO:0002429|immune response-activating cell surface receptor signaling pathway; GO:0050851|antigen receptor-mediated signaling pathway; GO:0050852|T cell rece…	K06752|MHC2|http://www.genome.jp/dbget-bin/www_bget?ko:K06752	P01920	2.9e-148	522.3	HLA class II histocompatibility antigen, DQ beta 1 chain OS=Homo sapiens GN=HLA-DQB1 PE=1 SV=2	A0A0U5Q247	1.0e-152	538.9	HLA class II histocompatibility antigen, DQ beta 1 chain OS=Homo sapiens GN=HLA-DQB1 PE=1 SV=1	CUX91142.1	1.8e-151	538.9	MHC class II antigen [Homo sapiens]
MSTRG.335	1261.00	298.34	889.57	549.90	87.14	43.51	0.00	22.53	0.00	67.38	29.19	-3.94133656296767	1.06893682410161e-33	8.74756814740521e-31	9606.ENSP00000446833	1.4e-152	545.4	NOG135775	[U]	GO:0005488|binding; GO:0005515|protein binding; GO:0032403|protein complex binding; GO:0023023|MHC protein complex binding; GO:0023026|MHC class II protein complex binding; GO:0033218|amide binding; GO:0042277|peptide binding; GO:0042605|peptide antigen binding; GO:0003823|antigen binding; GO:0044877|macromolecular complex binding	GO:0044422|organelle part; GO:0031090|organelle membrane; GO:0098588|bounding membrane of organelle; GO:0030666|endocytic vesicle membrane; GO:0030669|clathrin-coated endocytic vesicle membrane; GO:0000139|Golgi membrane; GO:0032588|trans-Golgi network membrane; GO:0030658|transport vesicle membrane; GO:0012507|ER to Golgi transport vesicle membrane; GO:0005774|vacuolar membrane; GO:0098852|lytic…	GO:0044699|single-organism process; GO:0044700|single organism signaling; GO:0007165|signal transduction; GO:0002764|immune response-regulating signaling pathway; GO:0002768|immune response-regulating cell surface receptor signaling pathway; GO:0002429|immune response-activating cell surface receptor signaling pathway; GO:0050851|antigen receptor-mediated signaling pathway; GO:0050852|T cell rece…	K06752|MHC2|http://www.genome.jp/dbget-bin/www_bget?ko:K06752	P13760	4.0e-155	545.0	HLA class II histocompatibility antigen, DRB1-4 beta chain OS=Homo sapiens GN=HLA-DRB1 PE=1 SV=1	A2BFX2	1.9e-156	551.2	MHC class II antigen OS=Homo sapiens GN=HLA-DRB1 PE=1 SV=1	BAM64865.1	3.3e-155	551.2	major histocompatibility complex, class II, DR beta 1 [Homo sapiens] &gt;CDP32909.1 MHC class II antigen [Homo sapiens]
MSTRG.31226	2415.00	0.00	0.00	2.03	0.00	0.00	0.00	0.00	0.00	0.00	0.00	-8.7553913684059	1.43772785885743e-33	1.14387225926096e-30	10141.ENSCPOP00000002739	1.4e-185	656.0	NOG08109	[O]	GO:0005488|binding; GO:0005515|protein binding; GO:0044325|ion channel binding; GO:0043167|ion binding; GO:0043169|cation binding; GO:0046872|metal ion binding	GO:0005623|cell; GO:0044464|cell part; GO:0044424|intracellular part; GO:0043229|intracellular organelle; GO:0043231|intracellular membrane-bounded organelle; GO:0005634|nucleus; GO:0005737|cytoplasm; GO:0044444|cytoplasmic part; GO:0005829|cytosol; GO:0005886|plasma membrane; GO:0005622|intracellular; GO:0071944|cell periphery; GO:0030054|cell junction; GO:0030055|cell-substrate junction; GO:000…	GO:0032502|developmental process; GO:0048856|anatomical structure development; GO:0048513|animal organ development; GO:0007517|muscle organ development; GO:0009887|animal organ morphogenesis; GO:0009653|anatomical structure morphogenesis; GO:0007275|multicellular organism development; GO:0048731|system development; GO:0061061|muscle structure development; GO:0044767|single-organism developmental …	K14365|FHL1, SLIM1|http://www.genome.jp/dbget-bin/www_bget?ko:K14365	Q13642	3.9e-151	532.7	Four and a half LIM domains protein 1 OS=Homo sapiens GN=FHL1 PE=1 SV=4	B7Z9A1	4.7e-204	710.3	cDNA FLJ55274, highly similar to Four and a half LIM domains protein 1 OS=Homo sapiens PE=2 SV=1	BAH14237.1	8.1e-203	710.3	unnamed protein product [Homo sapiens]
MSTRG.16	880.00	7.09	9.59	0.00	0.00	3.94	0.00	0.00	0.00	316.31	0.00	3.91781089896773	5.73615355521826e-33	4.4404029764476e-30	--	--	--	--	--	GO:0004871|signal transducer activity; GO:0038023|signaling receptor activity; GO:0004888|transmembrane signaling receptor activity; GO:0032395|MHC class II receptor activity; GO:0005488|binding; GO:0033218|amide binding; GO:0042277|peptide binding; GO:0042605|peptide antigen binding; GO:0003823|antigen binding; GO:0060089|molecular transducer activity; GO:0004872|receptor activity; GO:0099600|tr…	GO:0044422|organelle part; GO:0031090|organelle membrane; GO:0098588|bounding membrane of organelle; GO:0030666|endocytic vesicle membrane; GO:0030669|clathrin-coated endocytic vesicle membrane; GO:0000139|Golgi membrane; GO:0032588|trans-Golgi network membrane; GO:0030658|transport vesicle membrane; GO:0012507|ER to Golgi transport vesicle membrane; GO:0005774|vacuolar membrane; GO:0098852|lytic…	GO:0044699|single-organism process; GO:0044700|single organism signaling; GO:0007165|signal transduction; GO:0002764|immune response-regulating signaling pathway; GO:0002768|immune response-regulating cell surface receptor signaling pathway; GO:0002429|immune response-activating cell surface receptor signaling pathway; GO:0050851|antigen receptor-mediated signaling pathway; GO:0050852|T cell rece…	K06752|MHC2|http://www.genome.jp/dbget-bin/www_bget?ko:K06752	P79483	1.2e-100	363.6	HLA class II histocompatibility antigen, DR beta 3 chain OS=Homo sapiens GN=HLA-DRB3 PE=1 SV=1	A0A024F9S2	4.2e-102	370.2	HLA-DRB3 protein (Fragment) OS=Homo sapiens GN=HLA-DRB3 PE=3 SV=1	BAO73166.1	7.2e-101	370.2	HLA-DRB3, partial [Homo sapiens]
CTD-2643I7.4	588.00	20.40	38.17	24.21	1.70	1.27	23.80	14.51	1.25	10.53	1063.14	3.89050006325462	6.84646512307733e-33	5.16043300145213e-30	9598.ENSPTRP00000048283	1.5e-73	282.0	NOG138123	[K]	GO:0016209|antioxidant activity; GO:0004601|peroxidase activity; GO:0003824|catalytic activity; GO:0016491|oxidoreductase activity; GO:0016684|oxidoreductase activity, acting on peroxide as acceptor; GO:0005215|transporter activity; GO:0022892|substrate-specific transporter activity; GO:0005344|oxygen transporter activity; GO:0005488|binding; GO:0097159|organic cyclic compound binding; GO:0046906…	GO:0005576|extracellular region; GO:0044421|extracellular region part; GO:0005615|extracellular space; GO:0072562|blood microparticle; GO:0032991|macromolecular complex; GO:0043234|protein complex; GO:0005833|hemoglobin complex; GO:0031838|haptoglobin-hemoglobin complex; GO:0044464|cell part; GO:0005622|intracellular; GO:0044424|intracellular part; GO:0044444|cytoplasmic part; GO:0044445|cytosoli…	GO:0009987|cellular process; GO:0016043|cellular component organization; GO:0043933|macromolecular complex subunit organization; GO:0065003|macromolecular complex assembly; GO:0006461|protein complex assembly; GO:0051259|protein oligomerization; GO:0051291|protein heterooligomerization; GO:0071822|protein complex subunit organization; GO:0022607|cellular component assembly; GO:0048523|negative re…	K13824|HBG|http://www.genome.jp/dbget-bin/www_bget?ko:K13824	P69891	1.5e-76	283.1	Hemoglobin subunit gamma-1 OS=Homo sapiens GN=HBG1 PE=1 SV=2	D9YZU9	1.5e-75	281.6	Globin B2 OS=Homo sapiens GN=HBG2 PE=3 SV=1	AAB50159.1	8.3e-78	293.1	hemoglobin gamma-G, partial [Homo sapiens]
HLA-C	1475.82	1586.85	1781.74	105.38	1295.71	103.13	79.37	104.36	61.48	66.96	83.54	-3.82743933274823	3.21521733904374e-32	2.36128859038181e-29	9606.ENSP00000365402	1.9e-129	469.2	NOG43225	[U]	GO:0005488|binding; GO:0003823|antigen binding; GO:0042605|peptide antigen binding; GO:0033218|amide binding; GO:0042277|peptide binding; GO:0005515|protein binding; GO:0005102|receptor binding	GO:0044422|organelle part; GO:0031090|organelle membrane; GO:0012506|vesicle membrane; GO:0030659|cytoplasmic vesicle membrane; GO:0030662|coated vesicle membrane; GO:0012507|ER to Golgi transport vesicle membrane; GO:0030658|transport vesicle membrane; GO:0030666|endocytic vesicle membrane; GO:0030670|phagocytic vesicle membrane; GO:0098588|bounding membrane of organelle; GO:0000139|Golgi membra…	GO:0009987|cellular process; GO:0007154|cell communication; GO:0007165|signal transduction; GO:0007166|cell surface receptor signaling pathway; GO:0019221|cytokine-mediated signaling pathway; GO:0060337|type I interferon signaling pathway; GO:0060333|interferon-gamma-mediated signaling pathway; GO:0050794|regulation of cellular process; GO:0051716|cellular response to stimulus; GO:0070887|cellula…	K06751|MHC1|http://www.genome.jp/dbget-bin/www_bget?ko:K06751	P10321	4.2e-132	469.2	HLA class I histocompatibility antigen, Cw-7 alpha chain OS=Homo sapiens GN=HLA-C PE=1 SV=3	Q6R739	1.4e-131	469.2	HLA class I antigen OS=Homo sapiens GN=HLA-Cw PE=3 SV=1	AAH07814.2	2.4e-130	469.2	HLA-C protein, partial [Homo sapiens]
CTAG2	842.96	0.00	0.00	0.00	9.49	0.00	0.00	0.00	0.00	0.00	0.00	-8.62050005898086	3.62842680543426e-32	2.5981350140312e-29	--	--	--	--	--	GO:0005488|binding; GO:0005515|protein binding	GO:0044422|organelle part; GO:0044446|intracellular organelle part; GO:0044430|cytoskeletal part; GO:0005815|microtubule organizing center; GO:0005813|centrosome; GO:0043226|organelle; GO:0043229|intracellular organelle; GO:0043232|intracellular non-membrane-bounded organelle; GO:0005856|cytoskeleton; GO:0015630|microtubule cytoskeleton; GO:0043228|non-membrane-bounded organelle; GO:0044464|cell …	--	--	O75638	2.3e-73	273.1	Cancer/testis antigen 2 OS=Homo sapiens GN=CTAG2 PE=1 SV=2	O95987	9.7e-55	213.0	CTL-recognized antigen on melanoma (CAMEL) OS=Homo sapiens GN=CAMEL PE=2 SV=1	NP_066274.2	6.1e-72	274.2	cancer/testis antigen 2 isoform LAGE-1b [Homo sapiens] &gt;AAH02833.1 Cancer/testis antigen 2 [Homo sapiens] &gt;CAL38372.1 hypothetical protein, partial [synthetic construct] &gt;CAL38572.1 hypothetical protein, partial [synthetic construct]
MSTRG.13347	489.00	0.00	16.91	0.00	0.00	0.00	0.00	0.00	0.00	0.00	0.00	-8.58138527321912	1.11679812460127e-31	7.80178826459258e-29	--	--	--	--	--	GO:0005488|binding; GO:0097159|organic cyclic compound binding; GO:0003676|nucleic acid binding; GO:0003677|DNA binding; GO:1901363|heterocyclic compound binding; GO:0043167|ion binding; GO:0043169|cation binding; GO:0046872|metal ion binding; GO:0001071|nucleic acid binding transcription factor activity; GO:0003700|transcription factor activity, sequence-specific DNA binding; GO:0000981|RNA poly…	GO:0005623|cell; GO:0044464|cell part; GO:0044424|intracellular part; GO:0043229|intracellular organelle; GO:0043231|intracellular membrane-bounded organelle; GO:0005634|nucleus; GO:0005622|intracellular; GO:0043226|organelle; GO:0043227|membrane-bounded organelle	GO:0009987|cellular process; GO:0044237|cellular metabolic process; GO:0044249|cellular biosynthetic process; GO:0034645|cellular macromolecule biosynthetic process; GO:0006351|transcription, DNA-templated; GO:0006355|regulation of transcription, DNA-templated; GO:0006357|regulation of transcription from RNA polymerase II promoter; GO:0006366|transcription from RNA polymerase II promoter; GO:2000…	K01081|E3.1.3.5|http://www.genome.jp/dbget-bin/www_bget?ko:K01081	Q6UX73	7.3e-10	61.2	UPF0764 protein C16orf89 OS=Homo sapiens GN=C16orf89 PE=1 SV=2	Q6ZNY9	1.2e-14	79.0	cDNA FLJ26869 fis, clone PRS08627 OS=Homo sapiens PE=2 SV=1	EAW56733.1	2.4e-14	82.0	similar to zinc finger protein 569, isoform CRA_a [Homo sapiens]
MSTRG.520	371.00	31.01	0.00	0.00	0.00	0.00	0.00	0.00	0.00	0.00	0.00	-8.57227360830768	1.54711091225496e-31	1.05505597020968e-28	9606.ENSP00000348068	1.1e-62	245.0	COG4826	[O]	GO:0098772|molecular function regulator; GO:0030234|enzyme regulator activity; GO:0004857|enzyme inhibitor activity; GO:0030414|peptidase inhibitor activity; GO:0004866|endopeptidase inhibitor activity; GO:0004867|serine-type endopeptidase inhibitor activity; GO:0061134|peptidase regulator activity; GO:0061135|endopeptidase regulator activity; GO:0005488|binding; GO:0005515|protein binding; GO:00…	GO:0044422|organelle part; GO:0031090|organelle membrane; GO:0098588|bounding membrane of organelle; GO:0000139|Golgi membrane; GO:0033116|endoplasmic reticulum-Golgi intermediate compartment membrane; GO:0044446|intracellular organelle part; GO:0044431|Golgi apparatus part; GO:0005798|Golgi-associated vesicle; GO:0030134|COPII-coated ER to Golgi transport vesicle; GO:0098791|Golgi subcompartment…	GO:0044699|single-organism process; GO:1902578|single-organism localization; GO:0044765|single-organism transport; GO:0046903|secretion; GO:0032940|secretion by cell; GO:0006887|exocytosis; GO:0045055|regulated exocytosis; GO:0043299|leukocyte degranulation; GO:0043312|neutrophil degranulation; GO:0002576|platelet degranulation; GO:0044707|single-multicellular organism process; GO:0050817|coagula…	K03984|SERPINA1, AAT|http://www.genome.jp/dbget-bin/www_bget?ko:K03984	P01009	2.5e-65	245.0	Alpha-1-antitrypsin OS=Homo sapiens GN=SERPINA1 PE=1 SV=3	A0A024R6I7	8.6e-65	245.0	Alpha-1-antitrypsin OS=Homo sapiens GN=SERPINA1 PE=1 SV=1	AAH11991.1	1.5e-63	245.0	Serpin peptidase inhibitor, clade A (alpha-1 antiproteinase, antitrypsin), member 1 [Homo sapiens] &gt;ADQ32725.1 serpin peptidase inhibitor, clade A (alpha-1 antiproteinase, antitrypsin), member 1, partial [synthetic construct]
CTC-510F12.6	906.00	1.41	0.00	0.00	9.28	0.88	0.00	0.19	0.00	0.00	0.00	-5.42406606263548	6.11690999848675e-31	4.07443107387575e-28	--	--	--	--	--	--	--	--	--	--	--	--	--	--	--	--	--	--	--	--	--
MSTRG.27331	1909.00	0.00	0.00	0.00	0.00	0.00	1.06	0.25	1.04	0.00	0.00	8.49638503406248	8.15583128715319e-31	5.30907544833277e-28	9606.ENSP00000370503	4.3e-254	883.2	NOG17213	[O]	GO:0005488|binding; GO:0005515|protein binding	GO:0005623|cell; GO:0044464|cell part; GO:0044424|intracellular part; GO:0043229|intracellular organelle; GO:0043231|intracellular membrane-bounded organelle; GO:0005739|mitochondrion; GO:0005737|cytoplasm; GO:0044444|cytoplasmic part; GO:0005622|intracellular; GO:0032991|macromolecular complex; GO:0043234|protein complex; GO:0043226|organelle; GO:0043227|membrane-bounded organelle	GO:0032502|developmental process; GO:0048856|anatomical structure development; GO:0048513|animal organ development; GO:0007507|heart development; GO:0060039|pericardium development; GO:0007423|sensory organ development; GO:0043583|ear development; GO:0048839|inner ear development; GO:0035295|tube development; GO:0035239|tube morphogenesis; GO:0060562|epithelial tube morphogenesis; GO:0061154|endo…	--	Q9BSQ5	1.3e-237	819.7	Cerebral cavernous malformations 2 protein OS=Homo sapiens GN=CCM2 PE=1 SV=1	A0A0A0MT72	2.1e-239	827.4	Cerebral cavernous malformations 2 protein OS=Homo sapiens GN=CCM2 PE=1 SV=1	NP_001025006.1	5.6e-255	883.2	cerebral cavernous malformations 2 protein isoform 1 [Homo sapiens]
MSTRG.139	355.00	0.00	0.00	0.00	0.00	0.00	0.00	0.00	0.00	0.00	30.26	8.45007227034382	2.27234550134258e-30	1.4463226633212e-27	--	--	--	--	--	--	--	--	--	--	--	--	--	--	--	--	--	XP_008992336.2	1.2e-09	65.9	PREDICTED: protein phosphatase 1 regulatory subunit 11 isoform X1 [Callithrix jacchus]
MSTRG.63	528.00	0.00	12.62	0.00	0.00	0.00	0.00	0.00	0.00	0.00	0.00	-8.42645755041886	6.46866834818243e-30	4.02773040931829e-27	--	--	--	--	--	GO:0004871|signal transducer activity; GO:0038023|signaling receptor activity; GO:0004888|transmembrane signaling receptor activity; GO:0032395|MHC class II receptor activity; GO:0005488|binding; GO:0005515|protein binding; GO:0032403|protein complex binding; GO:0023023|MHC protein complex binding; GO:0023026|MHC class II protein complex binding; GO:0044877|macromolecular complex binding; GO:0060…	GO:0044422|organelle part; GO:0031090|organelle membrane; GO:0098588|bounding membrane of organelle; GO:0005774|vacuolar membrane; GO:0098852|lytic vacuole membrane; GO:0005765|lysosomal membrane; GO:0010008|endosome membrane; GO:0044446|intracellular organelle part; GO:0044437|vacuolar part; GO:0044433|cytoplasmic vesicle part; GO:0044440|endosomal part; GO:0005623|cell; GO:0044464|cell part; GO…	GO:0044699|single-organism process; GO:0044700|single organism signaling; GO:0007165|signal transduction; GO:0009987|cellular process; GO:0051716|cellular response to stimulus; GO:0050794|regulation of cellular process; GO:0007154|cell communication; GO:0023052|signaling; GO:0002376|immune system process; GO:0006955|immune response; GO:0002682|regulation of immune system process; GO:0002683|negat…	K06752|MHC2|http://www.genome.jp/dbget-bin/www_bget?ko:K06752	P13765	7.7e-84	307.0	HLA class II histocompatibility antigen, DO beta chain OS=Homo sapiens GN=HLA-DOB PE=1 SV=1	Q5QNS2	2.6e-83	307.0	HLA-DOB OS=Homo sapiens GN=HLA-DOB PE=2 SV=1	XP_004043832.1	3.2e-96	354.0	PREDICTED: HLA class II histocompatibility antigen, DO beta chain [Gorilla gorilla gorilla]
MSTRG.438	722.00	0.09	0.11	0.68	0.31	0.07	0.00	0.21	1.29	0.42	19.92	4.50467248863607	9.40241806409877e-30	5.72987357855142e-27	9606.ENSP00000370930	1.5e-82	312.0	NOG38168	[J]	GO:0005198|structural molecule activity; GO:0003735|structural constituent of ribosome; GO:0005488|binding; GO:0005515|protein binding; GO:0097159|organic cyclic compound binding; GO:1901265|nucleoside phosphate binding; GO:0000166|nucleotide binding; GO:0003676|nucleic acid binding; GO:0003723|RNA binding; GO:0036094|small molecule binding; GO:1901363|heterocyclic compound binding	GO:0044422|organelle part; GO:0031090|organelle membrane; GO:0031966|mitochondrial membrane; GO:0005743|mitochondrial inner membrane; GO:0019866|organelle inner membrane; GO:0044446|intracellular organelle part; GO:0044391|ribosomal subunit; GO:0015934|large ribosomal subunit; GO:0000315|organellar large ribosomal subunit; GO:0005762|mitochondrial large ribosomal subunit; GO:0031967|organelle env…	GO:0044699|single-organism process; GO:0044763|single-organism cellular process; GO:0022411|cellular component disassembly; GO:0032984|macromolecular complex disassembly; GO:0043241|protein complex disassembly; GO:0043624|cellular protein complex disassembly; GO:0006415|translational termination; GO:0070126|mitochondrial translational termination; GO:0009987|cellular process; GO:0016043|cellular …	K02892|RP-L23, MRPL23, rplW|http://www.genome.jp/dbget-bin/www_bget?ko:K02892	Q16540	3.3e-85	312.0	39S ribosomal protein L23, mitochondrial OS=Homo sapiens GN=MRPL23 PE=1 SV=1	A0A024RCB2	1.1e-84	312.0	Mitochondrial ribosomal protein L23, isoform CRA_a OS=Homo sapiens GN=MRPL23 PE=4 SV=1	XP_006724959.1	5.0e-84	313.9	PREDICTED: 39S ribosomal protein L23, mitochondrial-like isoform X2 [Homo sapiens]
MSTRG.31063	491.00	2.91	0.41	0.57	13.52	0.34	0.00	0.29	0.09	188.06	0.06	3.70552917876853	6.67165995181572e-29	3.98103509041471e-26	--	--	--	--	--	GO:0005488|binding; GO:0005515|protein binding; GO:0097159|organic cyclic compound binding; GO:1901265|nucleoside phosphate binding; GO:0000166|nucleotide binding; GO:0003676|nucleic acid binding; GO:0003723|RNA binding; GO:0003729|mRNA binding; GO:0036094|small molecule binding; GO:1901363|heterocyclic compound binding	GO:0044422|organelle part; GO:0044446|intracellular organelle part; GO:0044428|nuclear part; GO:0044451|nucleoplasm part; GO:0042272|nuclear RNA export factor complex; GO:0031981|nuclear lumen; GO:0005654|nucleoplasm; GO:0043233|organelle lumen; GO:0070013|intracellular organelle lumen; GO:0005623|cell; GO:0044464|cell part; GO:0044424|intracellular part; GO:0043229|intracellular organelle; GO:00…	GO:0051179|localization; GO:0051234|establishment of localization; GO:0051649|establishment of localization in cell; GO:0046907|intracellular transport; GO:0006886|intracellular protein transport; GO:0006611|protein export from nucleus; GO:0071426|ribonucleoprotein complex export from nucleus; GO:0071427|mRNA-containing ribonucleoprotein complex export from nucleus; GO:0006406|mRNA export from nu…	K14284|NXF, TAP, MEX67|http://www.genome.jp/dbget-bin/www_bget?ko:K14284	Q9H4D5	1.8e-34	142.9	Nuclear RNA export factor 3 OS=Homo sapiens GN=NXF3 PE=1 SV=1	B4DGX7	6.1e-18	89.7	cDNA FLJ54997, highly similar to Nuclear RNA export factor 3 OS=Homo sapiens PE=2 SV=1	NP_071335.1	1.0e-32	142.9	nuclear RNA export factor 3 [Homo sapiens] &gt;Q9H4D5.1 RecName: Full=Nuclear RNA export factor 3; AltName: Full=TAP-like protein 3; Short=TAPL-3 &gt;AAL07564.1 nuclear export factor 3 [Homo sapiens] &gt;CAC16589.1 nuclear RNA export factor 3 [Homo sapiens] &gt;AAH31616.1 Nuclear RNA export factor 3 [Homo sapiens] &gt;EAW54722.1 nuclear RNA export factor 3 [Homo sapiens] &gt;ABM82245.1 nuclear RN…
MSTRG.583	1583.00	0.00	0.00	5.91	0.31	0.00	0.00	0.00	0.00	0.00	0.24	-4.75253774467961	6.81560883414988e-29	3.98393200464736e-26	9606.ENSP00000386609	1.3e-256	891.3	NOG04790	[R]	GO:0098772|molecular function regulator; GO:0030234|enzyme regulator activity; GO:0019207|kinase regulator activity; GO:0035014|phosphatidylinositol 3-kinase regulator activity; GO:0005488|binding; GO:0005515|protein binding; GO:0140030|modification-dependent protein binding; GO:0031593|polyubiquitin modification-dependent protein binding; GO:0070530|K63-linked polyubiquitin modification-dependen…	GO:0044422|organelle part; GO:0031090|organelle membrane; GO:0031312|extrinsic component of organelle membrane; GO:0031313|extrinsic component of endosome membrane; GO:0098588|bounding membrane of organelle; GO:0005774|vacuolar membrane; GO:0098852|lytic vacuole membrane; GO:0005765|lysosomal membrane; GO:0000421|autophagosome membrane; GO:0010008|endosome membrane; GO:0031902|late endosome membr…	GO:0044699|single-organism process; GO:0044710|single-organism metabolic process; GO:0006629|lipid metabolic process; GO:0019216|regulation of lipid metabolic process; GO:1903725|regulation of phospholipid metabolic process; GO:0043551|regulation of phosphatidylinositol 3-kinase activity; GO:0043550|regulation of lipid kinase activity; GO:0044255|cellular lipid metabolic process; GO:0006644|phosp…	K17601|WDR81|http://www.genome.jp/dbget-bin/www_bget?ko:K17601	Q562E7	2.9e-259	891.3	WD repeat-containing protein 81 OS=Homo sapiens GN=WDR81 PE=1 SV=2	A0A0J9YXM6	4.0e-260	896.0	WD repeat-containing protein 81 OS=Homo sapiens GN=WDR81 PE=1 SV=1	NP_001157281.1	1.7e-257	891.3	WD repeat-containing protein 81 isoform 1 [Homo sapiens] &gt;Q562E7.2 RecName: Full=WD repeat-containing protein 81; Flags: Precursor
MSTRG.710	1102.00	0.00	0.00	0.00	0.00	0.00	1.76	0.00	0.00	0.00	1.92	8.27928202305448	1.71391063006546e-28	9.81796565326695e-26	61853.ENSNLEP00000015879	6.0e-176	622.9	COG3346	[S]	GO:0005215|transporter activity; GO:0022892|substrate-specific transporter activity; GO:0022891|substrate-specific transmembrane transporter activity; GO:0015075|ion transmembrane transporter activity; GO:0008324|cation transmembrane transporter activity; GO:0022890|inorganic cation transmembrane transporter activity; GO:0015077|monovalent inorganic cation transmembrane transporter activity; GO:0…	GO:0044422|organelle part; GO:0031090|organelle membrane; GO:0031966|mitochondrial membrane; GO:0005743|mitochondrial inner membrane; GO:0005746|mitochondrial respiratory chain; GO:0044455|mitochondrial membrane part; GO:0019866|organelle inner membrane; GO:0044446|intracellular organelle part; GO:0031967|organelle envelope; GO:0005740|mitochondrial envelope; GO:0044429|mitochondrial part; GO:000…	GO:0044699|single-organism process; GO:1902578|single-organism localization; GO:0044765|single-organism transport; GO:0006818|hydrogen transport; GO:0015992|proton transport; GO:1902600|hydrogen ion transmembrane transport; GO:0044710|single-organism metabolic process; GO:0044281|small molecule metabolic process; GO:0055086|nucleobase-containing small molecule metabolic process; GO:0006753|nucleo…	K14998|SURF1, SHY1|http://www.genome.jp/dbget-bin/www_bget?ko:K14998	Q15526	8.0e-176	613.6	Surfeit locus protein 1 OS=Homo sapiens GN=SURF1 PE=1 SV=1	E5KRX5	2.7e-175	613.6	SURF1-like protein OS=Homo sapiens GN=SURF1 PE=2 SV=1	EAW88067.1	3.6e-182	640.6	surfeit 1 [Homo sapiens]
MSTRG.5647	2272.00	0.24	0.00	0.00	0.62	0.73	0.00	0.00	0.00	0.00	0.00	-8.17390528847284	3.82545243729301e-27	2.14840409233228e-24	9606.ENSP00000406751	0.0e+00	1216.4	COG0415	[L]	GO:0004871|signal transducer activity; GO:0038023|signaling receptor activity; GO:0009881|photoreceptor activity; GO:0009882|blue light photoreceptor activity; GO:0005488|binding; GO:0005515|protein binding; GO:0019899|enzyme binding; GO:0019900|kinase binding; GO:0019901|protein kinase binding; GO:0019902|phosphatase binding; GO:0005102|receptor binding; GO:0051427|hormone receptor binding; GO:0…	GO:0044422|organelle part; GO:0044446|intracellular organelle part; GO:0044428|nuclear part; GO:0044451|nucleoplasm part; GO:0016604|nuclear body; GO:0016607|nuclear speck; GO:0031981|nuclear lumen; GO:0005654|nucleoplasm; GO:0043233|organelle lumen; GO:0070013|intracellular organelle lumen; GO:0005623|cell; GO:0044464|cell part; GO:0044424|intracellular part; GO:0043229|intracellular organelle; …	GO:0044699|single-organism process; GO:1902578|single-organism localization; GO:1902580|single-organism cellular localization; GO:1902582|single-organism intracellular transport; GO:1902593|single-organism nuclear import; GO:0006606|protein import into nucleus; GO:0044765|single-organism transport; GO:0017038|protein import; GO:0006869|lipid transport; GO:0032369|negative regulation of lipid tran…	K02295|CRY|http://www.genome.jp/dbget-bin/www_bget?ko:K02295	Q49AN0	0.0e+00	1194.1	Cryptochrome-2 OS=Homo sapiens GN=CRY2 PE=1 SV=2	A0A0D2X7Z3	0.0e+00	1216.4	Cryptochrome-2 OS=Homo sapiens GN=CRY2 PE=1 SV=1	NP_066940.2	0.0e+00	1216.4	cryptochrome-2 isoform 1 [Homo sapiens] &gt;BAG64048.1 unnamed protein product [Homo sapiens]
MSTRG.37	624.00	0.00	0.00	0.00	0.00	0.00	0.00	7.94	0.00	0.00	0.10	8.13980004240223	4.67555297891371e-27	2.57533054657782e-24	--	--	--	--	--	GO:0005488|binding; GO:0005515|protein binding; GO:0005102|receptor binding; GO:0046703|natural killer cell lectin-like receptor binding	GO:0005623|cell; GO:0044464|cell part; GO:0005886|plasma membrane; GO:0009986|cell surface; GO:0071944|cell periphery; GO:0016020|membrane; GO:0044425|membrane part; GO:0031224|intrinsic component of membrane; GO:0016021|integral component of membrane	GO:0044699|single-organism process; GO:0044700|single organism signaling; GO:0007165|signal transduction; GO:0002764|immune response-regulating signaling pathway; GO:0002768|immune response-regulating cell surface receptor signaling pathway; GO:0002429|immune response-activating cell surface receptor signaling pathway; GO:0002757|immune response-activating signal transduction; GO:0007166|cell sur…	K07985|MIC|http://www.genome.jp/dbget-bin/www_bget?ko:K07985	Q29983	4.2e-89	324.7	MHC class I polypeptide-related sequence A OS=Homo sapiens GN=MICA PE=1 SV=1	J9UUC4	1.9e-109	394.0	MICB antigen (Fragment) OS=Homo sapiens PE=4 SV=1	AAB71642.1	8.7e-109	396.0	MHC class I chain-related protein, partial [Homo sapiens]
TP53TG3B	2034.00	0.01	0.00	0.00	0.00	0.00	0.00	1.50	0.03	0.00	0.00	7.97487280467328	3.09653618205565e-25	1.67341489295166e-22	--	--	--	--	--	--	GO:0043226|organelle; GO:0043227|membrane-bounded organelle; GO:0043231|intracellular membrane-bounded organelle; GO:0005634|nucleus; GO:0043229|intracellular organelle; GO:0044464|cell part; GO:0005622|intracellular; GO:0044424|intracellular part; GO:0005737|cytoplasm; GO:0005623|cell	--	--	Q9ULZ0	1.7e-67	254.6	TP53-target gene 3 protein OS=Homo sapiens GN=TP53TG3 PE=2 SV=1	I3L219	5.4e-52	204.9	TP53-target gene 3 protein (Fragment) OS=Homo sapiens GN=TP53TG3 PE=4 SV=1	XP_002834797.2	8.0e-103	377.9	PREDICTED: TP53-target gene 3 protein [Pongo abelii]
RP11-474G23.2	700.00	0.00	0.00	0.00	7.70	0.00	0.00	0.00	0.00	0.00	0.00	-7.94051561082205	1.17081239230323e-24	6.21007565562018e-22	--	--	--	--	--	--	--	--	--	--	--	--	--	--	--	--	--	--	--	--	--
MSTRG.13839	2999.00	0.00	0.00	0.00	1.27	0.00	0.00	0.00	0.00	0.00	0.00	-7.93150742813369	1.4664720873293e-24	7.6368533682338e-22	61853.ENSNLEP00000014018	0.0e+00	1527.7	NOG27331	[K]	--	--	--	K04692|STAT3|http://www.genome.jp/dbget-bin/www_bget?ko:K04692	P40763	0.0e+00	1523.8	Signal transducer and activator of transcription 3 OS=Homo sapiens GN=STAT3 PE=1 SV=2	B5BTZ6	0.0e+00	1498.4	Signal transducer and activator of transcription OS=Homo sapiens GN=STAT3 PE=2 SV=1	XP_008964735.1	0.0e+00	1528.5	PREDICTED: signal transducer and activator of transcription 3 isoform X2 [Pan paniscus] &gt;XP_009430433.1 PREDICTED: signal transducer and activator of transcription 3 isoform X2 [Pan troglodytes]
MSTRG.176	924.00	0.00	4.62	3.10	0.65	0.00	0.00	1.34	60.97	0.00	19.33	3.32225879087656	2.31566131621972e-24	1.18437806105652e-21	--	--	--	--	--	GO:0004871|signal transducer activity; GO:0038023|signaling receptor activity; GO:0004888|transmembrane signaling receptor activity; GO:0032395|MHC class II receptor activity; GO:0005488|binding; GO:0005515|protein binding; GO:0033218|amide binding; GO:0042277|peptide binding; GO:0042605|peptide antigen binding; GO:0003823|antigen binding; GO:0060089|molecular transducer activity; GO:0004872|rece…	GO:0044422|organelle part; GO:0031090|organelle membrane; GO:0098588|bounding membrane of organelle; GO:0030666|endocytic vesicle membrane; GO:0030669|clathrin-coated endocytic vesicle membrane; GO:0000139|Golgi membrane; GO:0032588|trans-Golgi network membrane; GO:0030658|transport vesicle membrane; GO:0012507|ER to Golgi transport vesicle membrane; GO:0005774|vacuolar membrane; GO:0098852|lytic…	GO:0044699|single-organism process; GO:0044700|single organism signaling; GO:0007165|signal transduction; GO:0002764|immune response-regulating signaling pathway; GO:0002768|immune response-regulating cell surface receptor signaling pathway; GO:0002429|immune response-activating cell surface receptor signaling pathway; GO:0050851|antigen receptor-mediated signaling pathway; GO:0050852|T cell rece…	K06752|MHC2|http://www.genome.jp/dbget-bin/www_bget?ko:K06752	P01920	2.7e-100	362.5	HLA class II histocompatibility antigen, DQ beta 1 chain OS=Homo sapiens GN=HLA-DQB1 PE=1 SV=2	Q30074	2.9e-109	394.0	MHC class II HLA-DQ-beta-1 (Fragment) OS=Homo sapiens GN=HLA-DQB1 PE=2 SV=1	AAC41963.1	4.9e-108	394.0	MHC class II HLA-DQ-beta-1, partial [Homo sapiens]
MSTRG.27333	558.00	0.00	0.00	8.01	0.00	0.00	0.00	0.00	0.00	0.00	0.00	-7.89199541611512	3.64672599915228e-24	1.83244782574947e-21	--	--	--	--	--	--	--	--	--	--	--	--	--	--	--	--	--	--	--	--	--
MSTRG.312	518.39	34.32	28.80	26.43	49.74	274.85	396.15	600.79	278.09	344.87	361.58	3.16655870964177	7.22283815878311e-24	3.56683673351493e-21	9606.ENSP00000410645	6.2e-193	679.9	NOG43225	[U]	GO:0005488|binding; GO:0005515|protein binding; GO:0030881|beta-2-microglobulin binding; GO:0005102|receptor binding; GO:0097159|organic cyclic compound binding; GO:0003676|nucleic acid binding; GO:0003723|RNA binding; GO:0033218|amide binding; GO:0042277|peptide binding; GO:0042605|peptide antigen binding; GO:0003823|antigen binding; GO:1901363|heterocyclic compound binding	GO:0044422|organelle part; GO:0031090|organelle membrane; GO:0098588|bounding membrane of organelle; GO:0030666|endocytic vesicle membrane; GO:0030670|phagocytic vesicle membrane; GO:0000139|Golgi membrane; GO:0030658|transport vesicle membrane; GO:0012507|ER to Golgi transport vesicle membrane; GO:0030660|Golgi-associated vesicle membrane; GO:0030662|coated vesicle membrane; GO:0010008|endosome …	GO:0044699|single-organism process; GO:0044700|single organism signaling; GO:0007165|signal transduction; GO:0007166|cell surface receptor signaling pathway; GO:0019221|cytokine-mediated signaling pathway; GO:0060337|type I interferon signaling pathway; GO:0060333|interferon-gamma-mediated signaling pathway; GO:0001913|T cell mediated cytotoxicity; GO:0001914|regulation of T cell mediated cytotox…	K06751|MHC1|http://www.genome.jp/dbget-bin/www_bget?ko:K06751	P10314	1.4e-195	679.9	HLA class I histocompatibility antigen, A-32 alpha chain OS=Homo sapiens GN=HLA-A PE=1 SV=2	B5TZV4	1.2e-195	681.8	MHC class I antigen OS=Homo sapiens GN=HLA-A PE=3 SV=1	ACH99847.1	2.1e-194	681.8	MHC class I antigen [Homo sapiens]
MSTRG.21762	1870.00	0.00	0.00	0.00	0.00	0.00	0.26	0.35	0.42	0.00	0.37	7.80474978790773	1.4765996320227e-23	7.16826553566002e-21	9606.ENSP00000417183	7.2e-222	776.2	COG2453	[T]	GO:0005488|binding; GO:0005515|protein binding; GO:0003824|catalytic activity; GO:0016787|hydrolase activity; GO:0016788|hydrolase activity, acting on ester bonds; GO:0042578|phosphoric ester hydrolase activity; GO:0016791|phosphatase activity; GO:0004721|phosphoprotein phosphatase activity; GO:0033549|MAP kinase phosphatase activity; GO:0017017|MAP kinase tyrosine/serine/threonine phosphatase ac…	GO:0044422|organelle part; GO:0044446|intracellular organelle part; GO:0044428|nuclear part; GO:0031981|nuclear lumen; GO:0005654|nucleoplasm; GO:0043233|organelle lumen; GO:0070013|intracellular organelle lumen; GO:0005623|cell; GO:0044464|cell part; GO:0044424|intracellular part; GO:0043229|intracellular organelle; GO:0043231|intracellular membrane-bounded organelle; GO:0005634|nucleus; GO:0005…	GO:0044699|single-organism process; GO:0044710|single-organism metabolic process; GO:0023014|signal transduction by protein phosphorylation; GO:0000165|MAPK cascade; GO:0043410|positive regulation of MAPK cascade; GO:0043406|positive regulation of MAP kinase activity; GO:0000187|activation of MAPK activity; GO:0043409|negative regulation of MAPK cascade; GO:0043407|negative regulation of MAP kina…	K04459|DUSP, MKP|http://www.genome.jp/dbget-bin/www_bget?ko:K04459	Q16829	1.6e-224	776.2	Dual specificity protein phosphatase 7 OS=Homo sapiens GN=DUSP7 PE=1 SV=4	A0A024RBC1	8.8e-150	529.6	Dual specificity protein phosphatase OS=Homo sapiens GN=DUSP6 PE=3 SV=1	XP_001091142.2	2.2e-224	781.6	PREDICTED: dual specificity protein phosphatase 7 [Macaca mulatta]
MSTRG.28045	1730.00	0.00	0.00	1.62	0.00	0.00	0.00	0.00	0.00	0.00	0.00	-7.81710619085231	1.87141236785761e-23	8.93349884002962e-21	9606.ENSP00000342032	7.5e-149	533.5	COG0588	[G]	GO:0003824|catalytic activity; GO:0016853|isomerase activity; GO:0016866|intramolecular transferase activity; GO:0016868|intramolecular transferase activity, phosphotransferases; GO:0004082|bisphosphoglycerate mutase activity; GO:0004619|phosphoglycerate mutase activity; GO:0046538|2,3-bisphosphoglycerate-dependent phosphoglycerate mutase activity; GO:0016787|hydrolase activity; GO:0016788|hydrol…	GO:0044421|extracellular region part; GO:0043230|extracellular organelle; GO:1903561|extracellular vesicle; GO:0070062|extracellular exosome; GO:0005615|extracellular space; GO:0005623|cell; GO:0044464|cell part; GO:0044424|intracellular part; GO:0005737|cytoplasm; GO:0044444|cytoplasmic part; GO:0005829|cytosol; GO:0005622|intracellular; GO:0005576|extracellular region; GO:0043226|organelle; GO:…	GO:0032502|developmental process; GO:0048856|anatomical structure development; GO:0048513|animal organ development; GO:0048534|hematopoietic or lymphoid organ development; GO:0030097|hemopoiesis; GO:0030099|myeloid cell differentiation; GO:0061515|myeloid cell development; GO:0048821|erythrocyte development; GO:0030218|erythrocyte differentiation; GO:0007275|multicellular organism development; GO…	K01837|BPGM|http://www.genome.jp/dbget-bin/www_bget?ko:K01837	P07738	1.7e-151	533.5	Bisphosphoglycerate mutase OS=Homo sapiens GN=BPGM PE=1 SV=2	A0A024R782	5.6e-151	533.5	Phosphoglycerate mutase OS=Homo sapiens GN=BPGM PE=2 SV=1	NP_001715.1	9.7e-150	533.5	bisphosphoglycerate mutase [Homo sapiens] &gt;NP_954655.1 bisphosphoglycerate mutase [Homo sapiens] &gt;NP_001280014.1 bisphosphoglycerate mutase [Homo sapiens] &gt;XP_011514829.1 PREDICTED: bisphosphoglycerate mutase isoform X1 [Homo sapiens] &gt;P07738.2 RecName: Full=Bisphosphoglycerate mutase; Short=BPGM; AltName: Full=2,3-bisphosphoglycerate mutase, erythrocyte; AltName: Full=2,3-bisphosphog…
MSTRG.25838	359.00	0.00	0.00	0.00	0.00	0.00	0.00	2.02	11.33	0.00	6.99	7.77985358603925	2.37448020867959e-23	1.11491577273772e-20	--	--	--	--	--	GO:0005488|binding; GO:0005515|protein binding; GO:0032403|protein complex binding; GO:0023023|MHC protein complex binding; GO:0023026|MHC class II protein complex binding; GO:0044877|macromolecular complex binding	GO:0044422|organelle part; GO:0031090|organelle membrane; GO:0098588|bounding membrane of organelle; GO:0005774|vacuolar membrane; GO:0098852|lytic vacuole membrane; GO:0005765|lysosomal membrane; GO:0010008|endosome membrane; GO:0031902|late endosome membrane; GO:0044446|intracellular organelle part; GO:0044437|vacuolar part; GO:0044433|cytoplasmic vesicle part; GO:0044440|endosomal part; GO:004…	GO:0009987|cellular process; GO:0016043|cellular component organization; GO:0022607|cellular component assembly; GO:0065003|macromolecular complex assembly; GO:0034622|cellular macromolecular complex assembly; GO:0043623|cellular protein complex assembly; GO:0002501|peptide antigen assembly with MHC protein complex; GO:0002503|peptide antigen assembly with MHC class II protein complex; GO:0002396…	K06752|MHC2|http://www.genome.jp/dbget-bin/www_bget?ko:K06752	P28067	2.8e-13	72.0	HLA class II histocompatibility antigen, DM alpha chain OS=Homo sapiens GN=HLA-DMA PE=1 SV=1	Q31604	9.6e-13	72.0	DMA protein OS=Homo sapiens GN=DMA PE=2 SV=1	CAA54170.1	1.7e-11	72.0	HLA-DMA [Homo sapiens]
CTC-575D19.1	645.00	7.08	0.00	0.13	0.05	0.03	0.00	0.00	0.08	0.04	0.05	-5.29750511891939	3.78252070270919e-22	1.74740254785478e-19	--	--	--	--	--	--	--	--	--	--	--	--	--	--	--	--	--	--	--	--	--
HBG2	614.00	12.20	24.61	37.06	1.98	1.17	40.15	10.52	4.59	4.19	512.30	3.03741080688171	4.21229620331611e-22	1.9150569500854e-19	9606.ENSP00000338082	1.4e-61	242.3	NOG138123	[K]	GO:0016209|antioxidant activity; GO:0004601|peroxidase activity; GO:0003824|catalytic activity; GO:0016491|oxidoreductase activity; GO:0016684|oxidoreductase activity, acting on peroxide as acceptor; GO:0005215|transporter activity; GO:0022892|substrate-specific transporter activity; GO:0005344|oxygen transporter activity; GO:0005488|binding; GO:0097159|organic cyclic compound binding; GO:0046906…	GO:0005576|extracellular region; GO:0044421|extracellular region part; GO:0005615|extracellular space; GO:0072562|blood microparticle; GO:0032991|macromolecular complex; GO:0043234|protein complex; GO:0005833|hemoglobin complex; GO:0031838|haptoglobin-hemoglobin complex; GO:0044464|cell part; GO:0005622|intracellular; GO:0044424|intracellular part; GO:0044444|cytoplasmic part; GO:0044445|cytosoli…	GO:0009987|cellular process; GO:0016043|cellular component organization; GO:0043933|macromolecular complex subunit organization; GO:0065003|macromolecular complex assembly; GO:0006461|protein complex assembly; GO:0051259|protein oligomerization; GO:0051291|protein heterooligomerization; GO:0071822|protein complex subunit organization; GO:0022607|cellular component assembly; GO:0048523|negative re…	K13824|HBG|http://www.genome.jp/dbget-bin/www_bget?ko:K13824	P69892	3.1e-64	242.3	Hemoglobin subunit gamma-2 OS=Homo sapiens GN=HBG2 PE=1 SV=2	E9PBW4	4.5e-75	280.0	Hemoglobin subunit gamma-2 OS=Homo sapiens GN=HBG2 PE=1 SV=1	XP_011818997.1	2.3e-70	268.5	PREDICTED: hemoglobin subunit gamma isoform X3 [Colobus angolensis palliatus]
PREX1	5874.89	3.55	5.19	3.07	29.59	3.11	4.92	4.65	3.93	3.26	2.25	-3.03348807574155	4.56306471767673e-22	2.04211405693276e-19	9606.ENSP00000361009	0.0e+00	3305.0	NOG16613	[T]	GO:0005488|binding; GO:0008289|lipid binding; GO:0005543|phospholipid binding; GO:0043167|ion binding; GO:0043168|anion binding; GO:0005515|protein binding; GO:0019899|enzyme binding; GO:0098772|molecular function regulator; GO:0030234|enzyme regulator activity; GO:0060589|nucleoside-triphosphatase regulator activity; GO:0030695|GTPase regulator activity; GO:0005096|GTPase activator activity; GO:…	GO:0016020|membrane; GO:0005886|plasma membrane; GO:0044464|cell part; GO:0097458|neuron part; GO:0030426|growth cone; GO:0043005|neuron projection; GO:0030425|dendrite; GO:0043198|dendritic shaft; GO:0036477|somatodendritic compartment; GO:0005622|intracellular; GO:0044424|intracellular part; GO:0044444|cytoplasmic part; GO:0048471|perinuclear region of cytoplasm; GO:0005829|cytosol; GO:0005737|…	GO:0009987|cellular process; GO:0048522|positive regulation of cellular process; GO:0010942|positive regulation of cell death; GO:0043068|positive regulation of programmed cell death; GO:0043065|positive regulation of apoptotic process; GO:0051130|positive regulation of cellular component organization; GO:0010770|positive regulation of cell morphogenesis involved in differentiation; GO:1900026|po…	K12365|PREX1|http://www.genome.jp/dbget-bin/www_bget?ko:K12365	Q8TCU6	0.0e+00	3305.0	Phosphatidylinositol 3,4,5-trisphosphate-dependent Rac exchanger 1 protein OS=Homo sapiens GN=PREX1 PE=1 SV=3	H0YDZ4	0.0e+00	1585.1	Phosphatidylinositol 3,4,5-trisphosphate-dependent Rac exchanger 1 protein (Fragment) OS=Homo sapiens GN=PREX1 PE=1 SV=1	Q8TCU6.3	0.0e+00	3305.0	RecName: Full=Phosphatidylinositol 3,4,5-trisphosphate-dependent Rac exchanger 1 protein; Short=P-Rex1; Short=PtdIns(3,4,5)-dependent Rac exchanger 1
MSTRG.672	693.00	24.31	0.00	0.00	3.55	76.43	8.52	0.11	0.11	4.51	0.08	-3.08770933138655	5.30279753508492e-22	2.33665733846003e-19	9606.ENSP00000457469	3.7e-30	137.9	NOG154095	[O]	GO:0098772|molecular function regulator; GO:0030234|enzyme regulator activity; GO:0008047|enzyme activator activity; GO:0060229|lipase activator activity; GO:0016004|phospholipase activator activity; GO:0005488|binding; GO:0005515|protein binding; GO:0042802|identical protein binding; GO:0005102|receptor binding; GO:0005125|cytokine activity; GO:0008009|chemokine activity; GO:0001664|G-protein co…	GO:0044421|extracellular region part; GO:0005615|extracellular space; GO:0005623|cell; GO:0044464|cell part; GO:0044424|intracellular part; GO:0005737|cytoplasm; GO:0044444|cytoplasmic part; GO:0005829|cytosol; GO:0005622|intracellular; GO:0005576|extracellular region	GO:0032502|developmental process; GO:0048856|anatomical structure development; GO:0048513|animal organ development; GO:0031214|biomineral tissue development; GO:0070168|negative regulation of biomineral tissue development; GO:0030502|negative regulation of bone mineralization; GO:0070167|regulation of biomineral tissue development; GO:0030500|regulation of bone mineralization; GO:0030282|bone min…	K05408|CCL3|http://www.genome.jp/dbget-bin/www_bget?ko:K05408	P16619	8.1e-33	137.9	C-C motif chemokine 3-like 1 OS=Homo sapiens GN=CCL3L1 PE=1 SV=1	A0N0R1	3.1e-31	134.4	C-C motif chemokine OS=Homo sapiens GN=CCL3 PE=2 SV=1	AAH07783.1	3.3e-32	141.7	Chemokine (C-C motif) ligand 3-like 3 [Homo sapiens] &gt;AAP35429.1 chemokine (C-C motif) ligand 3 [Homo sapiens] &gt;AAX32711.1 chemokine (C-C motif) ligand 3-like 1 [synthetic construct] &gt;AIC58284.1 CCL3L3 [synthetic construct] &gt;SJX38374.1 unnamed protein product, partial [Human ORFeome Gateway entry vector]
MSTRG.71	524.00	0.00	0.00	0.00	12.07	0.00	0.00	0.00	0.00	0.01	0.11	-5.83718961833271	1.73526205239491e-21	7.53051147040835e-19	--	--	--	--	--	GO:0004871|signal transducer activity; GO:0038023|signaling receptor activity; GO:0004888|transmembrane signaling receptor activity; GO:0032395|MHC class II receptor activity; GO:0005488|binding; GO:0005515|protein binding; GO:0032403|protein complex binding; GO:0023023|MHC protein complex binding; GO:0023026|MHC class II protein complex binding; GO:0044877|macromolecular complex binding; GO:0060…	GO:0044422|organelle part; GO:0031090|organelle membrane; GO:0098588|bounding membrane of organelle; GO:0005774|vacuolar membrane; GO:0098852|lytic vacuole membrane; GO:0005765|lysosomal membrane; GO:0010008|endosome membrane; GO:0044446|intracellular organelle part; GO:0044437|vacuolar part; GO:0044433|cytoplasmic vesicle part; GO:0044440|endosomal part; GO:0005623|cell; GO:0044464|cell part; GO…	GO:0032502|developmental process; GO:0048856|anatomical structure development; GO:0048513|animal organ development; GO:0048534|hematopoietic or lymphoid organ development; GO:0030097|hemopoiesis; GO:1903706|regulation of hemopoiesis; GO:1902105|regulation of leukocyte differentiation; GO:0045619|regulation of lymphocyte differentiation; GO:0045580|regulation of T cell differentiation; GO:0002521|…	K06752|MHC2|http://www.genome.jp/dbget-bin/www_bget?ko:K06752	P06340	1.8e-85	312.4	HLA class II histocompatibility antigen, DO alpha chain OS=Homo sapiens GN=HLA-DOA PE=1 SV=1	X5CF87	6.2e-85	312.4	MHC class II antigen OS=Homo sapiens GN=HLA-DOA PE=3 SV=1	NP_002110.1	1.1e-83	312.4	HLA class II histocompatibility antigen, DO alpha chain precursor [Homo sapiens] &gt;P06340.1 RecName: Full=HLA class II histocompatibility antigen, DO alpha chain; AltName: Full=MHC DN-alpha; AltName: Full=MHC DZ alpha; AltName: Full=MHC class II antigen DOA; Flags: Precursor &gt;AAA60075.1 MHC HLA-DNA precursor [Homo sapiens] &gt;AAA59716.1 MHC DN alpha protein precursor [Homo sapiens] &gt;CAA2…
MSTRG.185	327.46	7.66	6196.18	12.36	3986.45	15.61	3838.74	1714.62	4994.04	8088.96	2173.33	2.96413166903456	1.83821093044086e-21	7.85821454771449e-19	9606.ENSP00000390282	1.3e-180	639.0	NOG43225	[U]	GO:0005488|binding; GO:0005515|protein binding; GO:0005102|receptor binding; GO:0033218|amide binding; GO:0042277|peptide binding; GO:0042605|peptide antigen binding; GO:0003823|antigen binding	GO:0044422|organelle part; GO:0031090|organelle membrane; GO:0098588|bounding membrane of organelle; GO:0030666|endocytic vesicle membrane; GO:0030670|phagocytic vesicle membrane; GO:0000139|Golgi membrane; GO:0030658|transport vesicle membrane; GO:0012507|ER to Golgi transport vesicle membrane; GO:0030660|Golgi-associated vesicle membrane; GO:0030662|coated vesicle membrane; GO:0010008|endosome …	GO:0044699|single-organism process; GO:0044700|single organism signaling; GO:0007165|signal transduction; GO:0007166|cell surface receptor signaling pathway; GO:0019221|cytokine-mediated signaling pathway; GO:0060337|type I interferon signaling pathway; GO:0060333|interferon-gamma-mediated signaling pathway; GO:0001913|T cell mediated cytotoxicity; GO:0001914|regulation of T cell mediated cytotox…	K06751|MHC1|http://www.genome.jp/dbget-bin/www_bget?ko:K06751	Q29960	1.7e-183	639.8	HLA class I histocompatibility antigen, Cw-16 alpha chain OS=Homo sapiens GN=HLA-C PE=1 SV=1	O78179	2.8e-185	647.5	HLA-C protein OS=Homo sapiens GN=HLA-C PE=2 SV=1	AAC32742.1	4.8e-184	647.5	MHC class I antigen [Homo sapiens] &gt;AAH02463.1 HLA-C protein [Homo sapiens] &gt;CAD12436.1 MHC class I antigen [Homo sapiens] &gt;AAZ67360.1 MHC class I antigen precursor [Homo sapiens] &gt;ABM82822.1 major histocompatibility complex, class I, C [synthetic construct] &gt;ABM86008.1 major histocompatibility complex, class I, C, partial [synthetic construct] &gt;BAJ20296.1 major histocompatibili…
MSTRG.4498	1326.00	0.00	0.00	0.00	0.00	0.00	1.87	0.00	0.00	0.00	0.00	7.4992548826795	1.04314775738259e-20	4.39379971572826e-18	9593.ENSGGOP00000020866	3.6e-183	647.1	COG0221	[C]	GO:0005488|binding; GO:0043167|ion binding; GO:0043169|cation binding; GO:0046872|metal ion binding; GO:0000287|magnesium ion binding; GO:0003824|catalytic activity; GO:0016787|hydrolase activity; GO:0016817|hydrolase activity, acting on acid anhydrides; GO:0016818|hydrolase activity, acting on acid anhydrides, in phosphorus-containing anhydrides; GO:0016462|pyrophosphatase activity; GO:0004427|i…	GO:0044421|extracellular region part; GO:0043230|extracellular organelle; GO:1903561|extracellular vesicle; GO:0070062|extracellular exosome; GO:0005615|extracellular space; GO:0005623|cell; GO:0044464|cell part; GO:0044424|intracellular part; GO:0005737|cytoplasm; GO:0044444|cytoplasmic part; GO:0005829|cytosol; GO:0005622|intracellular; GO:0005576|extracellular region; GO:0043226|organelle; GO:…	GO:0044699|single-organism process; GO:0044710|single-organism metabolic process; GO:0044281|small molecule metabolic process; GO:0006082|organic acid metabolic process; GO:0043436|oxoacid metabolic process; GO:0019752|carboxylic acid metabolic process; GO:0006520|cellular amino acid metabolic process; GO:0043038|amino acid activation; GO:0043039|tRNA aminoacylation; GO:0006418|tRNA aminoacylatio…	K02898|RP-L26e, RPL26|http://www.genome.jp/dbget-bin/www_bget?ko:K02898	Q15181	6.0e-178	620.9	Inorganic pyrophosphatase OS=Homo sapiens GN=PPA1 PE=1 SV=2	V9HWB5	2.1e-177	620.9	Epididymis secretory sperm binding protein Li 66p OS=Homo sapiens GN=HEL-S-66p PE=2 SV=1	BAE01782.1	3.4e-187	657.5	unnamed protein product [Macaca fascicularis]
MSTRG.263	1233.00	0.00	0.00	0.00	0.00	0.00	0.00	0.00	1.38	0.00	0.37	7.40419686865698	7.149778833219e-20	2.96788355566752e-17	9606.ENSP00000449266	1.1e-226	791.6	NOG07169	[O]	GO:0005488|binding; GO:0005515|protein binding; GO:0031072|heat shock protein binding; GO:0030544|Hsp70 protein binding; GO:0051787|misfolded protein binding; GO:0032403|protein complex binding; GO:0070628|proteasome binding; GO:0140030|modification-dependent protein binding; GO:0031593|polyubiquitin modification-dependent protein binding; GO:0019899|enzyme binding; GO:0002020|protease binding; G…	GO:0044422|organelle part; GO:0044446|intracellular organelle part; GO:0044428|nuclear part; GO:0031981|nuclear lumen; GO:0005654|nucleoplasm; GO:0043233|organelle lumen; GO:0070013|intracellular organelle lumen; GO:0044421|extracellular region part; GO:0043230|extracellular organelle; GO:1903561|extracellular vesicle; GO:0070062|extracellular exosome; GO:0005615|extracellular space; GO:0005623|c…	GO:0032502|developmental process; GO:0048856|anatomical structure development; GO:0048513|animal organ development; GO:0001822|kidney development; GO:0030324|lung development; GO:0007420|brain development; GO:0030323|respiratory tube development; GO:0035295|tube development; GO:0007275|multicellular organism development; GO:0009790|embryo development; GO:0045995|regulation of embryonic developmen…	--	P46379	2.4e-229	791.6	Large proline-rich protein BAG6 OS=Homo sapiens GN=BAG6 PE=1 SV=2	A0A0G2JK23	8.2e-229	791.6	Large proline-rich protein BAG6 OS=Homo sapiens GN=BAG6 PE=1 SV=1	AAD18085.1	1.4e-227	791.6	BAT3 [Homo sapiens]
MSTRG.163	1438.00	0.01	0.07	0.10	0.15	0.02	0.04	0.05	2.27	0.00	1.67	3.74589088519413	7.31739994291434e-20	2.99407098807075e-17	9796.ENSECAP00000005166	3.2e-28	132.5	NOG43025	[S]	--	--	--	K07985|MIC|http://www.genome.jp/dbget-bin/www_bget?ko:K07985	O00370	8.9e-26	115.5	LINE-1 retrotransposable element ORF2 protein OS=Homo sapiens PE=1 SV=1	Q7KZ41	6.2e-26	117.9	Putative uncharacterized protein (Fragment) OS=Homo sapiens PE=4 SV=1	EAW68883.1	1.3e-27	127.5	hCG2038158, partial [Homo sapiens]
MSTRG.3107	1537.00	0.00	0.62	0.00	0.00	0.32	6.46	0.00	0.86	1.29	0.55	3.09947319689562	1.25629759086297e-19	5.06801064753481e-17	--	--	--	--	--	GO:0005488|binding; GO:0005515|protein binding; GO:0032403|protein complex binding; GO:0019865|immunoglobulin binding; GO:0019864|IgG binding; GO:0044877|macromolecular complex binding	GO:0044421|extracellular region part; GO:0043230|extracellular organelle; GO:1903561|extracellular vesicle; GO:0070062|extracellular exosome; GO:0005615|extracellular space; GO:0005623|cell; GO:0044464|cell part; GO:0005886|plasma membrane; GO:0044459|plasma membrane part; GO:0009897|external side of plasma membrane; GO:0009986|cell surface; GO:0071944|cell periphery; GO:0016020|membrane; GO:0044…	GO:0044699|single-organism process; GO:1902578|single-organism localization; GO:0044765|single-organism transport; GO:0006909|phagocytosis; GO:0002433|immune response-regulating cell surface receptor signaling pathway involved in phagocytosis; GO:0038096|Fc-gamma receptor signaling pathway involved in phagocytosis; GO:0044710|single-organism metabolic process; GO:0044712|single-organism catabolic…	K06463|FCGR3, CD16|http://www.genome.jp/dbget-bin/www_bget?ko:K06463	P08637	2.1e-142	503.1	Low affinity immunoglobulin gamma Fc region receptor III-A OS=Homo sapiens GN=FCGR3A PE=1 SV=2	A0A1W2PQB1	7.0e-161	566.2	Fc of IgG low affinity IIIa receptor isoform 1 OS=Homo sapiens GN=FCGR3A PE=2 SV=1	AAH36723.1	3.2e-160	568.2	Fc fragment of IgG, low affinity IIIa, receptor (CD16a) [Homo sapiens] &gt;BAI46780.1 Fc fragment of IgG, low affinity IIIa, receptor, partial [synthetic construct] &gt;ADQ31624.1 Fc fragment of IgG, low affinity IIIa, receptor (CD16a), partial [synthetic construct] &gt;AIC54381.1 FCGR3A, partial [synthetic construct] &gt;SJX33126.1 unnamed protein product, partial [Human ORFeome Gateway entry ve…
MSTRG.673	781.00	4.19	0.03	0.06	0.51	20.91	1.87	0.00	0.06	1.26	0.13	-3.04234776513551	1.34238101819113e-19	5.34006626708755e-17	--	--	--	--	--	GO:0098772|molecular function regulator; GO:0030234|enzyme regulator activity; GO:0008047|enzyme activator activity; GO:0060229|lipase activator activity; GO:0016004|phospholipase activator activity; GO:0005488|binding; GO:0005515|protein binding; GO:0005102|receptor binding; GO:0005125|cytokine activity; GO:0008009|chemokine activity; GO:0001664|G-protein coupled receptor binding; GO:0042379|che…	GO:0044421|extracellular region part; GO:0005615|extracellular space; GO:0005623|cell; GO:0044464|cell part; GO:0044424|intracellular part; GO:0005737|cytoplasm; GO:0044444|cytoplasmic part; GO:0005829|cytosol; GO:0005622|intracellular; GO:0005576|extracellular region	GO:0032502|developmental process; GO:0048856|anatomical structure development; GO:0009653|anatomical structure morphogenesis; GO:0022603|regulation of anatomical structure morphogenesis; GO:0022604|regulation of cell morphogenesis; GO:0008360|regulation of cell shape; GO:0032989|cellular component morphogenesis; GO:0000902|cell morphogenesis; GO:0050793|regulation of developmental process; GO:004…	K05408|CCL3|http://www.genome.jp/dbget-bin/www_bget?ko:K05408	P16619	9.1e-33	137.9	C-C motif chemokine 3-like 1 OS=Homo sapiens GN=CCL3L1 PE=1 SV=1	A0N0R1	6.9e-32	136.7	C-C motif chemokine OS=Homo sapiens GN=CCL3 PE=2 SV=1	XP_001152451.2	2.7e-35	152.1	PREDICTED: C-C motif chemokine 3-like [Pan troglodytes]
MSTRG.21045	3576.00	0.22	0.00	0.00	0.15	0.18	0.00	0.00	0.00	0.00	0.00	-7.3936335401337	2.22296975120786e-19	8.72195885124595e-17	9606.ENSP00000252115	2.5e-215	755.4	NOG21243	[R]	GO:0005488|binding; GO:0005515|protein binding; GO:0097159|organic cyclic compound binding; GO:1901265|nucleoside phosphate binding; GO:0000166|nucleotide binding; GO:0003676|nucleic acid binding; GO:0003723|RNA binding; GO:0036094|small molecule binding; GO:1901363|heterocyclic compound binding	GO:0044422|organelle part; GO:0044446|intracellular organelle part; GO:0044428|nuclear part; GO:0044451|nucleoplasm part; GO:0016604|nuclear body; GO:0016607|nuclear speck; GO:0031981|nuclear lumen; GO:0005654|nucleoplasm; GO:0000346|transcription export complex; GO:0035145|exon-exon junction complex; GO:0043233|organelle lumen; GO:0070013|intracellular organelle lumen; GO:0005623|cell; GO:004446…	GO:0009987|cellular process; GO:0044237|cellular metabolic process; GO:0044249|cellular biosynthetic process; GO:0034645|cellular macromolecule biosynthetic process; GO:0006412|translation; GO:0045727|positive regulation of translation; GO:0006417|regulation of translation; GO:2000112|regulation of cellular macromolecule biosynthetic process; GO:0031328|positive regulation of cellular biosyntheti…	--	Q9BY77	5.5e-218	755.4	Polymerase delta-interacting protein 3 OS=Homo sapiens GN=POLDIP3 PE=1 SV=2	Q96DI9	3.9e-215	747.7	POLDIP3 protein (Fragment) OS=Homo sapiens GN=POLDIP3 PE=2 SV=2	EAW73266.1	8.2e-252	873.6	polymerase (DNA-directed), delta interacting protein 3, isoform CRA_c [Homo sapiens]
MSTRG.25948	540.00	0.00	0.00	0.00	0.00	0.00	0.00	0.00	4.25	1.46	0.00	7.32549744280733	3.95857700662515e-19	1.53218327869943e-16	9606.ENSP00000362507	1.7e-43	181.8	NOG116612	[S]	--	GO:0016020|membrane; GO:0044425|membrane part; GO:0031224|intrinsic component of membrane; GO:0016021|integral component of membrane	--	--	Q9P0B6	3.8e-46	181.8	Coiled-coil domain-containing protein 167 OS=Homo sapiens GN=CCDC167 PE=1 SV=2	--	--	--	--	AAF28943.1	7.2e-51	203.4	HSPC265, partial [Homo sapiens]
NT5DC4	2045.26	0.00	0.02	0.01	0.07	0.01	0.08	1.50	0.15	2.11	0.01	4.11341661670748	6.60652846715857e-19	2.52298917808474e-16	--	--	--	--	--	GO:0003824|catalytic activity; GO:0016787|hydrolase activity; GO:0016788|hydrolase activity, acting on ester bonds; GO:0042578|phosphoric ester hydrolase activity; GO:0016791|phosphatase activity; GO:0008252|nucleotidase activity; GO:0008253|5'-nucleotidase activity; GO:0005488|binding; GO:0043167|ion binding; GO:0043169|cation binding; GO:0046872|metal ion binding	--	GO:0009987|cellular process; GO:0044237|cellular metabolic process; GO:0006793|phosphorus metabolic process; GO:0006796|phosphate-containing compound metabolic process; GO:0016311|dephosphorylation; GO:0008152|metabolic process	K01081|E3.1.3.5|http://www.genome.jp/dbget-bin/www_bget?ko:K01081	Q86YG4	9.0e-119	425.2	5&apos;-nucleotidase domain-containing protein 4 OS=Homo sapiens GN=NT5DC4 PE=2 SV=2	A8K6K2	2.7e-50	199.5	cDNA FLJ75877, highly similar to Homo sapiens 5&apos;-nucleotidase, cytosolic II (NT5C2), mRNA OS=Homo sapiens PE=2 SV=1	XP_016800473.1	7.9e-129	464.5	PREDICTED: 5&apos;-nucleotidase domain-containing protein 4 [Pan troglodytes]
MSTRG.9215	399.00	2.11	21.16	3.17	16.19	59.29	0.41	3.55	1.40	4.94	2.68	-2.97571549989828	8.83138030184201e-19	3.32826835007051e-16	--	--	--	--	--	--	--	--	--	P04436	1.2e-25	113.2	T-cell receptor alpha chain V region HPB-MLT (Fragment) OS=Homo sapiens PE=2 SV=1	Q6PJ56	1.3e-58	224.6	TRA@ protein OS=Homo sapiens GN=TRA@ PE=1 SV=1	EAW66341.1	2.2e-57	224.6	hCG1792757, partial [Homo sapiens]
MSTRG.110	666.00	0.00	0.00	0.00	0.00	0.00	0.00	0.00	0.00	3.81	0.00	7.27343829050282	9.52784491672361e-19	3.54411083252984e-16	9606.ENSP00000382886	8.0e-75	286.2	COG2940	[R]	GO:0005488|binding; GO:0003682|chromatin binding; GO:1990841|promoter-specific chromatin binding; GO:0005515|protein binding; GO:0002039|p53 binding; GO:0019904|protein domain specific binding; GO:0070742|C2H2 zinc finger domain binding; GO:0043167|ion binding; GO:0043169|cation binding; GO:0046872|metal ion binding; GO:0046914|transition metal ion binding; GO:0008270|zinc ion binding; GO:0003824…	GO:0044422|organelle part; GO:0044446|intracellular organelle part; GO:0044427|chromosomal part; GO:0000785|chromatin; GO:0000790|nuclear chromatin; GO:0044454|nuclear chromosome part; GO:0044428|nuclear part; GO:0044451|nucleoplasm part; GO:0016604|nuclear body; GO:0016607|nuclear speck; GO:0031981|nuclear lumen; GO:0000228|nuclear chromosome; GO:0005654|nucleoplasm; GO:0043233|organelle lumen; …	GO:0044699|single-organism process; GO:0044763|single-organism cellular process; GO:0007049|cell cycle; GO:0051726|regulation of cell cycle; GO:0045786|negative regulation of cell cycle; GO:0010948|negative regulation of cell cycle process; GO:0070317|negative regulation of G0 to G1 transition; GO:0010564|regulation of cell cycle process; GO:0070316|regulation of G0 to G1 transition; GO:0022402|c…	K11420|EHMT|http://www.genome.jp/dbget-bin/www_bget?ko:K11420	Q96KQ7	1.8e-77	286.2	Histone-lysine N-methyltransferase EHMT2 OS=Homo sapiens GN=EHMT2 PE=1 SV=3	A0A024RCN9	6.1e-77	286.2	EHMT2 OS=Homo sapiens GN=EHMT2 PE=4 SV=1	NP_006700.3	1.0e-75	286.2	histone-lysine N-methyltransferase EHMT2 isoform a [Homo sapiens] &gt;Q96KQ7.3 RecName: Full=Histone-lysine N-methyltransferase EHMT2; AltName: Full=Euchromatic histone-lysine N-methyltransferase 2; AltName: Full=HLA-B-associated transcript 8; AltName: Full=Histone H3-K9 methyltransferase 3; Short=H3-K9-HMTase 3; AltName: Full=Lysine N-methyltransferase 1C; AltName: Full=Protein G9a &gt;EAX03542.…
MSTRG.16773	1190.00	0.00	0.00	0.00	0.00	1.58	0.00	0.00	0.00	0.00	0.00	-7.29297557998717	1.2813308681111e-18	4.70511265697925e-16	9606.ENSP00000375730	3.4e-108	397.9	COG0102	[J]	GO:0005198|structural molecule activity; GO:0003735|structural constituent of ribosome; GO:0005488|binding; GO:0097159|organic cyclic compound binding; GO:0003676|nucleic acid binding; GO:0003723|RNA binding; GO:0003729|mRNA binding; GO:1901363|heterocyclic compound binding	GO:0044422|organelle part; GO:0044446|intracellular organelle part; GO:0044391|ribosomal subunit; GO:0015934|large ribosomal subunit; GO:0022625|cytosolic large ribosomal subunit; GO:0044428|nuclear part; GO:0031981|nuclear lumen; GO:0005730|nucleolus; GO:0043233|organelle lumen; GO:0070013|intracellular organelle lumen; GO:0005623|cell; GO:0044464|cell part; GO:0044424|intracellular part; GO:003…	GO:0009987|cellular process; GO:0016043|cellular component organization; GO:0022607|cellular component assembly; GO:0065003|macromolecular complex assembly; GO:0034622|cellular macromolecular complex assembly; GO:0022618|ribonucleoprotein complex assembly; GO:0001731|formation of translation preinitiation complex; GO:1901194|negative regulation of formation of translation preinitiation complex; G…	K02872|RP-L13Ae, RPL13A|http://www.genome.jp/dbget-bin/www_bget?ko:K02872	P40429	7.5e-111	397.9	60S ribosomal protein L13a OS=Homo sapiens GN=RPL13A PE=1 SV=2	Q5QTS3	9.7e-110	396.0	FWP004 OS=Homo sapiens PE=2 SV=1	XP_007995756.1	2.2e-124	448.7	PREDICTED: 60S ribosomal protein L13a isoform X1 [Chlorocebus sabaeus]
POP7	927.00	2.84	0.00	0.00	0.00	0.00	0.00	0.00	0.00	0.15	0.00	-5.52573839714049	1.84182901743831e-18	6.67767933132507e-16	9606.ENSP00000304353	1.5e-71	275.8	NOG55499	[J]	GO:0003824|catalytic activity; GO:0016787|hydrolase activity; GO:0016788|hydrolase activity, acting on ester bonds; GO:0004518|nuclease activity; GO:0004540|ribonuclease activity; GO:0004521|endoribonuclease activity; GO:0016891|endoribonuclease activity, producing 5'-phosphomonoesters; GO:0004526|ribonuclease P activity; GO:0004549|tRNA-specific ribonuclease activity; GO:0004519|endonuclease act…	GO:0031974|membrane-enclosed lumen; GO:0043233|organelle lumen; GO:0070013|intracellular organelle lumen; GO:0031981|nuclear lumen; GO:0005654|nucleoplasm; GO:0005730|nucleolus; GO:0044452|nucleolar part; GO:0005655|nucleolar ribonuclease P complex; GO:0044422|organelle part; GO:0044446|intracellular organelle part; GO:0044428|nuclear part; GO:0032991|macromolecular complex; GO:1902494|catalytic …	GO:0009987|cellular process; GO:0044237|cellular metabolic process; GO:0044260|cellular macromolecule metabolic process; GO:0016070|RNA metabolic process; GO:0034660|ncRNA metabolic process; GO:0006399|tRNA metabolic process; GO:0008033|tRNA processing; GO:0001682|tRNA 5'-leader removal; GO:0034470|ncRNA processing; GO:0006396|RNA processing; GO:0090501|RNA phosphodiester bond hydrolysis; GO:0090…	K14527|RPP20, POP7|http://www.genome.jp/dbget-bin/www_bget?ko:K14527	O75817	3.3e-74	275.8	Ribonuclease P protein subunit p20 OS=Homo sapiens GN=POP7 PE=1 SV=2	C9JYM0	1.1e-71	269.2	Ribonuclease P protein subunit p20 (Fragment) OS=Homo sapiens GN=POP7 PE=1 SV=1	XP_017741622.1	1.2e-74	283.1	PREDICTED: ribonuclease P protein subunit p20 isoform X1 [Rhinopithecus bieti]
MSTRG.246	1577.00	0.00	283.82	131.68	107.22	0.00	317.59	376.13	2.21	2572.73	31.89	2.69683803233148	2.09779094218519e-18	7.51061602075854e-16	9606.ENSP00000373114	8.2e-203	712.6	NOG43225	[U]	GO:0005488|binding; GO:0005515|protein binding; GO:0030881|beta-2-microglobulin binding; GO:0005102|receptor binding; GO:0097159|organic cyclic compound binding; GO:0003676|nucleic acid binding; GO:0003723|RNA binding; GO:0033218|amide binding; GO:0042277|peptide binding; GO:0042605|peptide antigen binding; GO:0003823|antigen binding; GO:1901363|heterocyclic compound binding	GO:0044422|organelle part; GO:0031090|organelle membrane; GO:0098588|bounding membrane of organelle; GO:0030666|endocytic vesicle membrane; GO:0030670|phagocytic vesicle membrane; GO:0000139|Golgi membrane; GO:0030658|transport vesicle membrane; GO:0012507|ER to Golgi transport vesicle membrane; GO:0030660|Golgi-associated vesicle membrane; GO:0030662|coated vesicle membrane; GO:0010008|endosome …	GO:0044699|single-organism process; GO:0044700|single organism signaling; GO:0007165|signal transduction; GO:0007166|cell surface receptor signaling pathway; GO:0019221|cytokine-mediated signaling pathway; GO:0060337|type I interferon signaling pathway; GO:0060333|interferon-gamma-mediated signaling pathway; GO:0001913|T cell mediated cytotoxicity; GO:0001914|regulation of T cell mediated cytotox…	K06751|MHC1|http://www.genome.jp/dbget-bin/www_bget?ko:K06751	P30450	1.9e-207	719.2	HLA class I histocompatibility antigen, A-26 alpha chain OS=Homo sapiens GN=HLA-A PE=1 SV=2	Q5SPM2	6.6e-207	719.2	MHC Class I Antigen OS=Homo sapiens GN=HLA-A PE=2 SV=1	P30450.2	1.1e-205	719.2	RecName: Full=HLA class I histocompatibility antigen, A-26 alpha chain; AltName: Full=MHC class I antigen A*26; Flags: Precursor &gt;AAA03720.1 HLA A-2601 [Homo sapiens] &gt;BAA04119.1 HLA-A26.3 antigen [Homo sapiens] &gt;BAA06856.1 HLA class I heavy chain [Homo sapiens] &gt;BAA06857.1 MHC class I antigen [Homo sapiens] &gt;ABC55712.1 MHC class I antigen [Homo sapiens] &gt;ACA34996.1 MHC class I …
MSTRG.310	601.00	0.00	0.00	0.00	0.00	0.00	0.95	0.00	3.40	0.00	0.22	7.2348931392428	2.32981693685974e-18	8.23834774142429e-16	9685.ENSFCAP00000007112	9.2e-54	216.1	COG0488	[R]	GO:0005488|binding; GO:0005515|protein binding; GO:0097159|organic cyclic compound binding; GO:1901265|nucleoside phosphate binding; GO:0000166|nucleotide binding; GO:0017076|purine nucleotide binding; GO:0032555|purine ribonucleotide binding; GO:0032559|adenyl ribonucleotide binding; GO:0005524|ATP binding; GO:0030554|adenyl nucleotide binding; GO:0032553|ribonucleotide binding; GO:0035639|purin…	GO:0044422|organelle part; GO:0044446|intracellular organelle part; GO:0031967|organelle envelope; GO:0005635|nuclear envelope; GO:0044428|nuclear part; GO:0031981|nuclear lumen; GO:0005654|nucleoplasm; GO:0043233|organelle lumen; GO:0070013|intracellular organelle lumen; GO:0005623|cell; GO:0044464|cell part; GO:0044424|intracellular part; GO:0030529|intracellular ribonucleoprotein complex; GO:0…	GO:0009987|cellular process; GO:0044237|cellular metabolic process; GO:0044249|cellular biosynthetic process; GO:0034645|cellular macromolecule biosynthetic process; GO:0006412|translation; GO:0044271|cellular nitrogen compound biosynthetic process; GO:0043604|amide biosynthetic process; GO:0043043|peptide biosynthetic process; GO:0044260|cellular macromolecule metabolic process; GO:0044267|cellu…	K06184|ABCF1|http://www.genome.jp/dbget-bin/www_bget?ko:K06184	Q8NE71	1.5e-51	199.9	ATP-binding cassette sub-family F member 1 OS=Homo sapiens GN=ABCF1 PE=1 SV=2	A0A1U9X609	5.1e-51	199.9	ABCF1 OS=Homo sapiens PE=4 SV=1	CAH10648.1	2.3e-58	228.4	hypothetical protein, partial [Homo sapiens]
ZNF683	1221.77	2.73	6.17	6.18	2.42	3.72	0.41	0.75	0.61	0.53	0.74	-2.75712629412382	1.93410719526464e-17	6.75405191006235e-15	--	--	--	--	--	GO:0005488|binding; GO:0003682|chromatin binding; GO:1990841|promoter-specific chromatin binding; GO:0097159|organic cyclic compound binding; GO:0003676|nucleic acid binding; GO:0003677|DNA binding; GO:0043167|ion binding; GO:0043169|cation binding; GO:0046872|metal ion binding; GO:1901363|heterocyclic compound binding; GO:0001071|nucleic acid binding transcription factor activity; GO:0003700|tra…	GO:0043226|organelle; GO:0043227|membrane-bounded organelle; GO:0043231|intracellular membrane-bounded organelle; GO:0005634|nucleus; GO:0043229|intracellular organelle; GO:0044464|cell part; GO:0005622|intracellular; GO:0044424|intracellular part; GO:0005623|cell	GO:0009987|cellular process; GO:0044237|cellular metabolic process; GO:0044249|cellular biosynthetic process; GO:0018130|heterocycle biosynthetic process; GO:0034654|nucleobase-containing compound biosynthetic process; GO:0032774|RNA biosynthetic process; GO:0097659|nucleic acid-templated transcription; GO:1903506|regulation of nucleic acid-templated transcription; GO:0006355|regulation of transc…	--	Q8IZ20	4.9e-249	857.4	Tissue-resident T-cell transcription regulator protein ZNF683 OS=Homo sapiens GN=ZNF683 PE=1 SV=3	X1WI32	1.2e-164	578.9	Tissue-resident T-cell transcription regulator protein ZNF683 (Fragment) OS=Homo sapiens GN=ZNF683 PE=4 SV=7	XP_006710618.1	4.8e-250	866.7	PREDICTED: zinc finger protein 683 isoform X2 [Homo sapiens] &gt;XP_016856443.1 PREDICTED: zinc finger protein 683 isoform X1 [Homo sapiens] &gt;XP_016856444.1 PREDICTED: zinc finger protein 683 isoform X2 [Homo sapiens]
MSTRG.14742	494.00	0.00	0.00	0.00	0.00	0.54	11.12	0.08	0.00	0.00	0.21	3.98873480239437	1.95721775202561e-17	6.75405191006235e-15	9606.ENSP00000374292	6.6e-26	123.2	NOG02519	[S]	GO:0005488|binding; GO:0005515|protein binding	--	--	--	Q2TAC2	1.5e-28	123.2	Coiled-coil domain-containing protein 57 OS=Homo sapiens GN=CCDC57 PE=1 SV=2	H7BYI8	1.6e-18	91.7	Coiled-coil domain-containing protein 57 (Fragment) OS=Homo sapiens GN=CCDC57 PE=4 SV=1	XP_012367839.1	2.0e-44	181.8	PREDICTED: coiled-coil domain-containing protein 57 [Nomascus leucogenys]
MSTRG.888	4115.00	0.00	0.00	0.03	1.78	0.00	0.00	0.14	0.00	0.00	0.00	-3.24519294103292	2.05307956837476e-17	7.00051249968927e-15	9606.ENSP00000367721	0.0e+00	2561.9	NOG15543	[U]	GO:0005198|structural molecule activity; GO:0017056|structural constituent of nuclear pore; GO:0005488|binding; GO:0005515|protein binding	GO:0044422|organelle part; GO:0044446|intracellular organelle part; GO:0031967|organelle envelope; GO:0005635|nuclear envelope; GO:0005643|nuclear pore; GO:0031080|nuclear pore outer ring; GO:0044427|chromosomal part; GO:0000776|kinetochore; GO:0098687|chromosomal region; GO:0000775|chromosome, centromeric region; GO:0044428|nuclear part; GO:0005623|cell; GO:0044464|cell part; GO:0044424|intracel…	GO:0051704|multi-organism process; GO:0044419|interspecies interaction between organisms; GO:0044403|symbiosis, encompassing mutualism through parasitism; GO:0016032|viral process; GO:0051179|localization; GO:0051234|establishment of localization; GO:0051649|establishment of localization in cell; GO:0046907|intracellular transport; GO:0006886|intracellular protein transport; GO:0006611|protein ex…	K14303|NUP160, NUP120|http://www.genome.jp/dbget-bin/www_bget?ko:K14303	Q12769	0.0e+00	2561.9	Nuclear pore complex protein Nup160 OS=Homo sapiens GN=NUP160 PE=1 SV=3	G3V198	0.0e+00	2358.6	Nuclear pore complex protein Nup160 (Fragment) OS=Homo sapiens GN=NUP160 PE=1 SV=2	NP_056046.1	0.0e+00	2561.9	nuclear pore complex protein Nup160 isoform 1 [Homo sapiens] &gt;Q12769.3 RecName: Full=Nuclear pore complex protein Nup160; AltName: Full=160 kDa nucleoporin; AltName: Full=Nucleoporin Nup160 &gt;5A9Q_1 Chain 1, Human Nuclear Pore Complex &gt;5A9Q_J Chain J, Human Nuclear Pore Complex &gt;5A9Q_S Chain S, Human Nuclear Pore Complex &gt;5A9Q_AA Chain a, Human Nuclear Pore Complex &gt;EAW67883.1 nu…
MSTRG.14152	646.00	4.09	2.23	2.24	0.19	0.00	0.00	0.02	0.00	0.00	0.55	-3.81927892018775	2.39462048831413e-17	8.06902588544628e-15	9606.ENSP00000262065	5.8e-62	243.4	COG1272	[R]	GO:0004871|signal transducer activity; GO:0038023|signaling receptor activity; GO:0003824|catalytic activity; GO:0016740|transferase activity; GO:0016772|transferase activity, transferring phosphorus-containing groups; GO:0016773|phosphotransferase activity, alcohol group as acceptor; GO:0004672|protein kinase activity; GO:0016301|kinase activity; GO:0060089|molecular transducer activity; GO:0004…	GO:0044422|organelle part; GO:0031090|organelle membrane; GO:0098588|bounding membrane of organelle; GO:0005774|vacuolar membrane; GO:0098852|lytic vacuole membrane; GO:0005765|lysosomal membrane; GO:0010008|endosome membrane; GO:0031902|late endosome membrane; GO:0044446|intracellular organelle part; GO:0044437|vacuolar part; GO:0044433|cytoplasmic vesicle part; GO:0044440|endosomal part; GO:000…	GO:0032502|developmental process; GO:0051094|positive regulation of developmental process; GO:0045597|positive regulation of cell differentiation; GO:0010720|positive regulation of cell development; GO:0050769|positive regulation of neurogenesis; GO:0045666|positive regulation of neuron differentiation; GO:0051962|positive regulation of nervous system development; GO:0048856|anatomical structure …	K11064|MMD|http://www.genome.jp/dbget-bin/www_bget?ko:K11064	Q15546	1.3e-64	243.4	Monocyte to macrophage differentiation factor OS=Homo sapiens GN=MMD PE=2 SV=2	I3L1Y1	4.7e-50	196.8	Monocyte to macrophage differentiation factor (Fragment) OS=Homo sapiens GN=MMD PE=4 SV=1	XP_003800075.1	7.5e-63	243.4	PREDICTED: monocyte to macrophage differentiation factor isoform X1 [Otolemur garnettii]
RP11-96D1.11	3177.00	0.13	0.02	0.02	2.35	0.00	0.00	0.00	0.03	0.00	0.14	-3.35919491001836	2.92783571672729e-17	9.75105472075618e-15	--	--	--	--	--	--	--	--	--	--	--	--	--	--	--	--	--	--	--	--	--
RP11-293I14.2	771.00	0.11	0.00	0.00	0.00	0.04	0.98	0.00	0.18	1.50	1.18	4.68679004509487	3.02095431062977e-17	9.94553716839746e-15	9606.ENSP00000266673	2.3e-105	387.9	NOG03775	[S]	GO:0005488|binding; GO:0005515|protein binding	GO:0016020|membrane; GO:0044425|membrane part; GO:0031224|intrinsic component of membrane; GO:0016021|integral component of membrane	--	--	Q96HH6	5.0e-108	387.9	Transmembrane protein 19 OS=Homo sapiens GN=TMEM19 PE=1 SV=1	A0A024RBE1	1.7e-107	387.9	Transmembrane protein 19, isoform CRA_b OS=Homo sapiens GN=TMEM19 PE=4 SV=1	NP_060749.2	2.9e-106	387.9	transmembrane protein 19 [Homo sapiens] &gt;Q96HH6.1 RecName: Full=Transmembrane protein 19 &gt;AAH08596.1 TMEM19 protein [Homo sapiens] &gt;EAW97266.1 transmembrane protein 19, isoform CRA_a [Homo sapiens] &gt;EAW97267.1 transmembrane protein 19, isoform CRA_a [Homo sapiens] &gt;BAG37959.1 unnamed protein product [Homo sapiens]
RP11-403B2.6	748.00	0.00	0.00	2.75	0.00	0.00	0.00	0.00	0.00	0.00	0.00	-6.95313816028798	5.13765204667275e-16	1.67218897637274e-13	--	--	--	--	--	--	--	--	--	--	--	--	--	--	--	--	--	--	--	--	--
MSTRG.686	1650.00	1.23	1.88	0.74	2.04	0.08	1.05	0.28	19.54	9.85	0.96	2.52532119037249	7.08018616745406e-16	2.27854710346314e-13	--	--	--	--	--	GO:0004871|signal transducer activity; GO:0038023|signaling receptor activity; GO:0004888|transmembrane signaling receptor activity; GO:0005488|binding; GO:0005515|protein binding; GO:0033218|amide binding; GO:0042277|peptide binding; GO:0001540|amyloid-beta binding; GO:0060089|molecular transducer activity; GO:0004872|receptor activity; GO:0099600|transmembrane receptor activity	GO:0044422|organelle part; GO:0031090|organelle membrane; GO:0098588|bounding membrane of organelle; GO:0030667|secretory granule membrane; GO:0012506|vesicle membrane; GO:0030659|cytoplasmic vesicle membrane; GO:0044446|intracellular organelle part; GO:0044433|cytoplasmic vesicle part; GO:0005623|cell; GO:0044464|cell part; GO:0044424|intracellular part; GO:0043229|intracellular organelle; GO:00…	GO:0032502|developmental process; GO:0048856|anatomical structure development; GO:0048513|animal organ development; GO:0048534|hematopoietic or lymphoid organ development; GO:0030097|hemopoiesis; GO:1903706|regulation of hemopoiesis; GO:1903707|negative regulation of hemopoiesis; GO:0045638|negative regulation of myeloid cell differentiation; GO:0002762|negative regulation of myeloid leukocyte di…	K06512|LILR|http://www.genome.jp/dbget-bin/www_bget?ko:K06512	O75022	1.7e-299	1025.0	Leukocyte immunoglobulin-like receptor subfamily B member 3 OS=Homo sapiens GN=LILRB3 PE=2 SV=3	A0A0G2JMM1	4.8e-293	1005.4	Leukocyte immunoglobulin-like receptor subfamily B member 3 OS=Homo sapiens GN=LILRB3 PE=4 SV=1	XP_016885786.1	1.0e-297	1025.0	PREDICTED: leukocyte immunoglobulin-like receptor subfamily B member 3 isoform X2 [Homo sapiens] &gt;O75022.3 RecName: Full=Leukocyte immunoglobulin-like receptor subfamily B member 3; Short=LIR-3; Short=Leukocyte immunoglobulin-like receptor 3; AltName: Full=CD85 antigen-like family member A; AltName: Full=Immunoglobulin-like transcript 5; Short=ILT-5; AltName: Full=Monocyte inhibitory receptor …
MSTRG.13086	2112.00	5.90	0.86	0.00	0.78	0.00	0.00	0.73	0.47	0.00	0.00	-2.64245037526582	8.78368572245861e-16	2.79535918291844e-13	--	--	--	--	--	GO:0005215|transporter activity; GO:0022892|substrate-specific transporter activity; GO:0022891|substrate-specific transmembrane transporter activity; GO:0015075|ion transmembrane transporter activity; GO:0008324|cation transmembrane transporter activity; GO:0005261|cation channel activity; GO:0004931|extracellular ATP-gated cation channel activity; GO:0005216|ion channel activity; GO:0015276|lig…	GO:0045202|synapse; GO:0044456|synapse part; GO:0098794|postsynapse; GO:0044422|organelle part; GO:0031300|intrinsic component of organelle membrane; GO:0031301|integral component of organelle membrane; GO:0005639|integral component of nuclear inner membrane; GO:0031229|intrinsic component of nuclear inner membrane; GO:0031090|organelle membrane; GO:0031965|nuclear membrane; GO:0044453|nuclear me…	GO:0032502|developmental process; GO:0048856|anatomical structure development; GO:0007275|multicellular organism development; GO:0048731|system development; GO:0007399|nervous system development; GO:0044767|single-organism developmental process; GO:0044699|single-organism process; GO:1902578|single-organism localization; GO:0044765|single-organism transport; GO:0060402|calcium ion transport into …	K05219|P2RX5|http://www.genome.jp/dbget-bin/www_bget?ko:K05219	Q93086	7.2e-250	860.5	P2X purinoceptor 5 OS=Homo sapiens GN=P2RX5 PE=2 SV=4	K7EQ78	4.4e-246	849.7	p2X purinoceptor OS=Homo sapiens GN=P2RX5 PE=1 SV=1	NP_002552.2	4.2e-248	860.5	P2X purinoceptor 5 isoform A [Homo sapiens] &gt;Q93086.4 RecName: Full=P2X purinoceptor 5; Short=P2X5; AltName: Full=ATP receptor; AltName: Full=Purinergic receptor &gt;AAH39015.1 Purinergic receptor P2X, ligand-gated ion channel, 5 [Homo sapiens] &gt;BAF83578.1 unnamed protein product [Homo sapiens] &gt;BAI46770.1 purinergic receptor P2X, ligand-gated ion channel, 5, partial [synthetic construct…
MSTRG.418	1245.00	0.18	0.04	0.02	0.00	0.00	1.68	0.00	1.37	0.00	0.03	3.5441918481715	1.60437178508232e-15	5.04971611739866e-13	--	--	--	--	--	GO:0005488|binding; GO:0005515|protein binding; GO:0019904|protein domain specific binding; GO:0032090|Pyrin domain binding; GO:0097159|organic cyclic compound binding; GO:1901265|nucleoside phosphate binding; GO:0000166|nucleotide binding; GO:0017076|purine nucleotide binding; GO:0032555|purine ribonucleotide binding; GO:0032559|adenyl ribonucleotide binding; GO:0005524|ATP binding; GO:0030554|a…	GO:0044422|organelle part; GO:0044446|intracellular organelle part; GO:0044427|chromosomal part; GO:0098687|chromosomal region; GO:0000781|chromosome, telomeric region; GO:0000784|nuclear chromosome, telomeric region; GO:0044454|nuclear chromosome part; GO:0044428|nuclear part; GO:0031981|nuclear lumen; GO:0000228|nuclear chromosome; GO:0043233|organelle lumen; GO:0070013|intracellular organelle …	GO:0044699|single-organism process; GO:1902578|single-organism localization; GO:0044765|single-organism transport; GO:0046903|secretion; GO:0051046|regulation of secretion; GO:1903530|regulation of secretion by cell; GO:1903532|positive regulation of secretion by cell; GO:0050714|positive regulation of protein secretion; GO:0050715|positive regulation of cytokine secretion; GO:0050716|positive re…	K19409|NLRP2_7|http://www.genome.jp/dbget-bin/www_bget?ko:K19409	Q9NX02	3.1e-240	827.8	NACHT, LRR and PYD domains-containing protein 2 OS=Homo sapiens GN=NLRP2 PE=1 SV=1	A0A0G2JPQ2	3.6e-240	829.3	NACHT, LRR and PYD domains-containing protein 2 OS=Homo sapiens GN=NLRP2 PE=1 SV=1	BAD92537.1	6.2e-239	829.3	NACHT, leucine rich repeat and PYD containing 2 variant, partial [Homo sapiens]
KB-1027C11.4	392.00	0.00	0.18	0.00	0.00	9.09	0.00	0.00	0.00	0.00	0.20	-5.16430594047471	2.43276705601177e-15	7.57383848024883e-13	--	--	--	--	--	--	--	--	--	--	--	--	--	--	--	--	--	--	--	--	--
MSTRG.723	4626.00	0.00	0.00	0.00	0.00	0.09	0.02	0.01	0.01	0.82	0.00	3.0628786223354	2.56146207851097e-15	7.8887523497539e-13	9606.ENSP00000458419	0.0e+00	1825.4	COG0443	[O]	GO:0005488|binding; GO:0005515|protein binding; GO:0051087|chaperone binding; GO:0097159|organic cyclic compound binding; GO:1901265|nucleoside phosphate binding; GO:0000166|nucleotide binding; GO:0017076|purine nucleotide binding; GO:0032555|purine ribonucleotide binding; GO:0032559|adenyl ribonucleotide binding; GO:0005524|ATP binding; GO:0030554|adenyl nucleotide binding; GO:0032553|ribonucleo…	GO:0044422|organelle part; GO:0044446|intracellular organelle part; GO:0044432|endoplasmic reticulum part; GO:0005788|endoplasmic reticulum lumen; GO:0034663|endoplasmic reticulum chaperone complex; GO:0044433|cytoplasmic vesicle part; GO:0060205|cytoplasmic vesicle lumen; GO:0071682|endocytic vesicle lumen; GO:0043233|organelle lumen; GO:0031983|vesicle lumen; GO:0070013|intracellular organelle …	GO:0044699|single-organism process; GO:0044700|single organism signaling; GO:0007165|signal transduction; GO:0009966|regulation of signal transduction; GO:1902531|regulation of intracellular signal transduction; GO:1902532|negative regulation of intracellular signal transduction; GO:2001243|negative regulation of intrinsic apoptotic signaling pathway; GO:1902236|negative regulation of endoplasmic…	K09486|HYOU1|http://www.genome.jp/dbget-bin/www_bget?ko:K09486	Q9Y4L1	0.0e+00	1825.4	Hypoxia up-regulated protein 1 OS=Homo sapiens GN=HYOU1 PE=1 SV=1	B3KXH0	0.0e+00	1793.9	cDNA FLJ45395 fis, clone BRHIP3027191, highly similar to 150 kDa oxygen-regulated protein (Orp150) OS=Homo sapiens PE=2 SV=1	NP_006380.1	0.0e+00	1825.4	hypoxia up-regulated protein 1 precursor [Homo sapiens] &gt;NP_001124463.1 hypoxia up-regulated protein 1 precursor [Homo sapiens] &gt;XP_016872585.1 PREDICTED: hypoxia up-regulated protein 1 isoform X2 [Homo sapiens] &gt;XP_016872586.1 PREDICTED: hypoxia up-regulated protein 1 isoform X2 [Homo sapiens] &gt;Q9Y4L1.1 RecName: Full=Hypoxia up-regulated protein 1; AltName: Full=150 kDa oxygen-regula…
MSTRG.4872	2287.00	0.00	0.00	0.00	0.00	0.00	0.00	0.59	0.00	0.00	0.00	6.83898168879795	2.82839873696136e-15	8.61819113021779e-13	9606.ENSP00000359024	1.9e-67	263.5	NOG62799	[R]	GO:0005488|binding; GO:0005515|protein binding; GO:0008134|transcription factor binding; GO:0046983|protein dimerization activity; GO:0046982|protein heterodimerization activity; GO:0019899|enzyme binding; GO:0070063|RNA polymerase binding; GO:0043175|RNA polymerase core enzyme binding; GO:0001042|RNA polymerase I core binding; GO:0019904|protein domain specific binding; GO:0097159|organic cyclic…	GO:0044422|organelle part; GO:0044446|intracellular organelle part; GO:0044428|nuclear part; GO:0044451|nucleoplasm part; GO:0016604|nuclear body; GO:0015030|Cajal body; GO:0031981|nuclear lumen; GO:0005730|nucleolus; GO:0044452|nucleolar part; GO:0001650|fibrillar center; GO:0031429|box H/ACA snoRNP complex; GO:0031428|box C/D snoRNP complex; GO:0005654|nucleoplasm; GO:0043233|organelle lumen; G…	GO:0032502|developmental process; GO:0048646|anatomical structure formation involved in morphogenesis; GO:0014029|neural crest formation; GO:0048856|anatomical structure development; GO:0048513|animal organ development; GO:0060485|mesenchyme development; GO:0048762|mesenchymal cell differentiation; GO:0014031|mesenchymal cell development; GO:0014032|neural crest cell development; GO:0001837|epith…	--	Q14978	4.2e-70	263.5	Nucleolar and coiled-body phosphoprotein 1 OS=Homo sapiens GN=NOLC1 PE=1 SV=2	B2RAU8	1.3e-67	256.9	cDNA, FLJ95131, highly similar to Homo sapiens nucleolar and coiled-body phosphoprotein 1 (NOLC1), mRNA OS=Homo sapiens PE=2 SV=1	NP_004732.2	2.5e-68	263.5	nucleolar and coiled-body phosphoprotein 1 isoform 2 [Homo sapiens] &gt;Q14978.2 RecName: Full=Nucleolar and coiled-body phosphoprotein 1; AltName: Full=140 kDa nucleolar phosphoprotein; Short=Nopp140; AltName: Full=Hepatitis C virus NS5A-transactivated protein 13; Short=HCV NS5A-transactivated protein 13; AltName: Full=Nucleolar 130 kDa protein; AltName: Full=Nucleolar phosphoprotein p130 &gt;EA…
MSTRG.441	1292.00	36.84	3.68	3.02	0.94	17.61	2.25	1.76	4.39	2.39	1.01	-2.43931235153324	3.05460771547633e-15	9.20948149333402e-13	9606.ENSP00000378786	2.9e-145	521.2	NOG135623	[U]	GO:0004871|signal transducer activity; GO:0038023|signaling receptor activity; GO:0004888|transmembrane signaling receptor activity; GO:0032395|MHC class II receptor activity; GO:0005488|binding; GO:0005515|protein binding; GO:0032403|protein complex binding; GO:0023023|MHC protein complex binding; GO:0023026|MHC class II protein complex binding; GO:0033218|amide binding; GO:0042277|peptide bindi…	GO:0044422|organelle part; GO:0031090|organelle membrane; GO:0098588|bounding membrane of organelle; GO:0030666|endocytic vesicle membrane; GO:0030669|clathrin-coated endocytic vesicle membrane; GO:0000139|Golgi membrane; GO:0032588|trans-Golgi network membrane; GO:0030658|transport vesicle membrane; GO:0012507|ER to Golgi transport vesicle membrane; GO:0005774|vacuolar membrane; GO:0098852|lytic…	GO:0044699|single-organism process; GO:0044700|single organism signaling; GO:0007165|signal transduction; GO:0002764|immune response-regulating signaling pathway; GO:0002768|immune response-regulating cell surface receptor signaling pathway; GO:0002429|immune response-activating cell surface receptor signaling pathway; GO:0050851|antigen receptor-mediated signaling pathway; GO:0050852|T cell rece…	K06752|MHC2|http://www.genome.jp/dbget-bin/www_bget?ko:K06752	P01903	1.4e-147	520.0	HLA class II histocompatibility antigen, DR alpha chain OS=Homo sapiens GN=HLA-DRA PE=1 SV=1	A0A0G2JMH6	2.2e-147	521.2	HLA class II histocompatibility antigen, DR alpha chain OS=Homo sapiens GN=HLA-DRA PE=1 SV=1	NP_061984.2	3.7e-146	521.2	HLA class II histocompatibility antigen, DR alpha chain precursor [Homo sapiens] &gt;AAA59783.1 cell surface glycoprotein [Homo sapiens] &gt;CAB06609.1 major histocompatibility complex, class II, DR alpha [Homo sapiens] &gt;AAH32350.1 Major histocompatibility complex, class II, DR alpha [Homo sapiens] &gt;ABM82521.1 major histocompatibility complex, class II, DR alpha [synthetic construct] &gt;AB…
MSTRG.59	1256.00	13.57	0.25	0.00	322.39	0.00	640.12	385.00	0.04	0.00	282.30	2.39848293223015	3.40794453717576e-15	1.01677445243529e-12	9606.ENSP00000378786	2.8e-145	521.2	NOG135623	[U]	GO:0004871|signal transducer activity; GO:0038023|signaling receptor activity; GO:0004888|transmembrane signaling receptor activity; GO:0032395|MHC class II receptor activity; GO:0005488|binding; GO:0005515|protein binding; GO:0032403|protein complex binding; GO:0023023|MHC protein complex binding; GO:0023026|MHC class II protein complex binding; GO:0033218|amide binding; GO:0042277|peptide bindi…	GO:0044422|organelle part; GO:0031090|organelle membrane; GO:0098588|bounding membrane of organelle; GO:0030666|endocytic vesicle membrane; GO:0030669|clathrin-coated endocytic vesicle membrane; GO:0000139|Golgi membrane; GO:0032588|trans-Golgi network membrane; GO:0030658|transport vesicle membrane; GO:0012507|ER to Golgi transport vesicle membrane; GO:0005774|vacuolar membrane; GO:0098852|lytic…	GO:0044699|single-organism process; GO:0044700|single organism signaling; GO:0007165|signal transduction; GO:0002764|immune response-regulating signaling pathway; GO:0002768|immune response-regulating cell surface receptor signaling pathway; GO:0002429|immune response-activating cell surface receptor signaling pathway; GO:0050851|antigen receptor-mediated signaling pathway; GO:0050852|T cell rece…	K06752|MHC2|http://www.genome.jp/dbget-bin/www_bget?ko:K06752	P01903	1.4e-147	520.0	HLA class II histocompatibility antigen, DR alpha chain OS=Homo sapiens GN=HLA-DRA PE=1 SV=1	A0A0G2JMH6	2.1e-147	521.2	HLA class II histocompatibility antigen, DR alpha chain OS=Homo sapiens GN=HLA-DRA PE=1 SV=1	NP_061984.2	3.6e-146	521.2	HLA class II histocompatibility antigen, DR alpha chain precursor [Homo sapiens] &gt;AAA59783.1 cell surface glycoprotein [Homo sapiens] &gt;CAB06609.1 major histocompatibility complex, class II, DR alpha [Homo sapiens] &gt;AAH32350.1 Major histocompatibility complex, class II, DR alpha [Homo sapiens] &gt;ABM82521.1 major histocompatibility complex, class II, DR alpha [synthetic construct] &gt;AB…
IFI27	541.29	2.27	11.22	2.04	5.20	1.37	7.62	2.06	1.62	92.45	2.84	2.46728160694762	3.95059235793924e-15	1.1665243950113e-12	9544.ENSMMUP00000039381	3.5e-27	129.8	NOG154660	[S]	--	--	--	--	Q86U02	4.6e-22	104.0	Putative uncharacterized protein encoded by LINC00596 OS=Homo sapiens GN=LINC00596 PE=5 SV=1	Q6ZT71	2.7e-26	119.8	cDNA FLJ44907 fis, clone BRAMY3007449 OS=Homo sapiens PE=2 SV=1	XP_011806935.1	4.1e-37	159.8	PREDICTED: interferon alpha-inducible protein 27, mitochondrial isoform X1 [Colobus angolensis palliatus]
MSTRG.25390	449.00	0.17	0.08	9.46	0.22	1.39	0.00	0.00	0.24	0.16	0.35	-3.85003276042628	4.0643512828547e-15	1.1878688718727e-12	--	--	--	--	--	--	--	--	--	--	--	--	--	--	--	--	--	--	--	--	--
MSTRG.2551	1977.81	1.32	5.65	1.02	29.09	2.05	0.89	1.15	2.60	0.90	0.07	-2.42793554761579	4.52477543903859e-15	1.309076950757e-12	--	--	--	--	--	--	--	--	--	--	--	--	--	--	--	--	--	--	--	--	--
MSTRG.483	412.00	0.00	15.72	15.07	0.00	0.00	3.50	0.00	0.00	1.06	0.00	-2.84207761301745	4.67240330186847e-15	1.33826975372117e-12	--	--	--	--	--	--	--	--	K10785|TRBV|http://www.genome.jp/dbget-bin/www_bget?ko:K10785	P04435	2.4e-61	231.9	T-cell receptor beta chain V region CTL-L17 OS=Homo sapiens GN=TCRB PE=2 SV=1	A0A0J9YWB2	5.8e-62	235.7	T-cell receptor beta variable 7-9 (Fragment) OS=Homo sapiens GN=TRBV7-9 PE=4 SV=3	BAF94950.1	1.3e-73	278.5	T cell receptor beta variable 7, partial [Homo sapiens]
MSTRG.25831	1210.00	237.50	37.36	0.00	1.49	23.87	565.56	444.62	609.77	41.92	0.83	2.37954848813278	5.35736128959383e-15	1.51926279263907e-12	9606.ENSP00000353099	1.2e-153	548.9	NOG135775	[U]	GO:0005488|binding; GO:0005515|protein binding; GO:0032403|protein complex binding; GO:0023023|MHC protein complex binding; GO:0023026|MHC class II protein complex binding; GO:0033218|amide binding; GO:0042277|peptide binding; GO:0042605|peptide antigen binding; GO:0003823|antigen binding; GO:0044877|macromolecular complex binding	GO:0044422|organelle part; GO:0031090|organelle membrane; GO:0098588|bounding membrane of organelle; GO:0030666|endocytic vesicle membrane; GO:0030669|clathrin-coated endocytic vesicle membrane; GO:0000139|Golgi membrane; GO:0032588|trans-Golgi network membrane; GO:0030658|transport vesicle membrane; GO:0012507|ER to Golgi transport vesicle membrane; GO:0005774|vacuolar membrane; GO:0098852|lytic…	GO:0044699|single-organism process; GO:0044700|single organism signaling; GO:0007165|signal transduction; GO:0002764|immune response-regulating signaling pathway; GO:0002768|immune response-regulating cell surface receptor signaling pathway; GO:0002429|immune response-activating cell surface receptor signaling pathway; GO:0050851|antigen receptor-mediated signaling pathway; GO:0050852|T cell rece…	K06752|MHC2|http://www.genome.jp/dbget-bin/www_bget?ko:K06752	P01911	2.7e-156	548.9	HLA class II histocompatibility antigen, DRB1-15 beta chain OS=Homo sapiens GN=HLA-DRB1 PE=1 SV=2	D7RIH8	9.1e-156	548.9	MHC class II antigen OS=Homo sapiens GN=HLA-DRB1 PE=2 SV=1	NP_002115.2	1.6e-154	548.9	major histocompatibility complex, class II, DR beta 1 precursor [Homo sapiens] &gt;P01911.2 RecName: Full=HLA class II histocompatibility antigen, DRB1-15 beta chain; AltName: Full=DW2.2/DR2.2; AltName: Full=MHC class II antigen DRB1*15; Flags: Precursor &gt;AAA59831.1 MHC HLA-DR-beta chain precursor old gene name &apos;HLA-DRA1&apos; [Homo sapiens] &gt;AAH33827.1 HLA-DRB1 protein [Homo sapiens] …
MSTRG.517	566.00	0.00	0.00	0.00	0.00	0.00	0.00	3.64	0.00	0.00	0.00	6.78126771847148	8.10168451773685e-15	2.27498478389234e-12	9646.ENSAMEP00000014558	3.5e-103	380.2	NOG01834	[O]	GO:0005488|binding; GO:0005515|protein binding; GO:0032403|protein complex binding; GO:0051015|actin filament binding; GO:0019899|enzyme binding; GO:0051020|GTPase binding; GO:0031267|small GTPase binding; GO:0017016|Ras GTPase binding; GO:0017048|Rho GTPase binding; GO:0048365|Rac GTPase binding; GO:0008092|cytoskeletal protein binding; GO:0003779|actin binding; GO:0097159|organic cyclic compoun…	GO:0045202|synapse; GO:0060076|excitatory synapse; GO:0044456|synapse part; GO:0098794|postsynapse; GO:0043197|dendritic spine; GO:0098793|presynapse; GO:0043679|axon terminus; GO:0043195|terminal bouton; GO:0044422|organelle part; GO:0044446|intracellular organelle part; GO:0044433|cytoplasmic vesicle part; GO:0060205|cytoplasmic vesicle lumen; GO:0034774|secretory granule lumen; GO:0035580|spec…	GO:0032502|developmental process; GO:0051094|positive regulation of developmental process; GO:0045597|positive regulation of cell differentiation; GO:0010720|positive regulation of cell development; GO:0010770|positive regulation of cell morphogenesis involved in differentiation; GO:0050772|positive regulation of axonogenesis; GO:0045773|positive regulation of axon extension; GO:0050769|positive …	K05749|CYFIP|http://www.genome.jp/dbget-bin/www_bget?ko:K05749	Q7L576	2.2e-105	378.6	Cytoplasmic FMR1-interacting protein 1 OS=Homo sapiens GN=CYFIP1 PE=1 SV=1	A0A0G2JQT1	2.6e-105	380.2	Cytoplasmic FMR1-interacting protein 1 (Fragment) OS=Homo sapiens GN=CYFIP1 PE=1 SV=4	XP_002825245.1	4.5e-104	380.2	PREDICTED: cytoplasmic FMR1-interacting protein 1 [Pongo abelii] &gt;XP_003314611.1 PREDICTED: cytoplasmic FMR1-interacting protein 1 isoform X4 [Pan troglodytes] &gt;XP_009426909.1 PREDICTED: cytoplasmic FMR1-interacting protein 1 isoform X4 [Pan troglodytes] &gt;XP_018866366.1 PREDICTED: cytoplasmic FMR1-interacting protein 1 [Gorilla gorilla gorilla]
FOLH1	1395.54	0.12	0.00	0.00	0.00	0.00	0.57	0.00	0.00	0.12	0.05	5.55698988433099	8.36817836346267e-15	2.32700354064367e-12	9606.ENSP00000256999	0.0e+00	1463.7	NOG04698	[R]	GO:0003824|catalytic activity; GO:0016787|hydrolase activity; GO:0008233|peptidase activity; GO:0070011|peptidase activity, acting on L-amino acid peptides; GO:0008238|exopeptidase activity; GO:0004180|carboxypeptidase activity; GO:0004181|metallocarboxypeptidase activity; GO:0008235|metalloexopeptidase activity; GO:0016805|dipeptidase activity; GO:0008237|metallopeptidase activity; GO:0005488|bi…	GO:0005576|extracellular region; GO:0044421|extracellular region part; GO:0005615|extracellular space; GO:0070062|extracellular exosome; GO:0043230|extracellular organelle; GO:1903561|extracellular vesicle; GO:0016020|membrane; GO:0044425|membrane part; GO:0044459|plasma membrane part; GO:0031226|intrinsic component of plasma membrane; GO:0005887|integral component of plasma membrane; GO:0031224|…	GO:0009987|cellular process; GO:0044237|cellular metabolic process; GO:0044249|cellular biosynthetic process; GO:0016053|organic acid biosynthetic process; GO:0046394|carboxylic acid biosynthetic process; GO:0008652|cellular amino acid biosynthetic process; GO:0044260|cellular macromolecule metabolic process; GO:0044267|cellular protein metabolic process; GO:0006464|cellular protein modification …	K14592|FOLH1, GCPII|http://www.genome.jp/dbget-bin/www_bget?ko:K14592	Q04609	0.0e+00	1463.7	Glutamate carboxypeptidase 2 OS=Homo sapiens GN=FOLH1 PE=1 SV=1	A4UU13	0.0e+00	1505.3	Prostate specific membrane antigen variant F OS=Homo sapiens PE=2 SV=1	XP_016872921.1	0.0e+00	1525.8	PREDICTED: glutamate carboxypeptidase 2 isoform X1 [Homo sapiens] &gt;EAW67860.1 hCG1990378, isoform CRA_c [Homo sapiens]
MSTRG.276	597.00	0.18	0.23	0.43	0.45	0.51	3.90	3.80	2.86	0.97	2.13	2.93202492663998	1.18829586521939e-14	3.27261251650132e-12	9606.ENSP00000372817	7.9e-74	282.7	NOG13430	[T]	GO:0005488|binding; GO:0097159|organic cyclic compound binding; GO:1901265|nucleoside phosphate binding; GO:0000166|nucleotide binding; GO:0017076|purine nucleotide binding; GO:0032555|purine ribonucleotide binding; GO:0032559|adenyl ribonucleotide binding; GO:0005524|ATP binding; GO:0030554|adenyl nucleotide binding; GO:0032553|ribonucleotide binding; GO:0035639|purine ribonucleoside triphosphat…	GO:0044422|organelle part; GO:0044446|intracellular organelle part; GO:0044428|nuclear part; GO:0044451|nucleoplasm part; GO:0016604|nuclear body; GO:0016607|nuclear speck; GO:0031981|nuclear lumen; GO:0005654|nucleoplasm; GO:0043233|organelle lumen; GO:0070013|intracellular organelle lumen; GO:0005623|cell; GO:0044464|cell part; GO:0044424|intracellular part; GO:0043229|intracellular organelle; …	GO:0009987|cellular process; GO:0044237|cellular metabolic process; GO:0006793|phosphorus metabolic process; GO:0006796|phosphate-containing compound metabolic process; GO:0016310|phosphorylation; GO:0006468|protein phosphorylation; GO:0044260|cellular macromolecule metabolic process; GO:0044267|cellular protein metabolic process; GO:0006464|cellular protein modification process; GO:0008152|metab…	K08880|STK19|http://www.genome.jp/dbget-bin/www_bget?ko:K08880	P49842	8.7e-76	280.4	Serine/threonine-protein kinase 19 OS=Homo sapiens GN=STK19 PE=1 SV=2	A0A140T8X5	6.0e-76	282.7	STK19 OS=Homo sapiens GN=STK19 PE=1 SV=1	AAI21129.1	1.0e-74	282.7	STK19 protein [Homo sapiens]
MSTRG.46	1461.00	5.16	1.82	0.66	11.31	0.00	0.29	32.81	4.39	38.51	5.38	2.35794129699349	1.26101801606943e-14	3.43981695392959e-12	9606.ENSP00000400842	9.0e-196	689.1	NOG43225	[U]	GO:0005488|binding; GO:0005515|protein binding; GO:0030881|beta-2-microglobulin binding; GO:0005102|receptor binding; GO:0046703|natural killer cell lectin-like receptor binding; GO:0033218|amide binding; GO:0042277|peptide binding; GO:0042605|peptide antigen binding; GO:0003823|antigen binding	GO:0044422|organelle part; GO:0031090|organelle membrane; GO:0098588|bounding membrane of organelle; GO:0030666|endocytic vesicle membrane; GO:0030670|phagocytic vesicle membrane; GO:0000139|Golgi membrane; GO:0030658|transport vesicle membrane; GO:0012507|ER to Golgi transport vesicle membrane; GO:0030660|Golgi-associated vesicle membrane; GO:0030662|coated vesicle membrane; GO:0010008|endosome …	GO:0044699|single-organism process; GO:0044700|single organism signaling; GO:0007165|signal transduction; GO:0007166|cell surface receptor signaling pathway; GO:0019221|cytokine-mediated signaling pathway; GO:0060337|type I interferon signaling pathway; GO:0060333|interferon-gamma-mediated signaling pathway; GO:0044763|single-organism cellular process; GO:0001775|cell activation; GO:0050866|negat…	K06751|MHC1|http://www.genome.jp/dbget-bin/www_bget?ko:K06751	P30460	2.0e-198	689.1	HLA class I histocompatibility antigen, B-8 alpha chain OS=Homo sapiens GN=HLA-B PE=1 SV=1	Q5SS57	6.8e-198	689.1	HLA class I antigen OS=Homo sapiens GN=HLA-B PE=2 SV=1	BAF84915.1	1.2e-196	689.1	unnamed protein product [Homo sapiens]
MSTRG.17847	1493.00	0.00	0.00	0.00	0.00	0.00	0.00	0.00	0.00	0.87	0.00	6.74474957893902	1.65484009873784e-14	4.47150284038201e-12	9669.ENSMPUP00000008500	2.9e-197	694.1	COG0074	[C]	GO:0005488|binding; GO:0097159|organic cyclic compound binding; GO:1901265|nucleoside phosphate binding; GO:0000166|nucleotide binding; GO:0017076|purine nucleotide binding; GO:0032555|purine ribonucleotide binding; GO:0032561|guanyl ribonucleotide binding; GO:0019003|GDP binding; GO:0019001|guanyl nucleotide binding; GO:0032553|ribonucleotide binding; GO:0003676|nucleic acid binding; GO:0003723|…	GO:0044422|organelle part; GO:0031090|organelle membrane; GO:0031966|mitochondrial membrane; GO:0005743|mitochondrial inner membrane; GO:0019866|organelle inner membrane; GO:0044446|intracellular organelle part; GO:0031967|organelle envelope; GO:0005740|mitochondrial envelope; GO:0044429|mitochondrial part; GO:0005759|mitochondrial matrix; GO:0030062|mitochondrial tricarboxylic acid cycle enzyme …	GO:0044699|single-organism process; GO:0044710|single-organism metabolic process; GO:0044281|small molecule metabolic process; GO:0006082|organic acid metabolic process; GO:0043436|oxoacid metabolic process; GO:0019752|carboxylic acid metabolic process; GO:0072350|tricarboxylic acid metabolic process; GO:0006101|citrate metabolic process; GO:0006099|tricarboxylic acid cycle; GO:0043648|dicarboxyl…	K01899|LSC1|http://www.genome.jp/dbget-bin/www_bget?ko:K01899	P53597	2.5e-196	682.2	Succinate--CoA ligase [ADP/GDP-forming] subunit alpha, mitochondrial OS=Homo sapiens GN=SUCLG1 PE=1 SV=4	Q6IAL5	1.5e-189	661.4	Succinate--CoA ligase [ADP/GDP-forming] subunit alpha, mitochondrial OS=Homo sapiens GN=SUCLG1 PE=2 SV=1	XP_003942174.1	2.5e-210	734.6	PREDICTED: succinyl-CoA ligase [ADP/GDP-forming] subunit alpha, mitochondrial isoform X2 [Saimiri boliviensis boliviensis]
MSTRG.183	858.00	1.13	0.00	0.00	69.51	0.00	0.00	94.27	12.23	150.92	0.00	2.31988276707321	2.55617967670351e-14	6.84243909347122e-12	9606.ENSP00000399298	5.5e-145	519.6	NOG135775	[U]	GO:0005488|binding; GO:0033218|amide binding; GO:0042277|peptide binding; GO:0042605|peptide antigen binding; GO:0003823|antigen binding	GO:0044422|organelle part; GO:0031090|organelle membrane; GO:0098588|bounding membrane of organelle; GO:0030666|endocytic vesicle membrane; GO:0030669|clathrin-coated endocytic vesicle membrane; GO:0000139|Golgi membrane; GO:0032588|trans-Golgi network membrane; GO:0030658|transport vesicle membrane; GO:0012507|ER to Golgi transport vesicle membrane; GO:0005774|vacuolar membrane; GO:0098852|lytic…	GO:0044699|single-organism process; GO:0044707|single-multicellular organism process; GO:0001816|cytokine production; GO:0032609|interferon-gamma production; GO:0032729|positive regulation of interferon-gamma production; GO:0032649|regulation of interferon-gamma production; GO:0001817|regulation of cytokine production; GO:0001819|positive regulation of cytokine production; GO:0051240|positive reg…	K06752|MHC2|http://www.genome.jp/dbget-bin/www_bget?ko:K06752	P04440	4.4e-145	511.1	HLA class II histocompatibility antigen, DP beta 1 chain OS=Homo sapiens GN=HLA-DPB1 PE=1 SV=1	Q59GY1	9.6e-152	535.0	HLA class II histocompatibility antigen, DP beta chain variant (Fragment) OS=Homo sapiens PE=2 SV=1	BAD92215.1	1.7e-150	535.0	HLA class II histocompatibility antigen, DP beta chain precursor variant, partial [Homo sapiens]
MSTRG.184	664.00	0.00	0.00	0.00	111.17	0.00	0.00	115.29	95.39	193.20	0.00	2.31698443155654	2.70087406378253e-14	7.162818049524e-12	9606.ENSP00000399298	2.6e-118	430.6	NOG135775	[U]	GO:0005488|binding; GO:0033218|amide binding; GO:0042277|peptide binding; GO:0042605|peptide antigen binding; GO:0003823|antigen binding	GO:0044422|organelle part; GO:0031090|organelle membrane; GO:0098588|bounding membrane of organelle; GO:0030666|endocytic vesicle membrane; GO:0030669|clathrin-coated endocytic vesicle membrane; GO:0000139|Golgi membrane; GO:0032588|trans-Golgi network membrane; GO:0030658|transport vesicle membrane; GO:0012507|ER to Golgi transport vesicle membrane; GO:0005774|vacuolar membrane; GO:0098852|lytic…	GO:0044699|single-organism process; GO:0044707|single-multicellular organism process; GO:0001816|cytokine production; GO:0032609|interferon-gamma production; GO:0032729|positive regulation of interferon-gamma production; GO:0032649|regulation of interferon-gamma production; GO:0001817|regulation of cytokine production; GO:0001819|positive regulation of cytokine production; GO:0051240|positive reg…	K06752|MHC2|http://www.genome.jp/dbget-bin/www_bget?ko:K06752	P04440	2.1e-118	422.2	HLA class II histocompatibility antigen, DP beta 1 chain OS=Homo sapiens GN=HLA-DPB1 PE=1 SV=1	Q59GY1	4.5e-125	446.0	HLA class II histocompatibility antigen, DP beta chain variant (Fragment) OS=Homo sapiens PE=2 SV=1	BAD92215.1	7.8e-124	446.0	HLA class II histocompatibility antigen, DP beta chain precursor variant, partial [Homo sapiens]
MSTRG.401	531.00	0.00	0.00	0.00	0.00	0.75	2.02	1.79	0.00	3.90	1.44	3.30127941686191	3.63249404661262e-14	9.5451279342274e-12	--	--	--	--	--	GO:0004871|signal transducer activity; GO:0038023|signaling receptor activity; GO:0005488|binding; GO:0005515|protein binding; GO:0003823|antigen binding; GO:0060089|molecular transducer activity; GO:0004872|receptor activity	GO:0044421|extracellular region part; GO:0043230|extracellular organelle; GO:1903561|extracellular vesicle; GO:0070062|extracellular exosome; GO:0005615|extracellular space; GO:0005623|cell; GO:0044464|cell part; GO:0005886|plasma membrane; GO:0071944|cell periphery; GO:0016020|membrane; GO:0044425|membrane part; GO:0031224|intrinsic component of membrane; GO:0016021|integral component of membran…	GO:0032502|developmental process; GO:0051094|positive regulation of developmental process; GO:0045597|positive regulation of cell differentiation; GO:1902107|positive regulation of leukocyte differentiation; GO:0045621|positive regulation of lymphocyte differentiation; GO:0045582|positive regulation of T cell differentiation; GO:0045591|positive regulation of regulatory T cell differentiation; GO…	K06512|LILR|http://www.genome.jp/dbget-bin/www_bget?ko:K06512	Q8NHJ6	1.6e-89	325.9	Leukocyte immunoglobulin-like receptor subfamily B member 4 OS=Homo sapiens GN=LILRB4 PE=1 SV=3	A0A0G2JQ10	5.0e-90	329.3	Leukocyte immunoglobulin-like receptor subfamily B member 4 OS=Homo sapiens GN=LILRB4 PE=1 SV=1	AAH26309.1	3.3e-88	327.4	Leukocyte immunoglobulin-like receptor, subfamily B (with TM and ITIM domains), member 4 [Homo sapiens] &gt;ABM83015.1 leukocyte immunoglobulin-like receptor, subfamily B (with TM and ITIM domains), member 4 [synthetic construct] &gt;ABM86208.1 leukocyte immunoglobulin-like receptor, subfamily B (with TM and ITIM domains), member 4, partial [synthetic construct] &gt;AIC55892.1 LILRB4, partial [sy…
C4BPA	1757.08	0.00	0.01	0.05	2.00	0.03	0.07	0.00	0.06	0.05	0.00	-3.34550224677292	5.3986831920273e-14	1.40571894532769e-11	9606.ENSP00000356037	0.0e+00	1302.7	NOG01722	[R]	GO:0005488|binding; GO:0097159|organic cyclic compound binding; GO:0003676|nucleic acid binding; GO:0003723|RNA binding; GO:0005515|protein binding; GO:1901363|heterocyclic compound binding	GO:0044217|other organism part; GO:0044216|other organism cell; GO:0005576|extracellular region; GO:0044421|extracellular region part; GO:0005615|extracellular space; GO:0072562|blood microparticle; GO:0016020|membrane; GO:0005886|plasma membrane; GO:0044215|other organism; GO:0044464|cell part; GO:0071944|cell periphery; GO:0005623|cell	GO:0009987|cellular process; GO:0016043|cellular component organization; GO:0051128|regulation of cellular component organization; GO:0030100|regulation of endocytosis; GO:0050764|regulation of phagocytosis; GO:1903027|regulation of opsonization; GO:0048523|negative regulation of cellular process; GO:0031324|negative regulation of cellular metabolic process; GO:0032269|negative regulation of cell…	K04002|C4BPA|http://www.genome.jp/dbget-bin/www_bget?ko:K04002	P04003	0.0e+00	1302.7	C4b-binding protein alpha chain OS=Homo sapiens GN=C4BPA PE=1 SV=2	B4E1E1	0.0e+00	1209.9	cDNA FLJ51598, highly similar to C4b-binding protein alpha chain OS=Homo sapiens PE=2 SV=1	NP_000706.1	0.0e+00	1302.7	C4b-binding protein alpha chain precursor [Homo sapiens] &gt;XP_005273308.1 PREDICTED: C4b-binding protein alpha chain isoform X1 [Homo sapiens] &gt;XP_005273309.1 PREDICTED: C4b-binding protein alpha chain isoform X1 [Homo sapiens] &gt;P04003.2 RecName: Full=C4b-binding protein alpha chain; Short=C4bp; AltName: Full=Proline-rich protein; Short=PRP; Flags: Precursor &gt;AAA36506.1 C4b-binding pro…
TACSTD2	2351.00	2.30	1.36	0.08	0.06	0.01	0.15	0.17	0.10	0.10	0.12	-2.57248170362618	6.16843227614549e-14	1.59167781309332e-11	--	--	--	--	--	GO:0005488|binding; GO:0005515|protein binding; GO:0050839|cell adhesion molecule binding; GO:0045296|cadherin binding; GO:0098641|cadherin binding involved in cell-cell adhesion; GO:0098631|protein binding involved in cell adhesion; GO:0098632|protein binding involved in cell-cell adhesion; GO:0004871|signal transducer activity; GO:0038023|signaling receptor activity; GO:0060089|molecular transd…	GO:0005576|extracellular region; GO:0044421|extracellular region part; GO:0005615|extracellular space; GO:0070062|extracellular exosome; GO:0043230|extracellular organelle; GO:1903561|extracellular vesicle; GO:0030054|cell junction; GO:0005911|cell-cell junction; GO:0070160|occluding junction; GO:0005923|bicellular tight junction; GO:0043296|apical junction complex; GO:0016020|membrane; GO:004442…	GO:0009987|cellular process; GO:0048522|positive regulation of cellular process; GO:0045597|positive regulation of cell differentiation; GO:2000738|positive regulation of stem cell differentiation; GO:0007154|cell communication; GO:0007165|signal transduction; GO:0007166|cell surface receptor signaling pathway; GO:0016043|cellular component organization; GO:0006996|organelle organization; GO:0033…	K17288|TACSTD2|http://www.genome.jp/dbget-bin/www_bget?ko:K17288	P09758	6.9e-177	618.2	Tumor-associated calcium signal transducer 2 OS=Homo sapiens GN=TACSTD2 PE=1 SV=3	C5IX07	6.9e-176	616.7	Tumor-associated calcium signal transducer 2 OS=Homo sapiens GN=TACSTD2 PE=4 SV=1	XP_003265191.1	1.3e-213	746.1	PREDICTED: tumor-associated calcium signal transducer 2 [Nomascus leucogenys]
AC007050.9	1618.00	0.17	2.80	4.29	0.00	0.19	0.05	0.07	0.13	0.06	0.33	-2.84373165324173	8.29555661731491e-14	2.09764224707282e-11	--	--	--	--	--	--	--	--	--	--	--	--	--	--	--	--	--	--	--	--	--
NXF3	1938.00	0.08	0.11	0.08	0.20	0.00	0.00	0.22	0.04	2.23	0.01	2.86284216990109	8.3329157264657e-14	2.09764224707282e-11	--	--	--	--	--	GO:0005488|binding; GO:0097159|organic cyclic compound binding; GO:0003676|nucleic acid binding; GO:0003723|RNA binding; GO:0003729|mRNA binding; GO:1901265|nucleoside phosphate binding; GO:0000166|nucleotide binding; GO:0036094|small molecule binding; GO:0005515|protein binding; GO:1901363|heterocyclic compound binding	GO:0031974|membrane-enclosed lumen; GO:0043233|organelle lumen; GO:0070013|intracellular organelle lumen; GO:0031981|nuclear lumen; GO:0005654|nucleoplasm; GO:0044451|nucleoplasm part; GO:0042272|nuclear RNA export factor complex; GO:0044422|organelle part; GO:0044446|intracellular organelle part; GO:0044428|nuclear part; GO:0032991|macromolecular complex; GO:0043234|protein complex; GO:0043226|o…	GO:0051179|localization; GO:0051641|cellular localization; GO:0071166|ribonucleoprotein complex localization; GO:0071426|ribonucleoprotein complex export from nucleus; GO:0071427|mRNA-containing ribonucleoprotein complex export from nucleus; GO:0006406|mRNA export from nucleus; GO:0016973|poly(A)+ mRNA export from nucleus; GO:0046907|intracellular transport; GO:0051169|nuclear transport; GO:00069…	K14284|NXF, TAP, MEX67|http://www.genome.jp/dbget-bin/www_bget?ko:K14284	Q9H4D5	1.0e-100	365.2	Nuclear RNA export factor 3 OS=Homo sapiens GN=NXF3 PE=1 SV=1	B4DGX7	1.6e-84	313.2	cDNA FLJ54997, highly similar to Nuclear RNA export factor 3 OS=Homo sapiens PE=2 SV=1	NP_071335.1	6.0e-99	365.2	nuclear RNA export factor 3 [Homo sapiens] &gt;Q9H4D5.1 RecName: Full=Nuclear RNA export factor 3; AltName: Full=TAP-like protein 3; Short=TAPL-3 &gt;AAL07564.1 nuclear export factor 3 [Homo sapiens] &gt;CAC16589.1 nuclear RNA export factor 3 [Homo sapiens] &gt;AAH31616.1 Nuclear RNA export factor 3 [Homo sapiens] &gt;EAW54722.1 nuclear RNA export factor 3 [Homo sapiens] &gt;ABM82245.1 nuclear RN…
MSTRG.135	621.00	0.00	0.00	44.33	0.00	0.00	122.44	0.00	0.00	0.00	109.61	2.30687861161523	8.34897060841776e-14	2.09764224707282e-11	9606.ENSP00000408146	6.3e-98	362.8	NOG135775	[U]	GO:0005488|binding; GO:0033218|amide binding; GO:0042277|peptide binding; GO:0042605|peptide antigen binding; GO:0003823|antigen binding	GO:0044422|organelle part; GO:0031090|organelle membrane; GO:0098588|bounding membrane of organelle; GO:0030666|endocytic vesicle membrane; GO:0030669|clathrin-coated endocytic vesicle membrane; GO:0000139|Golgi membrane; GO:0032588|trans-Golgi network membrane; GO:0030658|transport vesicle membrane; GO:0012507|ER to Golgi transport vesicle membrane; GO:0005774|vacuolar membrane; GO:0098852|lytic…	GO:0044699|single-organism process; GO:0044707|single-multicellular organism process; GO:0001816|cytokine production; GO:0032609|interferon-gamma production; GO:0032729|positive regulation of interferon-gamma production; GO:0032649|regulation of interferon-gamma production; GO:0001817|regulation of cytokine production; GO:0001819|positive regulation of cytokine production; GO:0051240|positive reg…	K06752|MHC2|http://www.genome.jp/dbget-bin/www_bget?ko:K06752	P04440	1.4e-100	362.8	HLA class II histocompatibility antigen, DP beta 1 chain OS=Homo sapiens GN=HLA-DPB1 PE=1 SV=1	Q59GY1	2.1e-103	374.0	HLA class II histocompatibility antigen, DP beta chain variant (Fragment) OS=Homo sapiens PE=2 SV=1	BAD92215.1	3.5e-102	374.0	HLA class II histocompatibility antigen, DP beta chain precursor variant, partial [Homo sapiens]
HLA-DQB1	1634.45	122.62	0.63	0.55	53.16	0.49	489.72	78.22	385.71	1.05	41.61	2.2509814937987	1.08300562251651e-13	2.69734322087982e-11	--	--	--	--	--	GO:0005488|binding; GO:0003823|antigen binding; GO:0042605|peptide antigen binding; GO:0033218|amide binding; GO:0042277|peptide binding; GO:0005515|protein binding; GO:0004871|signal transducer activity; GO:0038023|signaling receptor activity; GO:0004888|transmembrane signaling receptor activity; GO:0032395|MHC class II receptor activity; GO:0060089|molecular transducer activity; GO:0004872|rece…	GO:0044422|organelle part; GO:0031090|organelle membrane; GO:0012506|vesicle membrane; GO:0030659|cytoplasmic vesicle membrane; GO:0030662|coated vesicle membrane; GO:0030665|clathrin-coated vesicle membrane; GO:0030669|clathrin-coated endocytic vesicle membrane; GO:0012507|ER to Golgi transport vesicle membrane; GO:0030658|transport vesicle membrane; GO:0030666|endocytic vesicle membrane; GO:009…	GO:0009987|cellular process; GO:0007154|cell communication; GO:0007165|signal transduction; GO:0007166|cell surface receptor signaling pathway; GO:0002768|immune response-regulating cell surface receptor signaling pathway; GO:0002429|immune response-activating cell surface receptor signaling pathway; GO:0050851|antigen receptor-mediated signaling pathway; GO:0050852|T cell receptor signaling path…	K06752|MHC2|http://www.genome.jp/dbget-bin/www_bget?ko:K06752	P01920	7.5e-58	223.8	HLA class II histocompatibility antigen, DQ beta 1 chain OS=Homo sapiens GN=HLA-DQB1 PE=1 SV=2	Q59F80	5.0e-93	342.4	MHC class II antigen variant (Fragment) OS=Homo sapiens PE=2 SV=1	BAD92817.1	8.5e-92	342.4	MHC class II antigen variant, partial [Homo sapiens]
MSTRG.5955	1853.00	0.00	0.00	0.00	0.22	0.00	0.00	0.88	0.72	0.00	0.00	3.16830385895263	1.44641189246798e-13	3.57139046759205e-11	9606.ENSP00000366452	4.8e-194	683.7	NOG35904	[U]	GO:0005488|binding; GO:0005515|protein binding; GO:0008289|lipid binding; GO:0005543|phospholipid binding; GO:0035091|phosphatidylinositol binding; GO:0043167|ion binding; GO:0043168|anion binding; GO:0003824|catalytic activity; GO:0016740|transferase activity; GO:0016772|transferase activity, transferring phosphorus-containing groups; GO:0016773|phosphotransferase activity, alcohol group as acce…	GO:0044422|organelle part; GO:0031090|organelle membrane; GO:0012506|vesicle membrane; GO:0030659|cytoplasmic vesicle membrane; GO:0044446|intracellular organelle part; GO:0044428|nuclear part; GO:0031981|nuclear lumen; GO:0005730|nucleolus; GO:0044433|cytoplasmic vesicle part; GO:0043233|organelle lumen; GO:0070013|intracellular organelle lumen; GO:0005623|cell; GO:0044464|cell part; GO:0044424|…	GO:0044699|single-organism process; GO:0044700|single organism signaling; GO:0007165|signal transduction; GO:0009987|cellular process; GO:0051716|cellular response to stimulus; GO:0050794|regulation of cellular process; GO:0007154|cell communication; GO:0023052|signaling; GO:0051179|localization; GO:0051234|establishment of localization; GO:0051649|establishment of localization in cell; GO:004690…	K17927|SNX15|http://www.genome.jp/dbget-bin/www_bget?ko:K17927	Q9NRS6	1.1e-196	683.7	Sorting nexin-15 OS=Homo sapiens GN=SNX15 PE=1 SV=1	E5KQS5	3.6e-196	683.7	HCG2044837 OS=Homo sapiens GN=hCG_2044837 PE=4 SV=1	EAW74336.1	1.9e-204	715.3	hCG23393, isoform CRA_a [Homo sapiens]
MSTRG.7033	796.00	0.00	0.00	1.98	0.00	0.00	0.00	0.00	0.00	0.00	0.00	-6.59241070716643	1.50354864616299e-13	3.64954579011868e-11	--	--	--	--	--	GO:0004871|signal transducer activity; GO:0038023|signaling receptor activity; GO:0004888|transmembrane signaling receptor activity; GO:0005488|binding; GO:0036094|small molecule binding; GO:0048029|monosaccharide binding; GO:0005537|mannose binding; GO:0030246|carbohydrate binding; GO:0043167|ion binding; GO:0043169|cation binding; GO:0046872|metal ion binding; GO:0005509|calcium ion binding; GO…	GO:0005623|cell; GO:0044464|cell part; GO:0005886|plasma membrane; GO:0044459|plasma membrane part; GO:0031226|intrinsic component of plasma membrane; GO:0005887|integral component of plasma membrane; GO:0071944|cell periphery; GO:0016020|membrane; GO:0044425|membrane part; GO:0031224|intrinsic component of membrane; GO:0016021|integral component of membrane	GO:0044699|single-organism process; GO:0044707|single-multicellular organism process; GO:0051241|negative regulation of multicellular organismal process; GO:0001818|negative regulation of cytokine production; GO:1903556|negative regulation of tumor necrosis factor superfamily cytokine production; GO:0032720|negative regulation of tumor necrosis factor production; GO:0001816|cytokine production; G…	K10057|CLEC4A|http://www.genome.jp/dbget-bin/www_bget?ko:K10057	Q9UMR7	7.5e-99	357.5	C-type lectin domain family 4 member A OS=Homo sapiens GN=CLEC4A PE=1 SV=1	B3KV04	9.5e-53	206.1	cDNA FLJ16003 fis, clone HLUNG2000014, highly similar to C-type lectin domain family 4 member C OS=Homo sapiens PE=2 SV=1	AAF14348.1	4.4e-97	357.5	C-type lectin superfamily 6 [Homo sapiens] &gt;AAI17440.1 C-type lectin domain family 4, member A [Homo sapiens] &gt;AAI17442.1 C-type lectin domain family 4, member A [Homo sapiens] &gt;EAW88635.1 C-type lectin domain family 4, member A, isoform CRA_d [Homo sapiens] &gt;ADR83505.1 C-type lectin domain family 4, member A, partial [synthetic construct] &gt;AIC56351.1 CLEC4A, partial [synthetic con…
MSTRG.327	909.00	0.00	0.00	0.00	0.00	0.00	1.04	0.00	0.00	0.00	0.50	6.5863495837	1.50354864616299e-13	3.64954579011868e-11	9601.ENSPPYP00000018432	7.7e-121	439.5	COG0204	[I]	GO:0005488|binding; GO:0005515|protein binding; GO:0003824|catalytic activity; GO:0016740|transferase activity; GO:0016746|transferase activity, transferring acyl groups; GO:0016747|transferase activity, transferring acyl groups other than amino-acyl groups; GO:0008374|O-acyltransferase activity; GO:0016411|acylglycerol O-acyltransferase activity; GO:0003841|1-acylglycerol-3-phosphate O-acyltrans…	GO:0044422|organelle part; GO:0044446|intracellular organelle part; GO:0031984|organelle subcompartment; GO:0098827|endoplasmic reticulum subcompartment; GO:0005789|endoplasmic reticulum membrane; GO:0044432|endoplasmic reticulum part; GO:0005623|cell; GO:0044464|cell part; GO:0044424|intracellular part; GO:0043229|intracellular organelle; GO:0043231|intracellular membrane-bounded organelle; GO:0…	GO:0044699|single-organism process; GO:0044707|single-multicellular organism process; GO:0001816|cytokine production; GO:0001817|regulation of cytokine production; GO:0001819|positive regulation of cytokine production; GO:0051240|positive regulation of multicellular organismal process; GO:0044710|single-organism metabolic process; GO:0006629|lipid metabolic process; GO:0044255|cellular lipid meta…	K13509|AGPAT1_2|http://www.genome.jp/dbget-bin/www_bget?ko:K13509	Q99943	5.5e-122	434.5	1-acyl-sn-glycerol-3-phosphate acyltransferase alpha OS=Homo sapiens GN=AGPAT1 PE=1 SV=2	A0A024RCV5	1.9e-121	434.5	1-acyl-sn-glycerol-3-phosphate acyltransferase OS=Homo sapiens GN=AGPAT1 PE=3 SV=1	XP_001163919.2	1.0e-121	439.5	PREDICTED: 1-acyl-sn-glycerol-3-phosphate acyltransferase alpha isoform X1 [Pan troglodytes] &gt;XP_004043796.1 PREDICTED: 1-acyl-sn-glycerol-3-phosphate acyltransferase alpha isoform X1 [Gorilla gorilla gorilla] &gt;XP_005248862.1 PREDICTED: 1-acyl-sn-glycerol-3-phosphate acyltransferase alpha isoform X1 [Homo sapiens] &gt;EAX03606.1 1-acylglycerol-3-phosphate O-acyltransferase 1 (lysophosphatid…
TBC1D3D	2116.00	0.00	0.00	0.00	0.49	1.13	0.00	0.00	0.00	0.00	0.16	-3.2767890992063	3.15028780681794e-13	7.58239860192264e-11	9606.ENSP00000454564	0.0e+00	1144.4	COG5210	[R]	GO:0005488|binding; GO:0005515|protein binding; GO:0019899|enzyme binding; GO:0051020|GTPase binding; GO:0031267|small GTPase binding; GO:0017016|Ras GTPase binding; GO:0017137|Rab GTPase binding; GO:0098772|molecular function regulator; GO:0030234|enzyme regulator activity; GO:0060589|nucleoside-triphosphatase regulator activity; GO:0030695|GTPase regulator activity; GO:0005096|GTPase activator …	GO:0044422|organelle part; GO:0031090|organelle membrane; GO:0098588|bounding membrane of organelle; GO:0010008|endosome membrane; GO:0031901|early endosome membrane; GO:0044446|intracellular organelle part; GO:0044433|cytoplasmic vesicle part; GO:0044440|endosomal part; GO:0016020|membrane; GO:0098805|whole membrane; GO:0005886|plasma membrane; GO:0043226|organelle; GO:0043227|membrane-bounded o…	GO:0009987|cellular process; GO:0016043|cellular component organization; GO:0006996|organelle organization; GO:0033043|regulation of organelle organization; GO:1902115|regulation of organelle assembly; GO:1902017|regulation of cilium assembly; GO:1902589|single-organism organelle organization; GO:0044782|cilium organization; GO:0060271|cilium assembly; GO:0070925|organelle assembly; GO:0030030|ce…	K20134|TBC1D3|http://www.genome.jp/dbget-bin/www_bget?ko:K20134	A0A087WVF3	0.0e+00	1145.2	TBC1 domain family member 3D OS=Homo sapiens GN=TBC1D3D PE=2 SV=1	A0A0G2JPY0	0.0e+00	1142.9	TBC1 domain family member 3K OS=Homo sapiens GN=TBC1D3K PE=4 SV=1	NP_001278394.1	0.0e+00	1145.2	TBC1 domain family member 3D [Homo sapiens] &gt;A0A087WVF3.1 RecName: Full=TBC1 domain family member 3D
MSTRG.202	1451.00	0.14	0.05	0.00	0.06	0.00	0.40	0.00	0.92	0.89	0.00	3.11696080487106	3.77757082736677e-13	9.01643196978659e-11	9606.ENSP00000211402	1.5e-256	891.0	COG0525	[J]	GO:0005488|binding; GO:0005515|protein binding; GO:0097159|organic cyclic compound binding; GO:1901265|nucleoside phosphate binding; GO:0000166|nucleotide binding; GO:0017076|purine nucleotide binding; GO:0032555|purine ribonucleotide binding; GO:0032559|adenyl ribonucleotide binding; GO:0005524|ATP binding; GO:0030554|adenyl nucleotide binding; GO:0032553|ribonucleotide binding; GO:0035639|purin…	GO:0005623|cell; GO:0044464|cell part; GO:0044424|intracellular part; GO:0043229|intracellular organelle; GO:0043231|intracellular membrane-bounded organelle; GO:0005739|mitochondrion; GO:0005737|cytoplasm; GO:0044444|cytoplasmic part; GO:0005829|cytosol; GO:0005622|intracellular; GO:0043226|organelle; GO:0043227|membrane-bounded organelle	GO:0044699|single-organism process; GO:0044710|single-organism metabolic process; GO:0044281|small molecule metabolic process; GO:0006082|organic acid metabolic process; GO:0043436|oxoacid metabolic process; GO:0019752|carboxylic acid metabolic process; GO:0006520|cellular amino acid metabolic process; GO:0043038|amino acid activation; GO:0043039|tRNA aminoacylation; GO:0006418|tRNA aminoacylatio…	K01873|VARS, valS|http://www.genome.jp/dbget-bin/www_bget?ko:K01873	P26640	3.4e-259	891.0	Valine--tRNA ligase OS=Homo sapiens GN=VARS PE=1 SV=4	A0A024RCN6	1.2e-258	891.0	VARS OS=Homo sapiens GN=VARS PE=3 SV=1	CAA41990.1	2.0e-257	891.0	valyl-tRNA synthetase [Homo sapiens]
BOK	2657.00	0.99	0.53	0.46	0.09	0.01	2.52	3.59	2.46	1.59	0.43	2.29216938904059	4.24693110904828e-13	1.0052942216972e-10	9606.ENSP00000314132	1.4e-114	420.2	NOG18713	[S]	GO:0005488|binding; GO:0005515|protein binding; GO:0005102|receptor binding; GO:0019904|protein domain specific binding; GO:0051400|BH domain binding; GO:0046983|protein dimerization activity; GO:0046982|protein heterodimerization activity; GO:0042803|protein homodimerization activity; GO:0042802|identical protein binding; GO:0019899|enzyme binding; GO:0044389|ubiquitin-like protein ligase bindin…	GO:0044422|organelle part; GO:0031090|organelle membrane; GO:0031966|mitochondrial membrane; GO:0005743|mitochondrial inner membrane; GO:0005741|mitochondrial outer membrane; GO:0019866|organelle inner membrane; GO:0098588|bounding membrane of organelle; GO:0033106|cis-Golgi network membrane; GO:0000139|Golgi membrane; GO:0032588|trans-Golgi network membrane; GO:0010008|endosome membrane; GO:0031…	GO:0009987|cellular process; GO:0048522|positive regulation of cellular process; GO:0010942|positive regulation of cell death; GO:0043068|positive regulation of programmed cell death; GO:0043065|positive regulation of apoptotic process; GO:0043280|positive regulation of cysteine-type endopeptidase activity involved in apoptotic process; GO:0006919|activation of cysteine-type endopeptidase activit…	K02561|BOK|http://www.genome.jp/dbget-bin/www_bget?ko:K02561	Q9UMX3	3.1e-117	420.2	Bcl-2-related ovarian killer protein OS=Homo sapiens GN=BOK PE=1 SV=1	A0A024R4A8	1.1e-116	420.2	BCL2-related ovarian killer, isoform CRA_a OS=Homo sapiens GN=BOK PE=4 SV=1	NP_115904.1	1.8e-115	420.2	bcl-2-related ovarian killer protein [Homo sapiens] &gt;NP_001253851.1 bcl-2-related ovarian killer protein [Macaca mulatta] &gt;XP_002813140.1 PREDICTED: bcl-2-related ovarian killer protein [Pongo abelii] &gt;XP_003813101.1 PREDICTED: bcl-2-related ovarian killer protein isoform X1 [Pan paniscus] &gt;XP_004033528.1 PREDICTED: bcl-2-related ovarian killer protein [Gorilla gorilla gorilla] &gt;XP…
MSTRG.13776	2157.00	1.38	0.92	0.05	1.62	0.05	0.28	6.27	6.22	2.10	2.03	2.23402059601602	5.79823821636192e-13	1.36125523764785e-10	9606.ENSP00000264639	3.0e-264	917.1	NOG06811	[O]	GO:0098772|molecular function regulator; GO:0030234|enzyme regulator activity; GO:0005488|binding; GO:0005515|protein binding	GO:0044422|organelle part; GO:0044446|intracellular organelle part; GO:0044428|nuclear part; GO:0031981|nuclear lumen; GO:0005654|nucleoplasm; GO:0044433|cytoplasmic vesicle part; GO:0060205|cytoplasmic vesicle lumen; GO:0034774|secretory granule lumen; GO:1904813|ficolin-1-rich granule lumen; GO:0043233|organelle lumen; GO:0031983|vesicle lumen; GO:0070013|intracellular organelle lumen; GO:00444…	GO:0044699|single-organism process; GO:1902578|single-organism localization; GO:0044765|single-organism transport; GO:0046903|secretion; GO:0032940|secretion by cell; GO:0006887|exocytosis; GO:0045055|regulated exocytosis; GO:0043299|leukocyte degranulation; GO:0043312|neutrophil degranulation; GO:0044763|single-organism cellular process; GO:0001775|cell activation; GO:0002263|cell activation inv…	K03033|PSMD3, RPN3|http://www.genome.jp/dbget-bin/www_bget?ko:K03033	O43242	6.6e-267	917.1	26S proteasome non-ATPase regulatory subunit 3 OS=Homo sapiens GN=PSMD3 PE=1 SV=2	Q96N86	2.3e-266	917.1	cDNA FLJ31237 fis, clone KIDNE2004846, highly similar to 26S PROTEASOME REGULATORY SUBUNIT S3 OS=Homo sapiens PE=2 SV=1	BAB71019.1	3.9e-265	917.1	unnamed protein product [Homo sapiens]
PRSS50	1372.00	0.03	0.02	0.04	0.08	0.06	0.39	0.20	0.72	0.43	0.46	3.20747804821905	7.94315505139688e-13	1.84965729253747e-10	9606.ENSP00000326598	7.6e-221	772.3	COG5640	[O]	GO:0003824|catalytic activity; GO:0016787|hydrolase activity; GO:0017171|serine hydrolase activity; GO:0008236|serine-type peptidase activity; GO:0004252|serine-type endopeptidase activity; GO:0008233|peptidase activity; GO:0070011|peptidase activity, acting on L-amino acid peptides; GO:0004175|endopeptidase activity; GO:0004298|threonine-type endopeptidase activity; GO:0070003|threonine-type pep…	GO:0016020|membrane; GO:0044425|membrane part; GO:0019898|extrinsic component of membrane; GO:0019897|extrinsic component of plasma membrane; GO:0044459|plasma membrane part; GO:0031226|intrinsic component of plasma membrane; GO:0046658|anchored component of plasma membrane; GO:0031224|intrinsic component of membrane; GO:0031225|anchored component of membrane; GO:0005886|plasma membrane; GO:00432…	GO:0008152|metabolic process; GO:0044238|primary metabolic process; GO:0019538|protein metabolic process; GO:0006508|proteolysis; GO:0006807|nitrogen compound metabolic process; GO:1901564|organonitrogen compound metabolic process; GO:0071704|organic substance metabolic process; GO:0043170|macromolecule metabolic process	--	Q9UI38	1.7e-223	772.3	Probable threonine protease PRSS50 OS=Homo sapiens GN=PRSS50 PE=1 SV=1	A0A140VJY3	5.7e-223	772.3	Testes-specific protease 50 OS=Homo sapiens GN=TSP50 PE=2 SV=1	XP_008970047.1	8.6e-226	785.8	PREDICTED: LOW QUALITY PROTEIN: probable threonine protease PRSS50 [Pan paniscus]
CYP4F3LP	888.16	1.50	0.83	0.45	0.87	0.41	0.81	17.48	1.51	1.08	0.91	2.28654600681492	1.01697994561066e-12	2.34905964533715e-10	--	--	--	--	--	--	--	--	--	--	--	--	--	--	--	--	--	--	--	--	--
TRAC	976.00	1.25	0.60	0.00	0.00	0.00	0.00	0.00	0.00	10.09	0.00	2.41895246078878	1.12227379225767e-12	2.57153327662754e-10	--	--	--	--	--	--	--	--	--	--	--	--	--	--	--	--	--	--	--	--	--
MSTRG.338	350.00	26.58	108.71	63.67	0.00	0.00	50.29	0.00	0.00	0.00	0.00	-2.21559340719713	1.39440362592225e-12	3.16972290902104e-10	--	--	--	--	--	GO:0004871|signal transducer activity; GO:0038023|signaling receptor activity; GO:0004888|transmembrane signaling receptor activity; GO:0032395|MHC class II receptor activity; GO:0005488|binding; GO:0005515|protein binding; GO:0033218|amide binding; GO:0042277|peptide binding; GO:0042605|peptide antigen binding; GO:0003823|antigen binding; GO:0060089|molecular transducer activity; GO:0004872|rece…	GO:0044422|organelle part; GO:0031090|organelle membrane; GO:0098588|bounding membrane of organelle; GO:0030666|endocytic vesicle membrane; GO:0030669|clathrin-coated endocytic vesicle membrane; GO:0000139|Golgi membrane; GO:0032588|trans-Golgi network membrane; GO:0030658|transport vesicle membrane; GO:0012507|ER to Golgi transport vesicle membrane; GO:0005774|vacuolar membrane; GO:0098852|lytic…	GO:0044699|single-organism process; GO:0044700|single organism signaling; GO:0007165|signal transduction; GO:0002764|immune response-regulating signaling pathway; GO:0002768|immune response-regulating cell surface receptor signaling pathway; GO:0002429|immune response-activating cell surface receptor signaling pathway; GO:0050851|antigen receptor-mediated signaling pathway; GO:0050852|T cell rece…	K06752|MHC2|http://www.genome.jp/dbget-bin/www_bget?ko:K06752	P01920	1.1e-49	193.0	HLA class II histocompatibility antigen, DQ beta 1 chain OS=Homo sapiens GN=HLA-DQB1 PE=1 SV=2	Q59F23	2.3e-59	226.9	MHC class II antigen variant (Fragment) OS=Homo sapiens PE=2 SV=1	BAD92875.1	3.9e-58	226.9	MHC class II antigen variant, partial [Homo sapiens]
MSTRG.6175	908.00	4.39	88.83	2.20	4.60	2.34	3.68	2.39	7.68	6.54	2.66	-2.14680187166305	2.15655241142297e-12	4.8636200132265e-10	9601.ENSPPYP00000004170	3.1e-138	497.3	NOG39538	[U]	GO:0005488|binding; GO:0097159|organic cyclic compound binding; GO:0005542|folic acid binding; GO:0033218|amide binding; GO:0036094|small molecule binding; GO:0019842|vitamin binding; GO:0043177|organic acid binding; GO:0031406|carboxylic acid binding; GO:0072341|modified amino acid binding; GO:1901363|heterocyclic compound binding; GO:0043167|ion binding; GO:0043168|anion binding	GO:0044422|organelle part; GO:0044446|intracellular organelle part; GO:0044433|cytoplasmic vesicle part; GO:0060205|cytoplasmic vesicle lumen; GO:0034774|secretory granule lumen; GO:0035580|specific granule lumen; GO:1904724|tertiary granule lumen; GO:0043233|organelle lumen; GO:0031983|vesicle lumen; GO:0070013|intracellular organelle lumen; GO:0005623|cell; GO:0044464|cell part; GO:0044424|intr…	GO:0044699|single-organism process; GO:1902578|single-organism localization; GO:0044765|single-organism transport; GO:0015849|organic acid transport; GO:0046942|carboxylic acid transport; GO:0006835|dicarboxylic acid transport; GO:0015884|folic acid transport; GO:0051180|vitamin transport; GO:0051181|cofactor transport; GO:0046903|secretion; GO:0032940|secretion by cell; GO:0006887|exocytosis; GO…	K13649|FOLR|http://www.genome.jp/dbget-bin/www_bget?ko:K13649	P41439	1.7e-152	535.8	Folate receptor gamma OS=Homo sapiens GN=FOLR3 PE=1 SV=1	A0A087WXL1	3.2e-153	540.0	Folate receptor gamma OS=Homo sapiens GN=FOLR3 PE=1 SV=1	XP_008018204.1	4.2e-160	567.0	PREDICTED: folate receptor gamma isoform X1 [Chlorocebus sabaeus]
MSTRG.711	656.00	0.00	0.00	0.00	0.00	0.00	0.33	0.00	0.00	1.83	0.00	6.41249075025579	3.35261321486924e-12	7.50199591408474e-10	9606.ENSP00000457376	2.1e-120	437.6	NOG48966	[S]	--	GO:0044422|organelle part; GO:0044446|intracellular organelle part; GO:0044428|nuclear part; GO:0044451|nucleoplasm part; GO:0016604|nuclear body; GO:0016607|nuclear speck; GO:0031981|nuclear lumen; GO:0005730|nucleolus; GO:0005654|nucleoplasm; GO:0043233|organelle lumen; GO:0070013|intracellular organelle lumen; GO:0005623|cell; GO:0044464|cell part; GO:0044424|intracellular part; GO:0043229|int…	--	--	Q15527	2.3e-122	435.3	Surfeit locus protein 2 OS=Homo sapiens GN=SURF2 PE=1 SV=3	A0A024R8G1	5.5e-14	77.0	Surfeit 2, isoform CRA_a OS=Homo sapiens GN=SURF2 PE=4 SV=1	NP_059973.4	2.7e-121	437.6	surfeit locus protein 2 isoform 1 [Homo sapiens] &gt;AAH14411.1 Surfeit 2 [Homo sapiens] &gt;EAW88070.1 surfeit 2, isoform CRA_b [Homo sapiens] &gt;ABM83521.1 surfeit 2 [synthetic construct] &gt;ABM86745.1 surfeit 2, partial [synthetic construct] &gt;AIC55192.1 SURF2, partial [synthetic construct] &gt;SJX31490.1 unnamed protein product, partial [Human ORFeome Gateway entry vector]
RP13-580B18.4	24137.00	0.00	0.01	0.00	0.09	0.01	0.00	0.00	0.03	0.00	0.00	-3.27317420909145	3.73977250831184e-12	8.3034545878347e-10	--	--	--	--	--	--	--	--	--	--	--	--	--	--	--	--	--	--	--	--	--
MSTRG.21062	1832.00	1.01	0.84	1.43	0.78	0.75	0.41	0.14	0.27	0.13	0.00	-2.33008355910558	4.10328048703045e-12	9.04047382380971e-10	9606.ENSP00000345445	3.7e-279	966.5	COG4775	[M]	GO:0005488|binding; GO:0005515|protein binding	GO:0044422|organelle part; GO:0031090|organelle membrane; GO:0031966|mitochondrial membrane; GO:0005743|mitochondrial inner membrane; GO:0005741|mitochondrial outer membrane; GO:0098799|outer mitochondrial membrane protein complex; GO:0001401|mitochondrial sorting and assembly machinery complex; GO:0044455|mitochondrial membrane part; GO:0019866|organelle inner membrane; GO:0098588|bounding membr…	GO:0044699|single-organism process; GO:1902578|single-organism localization; GO:1902580|single-organism cellular localization; GO:0090151|establishment of protein localization to mitochondrial membrane; GO:0045040|protein import into mitochondrial outer membrane; GO:1902582|single-organism intracellular transport; GO:0044743|protein transmembrane import into intracellular organelle; GO:0044765|si…	K07277|SAM50, TOB55, bamA|http://www.genome.jp/dbget-bin/www_bget?ko:K07277	Q9Y512	8.1e-282	966.5	Sorting and assembly machinery component 50 homolog OS=Homo sapiens GN=SAMM50 PE=1 SV=3	B4DN54	4.4e-154	543.9	cDNA FLJ55111, highly similar to Sorting and assembly machinery component 50 homolog OS=Homo sapiens PE=2 SV=1	NP_056195.3	4.8e-280	966.5	sorting and assembly machinery component 50 homolog [Homo sapiens] &gt;Q9Y512.3 RecName: Full=Sorting and assembly machinery component 50 homolog; AltName: Full=Transformation-related gene 3 protein; Short=TRG-3 &gt;AAO85221.1 transformation-related protein 3 [Homo sapiens] &gt;CAG30369.1 dJ796I17.2 [Homo sapiens] &gt;CAK54464.1 SAMM50 [synthetic construct] &gt;CAK54763.1 SAMM50, partial [synthet…
MSTRG.519	1484.00	54.35	3.74	2.50	4.71	1.95	3.05	2.30	5.13	2.65	3.21	-2.10026293722795	4.60010404247982e-12	1.00577236629547e-09	9606.ENSP00000348068	2.1e-238	830.9	COG4826	[O]	GO:0098772|molecular function regulator; GO:0030234|enzyme regulator activity; GO:0004857|enzyme inhibitor activity; GO:0030414|peptidase inhibitor activity; GO:0004866|endopeptidase inhibitor activity; GO:0004867|serine-type endopeptidase inhibitor activity; GO:0061134|peptidase regulator activity; GO:0061135|endopeptidase regulator activity; GO:0005488|binding; GO:0005515|protein binding; GO:00…	GO:0044422|organelle part; GO:0031090|organelle membrane; GO:0098588|bounding membrane of organelle; GO:0000139|Golgi membrane; GO:0033116|endoplasmic reticulum-Golgi intermediate compartment membrane; GO:0044446|intracellular organelle part; GO:0044431|Golgi apparatus part; GO:0005798|Golgi-associated vesicle; GO:0030134|COPII-coated ER to Golgi transport vesicle; GO:0098791|Golgi subcompartment…	GO:0044699|single-organism process; GO:1902578|single-organism localization; GO:0044765|single-organism transport; GO:0046903|secretion; GO:0032940|secretion by cell; GO:0006887|exocytosis; GO:0045055|regulated exocytosis; GO:0043299|leukocyte degranulation; GO:0043312|neutrophil degranulation; GO:0002576|platelet degranulation; GO:0044707|single-multicellular organism process; GO:0050817|coagula…	K03984|SERPINA1, AAT|http://www.genome.jp/dbget-bin/www_bget?ko:K03984	P01009	4.6e-241	830.9	Alpha-1-antitrypsin OS=Homo sapiens GN=SERPINA1 PE=1 SV=3	A0A024R6I7	5.3e-241	832.4	Alpha-1-antitrypsin OS=Homo sapiens GN=SERPINA1 PE=1 SV=1	AAH15642.1	9.2e-240	832.4	Serpin peptidase inhibitor, clade A (alpha-1 antiproteinase, antitrypsin), member 1 [Homo sapiens] &gt;AAV38262.1 serine (or cysteine) proteinase inhibitor, clade A (alpha-1 antiproteinase, antitrypsin), member 1 [Homo sapiens] &gt;EAW81570.1 serpin peptidase inhibitor, clade A (alpha-1 antiproteinase, antitrypsin), member 1, isoform CRA_a [Homo sapiens] &gt;EAW81571.1 serpin peptidase inhibitor,…
MSTRG.19912	3296.00	1.80	1.65	4.70	2.07	0.00	0.77	1.65	0.00	0.00	0.00	-2.12666272033987	5.53503110937481e-12	1.20101788662662e-09	9606.ENSP00000314615	4.7e-200	704.5	COG5347	[U]	GO:0098772|molecular function regulator; GO:0030234|enzyme regulator activity; GO:0008047|enzyme activator activity; GO:0005096|GTPase activator activity; GO:0060589|nucleoside-triphosphatase regulator activity; GO:0030695|GTPase regulator activity; GO:0005488|binding; GO:0005515|protein binding; GO:0043167|ion binding; GO:0043169|cation binding; GO:0046872|metal ion binding	GO:0045202|synapse; GO:0098984|neuron to neuron synapse; GO:0032279|asymmetric synapse; GO:0014069|postsynaptic density of dendrite; GO:0044456|synapse part; GO:0098794|postsynapse; GO:0099572|postsynaptic specialization; GO:0044422|organelle part; GO:0031090|organelle membrane; GO:0098588|bounding membrane of organelle; GO:0000139|Golgi membrane; GO:0044446|intracellular organelle part; GO:00444…	GO:0044699|single-organism process; GO:0044700|single organism signaling; GO:0007165|signal transduction; GO:0030968|endoplasmic reticulum unfolded protein response; GO:0036498|IRE1-mediated unfolded protein response; GO:0009987|cellular process; GO:0016043|cellular component organization; GO:0051128|regulation of cellular component organization; GO:0030100|regulation of endocytosis; GO:0051716|c…	K12492|ARFGAP1|http://www.genome.jp/dbget-bin/www_bget?ko:K12492	Q8N6T3	1.1e-207	721.1	ADP-ribosylation factor GTPase-activating protein 1 OS=Homo sapiens GN=ARFGAP1 PE=1 SV=2	Q53F62	1.1e-206	719.5	ADP-ribosylation factor GTPase activating protein 1 isoform a variant (Fragment) OS=Homo sapiens PE=2 SV=1	NP_060679.1	6.3e-206	721.1	ADP-ribosylation factor GTPase-activating protein 1 isoform a [Homo sapiens] &gt;Q8N6T3.2 RecName: Full=ADP-ribosylation factor GTPase-activating protein 1; Short=ARF GAP 1; AltName: Full=ADP-ribosylation factor 1 GTPase-activating protein; Short=ARF1 GAP; AltName: Full=ARF1-directed GTPase-activating protein &gt;BAA91796.1 unnamed protein product [Homo sapiens] &gt;EAW75295.1 ADP-ribosylation fa…
IGHV4-34	400.00	0.00	0.00	4.41	17.75	0.00	2.79	0.00	0.00	0.00	0.00	-2.69593088996495	1.12124106009777e-11	2.41463055964815e-09	--	--	--	--	--	--	--	--	--	--	--	--	--	--	--	--	--	--	--	--	--
RP11-264B17.5	454.00	0.00	0.00	1.50	6.34	0.00	0.00	0.00	0.00	0.35	0.00	-4.07565387955188	1.21319433960631e-11	2.59315763246298e-09	--	--	--	--	--	--	--	--	--	--	--	--	--	--	--	--	--	--	--	--	--
C21orf81	1360.82	0.40	0.56	0.37	0.72	0.51	0.52	6.77	1.45	0.44	0.73	2.19665283642245	1.34490868126024e-11	2.85339810730783e-09	--	--	--	--	--	--	--	--	--	--	--	--	--	--	--	--	--	--	--	--	--
BASP1	1866.28	0.99	0.90	0.00	1.95	0.00	3.12	1.46	3.58	5.23	0.97	2.09031694346543	1.66198380325434e-11	3.5001867715302e-09	--	--	--	--	--	--	--	--	K17272|BASP1|http://www.genome.jp/dbget-bin/www_bget?ko:K17272	--	--	--	--	--	--	--	--	--	--	--	--
RP11-815J21.2	953.00	0.00	0.00	0.00	0.00	0.00	0.00	0.00	1.14	0.00	0.00	6.29757357105121	1.70890137260034e-11	3.54683718217529e-09	--	--	--	--	--	--	--	--	--	--	--	--	--	--	--	--	--	--	--	--	--
CH17-264B6.3	699.00	0.00	1.09	0.72	0.00	0.00	0.00	0.00	0.00	0.00	0.00	-6.27311148630736	1.70890137260034e-11	3.54683718217529e-09	--	--	--	--	--	--	--	--	--	--	--	--	--	--	--	--	--	--	--	--	--
COL1A1	768.81	0.01	0.00	0.00	0.17	0.02	0.65	0.05	0.00	0.10	0.04	3.2458057718314	2.02160408354537e-11	4.16566792524507e-09	--	--	--	--	--	GO:0005198|structural molecule activity; GO:0005201|extracellular matrix structural constituent; GO:0030020|extracellular matrix structural constituent conferring tensile strength; GO:0005488|binding; GO:0043167|ion binding; GO:0043169|cation binding; GO:0046872|metal ion binding; GO:0005515|protein binding; GO:0019838|growth factor binding; GO:0048407|platelet-derived growth factor binding; GO:0…	GO:0031974|membrane-enclosed lumen; GO:0043233|organelle lumen; GO:0070013|intracellular organelle lumen; GO:0005788|endoplasmic reticulum lumen; GO:0005576|extracellular region; GO:0044421|extracellular region part; GO:0044420|extracellular matrix component; GO:0098644|complex of collagen trimers; GO:0098643|banded collagen fibril; GO:0005583|fibrillar collagen trimer; GO:0005584|collagen type I…	GO:0009987|cellular process; GO:0048522|positive regulation of cellular process; GO:0051272|positive regulation of cellular component movement; GO:2000147|positive regulation of cell motility; GO:0030335|positive regulation of cell migration; GO:0045597|positive regulation of cell differentiation; GO:0010718|positive regulation of epithelial to mesenchymal transition; GO:0031325|positive regulati…	K06236|COL1A|http://www.genome.jp/dbget-bin/www_bget?ko:K06236	P02452	5.6e-163	573.5	Collagen alpha-1(I) chain OS=Homo sapiens GN=COL1A1 PE=1 SV=5	D3DTX7	1.9e-162	573.5	Collagen, type I, alpha 1, isoform CRA_a OS=Homo sapiens GN=COL1A1 PE=4 SV=1	BAD92834.1	3.3e-161	573.5	Collagen alpha 1 chain precursor variant, partial [Homo sapiens]
BLOC1S5-TXNDC5	3030.00	0.00	0.00	0.00	0.00	0.27	0.00	0.00	0.00	0.00	0.00	-6.31190395147909	2.58977836878609e-11	5.15114111380356e-09	9593.ENSGGOP00000000892	4.5e-234	817.4	COG0526	[O]	GO:0003824|catalytic activity; GO:0016853|isomerase activity; GO:0005488|binding; GO:0005515|protein binding	GO:0031974|membrane-enclosed lumen; GO:0043233|organelle lumen; GO:0031983|vesicle lumen; GO:0060205|cytoplasmic vesicle lumen; GO:0034774|secretory granule lumen; GO:0035578|azurophil granule lumen; GO:0070013|intracellular organelle lumen; GO:0005788|endoplasmic reticulum lumen; GO:0005775|vacuolar lumen; GO:0043202|lysosomal lumen; GO:0005576|extracellular region; GO:0044421|extracellular regi…	GO:0009987|cellular process; GO:0048523|negative regulation of cellular process; GO:0060548|negative regulation of cell death; GO:0043069|negative regulation of programmed cell death; GO:0043066|negative regulation of apoptotic process; GO:0044763|single-organism cellular process; GO:0019725|cellular homeostasis; GO:0045454|cell redox homeostasis; GO:0032940|secretion by cell; GO:0006887|exocytos…	K13984|TXNDC5, ERP46|http://www.genome.jp/dbget-bin/www_bget?ko:K13984	Q8NBS9	4.7e-210	728.8	Thioredoxin domain-containing protein 5 OS=Homo sapiens GN=TXNDC5 PE=1 SV=2	Q86UY0	1.4e-218	758.8	TXNDC5 protein OS=Homo sapiens GN=TXNDC5 PE=1 SV=1	EAW55223.1	2.0e-235	818.9	hCG2043289 [Homo sapiens]
MSTRG.16472	2406.00	0.00	0.00	0.00	0.00	0.00	0.00	0.37	0.00	0.00	0.00	6.26674806865559	2.58977836878609e-11	5.15114111380356e-09	9606.ENSP00000291842	0.0e+00	1439.1	NOG08524	[R]	GO:0005488|binding; GO:0005515|protein binding	GO:0005623|cell; GO:0044464|cell part; GO:0044424|intracellular part; GO:0043229|intracellular organelle; GO:0043231|intracellular membrane-bounded organelle; GO:0005773|vacuole; GO:0000323|lytic vacuole; GO:0005764|lysosome; GO:0005737|cytoplasm; GO:0044444|cytoplasmic part; GO:0005622|intracellular; GO:0043226|organelle; GO:0043227|membrane-bounded organelle	GO:0044699|single-organism process; GO:0044700|single organism signaling; GO:0023056|positive regulation of signaling; GO:0009967|positive regulation of signal transduction; GO:1901186|positive regulation of ERBB signaling pathway; GO:0045742|positive regulation of epidermal growth factor receptor signaling pathway; GO:0007165|signal transduction; GO:0009966|regulation of signal transduction; GO:…	--	Q8TBC3	0.0e+00	1439.1	SH3KBP1-binding protein 1 OS=Homo sapiens GN=SHKBP1 PE=1 SV=2	B2R6W9	0.0e+00	1436.8	cDNA, FLJ93157, highly similar to Homo sapiens SH3KBP1 binding protein 1 (SHKBP1), mRNA OS=Homo sapiens PE=2 SV=1	NP_612401.2	0.0e+00	1439.1	SH3KBP1-binding protein 1 [Homo sapiens] &gt;XP_016791502.1 PREDICTED: SH3KBP1-binding protein 1 isoform X1 [Pan troglodytes] &gt;Q8TBC3.2 RecName: Full=SH3KBP1-binding protein 1; AltName: Full=SETA-binding protein 1 &gt;AAG23756.1 PP203 [Homo sapiens] &gt;EAW56979.1 SH3KBP1 binding protein 1, isoform CRA_a [Homo sapiens]
EIF4EBP1	857.50	0.00	0.00	0.00	0.00	0.00	0.28	0.33	0.09	0.50	0.00	6.26262531494881	2.58977836878609e-11	5.15114111380356e-09	9606.ENSP00000340691	2.4e-54	218.8	NOG88800	[J]	GO:0005488|binding; GO:0097159|organic cyclic compound binding; GO:0003676|nucleic acid binding; GO:0003723|RNA binding; GO:0008135|translation factor activity, RNA binding; GO:0003743|translation initiation factor activity; GO:0005515|protein binding; GO:0031369|translation initiation factor binding; GO:0008190|eukaryotic initiation factor 4E binding; GO:1901363|heterocyclic compound binding; GO…	GO:0031974|membrane-enclosed lumen; GO:0043233|organelle lumen; GO:0070013|intracellular organelle lumen; GO:0031981|nuclear lumen; GO:0005654|nucleoplasm; GO:0044422|organelle part; GO:0044446|intracellular organelle part; GO:0044428|nuclear part; GO:0043226|organelle; GO:0043227|membrane-bounded organelle; GO:0043231|intracellular membrane-bounded organelle; GO:0005634|nucleus; GO:0043229|intra…	GO:0009987|cellular process; GO:0048522|positive regulation of cellular process; GO:0045787|positive regulation of cell cycle; GO:0045931|positive regulation of mitotic cell cycle; GO:0022402|cell cycle process; GO:0044770|cell cycle phase transition; GO:0044772|mitotic cell cycle phase transition; GO:0000082|G1/S transition of mitotic cell cycle; GO:0044843|cell cycle G1/S phase transition; GO:1…	K07205|EIF4EBP1|http://www.genome.jp/dbget-bin/www_bget?ko:K07205	Q13541	5.3e-57	218.8	Eukaryotic translation initiation factor 4E-binding protein 1 OS=Homo sapiens GN=EIF4EBP1 PE=1 SV=3	A0A024QZM3	5.5e-21	100.9	Eukaryotic translation initiation factor 4E binding protein 2, isoform CRA_a OS=Homo sapiens GN=EIF4EBP2 PE=4 SV=1	NP_004086.1	3.1e-55	218.8	eukaryotic translation initiation factor 4E-binding protein 1 [Homo sapiens] &gt;XP_531121.2 PREDICTED: eukaryotic translation initiation factor 4E-binding protein 1 [Pan troglodytes] &gt;XP_002819050.1 PREDICTED: eukaryotic translation initiation factor 4E-binding protein 1 [Pongo abelii] &gt;XP_004046943.1 PREDICTED: eukaryotic translation initiation factor 4E-binding protein 1 [Gorilla gorilla…
RP11-335G20.7	459.00	0.00	0.01	0.00	0.00	0.00	1.51	0.00	1.15	0.69	0.53	6.25115159725247	2.58977836878609e-11	5.15114111380356e-09	--	--	--	--	--	--	--	--	--	--	--	--	--	--	--	--	--	--	--	--	--
TRBV7-9	347.00	0.00	0.00	0.00	0.00	0.00	0.00	0.00	3.17	0.00	4.70	6.23479428165985	2.58977836878609e-11	5.15114111380356e-09	--	--	--	--	--	--	--	--	--	--	--	--	--	--	--	--	--	--	--	--	--
MSTRG.2713	537.00	20.67	22.07	20.24	0.00	0.00	0.00	15.90	0.00	0.00	0.00	-2.08087132401087	3.17830625020711e-11	6.27814121506429e-09	--	--	--	--	--	GO:0005488|binding; GO:0005515|protein binding; GO:0043167|ion binding; GO:0043169|cation binding; GO:0046872|metal ion binding; GO:0005509|calcium ion binding	GO:0005623|cell; GO:0044464|cell part; GO:0044424|intracellular part; GO:0005737|cytoplasm; GO:0005622|intracellular; GO:0005576|extracellular region	GO:0032502|developmental process; GO:0048856|anatomical structure development; GO:0007275|multicellular organism development; GO:0044767|single-organism developmental process; GO:0048869|cellular developmental process; GO:0030154|cell differentiation; GO:0044699|single-organism process; GO:0044707|single-multicellular organism process; GO:0044700|single organism signaling; GO:0007165|signal trans…	K02599|NOTCH|http://www.genome.jp/dbget-bin/www_bget?ko:K02599	Q04721	5.7e-50	194.5	Neurogenic locus notch homolog protein 2 OS=Homo sapiens GN=NOTCH2 PE=1 SV=3	Q6IQ50	1.9e-49	194.5	NOTCH2 protein OS=Homo sapiens GN=NOTCH2 PE=2 SV=2	XP_011506960.1	2.4e-94	347.8	PREDICTED: notch homolog 2 N-terminal-like protein isoform X1 [Homo sapiens] &gt;XP_011508558.1 PREDICTED: notch homolog 2 N-terminal-like protein isoform X1 [Homo sapiens]
C21orf33	1246.16	1.67	3.41	1.43	4.33	1.04	2.37	1.34	1.64	1.61	21.59	2.03497863585643	3.20820031639708e-11	6.29378585357844e-09	9606.ENSP00000291577	1.5e-51	210.7	COG3155	[Q]	--	GO:0043226|organelle; GO:0043227|membrane-bounded organelle; GO:0043231|intracellular membrane-bounded organelle; GO:0005739|mitochondrion; GO:0043229|intracellular organelle; GO:0044464|cell part; GO:0005622|intracellular; GO:0044424|intracellular part; GO:0044444|cytoplasmic part; GO:0005737|cytoplasm; GO:0005623|cell	--	--	P30042	3.2e-54	210.7	ES1 protein homolog, mitochondrial OS=Homo sapiens GN=C21orf33 PE=1 SV=3	F2Z2Q0	3.4e-55	215.7	ES1 protein homolog, mitochondrial OS=Homo sapiens GN=C21orf33 PE=1 SV=1	XP_016794124.1	1.2e-54	218.0	PREDICTED: ES1 protein homolog, mitochondrial isoform X3 [Pan troglodytes]
MSTRG.344	1054.00	0.00	0.00	0.00	75.99	52.17	29.37	88.58	132.80	146.80	32.51	1.98399484672124	3.9120579804983e-11	7.57114029478505e-09	9606.ENSP00000408146	3.9e-92	344.4	NOG135775	[U]	GO:0005488|binding; GO:0033218|amide binding; GO:0042277|peptide binding; GO:0042605|peptide antigen binding; GO:0003823|antigen binding	GO:0044422|organelle part; GO:0031090|organelle membrane; GO:0098588|bounding membrane of organelle; GO:0030666|endocytic vesicle membrane; GO:0030669|clathrin-coated endocytic vesicle membrane; GO:0000139|Golgi membrane; GO:0032588|trans-Golgi network membrane; GO:0030658|transport vesicle membrane; GO:0012507|ER to Golgi transport vesicle membrane; GO:0005774|vacuolar membrane; GO:0098852|lytic…	GO:0044699|single-organism process; GO:0044707|single-multicellular organism process; GO:0001816|cytokine production; GO:0032609|interferon-gamma production; GO:0032729|positive regulation of interferon-gamma production; GO:0032649|regulation of interferon-gamma production; GO:0001817|regulation of cytokine production; GO:0001819|positive regulation of cytokine production; GO:0051240|positive reg…	K06752|MHC2|http://www.genome.jp/dbget-bin/www_bget?ko:K06752	P04440	8.7e-95	344.4	HLA class II histocompatibility antigen, DP beta 1 chain OS=Homo sapiens GN=HLA-DPB1 PE=1 SV=1	I4EC15	3.0e-94	344.4	MHC class II antigen OS=Homo sapiens GN=HLA-DPB1 PE=2 SV=1	AAH07963.1	5.1e-93	344.4	Major histocompatibility complex, class II, DP beta 1 [Homo sapiens] &gt;AIC54549.1 HLA-DPB1, partial [synthetic construct] &gt;SBW38660.1 MHC class II antigen [Homo sapiens] &gt;SBW38661.1 MHC class II antigen [Homo sapiens] &gt;SJX32356.1 unnamed protein product, partial [Human ORFeome Gateway entry vector]
MSTRG.251	564.00	0.00	0.00	0.00	0.00	0.00	0.00	2.48	0.00	0.00	0.00	6.23829861254582	3.93862126919549e-11	7.57114029478505e-09	9601.ENSPPYP00000019276	6.2e-52	209.9	NOG13334	[Z]	--	GO:0044422|organelle part; GO:0044446|intracellular organelle part; GO:0044430|cytoskeletal part; GO:0044450|microtubule organizing center part; GO:0005814|centriole; GO:0005815|microtubule organizing center; GO:0005623|cell; GO:0044464|cell part; GO:0044424|intracellular part; GO:0043229|intracellular organelle; GO:0043232|intracellular non-membrane-bounded organelle; GO:0005856|cytoskeleton; GO…	GO:0032502|developmental process; GO:0048856|anatomical structure development; GO:0007275|multicellular organism development; GO:0044767|single-organism developmental process; GO:0048869|cellular developmental process; GO:0030154|cell differentiation; GO:0044699|single-organism process; GO:0044707|single-multicellular organism process; GO:0044763|single-organism cellular process; GO:0009987|cellu…	K16760|CCHCR1|http://www.genome.jp/dbget-bin/www_bget?ko:K16760	Q8TD31	2.2e-52	202.6	Coiled-coil alpha-helical rod protein 1 OS=Homo sapiens GN=CCHCR1 PE=1 SV=2	A0A1U9X7H1	4.0e-53	206.8	CCHCR1 OS=Homo sapiens PE=4 SV=1	BAF82135.1	6.8e-52	206.8	unnamed protein product [Homo sapiens]
CTD-3126B10.1	1838.00	0.44	0.00	0.05	0.00	0.00	0.00	0.00	0.00	0.00	0.00	-6.23277015970447	3.93862126919549e-11	7.57114029478505e-09	--	--	--	--	--	--	--	--	--	--	--	--	--	--	--	--	--	--	--	--	--
MSTRG.25546	3434.00	3.18	1.33	2.94	1.69	1.46	0.00	0.00	1.32	0.00	1.05	-2.04331034722754	4.28179921358507e-11	8.17595287170023e-09	9606.ENSP00000380414	1.8e-106	393.7	NOG09952	[S]	GO:0005488|binding; GO:0005515|protein binding; GO:0042393|histone binding; GO:0097159|organic cyclic compound binding; GO:0003676|nucleic acid binding; GO:0003677|DNA binding; GO:0003723|RNA binding; GO:1901363|heterocyclic compound binding	GO:0044422|organelle part; GO:0044446|intracellular organelle part; GO:0044428|nuclear part; GO:0031981|nuclear lumen; GO:0005654|nucleoplasm; GO:0043233|organelle lumen; GO:0070013|intracellular organelle lumen; GO:0005623|cell; GO:0044464|cell part; GO:0044424|intracellular part; GO:0043229|intracellular organelle; GO:0043232|intracellular non-membrane-bounded organelle; GO:0043292|contractile …	GO:0044699|single-organism process; GO:0044700|single organism signaling; GO:0007165|signal transduction; GO:0009987|cellular process; GO:0051716|cellular response to stimulus; GO:0033554|cellular response to stress; GO:0080135|regulation of cellular response to stress; GO:2001020|regulation of response to DNA damage stimulus; GO:0006282|regulation of DNA repair; GO:2000779|regulation of double-s…	K17046|DEK|http://www.genome.jp/dbget-bin/www_bget?ko:K17046	P35659	4.1e-109	393.7	Protein DEK OS=Homo sapiens GN=DEK PE=1 SV=1	B4DNW3	5.6e-102	371.7	cDNA FLJ51914, highly similar to Protein DEK OS=Homo sapiens PE=2 SV=1	XP_003311080.1	2.4e-107	393.7	PREDICTED: protein DEK [Pan troglodytes] &gt;XP_009448846.1 PREDICTED: protein DEK [Pan troglodytes]
MSTRG.25419	2589.00	0.15	0.19	0.19	0.00	0.13	1.31	0.85	0.93	0.18	0.09	2.24524975529042	5.43525638535066e-11	1.03097094959744e-08	9606.ENSP00000380718	1.3e-306	1058.1	NOG09049	[S]	GO:0000988|transcription factor activity, protein binding; GO:0000989|transcription factor activity, transcription factor binding; GO:0003712|transcription cofactor activity; GO:0003714|transcription corepressor activity; GO:0005488|binding; GO:0003682|chromatin binding; GO:0005515|protein binding; GO:0140030|modification-dependent protein binding; GO:0140034|methylation-dependent protein binding…	GO:0044422|organelle part; GO:0044446|intracellular organelle part; GO:0044428|nuclear part; GO:0044451|nucleoplasm part; GO:0016604|nuclear body; GO:0016607|nuclear speck; GO:0031981|nuclear lumen; GO:0005654|nucleoplasm; GO:0043233|organelle lumen; GO:0070013|intracellular organelle lumen; GO:0005623|cell; GO:0044464|cell part; GO:0044424|intracellular part; GO:0043229|intracellular organelle; …	GO:0032502|developmental process; GO:0048856|anatomical structure development; GO:0048468|cell development; GO:0007281|germ cell development; GO:0007286|spermatid development; GO:0044767|single-organism developmental process; GO:0048869|cellular developmental process; GO:0030154|cell differentiation; GO:0048515|spermatid differentiation; GO:0003006|developmental process involved in reproduction; …	K00653|CDY|http://www.genome.jp/dbget-bin/www_bget?ko:K00653	Q9Y232	7.4e-305	1043.5	Chromodomain Y-like protein OS=Homo sapiens GN=CDYL PE=1 SV=2	A1L473	7.1e-190	663.3	Chromodomain protein, Y-linked, 2B OS=Homo sapiens GN=CDY2B PE=2 SV=1	XP_021528339.1	0.0e+00	1125.5	chromodomain Y-like protein isoform X1 [Aotus nancymaae]
CSMD1	12134.00	0.07	0.04	0.00	0.01	0.20	0.12	0.02	1.35	0.09	0.36	2.14877955927911	7.69367052632136e-11	1.44975073167695e-08	9606.ENSP00000441462	0.0e+00	7297.2	NOG01722	[R]	--	GO:0016020|membrane; GO:0044425|membrane part; GO:0031224|intrinsic component of membrane; GO:0016021|integral component of membrane	--	K17495|CSMD|http://www.genome.jp/dbget-bin/www_bget?ko:K17495	Q96PZ7	0.0e+00	7278.3	CUB and sushi domain-containing protein 1 OS=Homo sapiens GN=CSMD1 PE=1 SV=2	A0A0U1RQY1	0.0e+00	7297.2	CUB and sushi domain-containing protein 1 OS=Homo sapiens GN=CSMD1 PE=1 SV=1	NP_150094.5	0.0e+00	7297.2	CUB and sushi domain-containing protein 1 precursor [Homo sapiens]
RP5-857K21.8	1044.00	0.00	0.08	0.00	0.07	0.00	1.58	0.00	0.19	0.00	0.00	3.55638551712492	7.81459408933226e-11	1.46291244383434e-08	--	--	--	--	--	--	--	--	--	--	--	--	--	--	--	--	--	--	--	--	--
HLA-DRB5	1260.00	66.44	60.29	0.00	15.88	0.00	0.00	0.00	0.00	0.00	30.20	-1.95881338982106	9.06950454905792e-11	1.68681006035141e-08	9606.ENSP00000364114	5.6e-154	550.1	NOG135775	[U]	GO:0005488|binding; GO:0003823|antigen binding; GO:0042605|peptide antigen binding; GO:0033218|amide binding; GO:0042277|peptide binding	GO:0005576|extracellular region; GO:0044421|extracellular region part; GO:0005615|extracellular space; GO:0070062|extracellular exosome; GO:0043230|extracellular organelle; GO:1903561|extracellular vesicle; GO:0044422|organelle part; GO:0031090|organelle membrane; GO:0012506|vesicle membrane; GO:0030659|cytoplasmic vesicle membrane; GO:0030662|coated vesicle membrane; GO:0030665|clathrin-coated v…	GO:0009987|cellular process; GO:0007154|cell communication; GO:0007165|signal transduction; GO:0007166|cell surface receptor signaling pathway; GO:0002768|immune response-regulating cell surface receptor signaling pathway; GO:0002429|immune response-activating cell surface receptor signaling pathway; GO:0050851|antigen receptor-mediated signaling pathway; GO:0050852|T cell receptor signaling path…	K06752|MHC2|http://www.genome.jp/dbget-bin/www_bget?ko:K06752	Q30154	1.2e-156	550.1	HLA class II histocompatibility antigen, DR beta 5 chain OS=Homo sapiens GN=HLA-DRB5 PE=1 SV=1	Q29971	2.0e-153	541.2	Cell surface glycoprotein OS=Homo sapiens GN=HLA-Dw12 PE=2 SV=1	NP_002116.2	7.3e-155	550.1	major histocompatibility complex, class II, DR beta 5 precursor [Homo sapiens] &gt;Q30154.1 RecName: Full=HLA class II histocompatibility antigen, DR beta 5 chain; AltName: Full=DR beta-5; AltName: Full=DR2-beta-2; AltName: Full=Dw2; AltName: Full=MHC class II antigen DRB5; Flags: Precursor &gt;AAA59822.1 MHC HLA-DR-beta chain precursor old gene name &apos;HLA-DRA1&apos; [Homo sapiens] &gt;AAH092…
MSTRG.797	781.00	0.00	0.00	0.00	0.81	0.75	0.00	0.00	0.00	0.00	0.00	-6.22001211157193	9.20922867870122e-11	1.69083799881641e-08	10090.ENSMUSP00000021207	7.4e-88	329.7	NOG176902	[O]	GO:0005488|binding; GO:0005515|protein binding; GO:0008092|cytoskeletal protein binding; GO:0031005|filamin binding	GO:0044422|organelle part; GO:0044446|intracellular organelle part; GO:0044430|cytoskeletal part; GO:0032432|actin filament bundle; GO:0005623|cell; GO:0044464|cell part; GO:0044424|intracellular part; GO:0043229|intracellular organelle; GO:0043232|intracellular non-membrane-bounded organelle; GO:0005856|cytoskeleton; GO:0015629|actin cytoskeleton; GO:0005737|cytoplasm; GO:0005622|intracellular; …	GO:0032502|developmental process; GO:0048856|anatomical structure development; GO:0048513|animal organ development; GO:0031214|biomineral tissue development; GO:0070168|negative regulation of biomineral tissue development; GO:0030502|negative regulation of bone mineralization; GO:1900158|negative regulation of bone mineralization involved in bone maturation; GO:0070167|regulation of biomineral ti…	--	Q8N5W9	4.1e-110	394.8	Refilin-B OS=Homo sapiens GN=RFLNB PE=1 SV=1	D3DTG8	2.4e-56	218.0	Family with sequence similarity 101, member B, isoform CRA_a (Fragment) OS=Homo sapiens GN=FAM101B PE=4 SV=1	NP_874364.1	2.4e-108	394.8	refilin-B [Homo sapiens] &gt;Q8N5W9.1 RecName: Full=Refilin-B; AltName: Full=Regulator of filamin protein B; Short=RefilinB &gt;AAH31341.1 Family with sequence similarity 101, member B [Homo sapiens]
RP11-498C9.16	782.00	1.22	0.00	0.00	0.00	0.17	0.00	0.00	0.00	0.00	0.00	-6.20011513059049	9.20922867870122e-11	1.69083799881641e-08	--	--	--	--	--	--	--	--	--	--	--	--	--	--	--	--	--	--	--	--	--
ADAMTS2	3227.09	0.14	0.51	0.03	0.08	0.12	0.10	0.00	0.03	0.03	0.00	-2.69966749993965	9.4651682494707e-11	1.72676018472191e-08	9606.ENSP00000251582	0.0e+00	2469.5	NOG08197	[O]	GO:0003824|catalytic activity; GO:0016787|hydrolase activity; GO:0008233|peptidase activity; GO:0070011|peptidase activity, acting on L-amino acid peptides; GO:0004175|endopeptidase activity; GO:0004222|metalloendopeptidase activity; GO:0008237|metallopeptidase activity; GO:0005488|binding; GO:0043167|ion binding; GO:0043169|cation binding; GO:0046872|metal ion binding; GO:0046914|transition meta…	GO:0005576|extracellular region; GO:0044421|extracellular region part; GO:0031012|extracellular matrix; GO:0005578|proteinaceous extracellular matrix	GO:0009987|cellular process; GO:0016043|cellular component organization; GO:0097435|supramolecular fiber organization; GO:0030199|collagen fibril organization; GO:0043933|macromolecular complex subunit organization; GO:0071822|protein complex subunit organization; GO:0043062|extracellular structure organization; GO:0030198|extracellular matrix organization; GO:0044763|single-organism cellular pro…	K08618|ADAMTS2|http://www.genome.jp/dbget-bin/www_bget?ko:K08618	O95450	0.0e+00	2469.5	A disintegrin and metalloproteinase with thrombospondin motifs 2 OS=Homo sapiens GN=ADAMTS2 PE=2 SV=2	A0A0A0MQW6	3.8e-134	479.6	A disintegrin and metalloproteinase with thrombospondin motifs 10 OS=Homo sapiens GN=ADAMTS10 PE=4 SV=1	NP_055059.2	0.0e+00	2469.5	A disintegrin and metalloproteinase with thrombospondin motifs 2 isoform 1 preproprotein [Homo sapiens] &gt;O95450.2 RecName: Full=A disintegrin and metalloproteinase with thrombospondin motifs 2; Short=ADAM-TS 2; Short=ADAM-TS2; Short=ADAMTS-2; AltName: Full=Procollagen I N-proteinase; Short=PC I-NP; AltName: Full=Procollagen I/II amino propeptide-processing enzyme; AltName: Full=Procollagen N-e…
MSTRG.3784	934.00	0.00	0.09	0.00	0.03	1.53	0.00	0.00	0.02	0.02	0.08	-3.77183631778184	1.10678445904467e-10	2.00636205544035e-08	--	--	--	--	--	--	--	--	--	--	--	--	--	--	--	--	--	--	--	--	--
NPIPA5	1088.00	3.74	4.73	3.27	3.62	2.68	0.85	0.98	0.31	1.99	0.98	-2.06028582663185	1.28050057270349e-10	2.30667279266499e-08	--	--	--	--	--	GO:0005488|binding; GO:0005515|protein binding	GO:0031974|membrane-enclosed lumen; GO:0043233|organelle lumen; GO:0070013|intracellular organelle lumen; GO:0031981|nuclear lumen; GO:0005654|nucleoplasm; GO:0044422|organelle part; GO:0031090|organelle membrane; GO:0031965|nuclear membrane; GO:0044446|intracellular organelle part; GO:0031967|organelle envelope; GO:0005635|nuclear envelope; GO:0005643|nuclear pore; GO:0044428|nuclear part; GO:00…	GO:0051179|localization; GO:0033036|macromolecule localization; GO:0008104|protein localization; GO:0045184|establishment of protein localization; GO:0015031|protein transport; GO:0006403|RNA localization; GO:0051236|establishment of RNA localization; GO:0050658|RNA transport; GO:0051028|mRNA transport; GO:0051234|establishment of localization; GO:0006810|transport; GO:0071705|nitrogen compound t…	--	E9PKD4	2.5e-166	582.0	Nuclear pore complex-interacting protein family member A5 OS=Homo sapiens GN=NPIPA5 PE=2 SV=1	A0A0J9YWV6	2.1e-164	577.4	Nuclear pore complex-interacting protein family member A5 OS=Homo sapiens GN=NPIPA5 PE=4 SV=1	NP_001264254.1	1.5e-164	582.0	nuclear pore complex-interacting protein family member A5 isoform 1 [Homo sapiens] &gt;E9PKD4.1 RecName: Full=Nuclear pore complex-interacting protein family member A5
MSTRG.15	921.00	11.12	4.40	0.00	1.25	2.86	9.61	1.08	1.54	63.98	0.38	1.95032554212407	1.34050873586052e-10	2.39967820078231e-08	--	--	--	--	--	GO:0004871|signal transducer activity; GO:0038023|signaling receptor activity; GO:0004888|transmembrane signaling receptor activity; GO:0032395|MHC class II receptor activity; GO:0005488|binding; GO:0033218|amide binding; GO:0042277|peptide binding; GO:0042605|peptide antigen binding; GO:0003823|antigen binding; GO:0060089|molecular transducer activity; GO:0004872|receptor activity; GO:0099600|tr…	GO:0044422|organelle part; GO:0031090|organelle membrane; GO:0098588|bounding membrane of organelle; GO:0030666|endocytic vesicle membrane; GO:0030669|clathrin-coated endocytic vesicle membrane; GO:0000139|Golgi membrane; GO:0032588|trans-Golgi network membrane; GO:0030658|transport vesicle membrane; GO:0012507|ER to Golgi transport vesicle membrane; GO:0005774|vacuolar membrane; GO:0098852|lytic…	GO:0044699|single-organism process; GO:0044700|single organism signaling; GO:0007165|signal transduction; GO:0002764|immune response-regulating signaling pathway; GO:0002768|immune response-regulating cell surface receptor signaling pathway; GO:0002429|immune response-activating cell surface receptor signaling pathway; GO:0050851|antigen receptor-mediated signaling pathway; GO:0050852|T cell rece…	K06752|MHC2|http://www.genome.jp/dbget-bin/www_bget?ko:K06752	P79483	1.9e-101	366.3	HLA class II histocompatibility antigen, DR beta 3 chain OS=Homo sapiens GN=HLA-DRB3 PE=1 SV=1	A0A024F9S2	6.1e-104	376.3	HLA-DRB3 protein (Fragment) OS=Homo sapiens GN=HLA-DRB3 PE=3 SV=1	BAO73166.1	1.1e-102	376.3	HLA-DRB3, partial [Homo sapiens]
MSTRG.22980	1519.00	0.00	0.00	0.00	0.00	0.00	0.00	0.00	0.00	0.56	0.00	6.13780622239025	1.41604268930568e-10	2.51914873957101e-08	9606.ENSP00000345917	3.9e-141	507.7	NOG23699	[S]	GO:0005488|binding; GO:0005515|protein binding; GO:0097159|organic cyclic compound binding; GO:0003676|nucleic acid binding; GO:0003677|DNA binding; GO:0003723|RNA binding; GO:1901363|heterocyclic compound binding; GO:0043167|ion binding; GO:0043169|cation binding; GO:0046872|metal ion binding	GO:0044422|organelle part; GO:0044446|intracellular organelle part; GO:0044428|nuclear part; GO:0031981|nuclear lumen; GO:0005730|nucleolus; GO:0044441|ciliary part; GO:0001750|photoreceptor outer segment; GO:0043233|organelle lumen; GO:0070013|intracellular organelle lumen; GO:0005623|cell; GO:0044464|cell part; GO:0044424|intracellular part; GO:0043229|intracellular organelle; GO:0043232|intrac…	GO:0032502|developmental process; GO:0048856|anatomical structure development; GO:0048513|animal organ development; GO:0048534|hematopoietic or lymphoid organ development; GO:0030097|hemopoiesis; GO:0030099|myeloid cell differentiation; GO:0061515|myeloid cell development; GO:0048821|erythrocyte development; GO:0030218|erythrocyte differentiation; GO:0007275|multicellular organism development; GO…	K15263|LYER|http://www.genome.jp/dbget-bin/www_bget?ko:K15263	Q9NX58	8.5e-144	507.7	Cell growth-regulating nucleolar protein OS=Homo sapiens GN=LYAR PE=1 SV=2	A8K3Y5	2.5e-142	504.6	cDNA FLJ78186 OS=Homo sapiens PE=2 SV=1	NP_060286.1	5.0e-142	507.7	cell growth-regulating nucleolar protein [Homo sapiens] &gt;NP_001139197.1 cell growth-regulating nucleolar protein [Homo sapiens] &gt;XP_011511807.1 PREDICTED: cell growth-regulating nucleolar protein isoform X1 [Homo sapiens] &gt;XP_011511808.1 PREDICTED: cell growth-regulating nucleolar protein isoform X1 [Homo sapiens] &gt;BAA91162.1 unnamed protein product [Homo sapiens] &gt;CAB66684.1 hypot…
MSTRG.25828	1296.00	3.12	2.72	124.67	195.84	160.83	586.42	379.33	511.27	293.58	0.00	1.91380464801591	1.62908217900951e-10	2.88025751674015e-08	9606.ENSP00000364114	5.8e-154	550.1	NOG135775	[U]	GO:0005488|binding; GO:0033218|amide binding; GO:0042277|peptide binding; GO:0042605|peptide antigen binding; GO:0003823|antigen binding	GO:0044422|organelle part; GO:0031090|organelle membrane; GO:0098588|bounding membrane of organelle; GO:0030666|endocytic vesicle membrane; GO:0030669|clathrin-coated endocytic vesicle membrane; GO:0000139|Golgi membrane; GO:0032588|trans-Golgi network membrane; GO:0030658|transport vesicle membrane; GO:0012507|ER to Golgi transport vesicle membrane; GO:0005774|vacuolar membrane; GO:0098852|lytic…	GO:0044699|single-organism process; GO:0044700|single organism signaling; GO:0007165|signal transduction; GO:0002764|immune response-regulating signaling pathway; GO:0002768|immune response-regulating cell surface receptor signaling pathway; GO:0002429|immune response-activating cell surface receptor signaling pathway; GO:0050851|antigen receptor-mediated signaling pathway; GO:0050852|T cell rece…	K06752|MHC2|http://www.genome.jp/dbget-bin/www_bget?ko:K06752	Q30154	1.3e-156	550.1	HLA class II histocompatibility antigen, DR beta 5 chain OS=Homo sapiens GN=HLA-DRB5 PE=1 SV=1	Q29971	2.0e-153	541.2	Cell surface glycoprotein OS=Homo sapiens GN=HLA-Dw12 PE=2 SV=1	NP_002116.2	7.5e-155	550.1	major histocompatibility complex, class II, DR beta 5 precursor [Homo sapiens] &gt;Q30154.1 RecName: Full=HLA class II histocompatibility antigen, DR beta 5 chain; AltName: Full=DR beta-5; AltName: Full=DR2-beta-2; AltName: Full=Dw2; AltName: Full=MHC class II antigen DRB5; Flags: Precursor &gt;AAA59822.1 MHC HLA-DR-beta chain precursor old gene name &apos;HLA-DRA1&apos; [Homo sapiens] &gt;AAH092…
MSTRG.429	674.00	1.11	2.25	0.66	21.61	1.99	1.49	0.42	3.13	0.00	0.21	-2.08652717191393	1.67830653105129e-10	2.94908316947062e-08	--	--	--	--	--	--	--	--	--	--	--	--	--	--	--	--	--	--	--	--	--
PRTN3	1026.00	1.86	0.29	0.36	0.17	0.13	10.11	1.22	0.33	0.31	0.94	2.09740903181324	1.79723937280306e-10	3.13881281194056e-08	9606.ENSP00000234347	3.0e-137	494.2	COG5640	[O]	GO:0003824|catalytic activity; GO:0016787|hydrolase activity; GO:0017171|serine hydrolase activity; GO:0008236|serine-type peptidase activity; GO:0004252|serine-type endopeptidase activity; GO:0008233|peptidase activity; GO:0070011|peptidase activity, acting on L-amino acid peptides; GO:0004175|endopeptidase activity; GO:0005488|binding; GO:0005515|protein binding; GO:0005102|receptor binding; GO…	GO:0031974|membrane-enclosed lumen; GO:0043233|organelle lumen; GO:0031983|vesicle lumen; GO:0060205|cytoplasmic vesicle lumen; GO:0034774|secretory granule lumen; GO:0035578|azurophil granule lumen; GO:0070013|intracellular organelle lumen; GO:0005775|vacuolar lumen; GO:0005576|extracellular region; GO:0044421|extracellular region part; GO:0031012|extracellular matrix; GO:0005615|extracellular s…	GO:0009987|cellular process; GO:0048522|positive regulation of cellular process; GO:0008284|positive regulation of cell proliferation; GO:0007154|cell communication; GO:0007165|signal transduction; GO:0007166|cell surface receptor signaling pathway; GO:0019221|cytokine-mediated signaling pathway; GO:0016043|cellular component organization; GO:0034330|cell junction organization; GO:0034331|cell ju…	K01350|PRTN3|http://www.genome.jp/dbget-bin/www_bget?ko:K01350	P24158	6.7e-140	494.2	Myeloblastin OS=Homo sapiens GN=PRTN3 PE=1 SV=3	U3KPS2	1.7e-126	451.4	Myeloblastin OS=Homo sapiens GN=PRTN3 PE=1 SV=1	NP_002768.3	3.9e-138	494.2	myeloblastin precursor [Homo sapiens] &gt;P24158.3 RecName: Full=Myeloblastin; AltName: Full=AGP7; AltName: Full=C-ANCA antigen; AltName: Full=Leukocyte proteinase 3; Short=PR-3; Short=PR3; AltName: Full=Neutrophil proteinase 4; Short=NP-4; AltName: Full=P29; AltName: Full=Wegener autoantigen; Flags: Precursor &gt;AAH96183.1 Proteinase 3 [Homo sapiens] &gt;AAH96185.1 Proteinase 3 [Homo sapiens] &…
TRGV5	552.00	4.01	26.57	6.64	3.95	18.01	1.98	2.12	1.68	5.61	3.29	-2.00449794187119	1.96925387732383e-10	3.41838603359449e-08	--	--	--	--	--	--	--	--	--	--	--	--	--	--	--	--	--	--	--	--	--
MSTRG.2253	620.00	0.00	0.00	0.00	0.12	1.63	0.00	0.00	0.00	0.00	0.00	-6.14245838768013	2.18563110740657e-10	3.77113531194813e-08	--	--	--	--	--	GO:0003824|catalytic activity; GO:0016740|transferase activity; GO:0016757|transferase activity, transferring glycosyl groups; GO:0008194|UDP-glycosyltransferase activity; GO:0035251|UDP-glucosyltransferase activity; GO:0008120|ceramide glucosyltransferase activity; GO:0016758|transferase activity, transferring hexosyl groups; GO:0046527|glucosyltransferase activity; GO:0102769|dihydroceramide gl…	GO:0044422|organelle part; GO:0031090|organelle membrane; GO:0098588|bounding membrane of organelle; GO:0000139|Golgi membrane; GO:0044446|intracellular organelle part; GO:0044431|Golgi apparatus part; GO:0098791|Golgi subcompartment; GO:0031984|organelle subcompartment; GO:0005623|cell; GO:0044464|cell part; GO:0044424|intracellular part; GO:0043229|intracellular organelle; GO:0043231|intracellu…	GO:0032502|developmental process; GO:0048856|anatomical structure development; GO:0009888|tissue development; GO:0008544|epidermis development; GO:0044699|single-organism process; GO:0044710|single-organism metabolic process; GO:0006629|lipid metabolic process; GO:1903509|liposaccharide metabolic process; GO:0006664|glycolipid metabolic process; GO:0006687|glycosphingolipid metabolic process; GO:…	--	Q8N7M2	3.5e-11	65.9	Zinc finger protein 283 OS=Homo sapiens GN=ZNF283 PE=2 SV=4	Q5JUQ2	6.3e-12	70.1	Protein FAM78A OS=Homo sapiens GN=FAM78A PE=1 SV=1	EHH18952.1	1.9e-10	69.3	hypothetical protein EGK_19543, partial [Macaca mulatta]
MSTRG.22	1543.94	86.67	140.35	33.21	34.25	8.97	28.95	49.65	6.23	12.46	0.06	-1.88702056291357	2.91968867488242e-10	5.00752832490911e-08	9606.ENSP00000398188	9.2e-215	752.3	NOG43225	[U]	GO:0005488|binding; GO:0005515|protein binding; GO:0030881|beta-2-microglobulin binding; GO:0005102|receptor binding; GO:0097159|organic cyclic compound binding; GO:0003676|nucleic acid binding; GO:0003723|RNA binding; GO:0033218|amide binding; GO:0042277|peptide binding; GO:0042605|peptide antigen binding; GO:0003823|antigen binding; GO:1901363|heterocyclic compound binding	GO:0044422|organelle part; GO:0031090|organelle membrane; GO:0098588|bounding membrane of organelle; GO:0030666|endocytic vesicle membrane; GO:0030670|phagocytic vesicle membrane; GO:0000139|Golgi membrane; GO:0030658|transport vesicle membrane; GO:0012507|ER to Golgi transport vesicle membrane; GO:0030660|Golgi-associated vesicle membrane; GO:0030662|coated vesicle membrane; GO:0010008|endosome …	GO:0044699|single-organism process; GO:0044700|single organism signaling; GO:0007165|signal transduction; GO:0007166|cell surface receptor signaling pathway; GO:0019221|cytokine-mediated signaling pathway; GO:0060337|type I interferon signaling pathway; GO:0060333|interferon-gamma-mediated signaling pathway; GO:0001913|T cell mediated cytotoxicity; GO:0001914|regulation of T cell mediated cytotox…	K06751|MHC1|http://www.genome.jp/dbget-bin/www_bget?ko:K06751	P30443	8.6e-208	720.3	HLA class I histocompatibility antigen, A-1 alpha chain OS=Homo sapiens GN=HLA-A PE=1 SV=1	A0A0G2JIF2	7.0e-217	752.3	HLA class I histocompatibility antigen, A-3 alpha chain OS=Homo sapiens GN=HLA-A PE=1 SV=1	AAV53344.1	9.9e-210	732.6	MHC class I antigen [Homo sapiens] &gt;AAV53345.1 MHC class I antigen [Homo sapiens] &gt;ABC59611.1 MHC class I antigen [Homo sapiens]
AC006538.4	543.00	0.89	1.16	2.36	1.60	0.75	0.00	0.00	0.87	0.00	0.00	-2.83527224386055	2.96119644260438e-10	5.04848741125444e-08	--	--	--	--	--	GO:0005215|transporter activity; GO:0022892|substrate-specific transporter activity; GO:0022891|substrate-specific transmembrane transporter activity; GO:0015075|ion transmembrane transporter activity; GO:0008324|cation transmembrane transporter activity; GO:0022890|inorganic cation transmembrane transporter activity; GO:0072509|divalent inorganic cation transmembrane transporter activity; GO:000…	GO:0016020|membrane; GO:0044425|membrane part; GO:0031224|intrinsic component of membrane; GO:0016021|integral component of membrane; GO:0005886|plasma membrane; GO:0044464|cell part; GO:0071944|cell periphery; GO:0005623|cell	GO:0009987|cellular process; GO:0016043|cellular component organization; GO:0032989|cellular component morphogenesis; GO:0000902|cell morphogenesis; GO:0044763|single-organism cellular process; GO:0048869|cellular developmental process; GO:0065007|biological regulation; GO:0065008|regulation of biological quality; GO:0042592|homeostatic process; GO:0048872|homeostasis of number of cells; GO:00017…	K14709|SLC39A1_2_3, ZIP1_2_3|http://www.genome.jp/dbget-bin/www_bget?ko:K14709	Q9BRY0	8.3e-33	137.5	Zinc transporter ZIP3 OS=Homo sapiens GN=SLC39A3 PE=1 SV=2	K7EQS6	1.1e-52	205.3	Uncharacterized protein (Fragment) OS=Homo sapiens PE=4 SV=1	EAW69369.1	7.9e-74	279.6	solute carrier family 39 (zinc transporter), member 3, isoform CRA_a [Homo sapiens]
MSTRG.20339	3033.00	0.65	0.58	1.86	0.42	1.04	0.08	0.41	0.00	0.15	0.44	-2.02570581212273	3.44523128937341e-10	5.83895352604929e-08	61853.ENSNLEP00000009539	1.3e-236	825.9	NOG09111	[U]	GO:0098772|molecular function regulator; GO:0030234|enzyme regulator activity; GO:0043028|cysteine-type endopeptidase regulator activity involved in apoptotic process; GO:0008656|cysteine-type endopeptidase activator activity involved in apoptotic process; GO:0008047|enzyme activator activity; GO:0016504|peptidase activator activity; GO:0016505|peptidase activator activity involved in apoptotic p…	GO:0044422|organelle part; GO:0031090|organelle membrane; GO:0031966|mitochondrial membrane; GO:0044446|intracellular organelle part; GO:0031967|organelle envelope; GO:0005740|mitochondrial envelope; GO:0044429|mitochondrial part; GO:0005623|cell; GO:0044464|cell part; GO:0044424|intracellular part; GO:0043229|intracellular organelle; GO:0043231|intracellular membrane-bounded organelle; GO:000563…	GO:0044699|single-organism process; GO:0044763|single-organism cellular process; GO:0008219|cell death; GO:0010942|positive regulation of cell death; GO:0043068|positive regulation of programmed cell death; GO:0043065|positive regulation of apoptotic process; GO:0043280|positive regulation of cysteine-type endopeptidase activity involved in apoptotic process; GO:0006919|activation of cysteine-typ…	K15485|BCL2L13, BCL-RAMBO|http://www.genome.jp/dbget-bin/www_bget?ko:K15485	Q9BXK5	5.7e-232	801.6	Bcl-2-like protein 13 OS=Homo sapiens GN=BCL2L13 PE=1 SV=1	A0A087WX97	4.3e-239	827.0	Bcl-2-like protein 13 OS=Homo sapiens GN=BCL2L13 PE=1 SV=1	XP_003278399.2	3.4e-238	828.2	PREDICTED: LOW QUALITY PROTEIN: bcl-2-like protein 13 [Nomascus leucogenys]
MSTRG.12749	2008.00	3.29	0.00	0.00	0.00	3.04	4.36	0.00	11.62	3.82	4.27	1.90045872759956	3.78236708460763e-10	6.37262106101952e-08	61853.ENSNLEP00000015876	0.0e+00	1151.0	COG1190	[J]	GO:0005488|binding; GO:0005515|protein binding; GO:0042802|identical protein binding; GO:0042803|protein homodimerization activity; GO:0046983|protein dimerization activity; GO:0097159|organic cyclic compound binding; GO:1901265|nucleoside phosphate binding; GO:0000166|nucleotide binding; GO:0017076|purine nucleotide binding; GO:0032555|purine ribonucleotide binding; GO:0032559|adenyl ribonucleot…	GO:0044422|organelle part; GO:0044446|intracellular organelle part; GO:0044429|mitochondrial part; GO:0005759|mitochondrial matrix; GO:0043233|organelle lumen; GO:0070013|intracellular organelle lumen; GO:0044421|extracellular region part; GO:0005615|extracellular space; GO:0005623|cell; GO:0044464|cell part; GO:0044424|intracellular part; GO:0043229|intracellular organelle; GO:0043232|intracellu…	GO:0040011|locomotion; GO:0040012|regulation of locomotion; GO:2000145|regulation of cell motility; GO:0030334|regulation of cell migration; GO:0002685|regulation of leukocyte migration; GO:0002688|regulation of leukocyte chemotaxis; GO:0071622|regulation of granulocyte chemotaxis; GO:0010759|positive regulation of macrophage chemotaxis; GO:0002690|positive regulation of leukocyte chemotaxis; GO:…	K04567|KARS, lysS|http://www.genome.jp/dbget-bin/www_bget?ko:K04567	Q15046	0.0e+00	1155.6	Lysine--tRNA ligase OS=Homo sapiens GN=KARS PE=1 SV=3	Q6ZTI3	9.3e-206	715.7	cDNA FLJ44621 fis, clone BRACE2016896, highly similar to Lysyl-tRNA synthetase (EC 6.1.1.6) OS=Homo sapiens PE=2 SV=1	XP_511115.2	0.0e+00	1186.8	PREDICTED: lysine--tRNA ligase isoform X2 [Pan troglodytes]
RP1-29C18.10	3894.00	0.00	0.06	0.04	0.71	0.07	0.07	0.01	0.01	0.02	0.00	-2.49383045635369	4.77683415387372e-10	8.00105753422522e-08	--	--	--	--	--	--	--	--	--	--	--	--	--	--	--	--	--	--	--	--	--
MSTRG.417	383.00	0.00	0.00	0.00	0.00	0.00	4.16	0.00	1.18	0.00	0.00	6.05485618343525	5.26793138708252e-10	8.77233085981497e-08	--	--	--	--	--	GO:0005488|binding; GO:0005515|protein binding; GO:0019904|protein domain specific binding; GO:0032090|Pyrin domain binding; GO:0097159|organic cyclic compound binding; GO:1901265|nucleoside phosphate binding; GO:0000166|nucleotide binding; GO:0017076|purine nucleotide binding; GO:0032555|purine ribonucleotide binding; GO:0032559|adenyl ribonucleotide binding; GO:0005524|ATP binding; GO:0030554|a…	GO:0044422|organelle part; GO:0044446|intracellular organelle part; GO:0044427|chromosomal part; GO:0098687|chromosomal region; GO:0000781|chromosome, telomeric region; GO:0000784|nuclear chromosome, telomeric region; GO:0044454|nuclear chromosome part; GO:0044428|nuclear part; GO:0031981|nuclear lumen; GO:0000228|nuclear chromosome; GO:0043233|organelle lumen; GO:0070013|intracellular organelle …	GO:0044699|single-organism process; GO:1902578|single-organism localization; GO:0044765|single-organism transport; GO:0046903|secretion; GO:0051046|regulation of secretion; GO:1903530|regulation of secretion by cell; GO:1903532|positive regulation of secretion by cell; GO:0050714|positive regulation of protein secretion; GO:0050715|positive regulation of cytokine secretion; GO:0050716|positive re…	K19409|NLRP2_7|http://www.genome.jp/dbget-bin/www_bget?ko:K19409	Q9NX02	1.8e-42	169.1	NACHT, LRR and PYD domains-containing protein 2 OS=Homo sapiens GN=NLRP2 PE=1 SV=1	F5H5B1	6.2e-42	169.1	NACHT, LRR and PYD domains-containing protein 2 (Fragment) OS=Homo sapiens GN=NLRP2 PE=1 SV=1	BAD92537.1	4.0e-48	193.7	NACHT, leucine rich repeat and PYD containing 2 variant, partial [Homo sapiens]
NPIPA8	1131.00	0.15	3.14	6.83	3.41	4.98	0.04	0.18	3.89	0.06	0.00	-1.94292804557536	6.51409493366615e-10	1.07847807566512e-07	--	--	--	--	--	GO:0005488|binding; GO:0005515|protein binding	GO:0031974|membrane-enclosed lumen; GO:0043233|organelle lumen; GO:0070013|intracellular organelle lumen; GO:0031981|nuclear lumen; GO:0005654|nucleoplasm; GO:0044422|organelle part; GO:0031090|organelle membrane; GO:0031965|nuclear membrane; GO:0044446|intracellular organelle part; GO:0031967|organelle envelope; GO:0005635|nuclear envelope; GO:0005643|nuclear pore; GO:0044428|nuclear part; GO:00…	GO:0051179|localization; GO:0033036|macromolecule localization; GO:0008104|protein localization; GO:0045184|establishment of protein localization; GO:0015031|protein transport; GO:0006403|RNA localization; GO:0051236|establishment of RNA localization; GO:0050658|RNA transport; GO:0051028|mRNA transport; GO:0051234|establishment of localization; GO:0006810|transport; GO:0071705|nitrogen compound t…	--	E9PJI5	6.7e-168	587.8	Nuclear pore complex-interacting protein family member A7 OS=Homo sapiens GN=NPIPA7 PE=1 SV=1	A0A0B4J1W7	1.8e-164	578.2	Uncharacterized protein OS=Homo sapiens PE=4 SV=1	NP_001269436.1	3.9e-166	587.8	nuclear pore complex-interacting protein family member A7 [Homo sapiens] &gt;NP_001269440.1 nuclear pore complex-interacting protein family member A8 [Homo sapiens] &gt;NP_001336878.1 nuclear pore complex-interacting protein family member A8 [Homo sapiens] &gt;NP_001336877.1 nuclear pore complex-interacting protein family member A8 [Homo sapiens] &gt;XP_016878323.1 PREDICTED: nuclear pore complex…
AC068831.15	795.00	0.12	0.00	0.00	0.00	0.18	0.13	0.28	1.13	0.43	0.69	2.91223305634628	6.5888701837668e-10	1.08458861956005e-07	--	--	--	--	--	--	--	--	--	--	--	--	--	--	--	--	--	--	--	--	--
MSTRG.14044	2127.00	0.00	1.30	0.00	3.11	0.00	4.41	1.91	3.67	2.62	0.92	1.89039137002629	6.8268600083371e-10	1.11734242490738e-07	30611.ENSOGAP00000005054	1.0e-78	300.8	NOG34674	[R]	GO:0005488|binding; GO:0003682|chromatin binding; GO:0005515|protein binding; GO:0042802|identical protein binding; GO:0042803|protein homodimerization activity; GO:0046983|protein dimerization activity; GO:0019899|enzyme binding; GO:1990226|histone methyltransferase binding; GO:0019904|protein domain specific binding; GO:0097159|organic cyclic compound binding; GO:0003676|nucleic acid binding; G…	GO:0044422|organelle part; GO:0031090|organelle membrane; GO:0031965|nuclear membrane; GO:0005637|nuclear inner membrane; GO:0019866|organelle inner membrane; GO:0044446|intracellular organelle part; GO:0031967|organelle envelope; GO:0005635|nuclear envelope; GO:0044427|chromosomal part; GO:0000785|chromatin; GO:0000791|euchromatin; GO:0005719|nuclear euchromatin; GO:0000790|nuclear chromatin; GO…	GO:0044699|single-organism process; GO:0044763|single-organism cellular process; GO:0007049|cell cycle; GO:0051726|regulation of cell cycle; GO:0045786|negative regulation of cell cycle; GO:0010948|negative regulation of cell cycle process; GO:0070317|negative regulation of G0 to G1 transition; GO:0010564|regulation of cell cycle process; GO:0070316|regulation of G0 to G1 transition; GO:0022402|c…	K11585|CBX1, HP1B, SWI6|http://www.genome.jp/dbget-bin/www_bget?ko:K11585	P83916	6.3e-76	282.7	Chromobox protein homolog 1 OS=Homo sapiens GN=CBX1 PE=1 SV=1	Q6IBN6	2.1e-75	282.7	CBX1 protein OS=Homo sapiens GN=CBX1 PE=2 SV=1	XP_002748531.2	4.6e-109	398.7	PREDICTED: chromobox protein homolog 1 [Callithrix jacchus]
HLA-DPB1	1142.55	4.78	5.91	6.43	4.24	3.72	31.85	4.70	5.19	4.44	21.59	1.85872298166363	6.963785911339e-10	1.13327702313961e-07	9606.ENSP00000408146	3.1e-146	524.6	NOG135775	[U]	GO:0005488|binding; GO:0003823|antigen binding; GO:0042605|peptide antigen binding; GO:0033218|amide binding; GO:0042277|peptide binding	GO:0044422|organelle part; GO:0031090|organelle membrane; GO:0012506|vesicle membrane; GO:0030659|cytoplasmic vesicle membrane; GO:0030662|coated vesicle membrane; GO:0030665|clathrin-coated vesicle membrane; GO:0030669|clathrin-coated endocytic vesicle membrane; GO:0012507|ER to Golgi transport vesicle membrane; GO:0030658|transport vesicle membrane; GO:0030666|endocytic vesicle membrane; GO:009…	GO:0009987|cellular process; GO:0048522|positive regulation of cellular process; GO:0008284|positive regulation of cell proliferation; GO:0070665|positive regulation of leukocyte proliferation; GO:0032946|positive regulation of mononuclear cell proliferation; GO:0050671|positive regulation of lymphocyte proliferation; GO:0042102|positive regulation of T cell proliferation; GO:0050867|positive reg…	K06752|MHC2|http://www.genome.jp/dbget-bin/www_bget?ko:K06752	P04440	6.9e-149	524.6	HLA class II histocompatibility antigen, DP beta 1 chain OS=Homo sapiens GN=HLA-DPB1 PE=1 SV=1	Q59GY1	7.9e-152	536.2	HLA class II histocompatibility antigen, DP beta chain variant (Fragment) OS=Homo sapiens PE=2 SV=1	BAD92215.1	1.4e-150	536.2	HLA class II histocompatibility antigen, DP beta chain precursor variant, partial [Homo sapiens]
PVRIG2P	978.00	0.00	0.00	0.00	0.00	0.27	0.00	0.00	0.26	0.00	1.85	2.76934308502489	7.03509773117296e-10	1.13841395037433e-07	--	--	--	--	--	--	--	--	--	--	--	--	--	--	--	--	--	--	--	--	--
MSTRG.395	702.00	0.14	0.92	0.00	0.22	0.60	1.52	0.17	0.64	6.36	0.31	2.18527637993127	7.55326740586463e-10	1.21101634376281e-07	9606.ENSP00000458947	1.9e-103	381.3	COG0522	[J]	GO:0005198|structural molecule activity; GO:0003735|structural constituent of ribosome; GO:0005488|binding; GO:0005515|protein binding; GO:0097159|organic cyclic compound binding; GO:0003676|nucleic acid binding; GO:0003723|RNA binding; GO:0019843|rRNA binding; GO:1901363|heterocyclic compound binding; GO:0045182|translation regulator activity	GO:0044422|organelle part; GO:0044446|intracellular organelle part; GO:0044391|ribosomal subunit; GO:0015935|small ribosomal subunit; GO:0022627|cytosolic small ribosomal subunit; GO:0044428|nuclear part; GO:0031981|nuclear lumen; GO:0005730|nucleolus; GO:0005654|nucleoplasm; GO:0043233|organelle lumen; GO:0070013|intracellular organelle lumen; GO:0044421|extracellular region part; GO:0043230|ext…	GO:0044699|single-organism process; GO:0008283|cell proliferation; GO:0042127|regulation of cell proliferation; GO:0008284|positive regulation of cell proliferation; GO:0009987|cellular process; GO:0044237|cellular metabolic process; GO:0044249|cellular biosynthetic process; GO:0034645|cellular macromolecule biosynthetic process; GO:0006412|translation; GO:0006414|translational elongation; GO:000…	K02997|RP-S9e, RPS9|http://www.genome.jp/dbget-bin/www_bget?ko:K02997	P46781	4.3e-106	381.3	40S ribosomal protein S9 OS=Homo sapiens GN=RPS9 PE=1 SV=3	A0A024R4M0	1.5e-105	381.3	40S ribosomal protein S9 OS=Homo sapiens GN=RPS9 PE=1 SV=1	AAA85659.1	5.2e-102	373.6	ribosomal protein S9 [Homo sapiens] &gt;prf||2113200F ribosomal protein S9
MSTRG.237	1688.00	1.66	5.27	3.15	4.32	3.81	11.12	13.04	11.46	15.87	10.98	1.85161198673743	7.5683236342973e-10	1.21101634376281e-07	--	--	--	--	--	GO:0098772|molecular function regulator; GO:0030234|enzyme regulator activity; GO:0019208|phosphatase regulator activity; GO:0019212|phosphatase inhibitor activity; GO:0004864|protein phosphatase inhibitor activity; GO:0004865|protein serine/threonine phosphatase inhibitor activity; GO:0019888|protein phosphatase regulator activity; GO:0004857|enzyme inhibitor activity; GO:0005488|binding; GO:000…	GO:0005623|cell; GO:0044464|cell part; GO:0044424|intracellular part; GO:0043229|intracellular organelle; GO:0043231|intracellular membrane-bounded organelle; GO:0005634|nucleus; GO:0005737|cytoplasm; GO:0044444|cytoplasmic part; GO:0000164|protein phosphatase type 1 complex; GO:0008287|protein serine/threonine phosphatase complex; GO:0005622|intracellular; GO:0032991|macromolecular complex; GO:1…	GO:0044699|single-organism process; GO:1902578|single-organism localization; GO:0044765|single-organism transport; GO:0046903|secretion; GO:0051048|negative regulation of secretion; GO:1903531|negative regulation of secretion by cell; GO:0050709|negative regulation of protein secretion; GO:0050710|negative regulation of cytokine secretion; GO:0002792|negative regulation of peptide secretion; GO:0…	K17553|PPP1R11|http://www.genome.jp/dbget-bin/www_bget?ko:K17553	O60927	6.8e-33	139.4	Protein phosphatase 1 regulatory subunit 11 OS=Homo sapiens GN=PPP1R11 PE=1 SV=1	A2BEK1	2.3e-32	139.4	PPP1R11 OS=Homo sapiens GN=PPP1R11 PE=2 SV=1	XP_017827092.1	1.2e-67	260.8	PREDICTED: protein phosphatase 1 regulatory subunit 11 isoform X2 [Callithrix jacchus]
MSTRG.14726	1744.00	1.74	0.75	0.92	0.68	0.27	0.82	0.94	12.27	0.90	1.12	1.90349974188944	8.58649073449509e-10	1.36630148676338e-07	9606.ENSP00000329466	1.5e-181	642.1	COG0846	[K]	GO:0005488|binding; GO:0003682|chromatin binding; GO:0005515|protein binding; GO:0097159|organic cyclic compound binding; GO:1901265|nucleoside phosphate binding; GO:0000166|nucleotide binding; GO:0051287|NAD binding; GO:0070403|NAD+ binding; GO:0036094|small molecule binding; GO:1901363|heterocyclic compound binding; GO:0048037|cofactor binding; GO:0050662|coenzyme binding; GO:0043167|ion bindin…	GO:0044422|organelle part; GO:0044446|intracellular organelle part; GO:0044427|chromosomal part; GO:0000785|chromatin; GO:0000790|nuclear chromatin; GO:0030874|nucleolar chromatin; GO:0005731|nucleolus organizer region; GO:0044454|nuclear chromosome part; GO:0044428|nuclear part; GO:0031981|nuclear lumen; GO:0000228|nuclear chromosome; GO:0005730|nucleolus; GO:0044452|nucleolar part; GO:0043233|o…	GO:0044699|single-organism process; GO:0044763|single-organism cellular process; GO:0007049|cell cycle; GO:0022402|cell cycle process; GO:0044770|cell cycle phase transition; GO:0044772|mitotic cell cycle phase transition; GO:0010458|exit from mitosis; GO:0007072|positive regulation of transcription involved in exit from mitosis; GO:1903047|mitotic cell cycle process; GO:0140014|mitotic nuclear d…	K11417|SIRT7, SIR2L7|http://www.genome.jp/dbget-bin/www_bget?ko:K11417	Q9NRC8	3.3e-184	642.1	NAD-dependent protein deacetylase sirtuin-7 OS=Homo sapiens GN=SIRT7 PE=1 SV=1	A0A024R8W5	8.2e-150	529.6	HCG1991559, isoform CRA_c OS=Homo sapiens GN=hCG_1991559 PE=4 SV=1	XP_511750.3	1.7e-194	682.2	PREDICTED: NAD-dependent protein deacetylase sirtuin-7 isoform X1 [Pan troglodytes]
MSTRG.11197	2479.00	0.65	1.86	0.00	0.00	0.00	0.00	0.00	0.60	0.00	0.00	-2.07285890094452	1.28881684112484e-09	2.03045453809612e-07	9606.ENSP00000268099	4.8e-149	534.6	NOG07814	[U]	GO:0005488|binding; GO:0005515|protein binding	GO:0044422|organelle part; GO:0031090|organelle membrane; GO:0098588|bounding membrane of organelle; GO:0000139|Golgi membrane; GO:0032588|trans-Golgi network membrane; GO:0010008|endosome membrane; GO:0055038|recycling endosome membrane; GO:0044446|intracellular organelle part; GO:0044431|Golgi apparatus part; GO:0098791|Golgi subcompartment; GO:0005802|trans-Golgi network; GO:0031984|organelle …	GO:0051179|localization; GO:0051234|establishment of localization; GO:0006810|transport; GO:0071702|organic substance transport; GO:0015833|peptide transport; GO:0015031|protein transport; GO:0071705|nitrogen compound transport; GO:0042886|amide transport; GO:0016192|vesicle-mediated transport; GO:0048193|Golgi vesicle transport; GO:0006892|post-Golgi vesicle-mediated transport; GO:0045184|establ…	K19995|SCAMP|http://www.genome.jp/dbget-bin/www_bget?ko:K19995	O15127	1.1e-151	534.6	Secretory carrier-associated membrane protein 2 OS=Homo sapiens GN=SCAMP2 PE=1 SV=2	A8K769	3.6e-151	534.6	Secretory carrier-associated membrane protein OS=Homo sapiens PE=2 SV=1	XP_011755306.1	1.3e-163	580.1	PREDICTED: secretory carrier-associated membrane protein 2 isoform X1 [Macaca nemestrina]
MSTRG.866	346.00	0.00	0.00	0.00	0.00	0.00	0.00	0.00	6.65	0.00	0.00	5.95548162317196	1.29021271536029e-09	2.03045453809612e-07	--	--	--	--	--	GO:0098772|molecular function regulator; GO:0030234|enzyme regulator activity; GO:0019208|phosphatase regulator activity; GO:0005488|binding; GO:0005515|protein binding; GO:0042802|identical protein binding; GO:0042803|protein homodimerization activity; GO:0046983|protein dimerization activity; GO:0046332|SMAD binding; GO:0070412|R-SMAD binding; GO:0097159|organic cyclic compound binding; GO:0003…	GO:0044422|organelle part; GO:0044446|intracellular organelle part; GO:0044427|chromosomal part; GO:0000785|chromatin; GO:0000790|nuclear chromatin; GO:0044454|nuclear chromosome part; GO:0044428|nuclear part; GO:0031981|nuclear lumen; GO:0000228|nuclear chromosome; GO:0005730|nucleolus; GO:0043233|organelle lumen; GO:0070013|intracellular organelle lumen; GO:0005623|cell; GO:0044464|cell part; G…	GO:0032502|developmental process; GO:0048646|anatomical structure formation involved in morphogenesis; GO:0035148|tube formation; GO:0072175|epithelial tube formation; GO:0001838|embryonic epithelial tube formation; GO:0014020|primary neural tube formation; GO:0001843|neural tube closure; GO:0001841|neural tube formation; GO:0060606|tube closure; GO:0001756|somitogenesis; GO:0051094|positive regu…	K09228|KRAB|http://www.genome.jp/dbget-bin/www_bget?ko:K09228	Q6ZSR6	1.1e-09	60.1	Putative uncharacterized protein FLJ45256 OS=Homo sapiens PE=2 SV=3	A0A087WT30	7.1e-13	72.4	Uncharacterized protein C12orf45 OS=Homo sapiens GN=C12orf45 PE=1 SV=2	EAW65573.1	3.0e-34	147.5	hCG2039011, partial [Homo sapiens]
SELENBP1	1857.24	1.24	3.20	1.61	0.46	1.02	3.04	1.42	0.09	1.73	17.80	1.84831181992912	1.35754562269333e-09	2.12474435656735e-07	9606.ENSP00000357861	5.2e-147	528.1	NOG00933	[R]	GO:0003824|catalytic activity; GO:0016491|oxidoreductase activity; GO:0016667|oxidoreductase activity, acting on a sulfur group of donors; GO:0016670|oxidoreductase activity, acting on a sulfur group of donors, oxygen as acceptor; GO:0018549|methanethiol oxidase activity; GO:0005488|binding; GO:0008430|selenium binding; GO:0005515|protein binding	GO:0031974|membrane-enclosed lumen; GO:0043233|organelle lumen; GO:0070013|intracellular organelle lumen; GO:0031981|nuclear lumen; GO:0005730|nucleolus; GO:0044452|nucleolar part; GO:0001650|fibrillar center; GO:0005576|extracellular region; GO:0044421|extracellular region part; GO:0005615|extracellular space; GO:0070062|extracellular exosome; GO:0043230|extracellular organelle; GO:1903561|extra…	GO:0044699|single-organism process; GO:0044710|single-organism metabolic process; GO:0055114|oxidation-reduction process; GO:0051179|localization; GO:0033036|macromolecule localization; GO:0008104|protein localization; GO:0045184|establishment of protein localization; GO:0015031|protein transport; GO:0051234|establishment of localization; GO:0006810|transport; GO:0071705|nitrogen compound transpo…	K17285|SELENBP1|http://www.genome.jp/dbget-bin/www_bget?ko:K17285	Q13228	1.1e-149	528.1	Selenium-binding protein 1 OS=Homo sapiens GN=SELENBP1 PE=1 SV=2	V9HWG1	3.9e-149	528.1	Epididymis secretory sperm binding protein Li 134P OS=Homo sapiens GN=HEL-S-134P PE=2 SV=1	XP_004026682.1	6.7e-148	528.1	PREDICTED: selenium-binding protein 1 isoform X2 [Gorilla gorilla gorilla]
MSTRG.209	907.00	0.00	219.11	216.08	110.81	102.62	0.00	0.00	0.00	183.07	0.00	-1.80838365100099	1.40366702448514e-09	2.18499081061431e-07	--	--	--	--	--	GO:0004871|signal transducer activity; GO:0038023|signaling receptor activity; GO:0004888|transmembrane signaling receptor activity; GO:0032395|MHC class II receptor activity; GO:0005488|binding; GO:0005515|protein binding; GO:0033218|amide binding; GO:0042277|peptide binding; GO:0042605|peptide antigen binding; GO:0003823|antigen binding; GO:0060089|molecular transducer activity; GO:0004872|rece…	GO:0044422|organelle part; GO:0031090|organelle membrane; GO:0098588|bounding membrane of organelle; GO:0030666|endocytic vesicle membrane; GO:0030669|clathrin-coated endocytic vesicle membrane; GO:0000139|Golgi membrane; GO:0032588|trans-Golgi network membrane; GO:0030658|transport vesicle membrane; GO:0012507|ER to Golgi transport vesicle membrane; GO:0005774|vacuolar membrane; GO:0098852|lytic…	GO:0044699|single-organism process; GO:0044700|single organism signaling; GO:0007165|signal transduction; GO:0002764|immune response-regulating signaling pathway; GO:0002768|immune response-regulating cell surface receptor signaling pathway; GO:0002429|immune response-activating cell surface receptor signaling pathway; GO:0050851|antigen receptor-mediated signaling pathway; GO:0050852|T cell rece…	K06752|MHC2|http://www.genome.jp/dbget-bin/www_bget?ko:K06752	P01909	8.2e-134	473.8	HLA class II histocompatibility antigen, DQ alpha 1 chain OS=Homo sapiens GN=HLA-DQA1 PE=1 SV=1	Q5Y7H0	3.2e-145	513.5	HLA class II histocompatibility antigen, DQ alpha 1 chain OS=Homo sapiens GN=HLA-DQA1 PE=1 SV=1	AAU87972.1	5.5e-144	513.5	MHC class II antigen [Homo sapiens] &gt;AEP60146.1 MHC class II antigen [Homo sapiens] &gt;CUQ94672.1 MHC class II antigen [Homo sapiens] &gt;ANG08768.1 MHC class II antigen [Homo sapiens] &gt;ANG08769.1 MHC class II antigen [Homo sapiens]
MSTRG.143	1144.00	0.00	1.91	0.39	0.76	1.12	0.00	0.53	0.00	0.00	0.30	-2.30266185865448	1.47247984191135e-09	2.27971716929864e-07	--	--	--	--	--	--	--	--	--	Q9UDY6	2.2e-06	50.8	Tripartite motif-containing protein 10 OS=Homo sapiens GN=TRIM10 PE=1 SV=3	A0A1U9X8M5	7.3e-06	50.8	TRIM10 OS=Homo sapiens PE=4 SV=1	--	--	--	--
LINGO2	2981.00	0.10	0.03	0.08	0.04	0.03	0.50	0.42	0.52	0.09	0.02	2.30712472759612	1.50166907686831e-09	2.31240890858398e-07	9483.ENSCJAP00000041304	3.7e-183	648.3	NOG23939	[S]	--	GO:0016020|membrane; GO:0044425|membrane part; GO:0031224|intrinsic component of membrane; GO:0016021|integral component of membrane	GO:0009987|cellular process; GO:0048522|positive regulation of cellular process; GO:0051130|positive regulation of cellular component organization; GO:0051965|positive regulation of synapse assembly; GO:0016043|cellular component organization; GO:0030030|cell projection organization; GO:0048858|cell projection morphogenesis; GO:0120039|plasma membrane bounded cell projection morphogenesis; GO:004…	--	Q7L985	7.9e-181	631.7	Leucine-rich repeat and immunoglobulin-like domain-containing nogo receptor-interacting protein 2 OS=Homo sapiens GN=LINGO2 PE=2 SV=1	B7ZMN0	2.7e-180	631.7	LINGO2 protein OS=Homo sapiens GN=LINGO2 PE=2 SV=1	BAF83661.1	4.6e-179	631.7	unnamed protein product [Homo sapiens]
MSTRG.252	670.00	0.00	0.00	0.16	0.00	0.10	0.42	2.25	0.12	0.00	0.17	3.41519820336314	1.69168067784363e-09	2.59107582752926e-07	9606.ENSP00000383263	7.8e-46	189.9	NOG13334	[Z]	--	GO:0044422|organelle part; GO:0044446|intracellular organelle part; GO:0044430|cytoskeletal part; GO:0044450|microtubule organizing center part; GO:0005814|centriole; GO:0005815|microtubule organizing center; GO:0005623|cell; GO:0044464|cell part; GO:0044424|intracellular part; GO:0043229|intracellular organelle; GO:0043232|intracellular non-membrane-bounded organelle; GO:0005856|cytoskeleton; GO…	GO:0032502|developmental process; GO:0048856|anatomical structure development; GO:0007275|multicellular organism development; GO:0044767|single-organism developmental process; GO:0048869|cellular developmental process; GO:0030154|cell differentiation; GO:0044699|single-organism process; GO:0044707|single-multicellular organism process; GO:0044763|single-organism cellular process; GO:0009987|cellu…	K16760|CCHCR1|http://www.genome.jp/dbget-bin/www_bget?ko:K16760	Q8TD31	1.7e-48	189.9	Coiled-coil alpha-helical rod protein 1 OS=Homo sapiens GN=CCHCR1 PE=1 SV=2	A2ABH1	5.9e-48	189.9	Coiled-coil alpha-helical rod protein 1 OS=Homo sapiens GN=CCHCR1 PE=1 SV=1	BAF31272.1	1.0e-46	189.9	HCR protein [Homo sapiens]
MSTRG.181	1279.00	0.00	13.12	0.00	0.00	4.05	0.09	4.90	0.00	0.00	0.00	-1.85462126293438	2.35177035914436e-09	3.58294716099003e-07	9601.ENSPPYP00000019309	2.8e-153	547.7	COG5076	[BK]	GO:0005488|binding; GO:0003682|chromatin binding; GO:0005515|protein binding; GO:0140030|modification-dependent protein binding; GO:0140033|acetylation-dependent protein binding; GO:0070577|lysine-acetylated histone binding; GO:0042393|histone binding	GO:0044422|organelle part; GO:0044446|intracellular organelle part; GO:0044428|nuclear part; GO:0044451|nucleoplasm part; GO:0016604|nuclear body; GO:0016607|nuclear speck; GO:0031981|nuclear lumen; GO:0005654|nucleoplasm; GO:0043233|organelle lumen; GO:0070013|intracellular organelle lumen; GO:0005623|cell; GO:0044464|cell part; GO:0044424|intracellular part; GO:0043229|intracellular organelle; …	GO:0044699|single-organism process; GO:0044702|single organism reproductive process; GO:0007276|gamete generation; GO:0048232|male gamete generation; GO:0007283|spermatogenesis; GO:0009987|cellular process; GO:0016043|cellular component organization; GO:0022607|cellular component assembly; GO:0031497|chromatin assembly; GO:0006334|nucleosome assembly; GO:0065003|macromolecular complex assembly; G…	K08871|BRD2|http://www.genome.jp/dbget-bin/www_bget?ko:K08871	P25440	6.3e-156	547.7	Bromodomain-containing protein 2 OS=Homo sapiens GN=BRD2 PE=1 SV=2	A0A1U9X7A8	2.1e-155	547.7	BRD2 OS=Homo sapiens PE=4 SV=1	CAA65450.1	3.7e-154	547.7	kinase [Homo sapiens]
MSTRG.11	487.00	0.00	0.00	1.11	3.78	5.90	0.00	6.12	4.38	0.00	25.05	1.91206231575274	2.42967059047902e-09	3.68204365357143e-07	--	--	--	--	--	GO:0004871|signal transducer activity; GO:0038023|signaling receptor activity; GO:0004888|transmembrane signaling receptor activity; GO:0032395|MHC class II receptor activity; GO:0005488|binding; GO:0005515|protein binding; GO:0032403|protein complex binding; GO:0023023|MHC protein complex binding; GO:0023026|MHC class II protein complex binding; GO:0044877|macromolecular complex binding; GO:0060…	GO:0044422|organelle part; GO:0031090|organelle membrane; GO:0098588|bounding membrane of organelle; GO:0005774|vacuolar membrane; GO:0098852|lytic vacuole membrane; GO:0005765|lysosomal membrane; GO:0010008|endosome membrane; GO:0044446|intracellular organelle part; GO:0044437|vacuolar part; GO:0044433|cytoplasmic vesicle part; GO:0044440|endosomal part; GO:0005623|cell; GO:0044464|cell part; GO…	GO:0044699|single-organism process; GO:0044700|single organism signaling; GO:0007165|signal transduction; GO:0009987|cellular process; GO:0051716|cellular response to stimulus; GO:0050794|regulation of cellular process; GO:0007154|cell communication; GO:0023052|signaling; GO:0002376|immune system process; GO:0006955|immune response; GO:0002682|regulation of immune system process; GO:0002683|negat…	K06752|MHC2|http://www.genome.jp/dbget-bin/www_bget?ko:K06752	P13765	1.3e-74	276.2	HLA class II histocompatibility antigen, DO beta chain OS=Homo sapiens GN=HLA-DOB PE=1 SV=1	Q5QNS2	4.6e-74	276.2	HLA-DOB OS=Homo sapiens GN=HLA-DOB PE=2 SV=1	XP_004043832.1	4.3e-87	323.6	PREDICTED: HLA class II histocompatibility antigen, DO beta chain [Gorilla gorilla gorilla]
MSTRG.208	1215.00	0.06	76.03	85.27	38.63	39.99	0.12	0.02	2.99	62.64	2.95	-1.78037537188424	2.5442232058283e-09	3.8353495295439e-07	--	--	--	--	--	GO:0004871|signal transducer activity; GO:0038023|signaling receptor activity; GO:0004888|transmembrane signaling receptor activity; GO:0032395|MHC class II receptor activity; GO:0005488|binding; GO:0005515|protein binding; GO:0033218|amide binding; GO:0042277|peptide binding; GO:0042605|peptide antigen binding; GO:0003823|antigen binding; GO:0060089|molecular transducer activity; GO:0004872|rece…	GO:0044422|organelle part; GO:0031090|organelle membrane; GO:0098588|bounding membrane of organelle; GO:0030666|endocytic vesicle membrane; GO:0030669|clathrin-coated endocytic vesicle membrane; GO:0000139|Golgi membrane; GO:0032588|trans-Golgi network membrane; GO:0030658|transport vesicle membrane; GO:0012507|ER to Golgi transport vesicle membrane; GO:0005774|vacuolar membrane; GO:0098852|lytic…	GO:0044699|single-organism process; GO:0044700|single organism signaling; GO:0007165|signal transduction; GO:0002764|immune response-regulating signaling pathway; GO:0002768|immune response-regulating cell surface receptor signaling pathway; GO:0002429|immune response-activating cell surface receptor signaling pathway; GO:0050851|antigen receptor-mediated signaling pathway; GO:0050852|T cell rece…	K06752|MHC2|http://www.genome.jp/dbget-bin/www_bget?ko:K06752	P01909	1.1e-133	473.8	HLA class II histocompatibility antigen, DQ alpha 1 chain OS=Homo sapiens GN=HLA-DQA1 PE=1 SV=1	Q5Y7H0	4.3e-145	513.5	HLA class II histocompatibility antigen, DQ alpha 1 chain OS=Homo sapiens GN=HLA-DQA1 PE=1 SV=1	AAU87972.1	7.3e-144	513.5	MHC class II antigen [Homo sapiens] &gt;AEP60146.1 MHC class II antigen [Homo sapiens] &gt;CUQ94672.1 MHC class II antigen [Homo sapiens] &gt;ANG08768.1 MHC class II antigen [Homo sapiens] &gt;ANG08769.1 MHC class II antigen [Homo sapiens]
CXCL8	1199.86	19.05	2.16	3.24	10.86	5.94	47.20	7.13	19.45	41.04	14.69	1.77705237334581	2.98956809188105e-09	4.48309996270456e-07	--	--	--	--	--	GO:0005488|binding; GO:0005515|protein binding; GO:0005102|receptor binding; GO:0005125|cytokine activity; GO:0008009|chemokine activity; GO:0001664|G-protein coupled receptor binding; GO:0042379|chemokine receptor binding; GO:0045236|CXCR chemokine receptor binding; GO:0005153|interleukin-8 receptor binding; GO:0005126|cytokine receptor binding	GO:0005576|extracellular region; GO:0044421|extracellular region part; GO:0005615|extracellular space; GO:0044464|cell part; GO:0005622|intracellular; GO:0005623|cell	GO:0009987|cellular process; GO:0048522|positive regulation of cellular process; GO:0051272|positive regulation of cellular component movement; GO:2000147|positive regulation of cell motility; GO:0030335|positive regulation of cell migration; GO:0002687|positive regulation of leukocyte migration; GO:1902624|positive regulation of neutrophil migration; GO:0090023|positive regulation of neutrophil …	K10030|IL8, CXCL8|http://www.genome.jp/dbget-bin/www_bget?ko:K10030	P10145	5.6e-51	199.5	Interleukin-8 OS=Homo sapiens GN=CXCL8 PE=1 SV=1	A0A024RDA5	1.9e-50	199.5	C-X-C motif chemokine OS=Homo sapiens GN=IL8 PE=3 SV=1	NP_000575.1	3.3e-49	199.5	interleukin-8 precursor [Homo sapiens] &gt;XP_001156432.1 PREDICTED: interleukin-8 [Pan troglodytes] &gt;XP_003832383.1 PREDICTED: interleukin-8 [Pan paniscus] &gt;XP_018881298.1 PREDICTED: interleukin-8 [Gorilla gorilla gorilla] &gt;P10145.1 RecName: Full=Interleukin-8; Short=IL-8; AltName: Full=C-X-C motif chemokine 8; AltName: Full=Chemokine (C-X-C motif) ligand 8; AltName: Full=Emoctakin; Alt…
RP11-355N15.1	2231.00	0.03	0.01	0.01	0.55	0.03	0.02	0.00	0.02	0.01	0.00	-3.45254558986477	3.16025941697843e-09	4.69515958681298e-07	--	--	--	--	--	--	--	--	--	--	--	--	--	--	--	--	--	--	--	--	--
MSTRG.21583	1076.00	0.16	0.00	0.00	0.88	0.00	0.00	0.56	0.74	0.31	2.03	2.19961360459216	3.19412369552324e-09	4.69515958681298e-07	9606.ENSP00000265564	1.3e-164	585.1	COG2123	[J]	GO:0005488|binding; GO:0005515|protein binding; GO:0097159|organic cyclic compound binding; GO:0003676|nucleic acid binding; GO:0003723|RNA binding; GO:0017091|AU-rich element binding; GO:1901363|heterocyclic compound binding; GO:0003824|catalytic activity; GO:0016787|hydrolase activity; GO:0016788|hydrolase activity, acting on ester bonds; GO:0004518|nuclease activity; GO:0004527|exonuclease act…	GO:0044422|organelle part; GO:0044446|intracellular organelle part; GO:0044428|nuclear part; GO:0031981|nuclear lumen; GO:0000176|nuclear exosome (RNase complex); GO:0005730|nucleolus; GO:0005654|nucleoplasm; GO:0043233|organelle lumen; GO:0070013|intracellular organelle lumen; GO:0005623|cell; GO:0044464|cell part; GO:0044424|intracellular part; GO:0000178|exosome (RNase complex); GO:0000177|cyt…	GO:0009987|cellular process; GO:0044237|cellular metabolic process; GO:0044248|cellular catabolic process; GO:0046700|heterocycle catabolic process; GO:0034655|nucleobase-containing compound catabolic process; GO:0006401|RNA catabolic process; GO:0034661|ncRNA catabolic process; GO:0043634|polyadenylation-dependent ncRNA catabolic process; GO:0071046|nuclear polyadenylation-dependent ncRNA catabo…	K12589|RRP42, EXOSC7|http://www.genome.jp/dbget-bin/www_bget?ko:K12589	Q15024	3.0e-167	585.1	Exosome complex component RRP42 OS=Homo sapiens GN=EXOSC7 PE=1 SV=3	A0A024R2P7	1.0e-166	585.1	Exosome component 7, isoform CRA_a OS=Homo sapiens GN=EXOSC7 PE=4 SV=1	XP_003794559.2	1.0e-165	585.9	PREDICTED: exosome complex component RRP42 isoform X2 [Otolemur garnettii]
MSTRG.126	486.00	0.00	0.00	0.00	0.00	0.00	1.31	0.00	0.00	1.36	0.00	5.90721638790955	3.21294350609365e-09	4.69515958681298e-07	9606.ENSP00000447667	1.8e-84	317.8	NOG00044	[V]	GO:0005215|transporter activity; GO:0022892|substrate-specific transporter activity; GO:0015197|peptide transporter activity; GO:1904680|peptide transmembrane transporter activity; GO:0015440|peptide-transporting ATPase activity; GO:0015433|peptide antigen-transporting ATPase activity; GO:0022891|substrate-specific transmembrane transporter activity; GO:0042887|amide transmembrane transporter act…	GO:0044422|organelle part; GO:0031090|organelle membrane; GO:0098588|bounding membrane of organelle; GO:0030666|endocytic vesicle membrane; GO:0030670|phagocytic vesicle membrane; GO:0033116|endoplasmic reticulum-Golgi intermediate compartment membrane; GO:0012506|vesicle membrane; GO:0030659|cytoplasmic vesicle membrane; GO:0044446|intracellular organelle part; GO:0031984|organelle subcompartmen…	GO:0044699|single-organism process; GO:1902578|single-organism localization; GO:1902580|single-organism cellular localization; GO:1902582|single-organism intracellular transport; GO:0046967|cytosol to ER transport; GO:0044765|single-organism transport; GO:0044763|single-organism cellular process; GO:0044802|single-organism membrane organization; GO:0044801|single-organism membrane fusion; GO:0090…	K05654|ABCB3, TAP2|http://www.genome.jp/dbget-bin/www_bget?ko:K05654	Q03519	4.0e-87	317.8	Antigen peptide transporter 2 OS=Homo sapiens GN=TAP2 PE=1 SV=1	X5CMH5	1.4e-86	317.8	Antigen peptide transporter 2 OS=Homo sapiens GN=TAP2 PE=1 SV=1	AAD12059.1	2.4e-85	317.8	Tap2 transporter isoform [Homo sapiens]
MSTRG.6237	1050.00	0.00	0.00	0.00	0.00	0.00	0.00	0.42	0.00	0.13	0.18	5.84692871585018	3.21294350609365e-09	4.69515958681298e-07	9606.ENSP00000323339	6.6e-23	114.4	NOG00053	[R]	GO:0005488|binding; GO:0005515|protein binding	GO:0044422|organelle part; GO:0044446|intracellular organelle part; GO:0044430|cytoskeletal part; GO:0044450|microtubule organizing center part; GO:0034451|centriolar satellite; GO:0005814|centriole; GO:0005815|microtubule organizing center; GO:0005813|centrosome; GO:0036064|ciliary basal body; GO:0044441|ciliary part; GO:0005623|cell; GO:0044464|cell part; GO:0044424|intracellular part; GO:00432…	GO:0032502|developmental process; GO:0048856|anatomical structure development; GO:0048513|animal organ development; GO:0007507|heart development; GO:0003007|heart morphogenesis; GO:0003143|embryonic heart tube morphogenesis; GO:0001947|heart looping; GO:0035050|embryonic heart tube development; GO:0061371|determination of heart left/right asymmetry; GO:0048568|embryonic organ development; GO:0048…	K16751|C2CD3|http://www.genome.jp/dbget-bin/www_bget?ko:K16751	Q4AC94	1.5e-25	114.4	C2 domain-containing protein 3 OS=Homo sapiens GN=C2CD3 PE=1 SV=4	H7C288	5.0e-25	114.4	C2 domain-containing protein 3 (Fragment) OS=Homo sapiens GN=C2CD3 PE=1 SV=1	AAH35599.1	8.6e-24	114.4	C2CD3 protein, partial [Homo sapiens]
MSTRG.767	932.00	0.00	0.00	0.98	0.00	0.00	0.00	0.00	0.00	0.00	0.00	-5.83110767969256	3.21294350609365e-09	4.69515958681298e-07	9606.ENSP00000380066	1.3e-176	624.8	NOG01216	[T]	GO:0004871|signal transducer activity; GO:0005057|signal transducer activity, downstream of receptor; GO:0004702|signal transducer, downstream of receptor, with serine/threonine kinase activity; GO:0008349|MAP kinase kinase kinase kinase activity; GO:0005488|binding; GO:0005515|protein binding; GO:0097159|organic cyclic compound binding; GO:1901265|nucleoside phosphate binding; GO:0000166|nucleot…	GO:0005623|cell; GO:0044464|cell part; GO:0044424|intracellular part; GO:0005737|cytoplasm; GO:0005622|intracellular; GO:0016020|membrane	GO:0044699|single-organism process; GO:0008283|cell proliferation; GO:0044710|single-organism metabolic process; GO:0023014|signal transduction by protein phosphorylation; GO:0000165|MAPK cascade; GO:0051403|stress-activated MAPK cascade; GO:0007254|JNK cascade; GO:0007257|activation of JUN kinase activity; GO:0046328|regulation of JNK cascade; GO:0043506|regulation of JUN kinase activity; GO:004…	K04408|MAP4K1, HPK1|http://www.genome.jp/dbget-bin/www_bget?ko:K04408	Q92918	2.9e-179	624.8	Mitogen-activated protein kinase kinase kinase kinase 1 OS=Homo sapiens GN=MAP4K1 PE=1 SV=1	K7EJS6	1.0e-178	624.8	Mitogen-activated protein kinase kinase kinase kinase 1 (Fragment) OS=Homo sapiens GN=MAP4K1 PE=1 SV=1	NP_001036065.1	1.7e-177	624.8	mitogen-activated protein kinase kinase kinase kinase 1 isoform 1 [Homo sapiens] &gt;EAW56800.1 mitogen-activated protein kinase kinase kinase kinase 1, isoform CRA_b [Homo sapiens]
IFIT1B	1972.00	0.68	2.38	0.97	0.31	0.26	3.37	0.71	0.12	0.95	9.68	1.81658508974294	3.53917361301454e-09	5.14563505705393e-07	--	--	--	--	--	GO:0005488|binding; GO:0097159|organic cyclic compound binding; GO:0003676|nucleic acid binding; GO:0003723|RNA binding; GO:0005515|protein binding; GO:1901363|heterocyclic compound binding	GO:0044464|cell part; GO:0005622|intracellular; GO:0044424|intracellular part; GO:0044444|cytoplasmic part; GO:0005829|cytosol; GO:0005737|cytoplasm; GO:0005623|cell	GO:0050896|response to stimulus; GO:0009607|response to biotic stimulus; GO:0043207|response to external biotic stimulus; GO:0051707|response to other organism; GO:0098542|defense response to other organism; GO:0051607|defense response to virus; GO:0009615|response to virus; GO:0009605|response to external stimulus; GO:0006950|response to stress; GO:0006952|defense response; GO:0051704|multi-orga…	K14217|IFIT1|http://www.genome.jp/dbget-bin/www_bget?ko:K14217	Q5T764	5.3e-279	957.2	Interferon-induced protein with tetratricopeptide repeats 1B OS=Homo sapiens GN=IFIT1B PE=1 SV=1	Q5T765	4.4e-107	387.9	Interferon-induced protein with tetratricopeptide repeats 3, isoform CRA_a OS=Homo sapiens GN=IFIT3 PE=2 SV=1	NP_001010987.1	3.1e-277	957.2	interferon-induced protein with tetratricopeptide repeats 1B [Homo sapiens] &gt;Q5T764.1 RecName: Full=Interferon-induced protein with tetratricopeptide repeats 1B; AltName: Full=Interferon-induced protein with tetratricopeptide repeats 1-like protein &gt;EAW50139.1 interferon-induced protein with tetratricopeptide repeats 1-like [Homo sapiens] &gt;AAI50190.1 Interferon-induced protein with tetra…
MSTRG.7577	5614.00	0.00	0.00	0.00	2.73	0.00	0.15	0.10	0.00	0.28	0.00	-1.88145805201082	3.9563667709343e-09	5.72314429561112e-07	9606.ENSP00000329357	2.3e-284	985.3	NOG03245	[K]	GO:0005488|binding; GO:0005515|protein binding; GO:0008134|transcription factor binding; GO:0070491|repressing transcription factor binding; GO:0001103|RNA polymerase II repressing transcription factor binding; GO:0001085|RNA polymerase II transcription factor binding; GO:0043425|bHLH transcription factor binding; GO:0042802|identical protein binding; GO:0042803|protein homodimerization activity;…	GO:0044422|organelle part; GO:0044446|intracellular organelle part; GO:0044427|chromosomal part; GO:0000785|chromatin; GO:0000790|nuclear chromatin; GO:0044454|nuclear chromosome part; GO:0044428|nuclear part; GO:0031981|nuclear lumen; GO:0000228|nuclear chromosome; GO:0005654|nucleoplasm; GO:0043233|organelle lumen; GO:0070013|intracellular organelle lumen; GO:0005623|cell; GO:0044464|cell part;…	GO:0032502|developmental process; GO:0048646|anatomical structure formation involved in morphogenesis; GO:0001525|angiogenesis; GO:0045765|regulation of angiogenesis; GO:0045766|positive regulation of angiogenesis; GO:0051094|positive regulation of developmental process; GO:1904018|positive regulation of vasculature development; GO:0048856|anatomical structure development; GO:0009653|anatomical s…	K04684|SP1|http://www.genome.jp/dbget-bin/www_bget?ko:K04684	P08047	5.2e-287	985.3	Transcription factor Sp1 OS=Homo sapiens GN=SP1 PE=1 SV=3	Q59EY3	8.6e-217	753.8	Sp1 transcription factor variant (Fragment) OS=Homo sapiens PE=2 SV=1	NP_612482.2	3.0e-285	985.3	transcription factor Sp1 isoform a [Homo sapiens] &gt;P08047.3 RecName: Full=Transcription factor Sp1 &gt;AAH62539.1 Sp1 transcription factor [Homo sapiens] &gt;EAW96700.1 Sp1 transcription factor, isoform CRA_c [Homo sapiens] &gt;BAI46444.1 Sp1 transcription factor, partial [synthetic construct]
CH507-513H4.3	923.00	35.74	37.53	21.74	33.38	22.12	70.29	39.13	32.71	38.77	265.52	1.75326460224783	4.16970519975851e-09	5.94172618564593e-07	--	--	--	--	--	--	--	--	--	--	--	--	--	--	--	--	--	--	--	--	--
CH507-513H4.4	923.00	35.74	37.53	21.74	33.38	22.12	70.29	39.13	32.71	38.77	265.52	1.75326460224783	4.16970519975851e-09	5.94172618564593e-07	--	--	--	--	--	--	--	--	--	--	--	--	--	--	--	--	--	--	--	--	--
CH507-513H4.6	923.00	35.74	37.53	21.74	33.38	22.12	70.29	39.13	32.71	38.77	265.52	1.75326460224783	4.16970519975851e-09	5.94172618564593e-07	--	--	--	--	--	--	--	--	--	--	--	--	--	--	--	--	--	--	--	--	--
RP1-202O8.3	837.00	0.00	0.09	0.13	0.16	0.02	0.83	0.13	0.98	0.00	0.59	2.8801192761677	4.85756022453775e-09	6.88763564114902e-07	--	--	--	--	--	--	--	--	--	--	--	--	--	--	--	--	--	--	--	--	--
TBC1D3	2063.00	0.18	0.14	0.00	0.00	0.00	0.00	0.00	0.00	0.00	0.00	-5.87298373329915	5.10291027438407e-09	7.19987960979846e-07	9606.ENSP00000454564	0.0e+00	1142.9	COG5210	[R]	GO:0005488|binding; GO:0005515|protein binding; GO:0019899|enzyme binding; GO:0051020|GTPase binding; GO:0031267|small GTPase binding; GO:0017016|Ras GTPase binding; GO:0017137|Rab GTPase binding; GO:0098772|molecular function regulator; GO:0030234|enzyme regulator activity; GO:0060589|nucleoside-triphosphatase regulator activity; GO:0030695|GTPase regulator activity; GO:0005096|GTPase activator …	GO:0044422|organelle part; GO:0031090|organelle membrane; GO:0098588|bounding membrane of organelle; GO:0010008|endosome membrane; GO:0031901|early endosome membrane; GO:0044446|intracellular organelle part; GO:0044433|cytoplasmic vesicle part; GO:0044440|endosomal part; GO:0016020|membrane; GO:0098805|whole membrane; GO:0005886|plasma membrane; GO:0043226|organelle; GO:0043227|membrane-bounded o…	GO:0009987|cellular process; GO:0016043|cellular component organization; GO:0006996|organelle organization; GO:0033043|regulation of organelle organization; GO:1902115|regulation of organelle assembly; GO:1902017|regulation of cilium assembly; GO:1902589|single-organism organelle organization; GO:0044782|cilium organization; GO:0060271|cilium assembly; GO:0070925|organelle assembly; GO:0030030|ce…	K20134|TBC1D3|http://www.genome.jp/dbget-bin/www_bget?ko:K20134	Q8IZP1	0.0e+00	1145.2	TBC1 domain family member 3 OS=Homo sapiens GN=TBC1D3 PE=1 SV=6	B2R8D7	0.0e+00	1142.5	cDNA, FLJ93850, highly similar to Homo sapiens TBC1 domain family, member 3 (TBC1D3), mRNA OS=Homo sapiens PE=2 SV=1	NP_001116863.3	0.0e+00	1145.2	TBC1 domain family member 3 [Homo sapiens] &gt;NP_001001418.5 TBC1 domain family member 3C [Homo sapiens] &gt;Q6IPX1.3 RecName: Full=TBC1 domain family member 3C &gt;Q8IZP1.6 RecName: Full=TBC1 domain family member 3; AltName: Full=Prostate cancer gene 17 protein; AltName: Full=Protein TRE17-alpha; AltName: Full=Rab GTPase-activating protein PRC17
CTB-176F20.3	5134.00	0.00	0.01	0.00	0.17	0.00	0.00	0.00	0.00	0.00	0.00	-4.7512741578708	5.26232720475589e-09	7.38841057836364e-07	--	--	--	--	--	--	--	--	--	--	--	--	--	--	--	--	--	--	--	--	--
TRAV39	331.00	2.94	2.15	13.51	0.51	1.58	1.00	0.96	0.39	0.59	0.63	-2.56719281524747	5.51158588708606e-09	7.70062648672775e-07	--	--	--	--	--	--	--	--	--	--	--	--	--	--	--	--	--	--	--	--	--
MSTRG.9372	963.00	0.84	1.21	0.00	3.74	2.86	0.45	0.00	0.00	0.00	1.33	-2.07107528681075	6.60720247636258e-09	9.18657734601831e-07	9606.ENSP00000392859	2.6e-135	487.6	COG0516	[F]	GO:0005488|binding; GO:0043167|ion binding; GO:0043169|cation binding; GO:0046872|metal ion binding; GO:0003824|catalytic activity; GO:0016491|oxidoreductase activity; GO:0016651|oxidoreductase activity, acting on NAD(P)H; GO:0016657|oxidoreductase activity, acting on NAD(P)H, nitrogenous group as acceptor; GO:0003920|GMP reductase activity	GO:0005623|cell; GO:0044464|cell part; GO:0044424|intracellular part; GO:0005737|cytoplasm; GO:0044444|cytoplasmic part; GO:0005829|cytosol; GO:0005622|intracellular; GO:1990204|oxidoreductase complex; GO:1902560|GMP reductase complex; GO:0032991|macromolecular complex; GO:1902494|catalytic complex	GO:0044699|single-organism process; GO:0044710|single-organism metabolic process; GO:0044281|small molecule metabolic process; GO:0055086|nucleobase-containing small molecule metabolic process; GO:0009112|nucleobase metabolic process; GO:0006144|purine nucleobase metabolic process; GO:0006753|nucleoside phosphate metabolic process; GO:0009117|nucleotide metabolic process; GO:0009259|ribonucleotid…	K00364|E1.7.1.7, guaC|http://www.genome.jp/dbget-bin/www_bget?ko:K00364	Q9P2T1	5.8e-138	487.6	GMP reductase 2 OS=Homo sapiens GN=GMPR2 PE=1 SV=1	H0YNJ6	4.4e-129	459.9	GMP reductase OS=Homo sapiens GN=GMPR2 PE=1 SV=1	NP_001269952.1	3.4e-136	487.6	GMP reductase 2 isoform 5 [Homo sapiens] &gt;CAD62327.1 unnamed protein product [Homo sapiens] &gt;EAW66056.1 guanosine monophosphate reductase 2, isoform CRA_d [Homo sapiens]
CTD-2583P5.3	927.00	0.38	0.12	0.14	1.08	0.04	0.02	0.00	0.07	0.00	0.03	-3.47941035692824	7.00390589746822e-09	9.69110496209105e-07	--	--	--	--	--	--	--	--	--	--	--	--	--	--	--	--	--	--	--	--	--
RNF182	3363.02	0.07	0.11	0.23	0.24	0.01	0.88	0.45	0.08	0.01	0.85	2.01216608381482	7.30792092374964e-09	1.00631476489441e-06	9606.ENSP00000420465	4.0e-139	502.3	NOG09294	[O]	GO:0003824|catalytic activity; GO:0016874|ligase activity; GO:0016740|transferase activity; GO:0019787|ubiquitin-like protein transferase activity; GO:0004842|ubiquitin-protein transferase activity; GO:0005488|binding; GO:0043167|ion binding; GO:0043169|cation binding; GO:0046872|metal ion binding; GO:0046914|transition metal ion binding; GO:0008270|zinc ion binding; GO:0005515|protein binding	GO:0016020|membrane; GO:0044425|membrane part; GO:0031224|intrinsic component of membrane; GO:0016021|integral component of membrane; GO:0044464|cell part; GO:0005622|intracellular; GO:0044424|intracellular part; GO:0005737|cytoplasm; GO:0005623|cell	GO:0009987|cellular process; GO:0044237|cellular metabolic process; GO:0044260|cellular macromolecule metabolic process; GO:0044267|cellular protein metabolic process; GO:0006464|cellular protein modification process; GO:0070647|protein modification by small protein conjugation or removal; GO:0032446|protein modification by small protein conjugation; GO:0016567|protein ubiquitination; GO:0008152|…	K11983|RNF182|http://www.genome.jp/dbget-bin/www_bget?ko:K11983	Q8N6D2	8.8e-142	502.3	E3 ubiquitin-protein ligase RNF182 OS=Homo sapiens GN=RNF182 PE=1 SV=1	A0A024QZW5	3.0e-141	502.3	Ring finger protein 182, isoform CRA_a OS=Homo sapiens GN=RNF182 PE=4 SV=1	NP_689950.1	5.1e-140	502.3	E3 ubiquitin-protein ligase RNF182 [Homo sapiens] &gt;NP_001158504.1 E3 ubiquitin-protein ligase RNF182 [Homo sapiens] &gt;NP_001158505.1 E3 ubiquitin-protein ligase RNF182 [Homo sapiens] &gt;NP_001158506.1 E3 ubiquitin-protein ligase RNF182 [Homo sapiens] &gt;XP_001169582.1 PREDICTED: E3 ubiquitin-protein ligase RNF182 [Pan troglodytes] &gt;XP_003823213.1 PREDICTED: E3 ubiquitin-protein ligase R…
RP11-757O6.2	2876.00	0.60	0.28	0.17	0.59	0.24	0.27	5.10	0.38	0.32	0.19	1.79884200642683	8.09490115922594e-09	1.1093500430744e-06	--	--	--	--	--	--	--	--	--	--	--	--	--	--	--	--	--	--	--	--	--
TMEM176B	1125.91	228.25	323.16	103.02	242.60	176.54	5.92	100.40	24.17	152.59	27.44	-1.71419206470295	8.37723017311344e-09	1.14257441246817e-06	--	--	--	--	--	--	GO:0044422|organelle part; GO:0031090|organelle membrane; GO:0031965|nuclear membrane; GO:0044446|intracellular organelle part; GO:0031967|organelle envelope; GO:0005635|nuclear envelope; GO:0044428|nuclear part; GO:0016020|membrane; GO:0044425|membrane part; GO:0031224|intrinsic component of membrane; GO:0016021|integral component of membrane; GO:0043226|organelle; GO:0043227|membrane-bounded or…	GO:0009987|cellular process; GO:0048523|negative regulation of cellular process; GO:0045596|negative regulation of cell differentiation; GO:1902106|negative regulation of leukocyte differentiation; GO:2001199|negative regulation of dendritic cell differentiation; GO:0044763|single-organism cellular process; GO:0048869|cellular developmental process; GO:0030154|cell differentiation; GO:0002521|leu…	--	Q3YBM2	2.7e-131	466.1	Transmembrane protein 176B OS=Homo sapiens GN=TMEM176B PE=1 SV=2	A0A090N7V7	9.1e-131	466.1	LR8 protein OS=Homo sapiens GN=LR8 PE=4 SV=1	EAW54076.1	8.3e-131	470.3	LR8 protein, isoform CRA_a [Homo sapiens]
MSTRG.2553	354.00	0.36	4.60	2.23	16.88	1.94	0.55	1.96	1.46	0.43	0.13	-2.32650029791893	8.61398692020897e-09	1.16929769369017e-06	--	--	--	--	--	--	--	--	--	--	--	--	--	--	--	--	--	--	--	--	--
MSTRG.19966	3182.00	0.13	0.15	0.04	0.83	0.08	0.09	3.18	0.15	0.06	0.20	1.82520773586495	9.15189755163067e-09	1.23645589468776e-06	5306.JGI71482	1.3e-18	101.7	NOG163573	[S]	--	--	--	--	--	--	--	--	Q0VFX3	2.7e-18	93.6	FLJ44955 protein OS=Homo sapiens GN=FLJ44955 PE=2 SV=1	AAI18597.1	4.7e-17	93.6	FLJ44955 protein [Homo sapiens] &gt;AAI22561.1 FLJ44955 protein [Homo sapiens] &gt;AIC58269.1 FLJ44955, partial [synthetic construct] &gt;SJX29146.1 unnamed protein product, partial [Human ORFeome Gateway entry vector]
MSTRG.216	1805.00	0.95	3.21	1238.20	3.55	428.63	1739.17	2151.67	839.02	1123.08	250.45	1.69609331545121	1.15458030382984e-08	1.5525581719387e-06	9606.ENSP00000407431	7.0e-182	643.3	NOG43225	[U]	GO:0005488|binding; GO:0005515|protein binding; GO:0005102|receptor binding; GO:0033218|amide binding; GO:0042277|peptide binding; GO:0042605|peptide antigen binding; GO:0003823|antigen binding	GO:0044422|organelle part; GO:0031090|organelle membrane; GO:0098588|bounding membrane of organelle; GO:0030666|endocytic vesicle membrane; GO:0030670|phagocytic vesicle membrane; GO:0000139|Golgi membrane; GO:0030658|transport vesicle membrane; GO:0012507|ER to Golgi transport vesicle membrane; GO:0030660|Golgi-associated vesicle membrane; GO:0030662|coated vesicle membrane; GO:0010008|endosome …	GO:0044699|single-organism process; GO:0044700|single organism signaling; GO:0007165|signal transduction; GO:0007166|cell surface receptor signaling pathway; GO:0019221|cytokine-mediated signaling pathway; GO:0060337|type I interferon signaling pathway; GO:0060333|interferon-gamma-mediated signaling pathway; GO:0001913|T cell mediated cytotoxicity; GO:0001914|regulation of T cell mediated cytotox…	K06751|MHC1|http://www.genome.jp/dbget-bin/www_bget?ko:K06751	P04222	1.7e-186	649.8	HLA class I histocompatibility antigen, Cw-3 alpha chain OS=Homo sapiens GN=HLA-C PE=1 SV=2	Q53YP1	5.6e-186	649.8	MHC class I antigen OS=Homo sapiens GN=HLA-C PE=3 SV=1	P04222.2	9.7e-185	649.8	RecName: Full=HLA class I histocompatibility antigen, Cw-3 alpha chain; AltName: Full=MHC class I antigen Cw*3; Flags: Precursor &gt;AAA88088.1 HLA class I heavy chain [Homo sapiens] &gt;AAS98883.1 MHC class I antigen [Homo sapiens] &gt;ACL37147.1 MHC class I antigen [Homo sapiens] &gt;ACO58590.1 MHC class I antigen [Homo sapiens] &gt;CBM42647.1 MHC class I antigen [Homo sapiens] &gt;ADU18051.1 M…
MSTRG.53	1200.00	0.00	0.00	49.30	0.00	49.18	102.67	69.13	127.99	0.00	48.03	1.70049451002097	1.16695317393449e-08	1.56186321531924e-06	--	--	--	--	--	GO:0098772|molecular function regulator; GO:0030234|enzyme regulator activity; GO:0060589|nucleoside-triphosphatase regulator activity; GO:0030695|GTPase regulator activity; GO:0005488|binding; GO:0005515|protein binding	GO:0005623|cell; GO:0044464|cell part; GO:0044424|intracellular part; GO:0005737|cytoplasm; GO:0005886|plasma membrane; GO:0005622|intracellular; GO:0071944|cell periphery; GO:0016020|membrane	GO:0040011|locomotion; GO:0040012|regulation of locomotion; GO:2000145|regulation of cell motility; GO:0030334|regulation of cell migration; GO:0002685|regulation of leukocyte migration; GO:0002688|regulation of leukocyte chemotaxis; GO:0002690|positive regulation of leukocyte chemotaxis; GO:0002687|positive regulation of leukocyte migration; GO:0030335|positive regulation of cell migration; GO:2…	K15838|GPSM3, AGS4|http://www.genome.jp/dbget-bin/www_bget?ko:K15838	Q9Y4H4	1.2e-60	231.1	G-protein-signaling modulator 3 OS=Homo sapiens GN=GPSM3 PE=1 SV=1	A0A024RCP6	4.2e-60	231.1	GPSM3 OS=Homo sapiens GN=hCG_2044638 PE=4 SV=1	XP_011800165.1	3.8e-60	235.3	PREDICTED: G-protein-signaling modulator 3 isoform X1 [Colobus angolensis palliatus]
MSTRG.168	841.00	136.26	187.83	440.29	262.71	139.64	201.04	0.00	63.18	0.00	95.71	-1.68509532499196	1.46001084883824e-08	1.9450060805779e-06	9606.ENSP00000402694	2.6e-163	580.5	NOG43225	[U]	GO:0005488|binding; GO:0005515|protein binding; GO:0030881|beta-2-microglobulin binding; GO:0032403|protein complex binding; GO:0042608|T cell receptor binding; GO:0005102|receptor binding; GO:0046703|natural killer cell lectin-like receptor binding; GO:0042287|MHC protein binding; GO:0042288|MHC class I protein binding; GO:0033218|amide binding; GO:0042277|peptide binding; GO:0042605|peptide ant…	GO:0044422|organelle part; GO:0031090|organelle membrane; GO:0098588|bounding membrane of organelle; GO:0030666|endocytic vesicle membrane; GO:0030670|phagocytic vesicle membrane; GO:0000139|Golgi membrane; GO:0030658|transport vesicle membrane; GO:0012507|ER to Golgi transport vesicle membrane; GO:0030660|Golgi-associated vesicle membrane; GO:0030662|coated vesicle membrane; GO:0010008|endosome …	GO:0044699|single-organism process; GO:1902578|single-organism localization; GO:0044765|single-organism transport; GO:0046903|secretion; GO:0051046|regulation of secretion; GO:1903530|regulation of secretion by cell; GO:1903532|positive regulation of secretion by cell; GO:0050714|positive regulation of protein secretion; GO:0051024|positive regulation of immunoglobulin secretion; GO:0050708|regul…	K06751|MHC1|http://www.genome.jp/dbget-bin/www_bget?ko:K06751	P13747	4.9e-165	577.4	HLA class I histocompatibility antigen, alpha chain E OS=Homo sapiens GN=HLA-E PE=1 SV=3	Q6DU44	2.0e-165	580.5	HLA class I histocompatibility antigen, alpha chain E OS=Homo sapiens GN=HLA-E PE=1 SV=1	BAE78609.1	3.4e-164	580.5	major histocompatibility complex, class I, E [Homo sapiens]
IGLV3-27	377.00	0.52	3.30	1.76	1.68	2.11	1.29	28.84	0.63	3.27	3.55	1.97484938445397	1.79553590122006e-08	2.38091385568264e-06	--	--	--	--	--	--	--	--	--	--	--	--	--	--	--	--	--	--	--	--	--
B4GALNT1	1610.50	0.00	0.03	0.00	0.00	0.00	1.26	0.00	0.00	0.00	0.03	4.5454593580007	1.90540109703205e-08	2.51495383507797e-06	9606.ENSP00000341562	2.3e-207	729.6	NOG20588	[M]	GO:0003824|catalytic activity; GO:0016740|transferase activity; GO:0016757|transferase activity, transferring glycosyl groups; GO:0008194|UDP-glycosyltransferase activity; GO:0008376|acetylgalactosaminyltransferase activity; GO:0003947|(N-acetylneuraminyl)-galactosylglucosylceramide N-acetylgalactosaminyltransferase activity; GO:0016758|transferase activity, transferring hexosyl groups	GO:0044422|organelle part; GO:0031300|intrinsic component of organelle membrane; GO:0031228|intrinsic component of Golgi membrane; GO:0030173|integral component of Golgi membrane; GO:0031301|integral component of organelle membrane; GO:0031090|organelle membrane; GO:0098588|bounding membrane of organelle; GO:0000139|Golgi membrane; GO:0044446|intracellular organelle part; GO:0031984|organelle sub…	GO:0009987|cellular process; GO:0044237|cellular metabolic process; GO:0044249|cellular biosynthetic process; GO:0046467|membrane lipid biosynthetic process; GO:0009247|glycolipid biosynthetic process; GO:0006688|glycosphingolipid biosynthetic process; GO:0001574|ganglioside biosynthetic process; GO:0030148|sphingolipid biosynthetic process; GO:0046513|ceramide biosynthetic process; GO:0044271|ce…	K00725|B4GALNT1, GALGT|http://www.genome.jp/dbget-bin/www_bget?ko:K00725	Q00973	5.1e-210	729.6	Beta-1,4 N-acetylgalactosaminyltransferase 1 OS=Homo sapiens GN=B4GALNT1 PE=1 SV=2	Q59FK0	4.6e-263	907.5	UDP-N-acetyl-alpha-D-galactosamine:(N-acetylneuraminyl)-galactosylglucosylceramide N-acetylgalactosaminyltransferase variant (Fragment) OS=Homo sapiens PE=2 SV=1	BAD92697.1	8.0e-262	907.5	UDP-N-acetyl-alpha-D-galactosamine:(N- acetylneuraminyl)-galactosylglucosylceramide N-acetylgalactosaminyltransferase variant, partial [Homo sapiens]
MSTRG.876	817.00	0.00	0.00	0.00	0.00	0.00	0.00	0.00	0.00	0.00	0.88	5.65483930585957	2.09979584402585e-08	2.75882351213708e-06	9606.ENSP00000328216	4.0e-84	317.4	NOG18544	[U]	GO:0005215|transporter activity; GO:0022892|substrate-specific transporter activity; GO:0022891|substrate-specific transmembrane transporter activity; GO:0015075|ion transmembrane transporter activity; GO:0008324|cation transmembrane transporter activity; GO:0005261|cation channel activity; GO:0005262|calcium channel activity; GO:0015279|store-operated calcium channel activity; GO:0022890|inorgan…	GO:0005623|cell; GO:0044464|cell part; GO:0044424|intracellular part; GO:0043229|intracellular organelle; GO:0043231|intracellular membrane-bounded organelle; GO:0005773|vacuole; GO:0005776|autophagosome; GO:0005737|cytoplasm; GO:0044444|cytoplasmic part; GO:0005886|plasma membrane; GO:0044459|plasma membrane part; GO:0098590|plasma membrane region; GO:0016323|basolateral plasma membrane; GO:0031…	GO:0032502|developmental process; GO:0048856|anatomical structure development; GO:0048513|animal organ development; GO:0048732|gland development; GO:0030879|mammary gland development; GO:0061180|mammary gland epithelium development; GO:0009888|tissue development; GO:0060429|epithelium development; GO:0007275|multicellular organism development; GO:0048731|system development; GO:0044767|single-orga…	K16056|ORAI1|http://www.genome.jp/dbget-bin/www_bget?ko:K16056	Q96D31	8.8e-87	317.4	Calcium release-activated calcium channel protein 1 OS=Homo sapiens GN=ORAI1 PE=1 SV=2	A0A024RBT3	3.0e-86	317.4	Uncharacterized protein OS=Homo sapiens GN=FLJ14466 PE=4 SV=1	XP_528664.2	5.2e-85	317.4	PREDICTED: calcium release-activated calcium channel protein 1 isoform X1 [Pan troglodytes]
DUSP15	1151.50	0.97	0.00	0.03	0.00	0.12	0.06	0.00	0.07	0.00	0.04	-2.82209464172313	2.2041126001861e-08	2.88265721892832e-06	9593.ENSGGOP00000011557	1.8e-166	592.0	NOG75892	[T]	GO:0003824|catalytic activity; GO:0016787|hydrolase activity; GO:0016788|hydrolase activity, acting on ester bonds; GO:0042578|phosphoric ester hydrolase activity; GO:0016791|phosphatase activity; GO:0004721|phosphoprotein phosphatase activity; GO:0008138|protein tyrosine/serine/threonine phosphatase activity; GO:0004725|protein tyrosine phosphatase activity; GO:0005488|binding; GO:0005515|protei…	GO:0016020|membrane; GO:0005886|plasma membrane; GO:0044464|cell part; GO:0005622|intracellular; GO:0044424|intracellular part; GO:0044444|cytoplasmic part; GO:0005829|cytosol; GO:0005737|cytoplasm; GO:0071944|cell periphery; GO:0005623|cell	GO:0009987|cellular process; GO:0048522|positive regulation of cellular process; GO:0031325|positive regulation of cellular metabolic process; GO:0032270|positive regulation of cellular protein metabolic process; GO:0031401|positive regulation of protein modification process; GO:0001934|positive regulation of protein phosphorylation; GO:0043410|positive regulation of MAPK cascade; GO:0032874|posi…	K14165|K14165|http://www.genome.jp/dbget-bin/www_bget?ko:K14165	Q9H1R2	1.2e-173	607.1	Dual specificity protein phosphatase 15 OS=Homo sapiens GN=DUSP15 PE=1 SV=4	H0Y5A2	7.6e-47	187.6	Dual-specificity protein phosphatase 15 (Fragment) OS=Homo sapiens GN=DUSP15 PE=4 SV=1	NP_001307408.1	6.9e-172	607.1	dual specificity protein phosphatase 15 isoform d [Homo sapiens] &gt;Q9H1R2.4 RecName: Full=Dual specificity protein phosphatase 15; AltName: Full=VH1-related member Y; AltName: Full=Vaccinia virus VH1-related dual-specific protein phosphatase Y &gt;BAC05048.1 unnamed protein product [Homo sapiens]
BIRC7	1302.00	0.09	0.02	0.11	0.25	0.31	0.00	0.08	0.00	0.00	0.00	-3.80203913910145	2.33814269999105e-08	3.04404923696107e-06	--	--	--	--	--	GO:0003824|catalytic activity; GO:0016740|transferase activity; GO:0019787|ubiquitin-like protein transferase activity; GO:0061659|ubiquitin-like protein ligase activity; GO:0061630|ubiquitin protein ligase activity; GO:0004842|ubiquitin-protein transferase activity; GO:0005488|binding; GO:0043167|ion binding; GO:0043169|cation binding; GO:0046872|metal ion binding; GO:0046914|transition metal io…	GO:0044422|organelle part; GO:0044446|intracellular organelle part; GO:0044430|cytoskeletal part; GO:0005815|microtubule organizing center; GO:0043226|organelle; GO:0043227|membrane-bounded organelle; GO:0043231|intracellular membrane-bounded organelle; GO:0005634|nucleus; GO:0005794|Golgi apparatus; GO:0043229|intracellular organelle; GO:0043232|intracellular non-membrane-bounded organelle; GO:0…	GO:0009987|cellular process; GO:0048522|positive regulation of cellular process; GO:0031325|positive regulation of cellular metabolic process; GO:0032270|positive regulation of cellular protein metabolic process; GO:0031401|positive regulation of protein modification process; GO:0001934|positive regulation of protein phosphorylation; GO:0043410|positive regulation of MAPK cascade; GO:0032874|posi…	K16061|BIRC7_8|http://www.genome.jp/dbget-bin/www_bget?ko:K16061	Q96CA5	6.4e-183	637.5	Baculoviral IAP repeat-containing protein 7 OS=Homo sapiens GN=BIRC7 PE=1 SV=2	Q6R308	2.3e-131	468.0	Baculoviral IAP repeat-containing 7 OS=Homo sapiens GN=BIRC7 PE=2 SV=1	XP_008009534.1	6.7e-186	653.3	PREDICTED: baculoviral IAP repeat-containing protein 7 isoform X4 [Chlorocebus sabaeus]
MSTRG.26948	3026.00	0.00	0.00	0.28	0.00	0.15	0.00	0.73	0.52	0.00	0.46	2.0399813422023	2.45649223769969e-08	3.18365840145676e-06	9593.ENSGGOP00000002647	0.0e+00	1573.5	COG5025	[K]	GO:0005488|binding; GO:0005515|protein binding	GO:0044422|organelle part; GO:0044446|intracellular organelle part; GO:0044428|nuclear part; GO:0044451|nucleoplasm part; GO:0016604|nuclear body; GO:0016607|nuclear speck; GO:0031981|nuclear lumen; GO:0005654|nucleoplasm; GO:0043233|organelle lumen; GO:0070013|intracellular organelle lumen; GO:0005623|cell; GO:0044464|cell part; GO:0044424|intracellular part; GO:0043229|intracellular organelle; …	GO:0009987|cellular process; GO:0051716|cellular response to stimulus; GO:0033554|cellular response to stress; GO:0006974|cellular response to DNA damage stimulus; GO:0006281|DNA repair; GO:0000725|recombinational repair; GO:0000724|double-strand break repair via homologous recombination; GO:0006302|double-strand break repair; GO:0044237|cellular metabolic process; GO:0006725|cellular aromatic co…	K19025|AP5Z1, SPG48|http://www.genome.jp/dbget-bin/www_bget?ko:K19025	O43299	0.0e+00	1565.4	AP-5 complex subunit zeta-1 OS=Homo sapiens GN=AP5Z1 PE=1 SV=2	A4D1Z4	0.0e+00	1619.8	KIAA0415 gene product OS=Homo sapiens GN=KIAA0415 PE=4 SV=1	EAL23965.1	0.0e+00	1619.8	KIAA0415 gene product [Homo sapiens]
CYP2B7P1	1321.27	0.55	0.08	1.14	0.63	0.14	0.32	0.01	0.08	0.02	0.04	-2.22454544506874	2.50645322689231e-08	3.23377627588511e-06	--	--	--	--	--	--	--	--	--	--	--	--	--	--	--	--	--	--	--	--	--
MSTRG.467	722.00	0.07	0.36	0.00	0.00	1.99	0.00	0.19	0.10	0.00	0.07	-2.89670083967924	2.65832633177227e-08	3.41434003563324e-06	9606.ENSP00000454232	2.6e-135	487.3	NOG20464	[R]	GO:0005198|structural molecule activity; GO:0008307|structural constituent of muscle; GO:0005488|binding; GO:0005515|protein binding; GO:0032403|protein complex binding; GO:0051015|actin filament binding; GO:0019899|enzyme binding; GO:0019900|kinase binding; GO:0008092|cytoskeletal protein binding; GO:0003779|actin binding; GO:0042805|actinin binding; GO:0051393|alpha-actinin binding; GO:0051371|…	GO:0044422|organelle part; GO:0044446|intracellular organelle part; GO:0044430|cytoskeletal part; GO:0016459|myosin complex; GO:0016460|myosin II complex; GO:0005859|muscle myosin complex; GO:0032982|myosin filament; GO:0005865|striated muscle thin filament; GO:0044449|contractile fiber part; GO:0036379|myofilament; GO:0030018|Z disc; GO:0031672|A band; GO:0031430|M band; GO:0030017|sarcomere; GO…	GO:0032502|developmental process; GO:0048646|anatomical structure formation involved in morphogenesis; GO:0010927|cellular component assembly involved in morphogenesis; GO:0071688|striated muscle myosin thick filament assembly; GO:0030241|skeletal muscle myosin thick filament assembly; GO:0030239|myofibril assembly; GO:0045214|sarcomere organization; GO:0014866|skeletal myofibril assembly; GO:003…	--	P54296	5.7e-138	487.3	Myomesin-2 OS=Homo sapiens GN=MYOM2 PE=1 SV=2	A0A024QZ61	1.9e-137	487.3	Myomesin (M-protein) 2, 165kDa, isoform CRA_c OS=Homo sapiens GN=MYOM2 PE=4 SV=1	EAW51490.1	3.3e-136	487.3	myomesin (M-protein) 2, 165kDa, isoform CRA_c [Homo sapiens] &gt;EAW51491.1 myomesin (M-protein) 2, 165kDa, isoform CRA_c [Homo sapiens]
ESRG	3140.00	0.04	0.13	0.06	1.05	0.16	0.06	0.05	0.07	0.05	0.05	-2.06921495875425	2.82417676185896e-08	3.5992323784777e-06	--	--	--	--	--	--	--	--	--	--	--	--	--	--	--	--	--	--	--	--	--
ALAS2	1572.97	13.15	27.76	23.78	10.33	3.04	44.88	15.46	6.25	15.93	138.41	1.65182901076504	2.8274117909276e-08	3.5992323784777e-06	9606.ENSP00000332369	0.0e+00	1199.9	COG0156	[H]	GO:0003824|catalytic activity; GO:0016740|transferase activity; GO:0016746|transferase activity, transferring acyl groups; GO:0016747|transferase activity, transferring acyl groups other than amino-acyl groups; GO:0016748|succinyltransferase activity; GO:0016749|N-succinyltransferase activity; GO:0003870|5-aminolevulinate synthase activity; GO:0016410|N-acyltransferase activity; GO:0005488|bindin…	GO:0031974|membrane-enclosed lumen; GO:0043233|organelle lumen; GO:0070013|intracellular organelle lumen; GO:0005759|mitochondrial matrix; GO:0044422|organelle part; GO:0031090|organelle membrane; GO:0031966|mitochondrial membrane; GO:0005743|mitochondrial inner membrane; GO:0019866|organelle inner membrane; GO:0044446|intracellular organelle part; GO:0031967|organelle envelope; GO:0005740|mitoch…	GO:0009987|cellular process; GO:0044237|cellular metabolic process; GO:0044249|cellular biosynthetic process; GO:0018130|heterocycle biosynthetic process; GO:0033014|tetrapyrrole biosynthetic process; GO:0006779|porphyrin-containing compound biosynthetic process; GO:0006783|heme biosynthetic process; GO:0006782|protoporphyrinogen IX biosynthetic process; GO:0019438|aromatic compound biosynthetic …	K00643|E2.3.1.37, ALAS|http://www.genome.jp/dbget-bin/www_bget?ko:K00643	P22557	0.0e+00	1199.9	5-aminolevulinate synthase, erythroid-specific, mitochondrial OS=Homo sapiens GN=ALAS2 PE=1 SV=2	Q5JAM2	5.5e-206	716.5	5-aminolevulinate synthase OS=Homo sapiens GN=ALAS1 PE=2 SV=1	XP_005262052.1	0.0e+00	1211.8	PREDICTED: 5-aminolevulinate synthase, erythroid-specific, mitochondrial isoform X1 [Homo sapiens] &gt;EAW93212.1 aminolevulinate, delta-, synthase 2 (sideroblastic/hypochromic anemia), isoform CRA_b [Homo sapiens]
HLA-V	1137.76	0.11	0.20	0.08	0.20	0.19	0.43	0.25	0.48	0.08	0.50	2.13671116045921	3.35732064714087e-08	4.25488398121278e-06	--	--	--	--	--	--	--	--	--	--	--	--	--	--	--	--	--	--	--	--	--
SLC7A5P2	536.00	1.55	0.00	0.00	0.00	0.25	0.00	0.00	0.00	0.00	0.00	-5.70291322626562	3.39596611811589e-08	4.28490139009143e-06	--	--	--	--	--	--	--	--	--	--	--	--	--	--	--	--	--	--	--	--	--
MSTRG.754	698.00	0.13	0.06	0.00	0.10	4.03	0.08	0.07	6.63	6.84	2.19	1.76080591874631	3.72767121874215e-08	4.68280522136897e-06	9601.ENSPPYP00000007938	2.1e-78	298.1	NOG173593	[S]	GO:0003824|catalytic activity; GO:0016787|hydrolase activity; GO:0017171|serine hydrolase activity; GO:0008236|serine-type peptidase activity; GO:0004252|serine-type endopeptidase activity; GO:0008233|peptidase activity; GO:0070011|peptidase activity, acting on L-amino acid peptides; GO:0004175|endopeptidase activity	--	GO:0008152|metabolic process; GO:0044238|primary metabolic process; GO:0019538|protein metabolic process; GO:0006508|proteolysis; GO:0006807|nitrogen compound metabolic process; GO:1901564|organonitrogen compound metabolic process; GO:0071704|organic substance metabolic process; GO:0043170|macromolecule metabolic process	K09639|TMPRSS8|http://www.genome.jp/dbget-bin/www_bget?ko:K09639	Q15661	2.8e-17	86.3	Tryptase alpha/beta-1 OS=Homo sapiens GN=TPSAB1 PE=1 SV=1	D3DUA0	5.2e-87	319.7	Uncharacterized protein OS=Homo sapiens GN=MGC52282 PE=4 SV=1	EAW85458.1	8.9e-86	319.7	hypothetical protein MGC52282, isoform CRA_b [Homo sapiens] &gt;EAW85460.1 hypothetical protein MGC52282, isoform CRA_b [Homo sapiens] &gt;AIC61230.1 PRSS30P, partial [synthetic construct] &gt;SJX26719.1 unnamed protein product, partial [Human ORFeome Gateway entry vector]
MSTRG.3468	2283.00	0.00	0.00	0.00	0.00	0.14	0.15	0.00	0.00	0.30	0.33	2.3233143702301	3.81028524406292e-08	4.76568515111136e-06	9606.ENSP00000341785	1.1e-216	759.2	COG1272	[R]	GO:0004871|signal transducer activity; GO:0038023|signaling receptor activity; GO:0004888|transmembrane signaling receptor activity; GO:0004930|G-protein coupled receptor activity; GO:0016500|protein-hormone receptor activity; GO:0097003|adipokinetic hormone receptor activity; GO:0005488|binding; GO:0005515|protein binding; GO:0055100|adiponectin binding; GO:0042802|identical protein binding; GO:…	GO:0005623|cell; GO:0044464|cell part; GO:0005886|plasma membrane; GO:0044459|plasma membrane part; GO:0031226|intrinsic component of plasma membrane; GO:0071944|cell periphery; GO:0016020|membrane; GO:0044425|membrane part; GO:0031224|intrinsic component of membrane; GO:0016021|integral component of membrane	GO:0032502|developmental process; GO:0048856|anatomical structure development; GO:0048513|animal organ development; GO:0060485|mesenchyme development; GO:0048762|mesenchymal cell differentiation; GO:0001837|epithelial to mesenchymal transition; GO:0010717|regulation of epithelial to mesenchymal transition; GO:0010719|negative regulation of epithelial to mesenchymal transition; GO:0009888|tissue d…	K07297|ADIPOR|http://www.genome.jp/dbget-bin/www_bget?ko:K07297	Q96A54	2.4e-219	759.2	Adiponectin receptor protein 1 OS=Homo sapiens GN=ADIPOR1 PE=1 SV=1	C9JNM5	2.0e-151	535.4	Adiponectin receptor protein 1 (Fragment) OS=Homo sapiens GN=ADIPOR1 PE=1 SV=1	NP_057083.2	1.4e-217	759.2	adiponectin receptor protein 1 [Homo sapiens] &gt;NP_001277482.1 adiponectin receptor protein 1 [Homo sapiens] &gt;NP_001277486.1 adiponectin receptor protein 1 [Homo sapiens] &gt;NP_001277558.1 adiponectin receptor protein 1 [Homo sapiens] &gt;XP_514107.1 PREDICTED: adiponectin receptor protein 1 [Pan troglodytes] &gt;XP_002809632.1 PREDICTED: adiponectin receptor protein 1 [Pongo abelii] &gt;XP…
MSTRG.13088	2653.00	1.25	0.89	5.16	0.43	0.00	8.18	3.67	3.79	10.70	0.00	1.66395285185237	3.8744664846606e-08	4.8248899588543e-06	9606.ENSP00000225538	5.0e-237	827.0	NOG20144	[U]	GO:0005215|transporter activity; GO:0022892|substrate-specific transporter activity; GO:0022891|substrate-specific transmembrane transporter activity; GO:0015075|ion transmembrane transporter activity; GO:0008324|cation transmembrane transporter activity; GO:0005261|cation channel activity; GO:0004931|extracellular ATP-gated cation channel activity; GO:0005216|ion channel activity; GO:0015276|lig…	GO:0045202|synapse; GO:0044456|synapse part; GO:0098794|postsynapse; GO:0045211|postsynaptic membrane; GO:0097060|synaptic membrane; GO:0044422|organelle part; GO:0031300|intrinsic component of organelle membrane; GO:0031301|integral component of organelle membrane; GO:0005639|integral component of nuclear inner membrane; GO:0031229|intrinsic component of nuclear inner membrane; GO:0031090|organe…	GO:0044699|single-organism process; GO:1902578|single-organism localization; GO:0044765|single-organism transport; GO:0015850|organic hydroxy compound transport; GO:0006837|serotonin transport; GO:0001820|serotonin secretion; GO:0002442|serotonin secretion involved in inflammatory response; GO:0002554|serotonin secretion by platelet; GO:0015844|monoamine transport; GO:0046903|secretion; GO:003294…	K05215|P2RX1|http://www.genome.jp/dbget-bin/www_bget?ko:K05215	P51575	1.1e-239	827.0	P2X purinoceptor 1 OS=Homo sapiens GN=P2RX1 PE=1 SV=1	B2R876	3.2e-238	823.9	P2X purinoceptor OS=Homo sapiens PE=2 SV=1	NP_002549.1	6.5e-238	827.0	P2X purinoceptor 1 [Homo sapiens] &gt;P51575.1 RecName: Full=P2X purinoceptor 1; Short=P2X1; AltName: Full=ATP receptor; AltName: Full=Purinergic receptor &gt;CAA58657.1 ATP receptor [Homo sapiens] &gt;AAC50698.1 P2X1 receptor [Homo sapiens] &gt;AAC24494.1 P2X1 purinoceptor [Homo sapiens] &gt;AAH44657.1 Purinergic receptor P2X, ligand-gated ion channel, 1 [Homo sapiens] &gt;EAW90473.1 purinergic …
IGLV2-18	367.00	0.28	2.06	0.57	2.36	0.80	3.21	17.44	0.82	0.68	2.67	2.06874952473395	4.46361514507979e-08	5.53449631971322e-06	--	--	--	--	--	--	--	--	--	--	--	--	--	--	--	--	--	--	--	--	--
MSTRG.23	827.21	1828.00	2185.71	945.85	772.90	24.01	874.27	1100.42	359.59	23.31	281.23	-1.62217943794395	4.5101480157011e-08	5.56808877007375e-06	9606.ENSP00000398188	1.9e-214	751.1	NOG43225	[U]	GO:0005488|binding; GO:0005515|protein binding; GO:0030881|beta-2-microglobulin binding; GO:0005102|receptor binding; GO:0097159|organic cyclic compound binding; GO:0003676|nucleic acid binding; GO:0003723|RNA binding; GO:0033218|amide binding; GO:0042277|peptide binding; GO:0042605|peptide antigen binding; GO:0003823|antigen binding; GO:1901363|heterocyclic compound binding	GO:0044422|organelle part; GO:0031090|organelle membrane; GO:0098588|bounding membrane of organelle; GO:0030666|endocytic vesicle membrane; GO:0030670|phagocytic vesicle membrane; GO:0000139|Golgi membrane; GO:0030658|transport vesicle membrane; GO:0012507|ER to Golgi transport vesicle membrane; GO:0030660|Golgi-associated vesicle membrane; GO:0030662|coated vesicle membrane; GO:0010008|endosome …	GO:0044699|single-organism process; GO:0044700|single organism signaling; GO:0007165|signal transduction; GO:0007166|cell surface receptor signaling pathway; GO:0019221|cytokine-mediated signaling pathway; GO:0060337|type I interferon signaling pathway; GO:0060333|interferon-gamma-mediated signaling pathway; GO:0001913|T cell mediated cytotoxicity; GO:0001914|regulation of T cell mediated cytotox…	K06751|MHC1|http://www.genome.jp/dbget-bin/www_bget?ko:K06751	P30443	1.4e-207	719.5	HLA class I histocompatibility antigen, A-1 alpha chain OS=Homo sapiens GN=HLA-A PE=1 SV=1	A0A0G2JIF2	1.4e-216	751.1	HLA class I histocompatibility antigen, A-3 alpha chain OS=Homo sapiens GN=HLA-A PE=1 SV=1	AAV53344.1	2.0e-209	731.5	MHC class I antigen [Homo sapiens] &gt;AAV53345.1 MHC class I antigen [Homo sapiens] &gt;ABC59611.1 MHC class I antigen [Homo sapiens]
AC007969.3	510.00	3.09	0.06	0.00	0.08	0.16	0.06	0.00	0.18	0.00	0.07	-3.34080608535547	5.26923573139241e-08	6.47731544285585e-06	--	--	--	--	--	--	--	--	--	--	--	--	--	--	--	--	--	--	--	--	--
REXO1L1	4790.92	0.02	0.06	0.01	1.19	0.07	0.19	0.04	0.08	0.08	0.00	-1.86770418634312	5.30348994560552e-08	6.49156235136894e-06	--	--	--	--	--	--	--	--	--	--	--	--	--	--	--	--	--	--	--	--	--
WNT16	3147.00	1.07	0.03	0.26	0.18	0.42	0.10	0.11	0.07	0.11	0.28	-1.86068066706299	6.3453967369974e-08	7.73382354642892e-06	9606.ENSP00000222462	1.1e-219	769.6	NOG04045	[U]	GO:0005488|binding; GO:0005515|protein binding; GO:0005102|receptor binding; GO:0001664|G-protein coupled receptor binding; GO:0005109|frizzled binding	GO:0005576|extracellular region; GO:0044421|extracellular region part; GO:0031012|extracellular matrix; GO:0005578|proteinaceous extracellular matrix; GO:0005615|extracellular space; GO:0044464|cell part; GO:0005622|intracellular; GO:0044424|intracellular part; GO:0005737|cytoplasm; GO:0005623|cell	GO:0009987|cellular process; GO:0048522|positive regulation of cellular process; GO:0031325|positive regulation of cellular metabolic process; GO:0032270|positive regulation of cellular protein metabolic process; GO:0031401|positive regulation of protein modification process; GO:0001934|positive regulation of protein phosphorylation; GO:0043410|positive regulation of MAPK cascade; GO:0032874|posi…	K01558|WNT16|http://www.genome.jp/dbget-bin/www_bget?ko:K01558	Q9UBV4	2.5e-222	769.6	Protein Wnt-16 OS=Homo sapiens GN=WNT16 PE=2 SV=1	A4D0W8	7.2e-221	766.5	Protein Wnt OS=Homo sapiens GN=WNT16 PE=3 SV=1	NP_476509.1	1.5e-220	769.6	protein Wnt-16 isoform 1 precursor [Homo sapiens] &gt;Q9UBV4.1 RecName: Full=Protein Wnt-16; Flags: Precursor &gt;AAD49351.1 WNT16 protein [Homo sapiens] &gt;AAI04920.1 Wingless-type MMTV integration site family, member 16, isoform 1 precursor [Homo sapiens] &gt;AAI04946.1 Wingless-type MMTV integration site family, member 16 [Homo sapiens] &gt;BAJ20881.1 wingless-type MMTV integration site famil…
RP11-173D3.4	4637.00	0.00	0.02	0.01	0.17	0.00	0.00	0.00	0.00	0.00	0.00	-4.00775144115636	6.38540534302325e-08	7.74960931503695e-06	--	--	--	--	--	--	--	--	--	--	--	--	--	--	--	--	--	--	--	--	--
MSTRG.239	542.00	9.47	0.00	0.00	0.00	0.00	0.00	9.12	8.04	9.56	5.18	1.72242211743505	6.72894448200456e-08	8.13208556344197e-06	9601.ENSPPYP00000018338	5.0e-83	313.2	NOG41148	[J]	GO:0005488|binding; GO:0043167|ion binding; GO:0043169|cation binding; GO:0046872|metal ion binding; GO:0003824|catalytic activity; GO:0016787|hydrolase activity; GO:0016788|hydrolase activity, acting on ester bonds; GO:0004518|nuclease activity; GO:0004519|endonuclease activity; GO:0016893|endonuclease activity, active with either ribo- or deoxyribonucleic acids and producing 5'-phosphomonoester…	GO:0044422|organelle part; GO:0044446|intracellular organelle part; GO:0044428|nuclear part; GO:0031981|nuclear lumen; GO:0005730|nucleolus; GO:0044452|nucleolar part; GO:0005655|nucleolar ribonuclease P complex; GO:0005654|nucleoplasm; GO:0043233|organelle lumen; GO:0070013|intracellular organelle lumen; GO:0005623|cell; GO:0044464|cell part; GO:0044424|intracellular part; GO:0030529|intracellul…	GO:0009987|cellular process; GO:0044237|cellular metabolic process; GO:0006725|cellular aromatic compound metabolic process; GO:0006139|nucleobase-containing compound metabolic process; GO:0090304|nucleic acid metabolic process; GO:0016070|RNA metabolic process; GO:0006396|RNA processing; GO:0034470|ncRNA processing; GO:0008033|tRNA processing; GO:0001682|tRNA 5'-leader removal; GO:0034660|ncRNA …	K03540|RPR2, RPP21|http://www.genome.jp/dbget-bin/www_bget?ko:K03540	Q9H633	9.0e-88	320.1	Ribonuclease P protein subunit p21 OS=Homo sapiens GN=RPP21 PE=1 SV=1	A0A0G2JJ26	8.9e-87	318.5	Ribonuclease P protein subunit p21 OS=Homo sapiens GN=RPP21 PE=1 SV=1	XP_007971483.1	3.0e-89	330.9	PREDICTED: ribonuclease P protein subunit p21 isoform X1 [Chlorocebus sabaeus]
MSTRG.322	914.00	0.38	0.00	0.00	0.04	0.00	0.56	0.88	0.00	0.00	0.85	2.41265576487277	6.8446040616107e-08	8.23710712322074e-06	9606.ENSP00000400626	4.2e-167	593.2	COG4581	[L]	GO:0005488|binding; GO:0097159|organic cyclic compound binding; GO:1901265|nucleoside phosphate binding; GO:0000166|nucleotide binding; GO:0017076|purine nucleotide binding; GO:0032555|purine ribonucleotide binding; GO:0032559|adenyl ribonucleotide binding; GO:0005524|ATP binding; GO:0030554|adenyl nucleotide binding; GO:0032553|ribonucleotide binding; GO:0035639|purine ribonucleoside triphosphat…	GO:0005623|cell; GO:0044464|cell part; GO:0044424|intracellular part; GO:0043229|intracellular organelle; GO:0043231|intracellular membrane-bounded organelle; GO:0005634|nucleus; GO:0005737|cytoplasm; GO:0044444|cytoplasmic part; GO:0005829|cytosol; GO:0055087|Ski complex; GO:0005622|intracellular; GO:0032991|macromolecular complex; GO:0043234|protein complex; GO:0043226|organelle; GO:0043227|mem…	GO:0009987|cellular process; GO:0044237|cellular metabolic process; GO:0044248|cellular catabolic process; GO:0046700|heterocycle catabolic process; GO:0034655|nucleobase-containing compound catabolic process; GO:0006401|RNA catabolic process; GO:0006402|mRNA catabolic process; GO:0000956|nuclear-transcribed mRNA catabolic process; GO:0000184|nuclear-transcribed mRNA catabolic process, nonsense-m…	K12599|SKI2, SKIV2L|http://www.genome.jp/dbget-bin/www_bget?ko:K12599	Q15477	9.3e-170	593.2	Helicase SKI2W OS=Homo sapiens GN=SKIV2L PE=1 SV=3	Q96BC0	3.2e-169	593.2	SKIV2L OS=Homo sapiens GN=SKIV2L PE=2 SV=1	AAH15758.1	5.5e-168	593.2	Superkiller viralicidic activity 2-like (S. cerevisiae) [Homo sapiens] &gt;ABM83013.1 superkiller viralicidic activity 2-like (S. cerevisiae) [synthetic construct] &gt;AQY77106.1 SKIV2L [Homo sapiens]
IGLV3-10	382.00	2.37	3.55	2.71	5.52	0.92	2.97	38.60	1.46	1.57	5.26	1.80222689916806	7.36518657033992e-08	8.82651354592787e-06	--	--	--	--	--	--	--	--	--	--	--	--	--	--	--	--	--	--	--	--	--
MSTRG.78	1151.00	0.00	0.09	0.16	0.00	0.19	0.02	1.16	0.00	0.09	0.08	2.63695465443711	8.56858384461784e-08	1.02258907698977e-05	9606.ENSP00000390831	1.0e-293	1014.6	NOG00625	[U]	GO:0005488|binding; GO:0005515|protein binding; GO:0000149|SNARE binding; GO:0019905|syntaxin binding; GO:0019899|enzyme binding; GO:0051020|GTPase binding; GO:0031267|small GTPase binding; GO:0017016|Ras GTPase binding; GO:0017137|Rab GTPase binding	GO:0044422|organelle part; GO:0031090|organelle membrane; GO:0098588|bounding membrane of organelle; GO:0000139|Golgi membrane; GO:0032588|trans-Golgi network membrane; GO:0010008|endosome membrane; GO:0044446|intracellular organelle part; GO:0044431|Golgi apparatus part; GO:0000938|GARP complex; GO:0098791|Golgi subcompartment; GO:0005802|trans-Golgi network; GO:0031984|organelle subcompartment;…	GO:0032502|developmental process; GO:0048856|anatomical structure development; GO:0048513|animal organ development; GO:0048568|embryonic organ development; GO:0048566|embryonic digestive tract development; GO:0048611|embryonic ectodermal digestive tract development; GO:0035295|tube development; GO:0048565|digestive tract development; GO:0007439|ectodermal digestive tract development; GO:0009653|a…	K20298|VPS52|http://www.genome.jp/dbget-bin/www_bget?ko:K20298	Q8N1B4	2.2e-296	1014.6	Vacuolar protein sorting-associated protein 52 homolog OS=Homo sapiens GN=VPS52 PE=1 SV=1	B4DS44	7.7e-296	1014.6	cDNA FLJ55499, highly similar to Vacuolar protein sorting protein 52 OS=Homo sapiens PE=2 SV=1	NP_001276103.1	1.3e-294	1014.6	vacuolar protein sorting-associated protein 52 homolog isoform 2 [Homo sapiens] &gt;XP_009449281.1 PREDICTED: vacuolar protein sorting-associated protein 52 homolog isoform X2 [Pan troglodytes] &gt;XP_011513099.1 PREDICTED: vacuolar protein sorting-associated protein 52 homolog isoform X3 [Homo sapiens] &gt;XP_011513100.1 PREDICTED: vacuolar protein sorting-associated protein 52 homolog isoform X…
RP11-436J20.2	1320.00	0.69	0.80	0.00	0.05	1.06	2.22	1.47	2.63	2.06	0.58	1.68923545869061	8.78520717680699e-08	1.04409088779297e-05	--	--	--	--	--	--	--	--	--	--	--	--	--	--	--	--	--	--	--	--	--
MSTRG.75	1152.00	546.20	101.91	248.56	24.30	41.04	34.87	13.86	238.68	37.17	10.70	-1.58494959749565	8.93439450520821e-08	1.05743358437262e-05	9606.ENSP00000372582	2.0e-145	521.5	NOG135775	[U]	GO:0005488|binding; GO:0033218|amide binding; GO:0042277|peptide binding; GO:0042605|peptide antigen binding; GO:0003823|antigen binding	GO:0044422|organelle part; GO:0031090|organelle membrane; GO:0098588|bounding membrane of organelle; GO:0030666|endocytic vesicle membrane; GO:0030669|clathrin-coated endocytic vesicle membrane; GO:0000139|Golgi membrane; GO:0032588|trans-Golgi network membrane; GO:0030658|transport vesicle membrane; GO:0012507|ER to Golgi transport vesicle membrane; GO:0005774|vacuolar membrane; GO:0098852|lytic…	GO:0044699|single-organism process; GO:0044707|single-multicellular organism process; GO:0001816|cytokine production; GO:0032609|interferon-gamma production; GO:0032729|positive regulation of interferon-gamma production; GO:0032649|regulation of interferon-gamma production; GO:0001817|regulation of cytokine production; GO:0001819|positive regulation of cytokine production; GO:0051240|positive reg…	K06752|MHC2|http://www.genome.jp/dbget-bin/www_bget?ko:K06752	P04440	9.7e-140	493.8	HLA class II histocompatibility antigen, DP beta 1 chain OS=Homo sapiens GN=HLA-DPB1 PE=1 SV=1	A0A182DWE9	1.5e-147	521.5	HLA class II histocompatibility antigen, DP beta 1 chain OS=Homo sapiens GN=HLA-DPB1 PE=1 SV=1	SIT60377.1	2.5e-146	521.5	MHC class II antigen [Homo sapiens] &gt;SIT60378.1 MHC class II antigen [Homo sapiens] &gt;SIT60379.1 MHC class II antigen [Homo sapiens] &gt;SIT60380.1 MHC class II antigen [Homo sapiens] &gt;SIT60381.1 MHC class II antigen [Homo sapiens] &gt;SIT60382.1 MHC class II antigen [Homo sapiens] &gt;SJK83243.1 MHC class II antigen [Homo sapiens] &gt;SJK83244.1 MHC class II antigen [Homo sapiens] &gt;SJ…
RP11-618G20.1	720.00	0.00	0.00	0.00	0.00	0.00	0.41	0.32	0.35	0.00	0.00	5.58277573286738	9.01113161405118e-08	1.06212687938129e-05	--	--	--	--	--	--	--	--	--	--	--	--	--	--	--	--	--	--	--	--	--
CHST6	5674.84	0.20	0.02	0.01	0.04	0.07	0.02	0.03	0.01	0.01	0.01	-2.30793334498999	9.11014571353247e-08	1.06939669478277e-05	9606.ENSP00000328983	3.4e-228	799.3	NOG26034	[S]	GO:0003824|catalytic activity; GO:0016740|transferase activity; GO:0016782|transferase activity, transferring sulfur-containing groups; GO:0008146|sulfotransferase activity; GO:0001517|N-acetylglucosamine 6-O-sulfotransferase activity	GO:0044422|organelle part; GO:0031090|organelle membrane; GO:0098588|bounding membrane of organelle; GO:0000139|Golgi membrane; GO:0044446|intracellular organelle part; GO:0031984|organelle subcompartment; GO:0098791|Golgi subcompartment; GO:0005802|trans-Golgi network; GO:0044431|Golgi apparatus part; GO:0016020|membrane; GO:0043226|organelle; GO:0043227|membrane-bounded organelle; GO:0043231|in…	GO:0009987|cellular process; GO:0044237|cellular metabolic process; GO:0044249|cellular biosynthetic process; GO:0044272|sulfur compound biosynthetic process; GO:0018146|keratan sulfate biosynthetic process; GO:0006082|organic acid metabolic process; GO:0043436|oxoacid metabolic process; GO:0042339|keratan sulfate metabolic process; GO:0006790|sulfur compound metabolic process; GO:0044763|single-…	K09671|CHST6|http://www.genome.jp/dbget-bin/www_bget?ko:K09671	Q9GZX3	7.4e-231	799.3	Carbohydrate sulfotransferase 6 OS=Homo sapiens GN=CHST6 PE=1 SV=1	A0A1I9LHJ1	5.7e-230	798.1	Sulfotransferase OS=Homo sapiens GN=CHST6 PE=3 SV=1	XP_016785685.1	3.7e-244	849.4	PREDICTED: carbohydrate sulfotransferase 6 isoform X1 [Pan troglodytes] &gt;XP_016785686.1 PREDICTED: carbohydrate sulfotransferase 6 isoform X1 [Pan troglodytes]
IGLV4-3	403.00	0.43	0.00	0.15	0.00	0.00	0.32	5.52	0.10	0.21	0.00	3.27385259280386	9.67350402871485e-08	1.13089184649164e-05	--	--	--	--	--	--	--	--	--	--	--	--	--	--	--	--	--	--	--	--	--
RP11-256I9.2	1337.00	0.00	0.15	0.00	0.77	0.07	0.01	0.00	0.04	0.00	0.02	-3.2855807263146	1.04804120368065e-07	1.22024374617159e-05	--	--	--	--	--	--	--	--	--	--	--	--	--	--	--	--	--	--	--	--	--
RP11-982M15.2	663.00	0.00	0.00	0.00	0.00	0.00	0.50	0.00	0.64	0.00	0.00	5.53611017176047	1.47874980333147e-07	1.71185203219847e-05	--	--	--	--	--	--	--	--	--	--	--	--	--	--	--	--	--	--	--	--	--
SMOC2	3117.00	0.22	0.01	0.00	0.01	0.06	0.00	0.00	0.00	0.02	0.01	-3.25515667344507	1.48222646458076e-07	1.71185203219847e-05	9606.ENSP00000346537	6.7e-273	946.4	NOG122299	[R]	GO:0005488|binding; GO:0043167|ion binding; GO:0043169|cation binding; GO:0046872|metal ion binding; GO:0005509|calcium ion binding; GO:0043168|anion binding; GO:0008201|heparin binding; GO:0097367|carbohydrate derivative binding; GO:0005539|glycosaminoglycan binding; GO:1901681|sulfur compound binding	GO:0005576|extracellular region; GO:0044421|extracellular region part; GO:0044420|extracellular matrix component; GO:0005604|basement membrane; GO:0031012|extracellular matrix; GO:0005578|proteinaceous extracellular matrix; GO:0005614|interstitial matrix; GO:0005615|extracellular space; GO:0044464|cell part; GO:0071944|cell periphery; GO:0005623|cell	GO:0009987|cellular process; GO:0048522|positive regulation of cellular process; GO:0051272|positive regulation of cellular component movement; GO:2000147|positive regulation of cell motility; GO:0030335|positive regulation of cell migration; GO:0010634|positive regulation of epithelial cell migration; GO:0010595|positive regulation of endothelial cell migration; GO:2001028|positive regulation of…	--	Q9H3U7	4.4e-267	918.3	SPARC-related modular calcium-binding protein 2 OS=Homo sapiens GN=SMOC2 PE=2 SV=2	A0A024R6E0	3.7e-132	471.9	SPARC related modular calcium binding 1, isoform CRA_b OS=Homo sapiens GN=SMOC1 PE=4 SV=1	NP_071421.1	8.8e-274	946.4	SPARC-related modular calcium-binding protein 2 isoform 1 precursor [Homo sapiens] &gt;BAB20274.1 SMAP-2b [Homo sapiens] &gt;CAI46175.1 hypothetical protein [Homo sapiens] &gt;EAW47463.1 SPARC related modular calcium binding 2, isoform CRA_c [Homo sapiens]
MSTRG.13382	642.00	0.00	0.00	0.00	4.62	1.96	7.24	3.69	0.00	5.72	1.75	1.67690650663096	1.51027868518891e-07	1.73724506430445e-05	9606.ENSP00000324573	2.7e-72	277.7	COG4886	[S]	GO:0005488|binding; GO:0005515|protein binding; GO:0032403|protein complex binding; GO:0051015|actin filament binding; GO:0008092|cytoskeletal protein binding; GO:0003779|actin binding; GO:0044877|macromolecular complex binding	GO:0044422|organelle part; GO:0044446|intracellular organelle part; GO:0044428|nuclear part; GO:0031981|nuclear lumen; GO:0005654|nucleoplasm; GO:0044430|cytoskeletal part; GO:0005815|microtubule organizing center; GO:0043233|organelle lumen; GO:0070013|intracellular organelle lumen; GO:0005623|cell; GO:0044464|cell part; GO:0044424|intracellular part; GO:0043229|intracellular organelle; GO:00432…	GO:0032502|developmental process; GO:0048856|anatomical structure development; GO:0007275|multicellular organism development; GO:0044767|single-organism developmental process; GO:0044699|single-organism process; GO:0044707|single-multicellular organism process; GO:0044763|single-organism cellular process; GO:1902589|single-organism organelle organization; GO:0030036|actin cytoskeleton organizatio…	--	Q13045	6.1e-75	277.7	Protein flightless-1 homolog OS=Homo sapiens GN=FLII PE=1 SV=2	B4DIX0	2.1e-74	277.7	cDNA FLJ50778, highly similar to Protein flightless-1 homolog OS=Homo sapiens PE=2 SV=1	EAW55656.1	3.6e-73	277.7	flightless I homolog (Drosophila), isoform CRA_d [Homo sapiens]
RP11-10A14.5	557.00	0.00	0.00	0.00	0.00	0.09	0.00	0.00	1.27	0.00	0.00	4.3638922398701	1.74870557741879e-07	2.0003687389037e-05	--	--	--	--	--	--	--	--	--	--	--	--	--	--	--	--	--	--	--	--	--
HLA-DPA1	1661.58	31.61	40.00	24.11	25.23	26.79	86.82	86.41	34.52	155.43	48.00	1.54750863472426	1.75299404184354e-07	2.0003687389037e-05	--	--	--	--	--	GO:0005488|binding; GO:0003823|antigen binding; GO:0042605|peptide antigen binding; GO:0033218|amide binding; GO:0042277|peptide binding; GO:0004871|signal transducer activity; GO:0038023|signaling receptor activity; GO:0004888|transmembrane signaling receptor activity; GO:0032395|MHC class II receptor activity; GO:0060089|molecular transducer activity; GO:0004872|receptor activity; GO:0099600|tr…	GO:0044422|organelle part; GO:0031090|organelle membrane; GO:0012506|vesicle membrane; GO:0030659|cytoplasmic vesicle membrane; GO:0030662|coated vesicle membrane; GO:0030665|clathrin-coated vesicle membrane; GO:0030669|clathrin-coated endocytic vesicle membrane; GO:0012507|ER to Golgi transport vesicle membrane; GO:0030658|transport vesicle membrane; GO:0030666|endocytic vesicle membrane; GO:009…	GO:0009987|cellular process; GO:0048522|positive regulation of cellular process; GO:0008284|positive regulation of cell proliferation; GO:0070665|positive regulation of leukocyte proliferation; GO:0032946|positive regulation of mononuclear cell proliferation; GO:0050671|positive regulation of lymphocyte proliferation; GO:0042102|positive regulation of T cell proliferation; GO:0050867|positive reg…	K06752|MHC2|http://www.genome.jp/dbget-bin/www_bget?ko:K06752	P20036	3.5e-61	235.0	HLA class II histocompatibility antigen, DP alpha 1 chain OS=Homo sapiens GN=HLA-DPA1 PE=1 SV=1	Q59GQ1	2.0e-76	287.3	HLA-DPA1 protein variant (Fragment) OS=Homo sapiens PE=2 SV=1	BAD92295.1	3.5e-75	287.3	HLA-DPA1 protein variant, partial [Homo sapiens]
MSTRG.1919	2850.00	0.00	0.00	0.58	1.19	0.00	1.67	0.85	0.00	0.69	1.33	1.65968183837015	2.09558094678204e-07	2.38181069356076e-05	9606.ENSP00000242719	2.3e-86	326.6	NOG38498	[O]	GO:0005488|binding; GO:0005515|protein binding; GO:0005102|receptor binding; GO:0051427|hormone receptor binding; GO:0035257|nuclear hormone receptor binding; GO:0035258|steroid hormone receptor binding; GO:0050681|androgen receptor binding; GO:0097159|organic cyclic compound binding; GO:0003676|nucleic acid binding; GO:0003677|DNA binding; GO:1901363|heterocyclic compound binding; GO:0043167|ion…	GO:0044422|organelle part; GO:0031090|organelle membrane; GO:0031965|nuclear membrane; GO:0044446|intracellular organelle part; GO:0031967|organelle envelope; GO:0005635|nuclear envelope; GO:0044428|nuclear part; GO:0044421|extracellular region part; GO:0043230|extracellular organelle; GO:1903561|extracellular vesicle; GO:0070062|extracellular exosome; GO:0005615|extracellular space; GO:0005623|c…	GO:0044699|single-organism process; GO:0044700|single organism signaling; GO:0007165|signal transduction; GO:0009966|regulation of signal transduction; GO:0033143|regulation of intracellular steroid hormone receptor signaling pathway; GO:0060765|regulation of androgen receptor signaling pathway; GO:0009755|hormone-mediated signaling pathway; GO:0043401|steroid hormone mediated signaling pathway; …	K11980|RNF11|http://www.genome.jp/dbget-bin/www_bget?ko:K11980	Q9Y3C5	5.1e-89	326.6	RING finger protein 11 OS=Homo sapiens GN=RNF11 PE=1 SV=1	A0A024RDP2	2.7e-09	63.5	Ring finger protein (C3H2C3 type) 6, isoform CRA_a OS=Homo sapiens GN=RNF6 PE=2 SV=1	NP_055187.1	3.0e-87	326.6	RING finger protein 11 [Homo sapiens] &gt;NP_001071421.1 RING finger protein 11 [Bos taurus] &gt;NP_001253075.1 RING finger protein 11 [Macaca mulatta] &gt;NP_001258153.1 RING finger protein 11 [Rattus norvegicus] &gt;XP_001362600.1 PREDICTED: RING finger protein 11 [Monodelphis domestica] &gt;XP_002810879.1 PREDICTED: RING finger protein 11 [Pongo abelii] &gt;XP_003463105.1 PREDICTED: RING finge…
RP11-10N23.4	696.00	0.00	0.00	0.33	0.00	0.00	0.65	0.27	0.10	0.60	0.74	3.17090158358884	2.18280191098214e-07	2.47113882744468e-05	--	--	--	--	--	--	--	--	--	--	--	--	--	--	--	--	--	--	--	--	--
ST5	1379.69	0.86	0.34	1.45	0.98	0.13	0.65	0.25	0.39	0.58	0.42	-1.68197220475771	2.34397276782075e-07	2.64315228409142e-05	9606.ENSP00000319678	0.0e+00	2035.8	NOG30199	[R]	GO:0098772|molecular function regulator; GO:0005085|guanyl-nucleotide exchange factor activity; GO:0005088|Ras guanyl-nucleotide exchange factor activity; GO:0017112|Rab guanyl-nucleotide exchange factor activity	--	GO:0065007|biological regulation; GO:0065009|regulation of molecular function; GO:0050790|regulation of catalytic activity; GO:0051336|regulation of hydrolase activity; GO:0051345|positive regulation of hydrolase activity; GO:0043547|positive regulation of GTPase activity; GO:0043087|regulation of GTPase activity; GO:0043085|positive regulation of catalytic activity; GO:0044093|positive regulatio…	K20161|DENND2|http://www.genome.jp/dbget-bin/www_bget?ko:K20161	P78524	0.0e+00	2035.8	Suppression of tumorigenicity 5 protein OS=Homo sapiens GN=ST5 PE=1 SV=3	B4DDL8	0.0e+00	1185.2	Suppression of tumorigenicity 5 protein OS=Homo sapiens GN=ST5 PE=1 SV=1	XP_005253134.1	0.0e+00	2053.9	PREDICTED: suppression of tumorigenicity 5 protein isoform X3 [Homo sapiens]
RP3-508I15.18	461.00	17.50	9.00	4.03	0.00	26.48	0.00	6.81	2.14	3.13	6.49	-1.63824925785727	2.42100705781073e-07	2.7121721344018e-05	--	--	--	--	--	--	--	--	--	--	--	--	--	--	--	--	--	--	--	--	--
DBET	3363.00	0.00	0.04	0.00	0.36	0.05	0.03	0.00	0.02	0.02	0.00	-2.64000147152368	2.42411865933545e-07	2.7121721344018e-05	--	--	--	--	--	--	--	--	--	--	--	--	--	--	--	--	--	--	--	--	--
MSTRG.30	469.00	7.07	1.24	1.07	0.00	0.00	0.00	0.00	2.24	0.00	0.00	-2.07780182595298	2.65561201502466e-07	2.95961242546056e-05	9606.ENSP00000412283	6.6e-76	289.3	NOG160297	[U]	GO:0005488|binding; GO:0005515|protein binding	GO:0005623|cell; GO:0044464|cell part; GO:0044424|intracellular part; GO:0043229|intracellular organelle; GO:0043231|intracellular membrane-bounded organelle; GO:0005634|nucleus; GO:0005737|cytoplasm; GO:0044444|cytoplasmic part; GO:0005829|cytosol; GO:0005622|intracellular; GO:0016020|membrane; GO:0044425|membrane part; GO:0031224|intrinsic component of membrane; GO:0016021|integral component of…	GO:0032502|developmental process; GO:0048856|anatomical structure development; GO:0009653|anatomical structure morphogenesis; GO:0044699|single-organism process; GO:0044700|single organism signaling; GO:0007165|signal transduction; GO:0009966|regulation of signal transduction; GO:1902531|regulation of intracellular signal transduction; GO:0014066|regulation of phosphatidylinositol 3-kinase signal…	--	P46695	1.2e-77	286.2	Radiation-inducible immediate-early gene IEX-1 OS=Homo sapiens GN=IER3 PE=1 SV=4	Q5ST77	5.0e-78	289.3	IER3 OS=Homo sapiens GN=PRG1 PE=2 SV=1	CAA65304.1	8.6e-77	289.3	PRG1 [Homo sapiens] &gt;CAA74886.1 DIF-2 protein [Homo sapiens] &gt;AAC33793.1 radiation-inducible immediate early response gene IEX1 [Homo sapiens] &gt;AAH00844.1 Immediate early response 3 [Homo sapiens] &gt;AAH05080.1 Immediate early response 3 [Homo sapiens] &gt;BAB63319.1 PRG1 [Homo sapiens] &gt;BAC54933.1 immediate early response 3 [Homo sapiens] &gt;AAP35349.1 immediate early response 3 [H…
MAFA	2347.00	0.38	0.08	0.09	0.14	0.03	0.03	0.02	0.01	0.03	0.03	-2.3334415231401	2.68941432775232e-07	2.98566686726674e-05	9606.ENSP00000328364	1.1e-110	407.1	NOG96608	[K]	GO:0005488|binding; GO:0097159|organic cyclic compound binding; GO:0003676|nucleic acid binding; GO:0003677|DNA binding; GO:0043565|sequence-specific DNA binding; GO:1990837|sequence-specific double-stranded DNA binding; GO:0000976|transcription regulatory region sequence-specific DNA binding; GO:0000987|core promoter proximal region sequence-specific DNA binding; GO:0000978|RNA polymerase II cor…	GO:0043226|organelle; GO:0043227|membrane-bounded organelle; GO:0043231|intracellular membrane-bounded organelle; GO:0005634|nucleus; GO:0043229|intracellular organelle; GO:0044464|cell part; GO:0005622|intracellular; GO:0044424|intracellular part; GO:0005623|cell	GO:0009987|cellular process; GO:0048522|positive regulation of cellular process; GO:0031325|positive regulation of cellular metabolic process; GO:0045935|positive regulation of nucleobase-containing compound metabolic process; GO:0051254|positive regulation of RNA metabolic process; GO:1902680|positive regulation of RNA biosynthetic process; GO:1903508|positive regulation of nucleic acid-template…	K07595|MAFA|http://www.genome.jp/dbget-bin/www_bget?ko:K07595	Q8NHW3	2.4e-113	407.1	Transcription factor MafA OS=Homo sapiens GN=MAFA PE=1 SV=2	D4Q8H3	1.6e-111	402.9	V-maf musculoaponeurotic fibrosarcoma oncogene homolog A OS=Homo sapiens GN=MAFA PE=3 SV=1	NP_963883.2	1.4e-111	407.1	transcription factor MafA [Homo sapiens] &gt;Q8NHW3.2 RecName: Full=Transcription factor MafA; AltName: Full=Pancreatic beta-cell-specific transcriptional activator; AltName: Full=Transcription factor RIPE3b1; AltName: Full=V-maf musculoaponeurotic fibrosarcoma oncogene homolog A &gt;AAI56444.1 V-maf musculoaponeurotic fibrosarcoma oncogene homolog A (avian), partial [synthetic construct]
MSTRG.16432	648.00	0.00	1.12	11.75	0.00	3.15	2.23	1.12	1.09	1.12	0.00	-1.65683998232116	3.04674399067724e-07	3.36929889501843e-05	--	--	--	--	--	GO:0005488|binding; GO:0005515|protein binding; GO:0042802|identical protein binding; GO:0030246|carbohydrate binding; GO:0003824|catalytic activity; GO:0016787|hydrolase activity; GO:0008233|peptidase activity; GO:0070011|peptidase activity, acting on L-amino acid peptides; GO:0004175|endopeptidase activity; GO:0004197|cysteine-type endopeptidase activity; GO:0097153|cysteine-type endopeptidase …	GO:0005623|cell; GO:0044464|cell part; GO:0044424|intracellular part; GO:0005737|cytoplasm; GO:0044444|cytoplasmic part; GO:0005829|cytosol; GO:0005622|intracellular	GO:0032502|developmental process; GO:0048856|anatomical structure development; GO:0007275|multicellular organism development; GO:0048731|system development; GO:0002520|immune system development; GO:0002507|tolerance induction; GO:0002249|lymphocyte anergy; GO:0002870|T cell anergy; GO:0002667|regulation of T cell anergy; GO:0002911|regulation of lymphocyte anergy; GO:0002643|regulation of toleran…	K13334|CLC|http://www.genome.jp/dbget-bin/www_bget?ko:K13334	Q05315	1.8e-79	292.7	Galectin-10 OS=Homo sapiens GN=CLC PE=1 SV=3	A0A087X0J5	1.1e-35	149.1	Galectin OS=Homo sapiens GN=LGALS13 PE=1 SV=1	NP_001819.2	1.1e-77	292.7	galectin-10 [Homo sapiens] &gt;Q05315.3 RecName: Full=Galectin-10; Short=Gal-10; AltName: Full=Charcot-Leyden crystal protein; Short=CLC; AltName: Full=Eosinophil lysophospholipase; AltName: Full=Lysolecithin acylhydrolase &gt;EAW56914.1 Charcot-Leyden crystal protein [Homo sapiens] &gt;ACR09636.1 galectin-10A precursor [Homo sapiens]
MSTRG.5232	613.00	1.93	13.20	0.00	0.00	9.22	0.01	3.31	2.23	2.64	0.00	-1.63569682416641	3.13733187504353e-07	3.45613306019219e-05	9606.ENSP00000370930	1.5e-75	288.5	NOG38168	[J]	GO:0005198|structural molecule activity; GO:0003735|structural constituent of ribosome; GO:0005488|binding; GO:0005515|protein binding; GO:0097159|organic cyclic compound binding; GO:1901265|nucleoside phosphate binding; GO:0000166|nucleotide binding; GO:0003676|nucleic acid binding; GO:0003723|RNA binding; GO:0036094|small molecule binding; GO:1901363|heterocyclic compound binding	GO:0044422|organelle part; GO:0031090|organelle membrane; GO:0031966|mitochondrial membrane; GO:0005743|mitochondrial inner membrane; GO:0019866|organelle inner membrane; GO:0044446|intracellular organelle part; GO:0044391|ribosomal subunit; GO:0015934|large ribosomal subunit; GO:0000315|organellar large ribosomal subunit; GO:0005762|mitochondrial large ribosomal subunit; GO:0031967|organelle env…	GO:0044699|single-organism process; GO:0044763|single-organism cellular process; GO:0022411|cellular component disassembly; GO:0032984|macromolecular complex disassembly; GO:0043241|protein complex disassembly; GO:0043624|cellular protein complex disassembly; GO:0006415|translational termination; GO:0070126|mitochondrial translational termination; GO:0009987|cellular process; GO:0016043|cellular …	K02892|RP-L23, MRPL23, rplW|http://www.genome.jp/dbget-bin/www_bget?ko:K02892	Q16540	3.3e-78	288.5	39S ribosomal protein L23, mitochondrial OS=Homo sapiens GN=MRPL23 PE=1 SV=1	A0A024RCB2	1.1e-77	288.5	Mitochondrial ribosomal protein L23, isoform CRA_a OS=Homo sapiens GN=MRPL23 PE=4 SV=1	XP_003816115.1	1.9e-76	288.5	PREDICTED: 39S ribosomal protein L23, mitochondrial [Pan paniscus] &gt;XP_016775664.1 PREDICTED: 39S ribosomal protein L23, mitochondrial [Pan troglodytes]
GPM6A	1159.63	2.00	0.00	0.41	0.20	0.00	0.05	0.16	0.16	0.36	0.47	-1.76168323513932	3.29569702145765e-07	3.60970224548832e-05	9606.ENSP00000280187	1.0e-155	557.0	NOG17173	[U]	GO:0005215|transporter activity; GO:0022892|substrate-specific transporter activity; GO:0022891|substrate-specific transmembrane transporter activity; GO:0015075|ion transmembrane transporter activity; GO:0008324|cation transmembrane transporter activity; GO:0005261|cation channel activity; GO:0005262|calcium channel activity; GO:0022890|inorganic cation transmembrane transporter activity; GO:007…	GO:0044456|synapse part; GO:0098794|postsynapse; GO:0043197|dendritic spine; GO:0045202|synapse; GO:0005576|extracellular region; GO:0044421|extracellular region part; GO:0005615|extracellular space; GO:0070062|extracellular exosome; GO:0043230|extracellular organelle; GO:1903561|extracellular vesicle; GO:0016020|membrane; GO:0044425|membrane part; GO:0031224|intrinsic component of membrane; GO:0…	GO:0009987|cellular process; GO:0048522|positive regulation of cellular process; GO:0051130|positive regulation of cellular component organization; GO:0031346|positive regulation of cell projection organization; GO:0120034|positive regulation of plasma membrane bounded cell projection assembly; GO:0051491|positive regulation of filopodium assembly; GO:0016043|cellular component organization; GO:0…	--	P51674	2.3e-158	557.0	Neuronal membrane glycoprotein M6-a OS=Homo sapiens GN=GPM6A PE=1 SV=2	Q86YB0	1.3e-157	556.2	Glycoprotein M6A OS=Homo sapiens GN=GPM6A PE=2 SV=1	NP_005268.1	1.4e-156	557.0	neuronal membrane glycoprotein M6-a isoform 1 [Homo sapiens] &gt;NP_963885.1 neuronal membrane glycoprotein M6-a isoform 1 [Homo sapiens] &gt;NP_001068777.1 neuronal membrane glycoprotein M6-a [Bos taurus] &gt;NP_001125689.1 neuronal membrane glycoprotein M6-a [Pongo abelii] &gt;NP_001252694.1 neuronal membrane glycoprotein M6-a [Macaca mulatta] &gt;XP_001159289.1 PREDICTED: neuronal membrane gly…
NUP93	2113.84	8.82	21.42	10.46	20.27	14.14	8.15	9.92	8.77	7.37	5.72	-1.51866424125551	3.30194116443663e-07	3.60970224548832e-05	9606.ENSP00000310668	0.0e+00	1424.1	NOG01901	[U]	GO:0005198|structural molecule activity; GO:0017056|structural constituent of nuclear pore; GO:0005488|binding; GO:0005515|protein binding	GO:0031974|membrane-enclosed lumen; GO:0043233|organelle lumen; GO:0070013|intracellular organelle lumen; GO:0031981|nuclear lumen; GO:0034399|nuclear periphery; GO:0044422|organelle part; GO:0031090|organelle membrane; GO:0031965|nuclear membrane; GO:0044446|intracellular organelle part; GO:0031967|organelle envelope; GO:0005635|nuclear envelope; GO:0005643|nuclear pore; GO:0044428|nuclear part;…	GO:0009987|cellular process; GO:0048522|positive regulation of cellular process; GO:0051130|positive regulation of cellular component organization; GO:0010638|positive regulation of organelle organization; GO:0010822|positive regulation of mitochondrion organization; GO:1903599|positive regulation of autophagy of mitochondrion; GO:1904925|positive regulation of autophagy of mitochondrion in respo…	K14309|NUP93, NIC96|http://www.genome.jp/dbget-bin/www_bget?ko:K14309	Q8N1F7	0.0e+00	1424.1	Nuclear pore complex protein Nup93 OS=Homo sapiens GN=NUP93 PE=1 SV=2	A8K897	0.0e+00	1421.4	Nuclear pore complex protein Nup93 OS=Homo sapiens PE=2 SV=1	NP_055484.3	0.0e+00	1424.1	nuclear pore complex protein Nup93 isoform 1 [Homo sapiens] &gt;XP_005256320.1 PREDICTED: nuclear pore complex protein Nup93 isoform X1 [Homo sapiens] &gt;Q8N1F7.2 RecName: Full=Nuclear pore complex protein Nup93; AltName: Full=93 kDa nucleoporin; AltName: Full=Nucleoporin Nup93 &gt;5IJN_C Chain C, Composite Structure Of The Inner Ring Of The Human Nuclear Pore Complex (32 Copies Of Nup205) &gt;5…
SOX17	2342.00	0.00	0.01	0.00	0.01	0.00	0.30	0.00	0.00	0.01	0.00	3.81009420642562	3.38595823765942e-07	3.68747588756811e-05	9606.ENSP00000297316	1.3e-217	762.3	NOG27096	[B]	GO:0005488|binding; GO:0097159|organic cyclic compound binding; GO:0003676|nucleic acid binding; GO:0003677|DNA binding; GO:0043565|sequence-specific DNA binding; GO:0000975|regulatory region DNA binding; GO:0044212|transcription regulatory region DNA binding; GO:0001067|regulatory region nucleic acid binding; GO:0005515|protein binding; GO:0008134|transcription factor binding; GO:0046983|protein…	GO:0031974|membrane-enclosed lumen; GO:0043233|organelle lumen; GO:0070013|intracellular organelle lumen; GO:0031981|nuclear lumen; GO:0005654|nucleoplasm; GO:0044422|organelle part; GO:0044446|intracellular organelle part; GO:0044428|nuclear part; GO:0044798|nuclear transcription factor complex; GO:0032991|macromolecular complex; GO:0043234|protein complex; GO:0005667|transcription factor comple…	GO:0009987|cellular process; GO:0048522|positive regulation of cellular process; GO:0045597|positive regulation of cell differentiation; GO:0031325|positive regulation of cellular metabolic process; GO:0045935|positive regulation of nucleobase-containing compound metabolic process; GO:0051254|positive regulation of RNA metabolic process; GO:1902680|positive regulation of RNA biosynthetic process;…	K04495|SOX17|http://www.genome.jp/dbget-bin/www_bget?ko:K04495	Q9H6I2	3.0e-220	762.3	Transcription factor SOX-17 OS=Homo sapiens GN=SOX17 PE=1 SV=1	Q2T9L5	1.0e-86	320.5	SOX17 protein (Fragment) OS=Homo sapiens GN=SOX17 PE=2 SV=1	NP_071899.1	1.7e-218	762.3	transcription factor SOX-17 [Homo sapiens] &gt;Q9H6I2.1 RecName: Full=Transcription factor SOX-17 &gt;BAB15277.1 unnamed protein product [Homo sapiens] &gt;BAB83867.1 SRY-related HMG-box transcription factor SOX17 [Homo sapiens] &gt;EAW86748.1 SRY (sex determining region Y)-box 17 [Homo sapiens] &gt;AAI40308.1 SRY (sex determining region Y)-box 17, partial [synthetic construct] &gt;BAG73761.1 SRY…
CH17-118O6.6	1088.00	0.30	0.66	0.77	0.50	1.02	7.87	0.82	0.41	0.37	1.14	1.64068329363952	3.78234925715941e-07	4.10356240240757e-05	--	--	--	--	--	--	--	--	--	--	--	--	--	--	--	--	--	--	--	--	--
MSTRG.234	2493.00	0.00	0.00	0.22	0.00	0.00	0.00	0.00	0.00	0.00	0.00	-5.33101407978407	4.04356704595186e-07	4.37040933321333e-05	9606.ENSP00000407088	0.0e+00	1404.0	NOG26092	[O]	GO:0098772|molecular function regulator; GO:0005085|guanyl-nucleotide exchange factor activity; GO:0005088|Ras guanyl-nucleotide exchange factor activity; GO:0005089|Rho guanyl-nucleotide exchange factor activity; GO:0005488|binding; GO:0005515|protein binding	GO:0005623|cell; GO:0044464|cell part; GO:0005622|intracellular	GO:0044699|single-organism process; GO:0044700|single organism signaling; GO:0023056|positive regulation of signaling; GO:0009967|positive regulation of signal transduction; GO:1902533|positive regulation of intracellular signal transduction; GO:0014068|positive regulation of phosphatidylinositol 3-kinase signaling; GO:0007165|signal transduction; GO:0009966|regulation of signal transduction; GO:…	K17636|RGL2|http://www.genome.jp/dbget-bin/www_bget?ko:K17636	O15211	0.0e+00	1404.0	Ral guanine nucleotide dissociation stimulator-like 2 OS=Homo sapiens GN=RGL2 PE=1 SV=1	A0A024RCS9	0.0e+00	1404.0	RGL2 OS=Homo sapiens GN=RGL2 PE=4 SV=1	NP_004752.1	0.0e+00	1404.0	ral guanine nucleotide dissociation stimulator-like 2 isoform 1 [Homo sapiens] &gt;O15211.1 RecName: Full=Ral guanine nucleotide dissociation stimulator-like 2; Short=RalGDS-like 2; AltName: Full=RalGDS-like factor; AltName: Full=Ras-associated protein RAB2L &gt;CAB09992.1 RAB2, member RAS oncogene family-like [Homo sapiens] &gt;CAB43361.1 hypothetical protein [Homo sapiens] &gt;AAH32681.1 Ral gu…
IGLV1-36	393.00	0.58	5.31	2.36	4.21	0.28	5.25	8.45	4.04	3.47	16.28	1.70565456580442	4.22599287623719e-07	4.55040932184908e-05	--	--	--	--	--	--	--	--	--	--	--	--	--	--	--	--	--	--	--	--	--
AP001610.5	1116.00	0.24	0.09	0.22	1.00	0.30	0.65	0.20	0.15	3.63	0.62	1.71931161905666	5.02452924129348e-07	5.38998376513588e-05	--	--	--	--	--	--	--	--	--	--	--	--	--	--	--	--	--	--	--	--	--
IGFBP5	6215.00	0.00	0.00	0.00	0.00	0.00	0.64	0.00	0.00	0.00	0.00	3.73920532794438	5.17756396173147e-07	5.53342488775793e-05	9606.ENSP00000233813	1.4e-157	564.3	NOG32756	[R]	GO:0005488|binding; GO:0005515|protein binding; GO:0019838|growth factor binding; GO:0005520|insulin-like growth factor binding; GO:0031994|insulin-like growth factor I binding; GO:0031995|insulin-like growth factor II binding; GO:0001968|fibronectin binding	GO:0031974|membrane-enclosed lumen; GO:0043233|organelle lumen; GO:0070013|intracellular organelle lumen; GO:0005788|endoplasmic reticulum lumen; GO:0005576|extracellular region; GO:0044421|extracellular region part; GO:0016942|insulin-like growth factor binding protein complex; GO:0042567|insulin-like growth factor ternary complex; GO:0005615|extracellular space; GO:0044422|organelle part; GO:00…	GO:0009987|cellular process; GO:0048522|positive regulation of cellular process; GO:0008284|positive regulation of cell proliferation; GO:0048661|positive regulation of smooth muscle cell proliferation; GO:1904707|positive regulation of vascular smooth muscle cell proliferation; GO:0051272|positive regulation of cellular component movement; GO:2000147|positive regulation of cell motility; GO:0030…	--	P24593	3.1e-160	564.3	Insulin-like growth factor-binding protein 5 OS=Homo sapiens GN=IGFBP5 PE=1 SV=1	A0A024R433	1.1e-159	564.3	Insulin-like growth factor binding protein 5, isoform CRA_a OS=Homo sapiens GN=IGFBP5 PE=4 SV=1	NP_000590.1	1.8e-158	564.3	insulin-like growth factor-binding protein 5 precursor [Homo sapiens] &gt;P24593.1 RecName: Full=Insulin-like growth factor-binding protein 5; Short=IBP-5; Short=IGF-binding protein 5; Short=IGFBP-5; Flags: Precursor &gt;AAA53505.1 insulin-like growth factor binding protein 5 [Homo sapiens] &gt;AAD04730.1 insulin-like growth factor binding protein 5 [Homo sapiens] &gt;AAA72051.1 insulin-like grow…
RP11-496B10.7	4451.00	0.01	0.02	0.03	0.32	0.04	0.02	0.01	0.01	0.01	0.02	-2.30467792617337	5.37941779397384e-07	5.72608361400483e-05	9601.ENSPPYP00000016022	0.0e+00	1161.7	NOG19446	[S]	--	GO:0044422|organelle part; GO:0044441|ciliary part; GO:0005930|axoneme; GO:0097014|ciliary plasm; GO:0044446|intracellular organelle part; GO:0044430|cytoskeletal part; GO:0043226|organelle; GO:0043229|intracellular organelle; GO:0043232|intracellular non-membrane-bounded organelle; GO:0005856|cytoskeleton; GO:0005929|cilium; GO:0043228|non-membrane-bounded organelle; GO:0044464|cell part; GO:000…	GO:0009987|cellular process; GO:0007017|microtubule-based process; GO:0007018|microtubule-based movement; GO:0003341|cilium movement; GO:0003352|regulation of cilium movement; GO:0003356|regulation of cilium beat frequency; GO:0003351|epithelial cilium movement; GO:0060287|epithelial cilium movement involved in determination of left/right asymmetry; GO:0060632|regulation of microtubule-based move…	--	Q9UFE4	0.0e+00	1147.5	Coiled-coil domain-containing protein 39 OS=Homo sapiens GN=CCDC39 PE=2 SV=3	F8WBW2	0.0e+00	1157.5	Coiled-coil domain-containing protein 39 OS=Homo sapiens GN=CCDC39 PE=1 SV=1	CAB59277.1	0.0e+00	1333.2	hypothetical protein [Homo sapiens] &gt;EAW78375.1 hCG16256, isoform CRA_b [Homo sapiens]
ARHGEF10	2828.14	0.39	0.21	3.34	0.59	0.16	0.19	0.29	0.22	0.25	0.36	-1.54763475324149	5.39965007318123e-07	5.72608361400483e-05	9606.ENSP00000340297	0.0e+00	2409.8	NOG18613	[T]	GO:0005488|binding; GO:0005515|protein binding; GO:0008092|cytoskeletal protein binding; GO:0019894|kinesin binding; GO:0098772|molecular function regulator; GO:0005085|guanyl-nucleotide exchange factor activity; GO:0005088|Ras guanyl-nucleotide exchange factor activity; GO:0005089|Rho guanyl-nucleotide exchange factor activity	GO:0044422|organelle part; GO:0044446|intracellular organelle part; GO:0044430|cytoskeletal part; GO:0005815|microtubule organizing center; GO:0005813|centrosome; GO:0043226|organelle; GO:0043229|intracellular organelle; GO:0043232|intracellular non-membrane-bounded organelle; GO:0005856|cytoskeleton; GO:0015630|microtubule cytoskeleton; GO:0043228|non-membrane-bounded organelle; GO:0044464|cell …	GO:0009987|cellular process; GO:0048522|positive regulation of cellular process; GO:0051130|positive regulation of cellular component organization; GO:0010638|positive regulation of organelle organization; GO:0051495|positive regulation of cytoskeleton organization; GO:0032233|positive regulation of actin filament bundle assembly; GO:0051496|positive regulation of stress fiber assembly; GO:190290…	K16727|ARHGEF10|http://www.genome.jp/dbget-bin/www_bget?ko:K16727	O15013	0.0e+00	2469.1	Rho guanine nucleotide exchange factor 10 OS=Homo sapiens GN=ARHGEF10 PE=1 SV=4	H0YAN8	0.0e+00	1828.9	Rho guanine nucleotide exchange factor 10 (Fragment) OS=Homo sapiens GN=ARHGEF10 PE=1 SV=1	NP_001295082.1	0.0e+00	2473.7	rho guanine nucleotide exchange factor 10 isoform 3 [Homo sapiens]
AHRR	3280.64	0.82	0.07	0.16	0.31	0.15	0.20	0.15	0.16	0.07	0.05	-1.69869707060179	5.4178083213299e-07	5.72608361400483e-05	9606.ENSP00000323816	0.0e+00	1471.8	NOG126503	[K]	GO:0005488|binding; GO:0097159|organic cyclic compound binding; GO:0003676|nucleic acid binding; GO:0003677|DNA binding; GO:0005515|protein binding; GO:0046983|protein dimerization activity; GO:1901363|heterocyclic compound binding; GO:0001071|nucleic acid binding transcription factor activity; GO:0003700|transcription factor activity, sequence-specific DNA binding; GO:0000981|RNA polymerase II t…	GO:0031974|membrane-enclosed lumen; GO:0043233|organelle lumen; GO:0070013|intracellular organelle lumen; GO:0031981|nuclear lumen; GO:0005654|nucleoplasm; GO:0044422|organelle part; GO:0044446|intracellular organelle part; GO:0044428|nuclear part; GO:0043226|organelle; GO:0043227|membrane-bounded organelle; GO:0043231|intracellular membrane-bounded organelle; GO:0005634|nucleus; GO:0043229|intra…	GO:0009987|cellular process; GO:0048522|positive regulation of cellular process; GO:0031325|positive regulation of cellular metabolic process; GO:0045935|positive regulation of nucleobase-containing compound metabolic process; GO:0051254|positive regulation of RNA metabolic process; GO:1902680|positive regulation of RNA biosynthetic process; GO:1903508|positive regulation of nucleic acid-template…	K09094|AHRR, AHH|http://www.genome.jp/dbget-bin/www_bget?ko:K09094	A9YTQ3	0.0e+00	1420.2	Aryl hydrocarbon receptor repressor OS=Homo sapiens GN=AHRR PE=1 SV=3	A0A024QYZ8	0.0e+00	1460.3	HCG1985585, isoform CRA_b OS=Homo sapiens GN=hCG_1985585 PE=4 SV=1	NP_065782.2	0.0e+00	1471.8	aryl hydrocarbon receptor repressor isoform 1 [Homo sapiens] &gt;AAI60162.1 Aryl-hydrocarbon receptor repressor [synthetic construct]
HBG1	574.00	0.19	0.42	18.60	0.00	0.11	0.00	0.08	0.00	0.27	6.10	-1.62464975104778	6.1537708607907e-07	6.48001121304291e-05	9606.ENSP00000327431	1.1e-80	305.8	NOG138123	[K]	GO:0016209|antioxidant activity; GO:0004601|peroxidase activity; GO:0003824|catalytic activity; GO:0016491|oxidoreductase activity; GO:0016684|oxidoreductase activity, acting on peroxide as acceptor; GO:0005215|transporter activity; GO:0022892|substrate-specific transporter activity; GO:0005344|oxygen transporter activity; GO:0005488|binding; GO:0097159|organic cyclic compound binding; GO:0046906…	GO:0005576|extracellular region; GO:0044421|extracellular region part; GO:0005615|extracellular space; GO:0072562|blood microparticle; GO:0032991|macromolecular complex; GO:0043234|protein complex; GO:0005833|hemoglobin complex; GO:0031838|haptoglobin-hemoglobin complex; GO:0044464|cell part; GO:0005622|intracellular; GO:0044424|intracellular part; GO:0044444|cytoplasmic part; GO:0044445|cytosoli…	GO:0009987|cellular process; GO:0016043|cellular component organization; GO:0043933|macromolecular complex subunit organization; GO:0065003|macromolecular complex assembly; GO:0006461|protein complex assembly; GO:0051259|protein oligomerization; GO:0051291|protein heterooligomerization; GO:0071822|protein complex subunit organization; GO:0022607|cellular component assembly; GO:0048523|negative re…	K13824|HBG|http://www.genome.jp/dbget-bin/www_bget?ko:K13824	P69891	1.3e-82	303.5	Hemoglobin subunit gamma-1 OS=Homo sapiens GN=HBG1 PE=1 SV=2	D9YZU8	8.6e-83	305.8	Globin B1 OS=Homo sapiens GN=HBG1 PE=3 SV=1	AAB50159.1	9.3e-84	313.2	hemoglobin gamma-G, partial [Homo sapiens]
MSTRG.406	716.00	1.01	1.49	0.51	0.00	0.00	0.00	0.00	5.69	3.52	0.87	1.72868078453209	6.53583049334151e-07	6.85711564066988e-05	--	--	--	--	--	GO:0004871|signal transducer activity; GO:0038023|signaling receptor activity; GO:0004888|transmembrane signaling receptor activity; GO:0005488|binding; GO:0005515|protein binding; GO:0033218|amide binding; GO:0042277|peptide binding; GO:0001540|amyloid-beta binding; GO:0060089|molecular transducer activity; GO:0004872|receptor activity; GO:0099600|transmembrane receptor activity	GO:0044422|organelle part; GO:0031090|organelle membrane; GO:0098588|bounding membrane of organelle; GO:0030667|secretory granule membrane; GO:0012506|vesicle membrane; GO:0030659|cytoplasmic vesicle membrane; GO:0044446|intracellular organelle part; GO:0044433|cytoplasmic vesicle part; GO:0005623|cell; GO:0044464|cell part; GO:0044424|intracellular part; GO:0043229|intracellular organelle; GO:00…	GO:0032502|developmental process; GO:0048856|anatomical structure development; GO:0048513|animal organ development; GO:0048534|hematopoietic or lymphoid organ development; GO:0030097|hemopoiesis; GO:1903706|regulation of hemopoiesis; GO:1903707|negative regulation of hemopoiesis; GO:0045638|negative regulation of myeloid cell differentiation; GO:0002762|negative regulation of myeloid leukocyte di…	K06512|LILR|http://www.genome.jp/dbget-bin/www_bget?ko:K06512	O75022	1.2e-119	426.4	Leukocyte immunoglobulin-like receptor subfamily B member 3 OS=Homo sapiens GN=LILRB3 PE=2 SV=3	A0A0G2JPW1	9.9e-118	421.8	Leukocyte immunoglobulin-like receptor subfamily A member 6 OS=Homo sapiens GN=LILRA6 PE=1 SV=1	XP_016885786.1	6.9e-118	426.4	PREDICTED: leukocyte immunoglobulin-like receptor subfamily B member 3 isoform X2 [Homo sapiens] &gt;O75022.3 RecName: Full=Leukocyte immunoglobulin-like receptor subfamily B member 3; Short=LIR-3; Short=Leukocyte immunoglobulin-like receptor 3; AltName: Full=CD85 antigen-like family member A; AltName: Full=Immunoglobulin-like transcript 5; Short=ILT-5; AltName: Full=Monocyte inhibitory receptor …
PTGDS	800.52	20.30	12.68	5.10	28.33	15.84	57.23	41.11	42.13	73.77	2.04	1.47530074235433	6.63205624647971e-07	6.932677190207e-05	--	--	--	--	--	GO:0003824|catalytic activity; GO:0016853|isomerase activity; GO:0016860|intramolecular oxidoreductase activity; GO:0004667|prostaglandin-D synthase activity; GO:0005215|transporter activity; GO:0005488|binding; GO:0008289|lipid binding; GO:0019840|isoprenoid binding; GO:0005501|retinoid binding; GO:0005504|fatty acid binding; GO:0043167|ion binding; GO:0043168|anion binding; GO:0031406|carboxyli…	GO:0005576|extracellular region; GO:0044421|extracellular region part; GO:0005615|extracellular space; GO:0070062|extracellular exosome; GO:0043230|extracellular organelle; GO:1903561|extracellular vesicle; GO:0044422|organelle part; GO:0031090|organelle membrane; GO:0031965|nuclear membrane; GO:0044446|intracellular organelle part; GO:0031967|organelle envelope; GO:0005635|nuclear envelope; GO:0…	GO:0009987|cellular process; GO:0044237|cellular metabolic process; GO:0044249|cellular biosynthetic process; GO:0016053|organic acid biosynthetic process; GO:0046394|carboxylic acid biosynthetic process; GO:0046456|icosanoid biosynthetic process; GO:0046457|prostanoid biosynthetic process; GO:0001516|prostaglandin biosynthetic process; GO:0019371|cyclooxygenase pathway; GO:0072330|monocarboxylic…	K01830|PTGDS|http://www.genome.jp/dbget-bin/www_bget?ko:K01830	P41222	1.4e-59	227.3	Prostaglandin-H2 D-isomerase OS=Homo sapiens GN=PTGDS PE=1 SV=1	Q5SQ11	1.2e-80	298.9	Prostaglandin-H2 D-isomerase (Fragment) OS=Homo sapiens GN=PTGDS PE=1 SV=1	EHH23654.1	8.8e-65	250.4	hypothetical protein EGK_07166 [Macaca mulatta]
CTGLF12P	2359.00	0.19	0.04	0.13	0.06	0.06	0.19	0.95	0.27	0.15	0.15	1.82294280734434	6.82017398596648e-07	7.10339721112916e-05	--	--	--	--	--	--	--	--	--	--	--	--	--	--	--	--	--	--	--	--	--
AC003002.6	563.00	1.26	0.34	0.08	0.46	0.09	0.20	0.00	0.00	0.00	0.00	-3.15399756064881	7.75567258853072e-07	8.04847732901076e-05	--	--	--	--	--	GO:0005488|binding; GO:0097159|organic cyclic compound binding; GO:0003676|nucleic acid binding; GO:0003677|DNA binding; GO:0043167|ion binding; GO:0043169|cation binding; GO:0046872|metal ion binding; GO:1901363|heterocyclic compound binding; GO:0001071|nucleic acid binding transcription factor activity; GO:0003700|transcription factor activity, sequence-specific DNA binding; GO:0000981|RNA poly…	GO:0043226|organelle; GO:0043227|membrane-bounded organelle; GO:0043231|intracellular membrane-bounded organelle; GO:0005634|nucleus; GO:0043229|intracellular organelle; GO:0044464|cell part; GO:0005622|intracellular; GO:0044424|intracellular part; GO:0005623|cell	GO:0009987|cellular process; GO:0044237|cellular metabolic process; GO:0044249|cellular biosynthetic process; GO:0018130|heterocycle biosynthetic process; GO:0034654|nucleobase-containing compound biosynthetic process; GO:0032774|RNA biosynthetic process; GO:0097659|nucleic acid-templated transcription; GO:1903506|regulation of nucleic acid-templated transcription; GO:0006355|regulation of transc…	K09228|KRAB|http://www.genome.jp/dbget-bin/www_bget?ko:K09228	P17021	1.7e-93	339.3	Zinc finger protein 17 OS=Homo sapiens GN=ZNF17 PE=2 SV=3	M0R233	6.7e-102	369.0	Uncharacterized protein (Fragment) OS=Homo sapiens PE=4 SV=1	NP_001317546.1	4.4e-92	340.5	zinc finger protein 17 isoform 1 [Homo sapiens] &gt;EAW72500.1 zinc finger protein 17 (HPF3, KOX 10) [Homo sapiens]
XIST	14963.03	0.00	0.00	3.76	21.25	0.00	0.01	0.00	3.39	0.00	3.77	-1.45510710055359	8.95193195489601e-07	9.25636227625024e-05	--	--	--	--	--	--	--	--	--	--	--	--	--	--	--	--	--	--	--	--	--
MSTRG.210	335.00	22.92	32.29	0.00	0.00	9.03	0.00	0.00	0.00	21.85	0.00	-1.63577292891995	9.05686181767741e-07	9.33117396337829e-05	--	--	--	--	--	GO:0004871|signal transducer activity; GO:0038023|signaling receptor activity; GO:0004888|transmembrane signaling receptor activity; GO:0032395|MHC class II receptor activity; GO:0005488|binding; GO:0005515|protein binding; GO:0033218|amide binding; GO:0042277|peptide binding; GO:0042605|peptide antigen binding; GO:0003823|antigen binding; GO:0060089|molecular transducer activity; GO:0004872|rece…	GO:0044422|organelle part; GO:0031090|organelle membrane; GO:0098588|bounding membrane of organelle; GO:0030666|endocytic vesicle membrane; GO:0030669|clathrin-coated endocytic vesicle membrane; GO:0000139|Golgi membrane; GO:0032588|trans-Golgi network membrane; GO:0030658|transport vesicle membrane; GO:0012507|ER to Golgi transport vesicle membrane; GO:0005774|vacuolar membrane; GO:0098852|lytic…	GO:0044699|single-organism process; GO:0044700|single organism signaling; GO:0007165|signal transduction; GO:0002764|immune response-regulating signaling pathway; GO:0002768|immune response-regulating cell surface receptor signaling pathway; GO:0002429|immune response-activating cell surface receptor signaling pathway; GO:0050851|antigen receptor-mediated signaling pathway; GO:0050852|T cell rece…	K06752|MHC2|http://www.genome.jp/dbget-bin/www_bget?ko:K06752	P01906	2.6e-61	231.5	HLA class II histocompatibility antigen, DQ alpha 2 chain OS=Homo sapiens GN=HLA-DQA2 PE=1 SV=2	A0A140TA34	8.8e-61	231.5	HLA class II histocompatibility antigen, DQ alpha 2 chain OS=Homo sapiens GN=HLA-DQA2 PE=1 SV=1	CAM26196.1	1.5e-59	231.5	major histocompatibility complex, class II, DQ alpha 2 [Homo sapiens]
MSTRG.296	496.00	4.96	1.78	0.00	0.12	28.45	21.06	39.13	21.46	27.24	0.00	1.47651434749722	9.15318046648316e-07	9.39660913695379e-05	9606.ENSP00000395462	1.0e-58	232.3	COG1382	[O]	GO:0005488|binding; GO:0005515|protein binding; GO:0051082|unfolded protein binding; GO:0051087|chaperone binding	GO:0005623|cell; GO:0044464|cell part; GO:0044424|intracellular part; GO:0005737|cytoplasm; GO:0005622|intracellular; GO:0032991|macromolecular complex; GO:0043234|protein complex; GO:0016272|prefoldin complex	GO:0009987|cellular process; GO:0016043|cellular component organization; GO:0022607|cellular component assembly; GO:0065003|macromolecular complex assembly; GO:0034622|cellular macromolecular complex assembly; GO:0043623|cellular protein complex assembly; GO:0051131|chaperone-mediated protein complex assembly; GO:0006461|protein complex assembly; GO:0043933|macromolecular complex subunit organiza…	K04798|pfdB, PFDN6|http://www.genome.jp/dbget-bin/www_bget?ko:K04798	O15212	2.3e-61	232.3	Prefoldin subunit 6 OS=Homo sapiens GN=PFDN6 PE=1 SV=1	Q5STK2	7.7e-61	232.3	Prefoldin subunit 6, isoform CRA_b OS=Homo sapiens GN=PFDN6 PE=2 SV=1	NP_055075.1	1.3e-59	232.3	prefoldin subunit 6 [Homo sapiens] &gt;NP_001172110.1 prefoldin subunit 6 [Homo sapiens] &gt;NP_001181794.1 prefoldin subunit 6 [Macaca mulatta] &gt;NP_001252525.1 prefoldin subunit 6 [Homo sapiens] &gt;NP_001252524.1 prefoldin subunit 6 [Homo sapiens] &gt;XP_002714586.1 PREDICTED: prefoldin subunit 6 [Oryctolagus cuniculus] &gt;XP_002746442.1 PREDICTED: prefoldin subunit 6 [Callithrix jacchus] &…
CTD-2545G14.7	776.00	0.42	0.00	0.00	0.00	0.59	1.24	0.53	1.41	0.83	0.23	1.8886181263834	9.28047865391064e-07	9.49326677161816e-05	9669.ENSMPUP00000010396	6.9e-46	190.3	NOG40753	[U]	GO:0005488|binding; GO:0005515|protein binding; GO:0005102|receptor binding; GO:0050811|GABA receptor binding; GO:0019899|enzyme binding; GO:0044389|ubiquitin-like protein ligase binding; GO:0031625|ubiquitin protein ligase binding; GO:0008092|cytoskeletal protein binding; GO:0015631|tubulin binding; GO:0048487|beta-tubulin binding; GO:0008017|microtubule binding	GO:0044422|organelle part; GO:0031090|organelle membrane; GO:0098588|bounding membrane of organelle; GO:0005774|vacuolar membrane; GO:0000421|autophagosome membrane; GO:0000139|Golgi membrane; GO:0044441|ciliary part; GO:0005930|axoneme; GO:0097014|ciliary plasm; GO:0097225|sperm midpiece; GO:0044446|intracellular organelle part; GO:0031984|organelle subcompartment; GO:0098791|Golgi subcompartmen…	GO:0009987|cellular process; GO:0007154|cell communication; GO:0007165|signal transduction; GO:0007166|cell surface receptor signaling pathway; GO:0097191|extrinsic apoptotic signaling pathway; GO:0008625|extrinsic apoptotic signaling pathway via death domain receptors; GO:0097190|apoptotic signaling pathway; GO:0007267|cell-cell signaling; GO:0099536|synaptic signaling; GO:0099537|trans-synaptic…	K08341|GABARAP, ATG8, LC3|http://www.genome.jp/dbget-bin/www_bget?ko:K08341	O95166	1.2e-45	180.6	Gamma-aminobutyric acid receptor-associated protein OS=Homo sapiens GN=GABARAP PE=1 SV=1	Q6IAW1	4.2e-45	180.6	GABA(A) receptor-associated protein OS=Homo sapiens GN=GABARAP PE=2 SV=1	XP_011850007.1	7.2e-44	180.6	PREDICTED: gamma-aminobutyric acid receptor-associated protein isoform X2 [Mandrillus leucophaeus] &gt;XP_012359363.1 PREDICTED: gamma-aminobutyric acid receptor-associated protein isoform X2 [Nomascus leucogenys]
MSTRG.664	1055.00	1.15	0.33	1.09	0.00	0.29	0.00	0.00	0.00	0.76	0.00	-1.88891133513417	9.74949249638663e-07	9.93754320574754e-05	9606.ENSP00000381293	5.0e-164	583.2	COG0464	[O]	GO:0005488|binding; GO:0005515|protein binding; GO:0000149|SNARE binding; GO:0019905|syntaxin binding; GO:0017075|syntaxin-1 binding; GO:0032403|protein complex binding; GO:0019899|enzyme binding; GO:0019900|kinase binding; GO:0019901|protein kinase binding; GO:0051020|GTPase binding; GO:0031267|small GTPase binding; GO:0017016|Ras GTPase binding; GO:0017137|Rab GTPase binding; GO:0019904|protein…	GO:0045202|synapse; GO:0098984|neuron to neuron synapse; GO:0032279|asymmetric synapse; GO:0014069|postsynaptic density of dendrite; GO:0044456|synapse part; GO:0098794|postsynapse; GO:0099572|postsynaptic specialization; GO:0044422|organelle part; GO:0031090|organelle membrane; GO:0098588|bounding membrane of organelle; GO:0000139|Golgi membrane; GO:0005774|vacuolar membrane; GO:0098852|lytic va…	GO:0044699|single-organism process; GO:1902578|single-organism localization; GO:1902580|single-organism cellular localization; GO:0140056|organelle localization by membrane tethering; GO:0048278|vesicle docking; GO:0048211|Golgi vesicle docking; GO:0044765|single-organism transport; GO:0046903|secretion; GO:0051046|regulation of secretion; GO:1903530|regulation of secretion by cell; GO:0017157|re…	K06027|NSF|http://www.genome.jp/dbget-bin/www_bget?ko:K06027	P46459	1.1e-166	583.2	Vesicle-fusing ATPase OS=Homo sapiens GN=NSF PE=1 SV=3	I3L0N3	3.8e-166	583.2	Vesicle-fusing ATPase OS=Homo sapiens GN=NSF PE=1 SV=1	NP_006169.2	6.5e-165	583.2	vesicle-fusing ATPase [Homo sapiens] &gt;P46459.3 RecName: Full=Vesicle-fusing ATPase; AltName: Full=N-ethylmaleimide-sensitive fusion protein; Short=NEM-sensitive fusion protein; AltName: Full=Vesicular-fusion protein NSF &gt;AAH30613.1 N-ethylmaleimide-sensitive factor [Homo sapiens] &gt;BAG10853.1 vesicle-fusing ATPase, partial [synthetic construct]
RP11-511P7.6	582.00	2.04	2.11	1.76	3.70	1.05	0.77	0.72	1.04	0.00	0.38	-1.7618231580479	9.87904367987948e-07	0.000100338854283372	--	--	--	--	--	--	--	--	--	--	--	--	--	--	--	--	--	--	--	--	--
MSTRG.7	735.00	4.62	0.75	1.03	0.64	0.13	0.23	0.46	0.64	0.76	0.08	-1.720408914287	1.08028775366173e-06	0.000109334282121481	--	--	--	--	--	GO:0005488|binding; GO:0005515|protein binding; GO:0005102|receptor binding; GO:0046703|natural killer cell lectin-like receptor binding	GO:0005623|cell; GO:0044464|cell part; GO:0005886|plasma membrane; GO:0009986|cell surface; GO:0071944|cell periphery; GO:0016020|membrane; GO:0044425|membrane part; GO:0031224|intrinsic component of membrane; GO:0016021|integral component of membrane	GO:0044699|single-organism process; GO:0044700|single organism signaling; GO:0007165|signal transduction; GO:0002764|immune response-regulating signaling pathway; GO:0002768|immune response-regulating cell surface receptor signaling pathway; GO:0002429|immune response-activating cell surface receptor signaling pathway; GO:0002757|immune response-activating signal transduction; GO:0007166|cell sur…	K07985|MIC|http://www.genome.jp/dbget-bin/www_bget?ko:K07985	Q29983	2.0e-61	233.0	MHC class I polypeptide-related sequence A OS=Homo sapiens GN=MICA PE=1 SV=1	H9B8I7	1.8e-74	278.1	MHC class I chain-related protein B (Fragment) OS=Homo sapiens GN=MICB PE=4 SV=1	AAB71647.1	8.2e-74	280.0	MHC class I chain-related protein, partial [Homo sapiens]
RP11-482H16.1	2289.00	0.22	0.02	0.00	0.01	0.00	0.00	0.00	0.00	0.01	0.00	-4.26853099734511	1.10299045105324e-06	0.000111238917250236	--	--	--	--	--	--	--	--	--	--	--	--	--	--	--	--	--	--	--	--	--
UGT2B17	2077.00	0.00	0.00	0.00	0.00	0.00	0.19	0.00	0.04	0.00	0.00	5.32496420595449	1.12928449031088e-06	0.000113094288012183	9606.ENSP00000320401	0.0e+00	1080.9	COG1819	[CG]	GO:0003824|catalytic activity; GO:0016740|transferase activity; GO:0016757|transferase activity, transferring glycosyl groups; GO:0008194|UDP-glycosyltransferase activity; GO:0015020|glucuronosyltransferase activity; GO:0016758|transferase activity, transferring hexosyl groups; GO:0005488|binding; GO:0008289|lipid binding; GO:0019840|isoprenoid binding; GO:0005501|retinoid binding; GO:0001972|ret…	GO:0044422|organelle part; GO:0031090|organelle membrane; GO:0044446|intracellular organelle part; GO:0044432|endoplasmic reticulum part; GO:0098827|endoplasmic reticulum subcompartment; GO:0005789|endoplasmic reticulum membrane; GO:0031984|organelle subcompartment; GO:0016020|membrane; GO:0044425|membrane part; GO:0031224|intrinsic component of membrane; GO:0016021|integral component of membrane…	GO:0009987|cellular process; GO:0044237|cellular metabolic process; GO:0006082|organic acid metabolic process; GO:0043436|oxoacid metabolic process; GO:0019752|carboxylic acid metabolic process; GO:0032787|monocarboxylic acid metabolic process; GO:0006063|uronic acid metabolic process; GO:0019585|glucuronate metabolic process; GO:0052695|cellular glucuronidation; GO:0006805|xenobiotic metabolic p…	K00699|UGT|http://www.genome.jp/dbget-bin/www_bget?ko:K00699	O75795	0.0e+00	1080.9	UDP-glucuronosyltransferase 2B17 OS=Homo sapiens GN=UGT2B17 PE=1 SV=1	Q53GU2	1.1e-241	835.1	UDP-glucuronosyltransferase (Fragment) OS=Homo sapiens PE=2 SV=1	NP_001068.1	0.0e+00	1080.9	UDP-glucuronosyltransferase 2B17 precursor [Homo sapiens] &gt;O75795.1 RecName: Full=UDP-glucuronosyltransferase 2B17; Short=UDPGT 2B17; AltName: Full=C19-steroid-specific UDP-glucuronosyltransferase; Short=C19-steroid-specific UDPGT; Flags: Precursor &gt;AAC25491.1 C19steroid specific UDP-glucuronosyltransferase [Homo sapiens] &gt;AAI41518.1 UDP glucuronosyltransferase 2 family, polypeptide B17,…
RP5-940J5.10	2177.00	0.00	0.00	0.08	0.20	0.00	0.00	0.00	0.00	0.00	0.00	-5.31105456247916	1.12928449031088e-06	0.000113094288012183	9606.ENSP00000382392	0.0e+00	1352.8	COG0144	[J]	GO:0003824|catalytic activity; GO:0016740|transferase activity; GO:0016741|transferase activity, transferring one-carbon groups; GO:0008168|methyltransferase activity; GO:0008757|S-adenosylmethionine-dependent methyltransferase activity; GO:0008649|rRNA methyltransferase activity; GO:0016434|rRNA (cytosine) methyltransferase activity; GO:0009383|rRNA (cytosine-C5-)-methyltransferase activity; GO:…	GO:0031974|membrane-enclosed lumen; GO:0043233|organelle lumen; GO:0070013|intracellular organelle lumen; GO:0031981|nuclear lumen; GO:0005654|nucleoplasm; GO:0005730|nucleolus; GO:0044422|organelle part; GO:0044446|intracellular organelle part; GO:0044428|nuclear part; GO:0043226|organelle; GO:0043227|membrane-bounded organelle; GO:0043231|intracellular membrane-bounded organelle; GO:0005634|nuc…	GO:0009987|cellular process; GO:0048522|positive regulation of cellular process; GO:0008284|positive regulation of cell proliferation; GO:0007154|cell communication; GO:0007165|signal transduction; GO:0009966|regulation of signal transduction; GO:1902531|regulation of intracellular signal transduction; GO:1901796|regulation of signal transduction by p53 class mediator; GO:0035556|intracellular si…	K14835|NOP2|http://www.genome.jp/dbget-bin/www_bget?ko:K14835	P46087	0.0e+00	1365.5	Probable 28S rRNA (cytosine(4447)-C(5))-methyltransferase OS=Homo sapiens GN=NOP2 PE=1 SV=2	F5GYR3	9.8e-130	463.4	Probable 28S rRNA (cytosine(4447)-C(5))-methyltransferase (Fragment) OS=Homo sapiens GN=NOP2 PE=1 SV=1	NP_001245237.1	0.0e+00	1365.5	probable 28S rRNA (cytosine(4447)-C(5))-methyltransferase isoform 2 [Homo sapiens] &gt;XP_005253748.1 PREDICTED: probable 28S rRNA (cytosine(4447)-C(5))-methyltransferase isoform X1 [Homo sapiens] &gt;P46087.2 RecName: Full=Probable 28S rRNA (cytosine(4447)-C(5))-methyltransferase; AltName: Full=Nucleolar protein 1; AltName: Full=Nucleolar protein 2 homolog; AltName: Full=Proliferating-cell nucle…
RP11-691H4.1	2190.00	0.00	0.01	0.01	0.36	0.04	0.00	0.01	0.01	0.01	0.00	-3.45952052671523	1.15900643332018e-06	0.00011526479952485	--	--	--	--	--	--	--	--	--	--	--	--	--	--	--	--	--	--	--	--	--
CTD-3105H18.4	1829.00	0.07	0.07	0.12	0.10	0.07	0.05	0.00	0.00	0.00	0.00	-3.10652340325591	1.15900643332018e-06	0.00011526479952485	--	--	--	--	--	--	--	--	--	--	--	--	--	--	--	--	--	--	--	--	--
RP11-611O2.5	785.00	0.37	0.23	0.94	1.46	0.45	0.31	0.35	0.13	0.00	0.00	-1.99470840479194	1.19209535510564e-06	0.000118145311975556	--	--	--	--	--	--	--	--	--	--	--	--	--	--	--	--	--	--	--	--	--
RP11-296O14.2	1337.00	0.00	0.04	0.09	0.47	0.04	0.01	0.01	0.00	0.00	0.00	-3.75562427971866	1.22191133413604e-06	0.00012068270493905	--	--	--	--	--	--	--	--	--	--	--	--	--	--	--	--	--	--	--	--	--
MSTRG.313	325.00	0.00	133.85	0.00	2.54	1989.68	0.00	124.26	2634.38	2998.14	690.78	1.42996304294594	1.26089827404985e-06	0.000124105320843078	9606.ENSP00000410645	1.0e-204	718.8	NOG43225	[U]	GO:0005488|binding; GO:0005515|protein binding; GO:0030881|beta-2-microglobulin binding; GO:0005102|receptor binding; GO:0097159|organic cyclic compound binding; GO:0003676|nucleic acid binding; GO:0003723|RNA binding; GO:0033218|amide binding; GO:0042277|peptide binding; GO:0042605|peptide antigen binding; GO:0003823|antigen binding; GO:1901363|heterocyclic compound binding	GO:0044422|organelle part; GO:0031090|organelle membrane; GO:0098588|bounding membrane of organelle; GO:0030666|endocytic vesicle membrane; GO:0030670|phagocytic vesicle membrane; GO:0000139|Golgi membrane; GO:0030658|transport vesicle membrane; GO:0012507|ER to Golgi transport vesicle membrane; GO:0030660|Golgi-associated vesicle membrane; GO:0030662|coated vesicle membrane; GO:0010008|endosome …	GO:0044699|single-organism process; GO:0044700|single organism signaling; GO:0007165|signal transduction; GO:0007166|cell surface receptor signaling pathway; GO:0019221|cytokine-mediated signaling pathway; GO:0060337|type I interferon signaling pathway; GO:0060333|interferon-gamma-mediated signaling pathway; GO:0001913|T cell mediated cytotoxicity; GO:0001914|regulation of T cell mediated cytotox…	K06751|MHC1|http://www.genome.jp/dbget-bin/www_bget?ko:K06751	P10314	2.2e-207	718.8	HLA class I histocompatibility antigen, A-32 alpha chain OS=Homo sapiens GN=HLA-A PE=1 SV=2	Q5RJ27	7.7e-207	718.8	MHC Class I Antigen OS=Homo sapiens GN=HLA-A PE=3 SV=2	P10314.2	1.3e-205	718.8	RecName: Full=HLA class I histocompatibility antigen, A-32 alpha chain; AltName: Full=MHC class I antigen A*32; Flags: Precursor &gt;AAA03605.1 Class I HLA-B-3201 [Homo sapiens] &gt;CAD87772.1 MHC class I antigen [Homo sapiens] &gt;ACA35000.1 MHC class I antigen [Homo sapiens] &gt;ADI95497.1 MHC class I antigen [Homo sapiens] &gt;BAN59838.1 MHC class I antigen [Homo sapiens] &gt;CDK41195.1 MHC cl…
MSTRG.506	398.00	25.67	59.04	106.21	194.44	8.93	27.34	42.35	20.56	16.02	26.06	-1.4431167543732	1.34255365744286e-06	0.00013168980087835	--	--	--	--	--	GO:0005488|binding; GO:0005515|protein binding; GO:0005102|receptor binding; GO:0034987|immunoglobulin receptor binding; GO:0003823|antigen binding; GO:0003824|catalytic activity; GO:0016787|hydrolase activity; GO:0017171|serine hydrolase activity; GO:0008236|serine-type peptidase activity; GO:0004252|serine-type endopeptidase activity; GO:0008233|peptidase activity; GO:0070011|peptidase activity…	GO:0044421|extracellular region part; GO:0043230|extracellular organelle; GO:1903561|extracellular vesicle; GO:0070062|extracellular exosome; GO:0042571|immunoglobulin complex, circulating; GO:0071746|IgA immunoglobulin complex, circulating; GO:0071749|polymeric IgA immunoglobulin complex; GO:0071751|secretory IgA immunoglobulin complex; GO:0071752|secretory dimeric IgA immunoglobulin complex; GO…	GO:0040011|locomotion; GO:0048870|cell motility; GO:0016477|cell migration; GO:0050900|leukocyte migration; GO:0044699|single-organism process; GO:1902578|single-organism localization; GO:0044765|single-organism transport; GO:0006909|phagocytosis; GO:0002433|immune response-regulating cell surface receptor signaling pathway involved in phagocytosis; GO:0038096|Fc-gamma receptor signaling pathway …	K06856|IGH|http://www.genome.jp/dbget-bin/www_bget?ko:K06856	P01824	9.9e-68	253.1	Immunoglobulin heavy variable 4-39 OS=Homo sapiens GN=IGHV4-39 PE=1 SV=2	Q7Z374	7.8e-64	241.9	Putative uncharacterized protein DKFZp686C02218 (Fragment) OS=Homo sapiens GN=DKFZp686C02218 PE=2 SV=1	P01824.2	5.8e-66	253.1	RecName: Full=Immunoglobulin heavy variable 4-39; AltName: Full=Ig heavy chain V-II region WAH; Flags: Precursor
MSTRG.382	1687.99	0.00	29.44	8.12	20.51	0.00	8.09	13.32	0.00	0.00	0.00	-1.43255571048789	1.40523650060765e-06	0.000137367862970663	9606.ENSP00000461208	0.0e+00	1151.7	COG2272	[I]	GO:0003824|catalytic activity; GO:0016787|hydrolase activity; GO:0019213|deacetylase activity; GO:0047374|methylumbelliferyl-acetate deacetylase activity; GO:0016788|hydrolase activity, acting on ester bonds; GO:0052689|carboxylic ester hydrolase activity; GO:0004806|triglyceride lipase activity; GO:0004771|sterol esterase activity; GO:0016298|lipase activity	GO:0044422|organelle part; GO:0044446|intracellular organelle part; GO:0044432|endoplasmic reticulum part; GO:0005788|endoplasmic reticulum lumen; GO:0043233|organelle lumen; GO:0070013|intracellular organelle lumen; GO:0044421|extracellular region part; GO:0005615|extracellular space; GO:0005623|cell; GO:0044464|cell part; GO:0044424|intracellular part; GO:0043229|intracellular organelle; GO:004…	GO:0032502|developmental process; GO:0048856|anatomical structure development; GO:0009888|tissue development; GO:0060429|epithelium development; GO:0030855|epithelial cell differentiation; GO:0044767|single-organism developmental process; GO:0048869|cellular developmental process; GO:0030154|cell differentiation; GO:0044699|single-organism process; GO:1902578|single-organism localization; GO:1902…	K01044|CES1|http://www.genome.jp/dbget-bin/www_bget?ko:K01044	P23141	0.0e+00	1149.8	Liver carboxylesterase 1 OS=Homo sapiens GN=CES1 PE=1 SV=2	Q8TDZ9	1.6e-271	934.1	Carboxylic ester hydrolase OS=Homo sapiens GN=CES hBr2 PE=2 SV=1	BAA04650.1	0.0e+00	1156.4	carboxylesterase [Homo sapiens] &gt;BAC87749.1 carboxylesterase HU1b [Homo sapiens] &gt;BAC87751.1 carboxylesterase HU1b [Homo sapiens]
MSTRG.24954	2054.00	1.44	0.00	0.60	0.00	0.00	1.67	0.57	1.10	0.85	1.75	1.54308913978315	1.53067602242635e-06	0.00014912116542291	9544.ENSMMUP00000025724	8.5e-83	314.3	COG0666	[R]	GO:0005488|binding; GO:0005515|protein binding; GO:0097159|organic cyclic compound binding; GO:0003676|nucleic acid binding; GO:0003723|RNA binding; GO:1901363|heterocyclic compound binding	GO:0005623|cell; GO:0044464|cell part; GO:0044424|intracellular part; GO:0005737|cytoplasm; GO:0005622|intracellular	GO:0002376|immune system process; GO:0006955|immune response; GO:0045087|innate immune response; GO:0050896|response to stimulus; GO:0006950|response to stress; GO:0006952|defense response	K16726|ANKRD17, MASK|http://www.genome.jp/dbget-bin/www_bget?ko:K16726	Q8IWZ3	6.5e-78	289.3	Ankyrin repeat and KH domain-containing protein 1 OS=Homo sapiens GN=ANKHD1 PE=1 SV=1	E9PDP5	6.4e-85	314.3	Ankyrin repeat and KH domain-containing protein 1 (Fragment) OS=Homo sapiens GN=ANKHD1 PE=1 SV=1	EHH26847.1	1.1e-94	350.9	hypothetical protein EGK_16917 [Macaca mulatta]
LUM	1597.67	0.00	0.00	0.13	0.00	0.00	0.28	0.03	0.00	0.17	0.33	3.08128804943885	1.54911953525975e-06	0.000149898249084154	9606.ENSP00000266718	9.2e-195	686.8	NOG132865	[S]	GO:0005198|structural molecule activity; GO:0005201|extracellular matrix structural constituent; GO:0030021|extracellular matrix structural constituent conferring compression resistance; GO:0005488|binding; GO:0044877|macromolecular complex binding; GO:0032403|protein complex binding; GO:0005518|collagen binding; GO:0005515|protein binding	GO:0031974|membrane-enclosed lumen; GO:0043233|organelle lumen; GO:0070013|intracellular organelle lumen; GO:0005796|Golgi lumen; GO:0005775|vacuolar lumen; GO:0043202|lysosomal lumen; GO:0005576|extracellular region; GO:0044421|extracellular region part; GO:0044420|extracellular matrix component; GO:0098644|complex of collagen trimers; GO:0098643|banded collagen fibril; GO:0005583|fibrillar coll…	GO:0009987|cellular process; GO:0048522|positive regulation of cellular process; GO:0031325|positive regulation of cellular metabolic process; GO:0045935|positive regulation of nucleobase-containing compound metabolic process; GO:0051254|positive regulation of RNA metabolic process; GO:1902680|positive regulation of RNA biosynthetic process; GO:1903508|positive regulation of nucleic acid-template…	K08122|LUM|http://www.genome.jp/dbget-bin/www_bget?ko:K08122	P51884	2.0e-197	686.8	Lumican OS=Homo sapiens GN=LUM PE=1 SV=2	Q53FV4	4.5e-196	684.1	Lumican variant (Fragment) OS=Homo sapiens PE=2 SV=1	NP_002336.1	1.2e-195	686.8	lumican precursor [Homo sapiens] &gt;P51884.2 RecName: Full=Lumican; AltName: Full=Keratan sulfate proteoglycan lumican; Short=KSPG lumican; Flags: Precursor &gt;AAA91639.1 lumican [Homo sapiens] &gt;AAH07038.1 Lumican [Homo sapiens] &gt;AAH35997.1 Lumican [Homo sapiens] &gt;AAP35353.1 lumican [Homo sapiens] &gt;AAX32829.1 lumican [synthetic construct] &gt;AAX32830.1 lumican [synthetic construct]…
RP11-526F14.1	482.75	0.44	0.62	0.00	3.43	0.12	0.06	0.07	0.78	0.10	0.00	-2.65528188339947	1.54911953525975e-06	0.000149898249084154	--	--	--	--	--	--	--	--	--	--	--	--	--	--	--	--	--	--	--	--	--
RP11-504I13.2	3765.00	0.01	0.06	0.01	0.35	0.01	0.02	0.00	0.02	0.01	0.01	-2.27823858114996	1.78515763529809e-06	0.000172156515118545	--	--	--	--	--	--	--	--	--	--	--	--	--	--	--	--	--	--	--	--	--
PNMA3	3316.87	0.19	0.16	0.50	0.55	0.75	0.12	0.17	0.07	0.25	0.10	-1.56777442209925	1.90095026873095e-06	0.000181663509757651	--	--	--	--	--	GO:0005488|binding; GO:0097159|organic cyclic compound binding; GO:0003676|nucleic acid binding; GO:0043167|ion binding; GO:0043169|cation binding; GO:0046872|metal ion binding; GO:0046914|transition metal ion binding; GO:0008270|zinc ion binding; GO:1901363|heterocyclic compound binding	GO:0031974|membrane-enclosed lumen; GO:0043233|organelle lumen; GO:0070013|intracellular organelle lumen; GO:0031981|nuclear lumen; GO:0005730|nucleolus; GO:0044422|organelle part; GO:0044446|intracellular organelle part; GO:0044428|nuclear part; GO:0043226|organelle; GO:0043227|membrane-bounded organelle; GO:0043231|intracellular membrane-bounded organelle; GO:0005634|nucleus; GO:0043229|intrace…	GO:0009987|cellular process; GO:0048522|positive regulation of cellular process; GO:0010942|positive regulation of cell death; GO:0043068|positive regulation of programmed cell death; GO:0043065|positive regulation of apoptotic process; GO:0044763|single-organism cellular process; GO:0008219|cell death; GO:0012501|programmed cell death; GO:0006915|apoptotic process; GO:0042981|regulation of apopt…	--	Q9UL41	4.9e-254	875.2	Paraneoplastic antigen Ma3 OS=Homo sapiens GN=PNMA3 PE=2 SV=2	B2R5S9	2.8e-253	874.4	cDNA, FLJ92604, highly similar to Homo sapiens paraneoplastic antigen MA3 (PNMA3), mRNA OS=Homo sapiens PE=2 SV=1	XP_017809254.1	2.3e-278	961.8	PREDICTED: LOW QUALITY PROTEIN: paraneoplastic antigen Ma3 [Papio anubis]
GULP1	1676.67	0.00	0.00	0.00	0.00	0.00	0.47	0.00	0.05	0.00	0.00	5.26597473322346	1.90276701792107e-06	0.000181663509757651	9544.ENSMMUP00000010830	1.4e-66	262.3	NOG17966	[R]	--	GO:0044464|cell part; GO:0005622|intracellular; GO:0044424|intracellular part; GO:0005737|cytoplasm; GO:0005623|cell	GO:0009987|cellular process; GO:0016043|cellular component organization; GO:0061024|membrane organization; GO:0010324|membrane invagination; GO:0099024|plasma membrane invagination; GO:0006911|phagocytosis, engulfment; GO:0044763|single-organism cellular process; GO:0008219|cell death; GO:0012501|programmed cell death; GO:0006915|apoptotic process; GO:0044699|single-organism process; GO:1902578|s…	--	Q9UBP9	2.3e-48	193.0	PTB domain-containing engulfment adapter protein 1 OS=Homo sapiens GN=GULP1 PE=1 SV=1	H0Y6R1	4.1e-81	303.5	PTB domain-containing engulfment adapter protein 1 (Fragment) OS=Homo sapiens GN=GULP1 PE=1 SV=1	BAD93127.1	7.0e-80	303.5	GULP, engulfment adaptor PTB domain containing 1 variant, partial [Homo sapiens]
MSTRG.9056	257.00	0.00	0.00	0.00	0.00	0.00	19.13	0.00	0.00	0.00	0.00	5.2646827717264	1.90276701792107e-06	0.000181663509757651	9606.ENSP00000353654	1.1e-45	188.0	NOG00016	[R]	GO:0005198|structural molecule activity; GO:0005201|extracellular matrix structural constituent; GO:0030020|extracellular matrix structural constituent conferring tensile strength; GO:0005488|binding; GO:0005515|protein binding	GO:0044422|organelle part; GO:0044446|intracellular organelle part; GO:0044432|endoplasmic reticulum part; GO:0005788|endoplasmic reticulum lumen; GO:0043233|organelle lumen; GO:0070013|intracellular organelle lumen; GO:0044421|extracellular region part; GO:0043230|extracellular organelle; GO:1903561|extracellular vesicle; GO:0070062|extracellular exosome; GO:0044420|extracellular matrix componen…	GO:0032502|developmental process; GO:0048646|anatomical structure formation involved in morphogenesis; GO:0001525|angiogenesis; GO:0045765|regulation of angiogenesis; GO:0016525|negative regulation of angiogenesis; GO:0001704|formation of primary germ layer; GO:0001706|endoderm formation; GO:0035987|endodermal cell differentiation; GO:0048856|anatomical structure development; GO:0009653|anatomica…	K06237|COL4A|http://www.genome.jp/dbget-bin/www_bget?ko:K06237	P08572	2.5e-48	188.0	Collagen alpha-2(IV) chain OS=Homo sapiens GN=COL4A2 PE=1 SV=4	A0A024RDW8	8.6e-48	188.0	Collagen, type IV, alpha 2, isoform CRA_a OS=Homo sapiens GN=COL4A2 PE=3 SV=1	AAH80644.1	1.5e-46	188.0	COL4A2 protein, partial [Homo sapiens]
MSTRG.5668	1780.00	0.79	0.32	1.46	0.00	0.00	0.64	0.00	0.00	0.25	0.00	-1.60612946499343	1.93156573613229e-06	0.000183800351542529	61853.ENSNLEP00000017116	5.7e-176	623.6	NOG13407	[S]	GO:0098772|molecular function regulator; GO:0030234|enzyme regulator activity; GO:0019207|kinase regulator activity; GO:0019887|protein kinase regulator activity; GO:0005488|binding; GO:0005515|protein binding; GO:0019899|enzyme binding; GO:0019900|kinase binding; GO:0019901|protein kinase binding	GO:0044422|organelle part; GO:0044446|intracellular organelle part; GO:0031984|organelle subcompartment; GO:0098827|endoplasmic reticulum subcompartment; GO:0005789|endoplasmic reticulum membrane; GO:0044432|endoplasmic reticulum part; GO:0005623|cell; GO:0044464|cell part; GO:0044424|intracellular part; GO:0043229|intracellular organelle; GO:0043231|intracellular membrane-bounded organelle; GO:0…	GO:0044699|single-organism process; GO:0044710|single-organism metabolic process; GO:0044712|single-organism catabolic process; GO:0000422|autophagy of mitochondrion; GO:1903599|positive regulation of autophagy of mitochondrion; GO:1901526|positive regulation of mitophagy; GO:0098779|positive regulation of mitophagy in response to mitochondrial depolarization; GO:1904925|positive regulation of au…	K08331|ATG13|http://www.genome.jp/dbget-bin/www_bget?ko:K08331	O75143	1.4e-174	610.1	Autophagy-related protein 13 OS=Homo sapiens GN=ATG13 PE=1 SV=1	A8KAP4	5.0e-179	626.7	Autophagy-related protein 13 OS=Homo sapiens PE=2 SV=1	NP_001192051.1	2.3e-178	628.6	autophagy-related protein 13 isoform h [Homo sapiens] &gt;BAG57445.1 unnamed protein product [Homo sapiens]
MSTRG.19162	2538.00	4.06	0.00	0.00	0.00	0.00	0.00	0.00	0.37	0.00	0.91	-1.55064187750691	2.11127076548376e-06	0.000200235156506576	9606.ENSP00000375844	0.0e+00	1426.8	NOG23785	[O]	GO:0005488|binding; GO:0005515|protein binding; GO:0000149|SNARE binding; GO:0008092|cytoskeletal protein binding; GO:0003824|catalytic activity; GO:0016787|hydrolase activity; GO:0008233|peptidase activity; GO:0070011|peptidase activity, acting on L-amino acid peptides; GO:0004175|endopeptidase activity; GO:0004197|cysteine-type endopeptidase activity; GO:0004198|calcium-dependent cysteine-type …	GO:0005623|cell; GO:0044464|cell part; GO:0044424|intracellular part; GO:0043229|intracellular organelle; GO:0043231|intracellular membrane-bounded organelle; GO:0005739|mitochondrion; GO:0005737|cytoplasm; GO:0044444|cytoplasmic part; GO:0005829|cytosol; GO:0005886|plasma membrane; GO:0005622|intracellular; GO:0071944|cell periphery; GO:0016020|membrane; GO:0043226|organelle; GO:0043227|membrane…	GO:0044699|single-organism process; GO:1902578|single-organism localization; GO:0044765|single-organism transport; GO:0008643|carbohydrate transport; GO:0015749|monosaccharide transport; GO:0008645|hexose transport; GO:0015758|glucose transport; GO:0046323|glucose import; GO:0046326|positive regulation of glucose import; GO:0046324|regulation of glucose import; GO:0010827|regulation of glucose tr…	K08579|CAPN10|http://www.genome.jp/dbget-bin/www_bget?ko:K08579	Q9HC96	0.0e+00	1426.8	Calpain-10 OS=Homo sapiens GN=CAPN10 PE=1 SV=2	B7WPF5	0.0e+00	1380.5	Calpain-10 OS=Homo sapiens GN=CAPN10 PE=3 SV=1	Q9HC96.2	0.0e+00	1426.8	RecName: Full=Calpain-10; AltName: Full=Calcium-activated neutral proteinase 10; Short=CANP 10 &gt;AAX88944.1 unknown [Homo sapiens]
AC019066.3	1188.00	0.56	0.16	0.05	0.12	0.02	0.03	0.00	0.05	0.05	0.00	-2.59757924734064	2.14737532080461e-06	0.000202987207717774	--	--	--	--	--	--	--	--	--	--	--	--	--	--	--	--	--	--	--	--	--
VWA1	1387.35	0.01	0.01	0.00	0.04	0.00	0.32	0.00	0.00	0.01	0.00	3.08907131621218	2.18134055641455e-06	0.000205472111852465	--	--	--	--	--	GO:0005488|binding; GO:0005515|protein binding; GO:0042802|identical protein binding	GO:0031974|membrane-enclosed lumen; GO:0043233|organelle lumen; GO:0070013|intracellular organelle lumen; GO:0005788|endoplasmic reticulum lumen; GO:0005576|extracellular region; GO:0044421|extracellular region part; GO:0044420|extracellular matrix component; GO:0005604|basement membrane; GO:0031012|extracellular matrix; GO:0005578|proteinaceous extracellular matrix; GO:0005614|interstitial matri…	GO:0009987|cellular process; GO:0016043|cellular component organization; GO:0032989|cellular component morphogenesis; GO:0000902|cell morphogenesis; GO:0000904|cell morphogenesis involved in differentiation; GO:0090171|chondrocyte morphogenesis; GO:0003414|chondrocyte morphogenesis involved in endochondral bone morphogenesis; GO:0003429|growth plate cartilage chondrocyte morphogenesis; GO:0043062…	--	Q6PCB0	5.0e-248	855.5	von Willebrand factor A domain-containing protein 1 OS=Homo sapiens GN=VWA1 PE=1 SV=1	A0A024R091	1.5e-227	789.3	von Willebrand factor A domain containing 1, isoform CRA_c OS=Homo sapiens GN=VWA1 PE=4 SV=1	NP_073745.2	2.9e-246	855.5	von Willebrand factor A domain-containing protein 1 isoform 1 precursor [Homo sapiens] &gt;Q6PCB0.1 RecName: Full=von Willebrand factor A domain-containing protein 1; Flags: Precursor &gt;AAH59409.1 Von Willebrand factor A domain containing 1 [Homo sapiens] &gt;EAW56198.1 von Willebrand factor A domain containing 1, isoform CRA_b [Homo sapiens]
MSTRG.19965	2220.00	0.03	0.10	0.05	0.87	0.08	0.04	2.52	0.10	0.02	0.07	1.55909011026836	2.18801040831652e-06	0.000205472111852465	5306.JGI71482	2.7e-10	73.6	NOG163573	[S]	--	--	--	--	--	--	--	--	Q6ZPC1	1.7e-14	80.5	cDNA FLJ26089 fis, clone RCT06287 OS=Homo sapiens PE=2 SV=1	EAX05501.1	4.9e-29	132.9	hCG2038360, partial [Homo sapiens]
[truncated: 616 more rows]
