# Supplementary material for: Transcriptome-wide map of N6-methyladenosine (m6A) profiling in coronary artery disease (CAD) with clopidogrel resistance
Source: Clin Epigenetics. 2023 Dec 15;15:194. doi: 10.1186/s13148-023-01602-w (PMC10722764; doi:10.1186/s13148-023-01602-w)
Supplement: Supplementary file 2 — Additional file 2: STable 2. Differential lncRNA expression in CR and non-CR patients. [file 13148_2023_1602_MOESM2_ESM.xls]

GeneID	Length	R17_expression	R32_expression	R22_expression	R38_expression	R25_expression	R6_expression	R7_expression	R9_expression	R10_expression	R14_expression	logFC	Pvalue	FDR
MSTRG.442.1	1232	146.02	0.00	0.00	0.00	93.00	0.00	0.00	0.00	0.00	0.00	-14.4896311484383	5.60078185029235e-115	1.0109037854321e-110
ENST00000508832.2	1519	0.04	0.39	0.08	253.01	0.23	0.10	0.04	0.35	0.41	0.66	-6.81160954500913	2.36849835441247e-70	1.22142332280692e-66
MSTRG.4698.1	2788	0.01	0.00	0.00	0.00	0.00	2.49	2.53	2.61	5.04	0.01	9.45263674060326	2.35848091811081e-67	1.02165619803091e-63
MSTRG.60.1	1196	0.00	0.00	0.00	12.76	14.81	0.00	0.00	0.00	0.02	0.00	-9.76654946318808	1.56584221135698e-63	5.8473947627971e-60
ENST00000618132.1	725	0.00	0.00	0.00	58.51	0.00	0.00	0.00	0.00	0.00	0.00	-10.9217613286047	1.9480326134511e-62	6.80529483568712e-59
MSTRG.28025.1	4165	0.00	0.00	0.00	0.00	0.00	0.00	2.95	0.04	0.00	0.00	10.0750940498939	4.30189898711917e-49	9.31756905418115e-46
MSTRG.25730.1	655	15.85	0.00	0.00	0.00	0.00	0.00	0.00	0.00	0.00	0.00	-9.31493479192027	1.26295538419723e-40	1.84828400387869e-37
MSTRG.16.1	880	7.09	9.59	0.00	0.00	3.94	0.00	0.00	0.00	316.31	0.00	3.92265991617977	5.28725562182947e-33	5.35129565253873e-30
MSTRG.520.1	371	31.01	0.00	0.00	0.00	0.00	0.00	0.00	0.00	0.00	0.00	-8.58350605579541	9.49612776607076e-32	8.56993877128666e-29
ENST00000586051.1	906	1.41	0.00	0.00	9.28	0.88	0.00	0.19	0.00	0.00	0.00	-5.43894173533627	3.8902711928539e-31	3.39758717017182e-28
MSTRG.139.1	355	0.00	0.00	0.00	0.00	0.00	0.00	0.00	0.00	0.00	30.26	8.42548621601825	4.55309443115506e-30	3.70738281591255e-27
MSTRG.31063.1	491	2.91	0.41	0.57	13.52	0.34	0.00	0.29	0.09	188.06	0.06	3.71209080557244	5.43955850252154e-29	4.20773162563623e-26
MSTRG.5647.1	2272	0.24	0.00	0.00	0.62	0.73	0.00	0.00	0.00	0.00	0.00	-8.17204060457486	3.82545243729301e-27	2.49566986234388e-24
ENST00000609955.1	700	0.00	0.00	0.00	7.70	0.00	0.00	0.00	0.00	0.00	0.00	-7.95450599454249	7.48567601826001e-25	4.3120679259228e-22
MSTRG.27333.1	558	0.00	0.00	8.01	0.00	0.00	0.00	0.00	0.00	0.00	0.00	-7.85178740146928	7.30213588639331e-24	3.8018851343887e-21
MSTRG.25838.1	359	0.00	0.00	0.00	0.00	0.00	0.00	2.02	11.33	0.00	6.99	7.78057614527294	2.37448020867959e-23	1.17957205816131e-20
MSTRG.28045.1	1730	0.00	0.00	1.62	0.00	0.00	0.00	0.00	0.00	0.00	0.00	-7.7775221247138	3.8358597730696e-23	1.85450120528726e-20
MSTRG.13347.2	451	0.00	10.07	0.00	0.00	0.00	0.00	0.00	0.00	0.00	0.00	-7.66429616266154	5.8454849150629e-22	2.43956959999696e-19
MSTRG.13347.1	527	0.00	6.84	0.00	0.00	0.00	0.00	0.00	0.00	0.00	0.00	-7.57042959877695	4.67480024363824e-21	1.73377454515427e-18
MSTRG.4498.1	1326	0.00	0.00	0.00	0.00	0.00	1.87	0.00	0.00	0.00	0.00	7.4856382345228	1.36710668824676e-20	4.95157812409267e-18
MSTRG.3107.1	1537	0.00	0.62	0.00	0.00	0.32	6.46	0.00	0.86	1.29	0.55	3.08429366445794	1.48180773245119e-19	4.92251074213296e-17
MSTRG.673.1	781	4.19	0.03	0.00	0.51	20.91	1.87	0.00	0.06	1.26	0.13	-3.03124280346804	1.82541629806931e-19	5.9904631338095e-17
MSTRG.13920.3	420	0.58	0.00	14.44	0.00	0.18	0.11	0.10	0.28	0.00	0.14	-4.58616762185666	2.24615066789963e-19	7.23955752175175e-17
MSTRG.25948.1	540	0.00	0.00	0.00	0.00	0.00	0.00	0.00	4.25	1.46	0.00	7.33982677758369	2.96395966827716e-19	9.41304915647342e-17
MSTRG.9215.1	399	2.11	21.16	3.17	16.19	59.29	0.41	3.55	1.40	4.94	2.68	-2.97123104802725	9.18799927686533e-19	2.74868389416411e-16
ENST00000551108.1	963	3.43	0.00	0.00	0.00	0.06	0.11	0.00	0.00	0.00	0.05	-4.38157856549459	1.59349286783275e-18	4.70214996225654e-16
MSTRG.16773.1	1190	0.00	0.00	0.00	0.00	1.58	0.00	0.00	0.00	0.00	0.00	-7.28002396091472	1.72623741953859e-18	5.03893820987469e-16
MSTRG.12607.2	1974	0.50	0.75	0.51	0.00	0.23	0.00	0.00	0.14	0.00	0.00	-3.8021787399207	2.76971431933243e-18	7.9773665405964e-16
ENST00000571197.1	3177	0.13	0.02	0.02	2.35	0.00	0.00	0.00	0.03	0.00	0.14	-3.38291503078758	1.93332176551778e-17	5.04508467273526e-15
MSTRG.14742.1	494	0.00	0.00	0.00	0.00	0.54	11.12	0.08	0.00	0.00	0.21	3.97645109996724	2.93257326705693e-17	7.45506935514547e-15
MSTRG.13184.2	1312	0.00	0.00	0.00	0.00	0.00	0.00	0.62	0.00	0.54	0.07	6.97329975390993	2.63908282135521e-16	5.99165855810238e-14
ENST00000559621.1	748	0.00	0.00	2.75	0.00	0.00	0.00	0.00	0.00	0.00	0.00	-6.92184622486148	7.19271286534184e-16	1.52983096782528e-13
MSTRG.2551.2	934	0.35	0.96	0.00	6.02	0.00	0.10	0.15	0.35	0.08	0.00	-3.11364033290286	1.86242262651061e-15	3.81272061929286e-13
MSTRG.25831.1	1210	237.50	37.36	0.00	1.49	23.87	565.56	444.62	609.77	41.92	0.83	2.36777552655815	7.08943989582049e-15	1.34458490885775e-12
MSTRG.7033.1	796	0.00	0.00	1.98	0.00	0.00	0.00	0.00	0.00	0.00	0.00	-6.56497689410532	2.19324985999924e-13	3.34535474420392e-11
MSTRG.13776.1	2157	1.38	0.92	0.05	1.62	0.05	0.28	6.27	6.22	2.10	2.03	2.22221245400903	7.82211651563834e-13	1.08603067971483e-10
ENST00000624628.1	24137	0.00	0.01	0.00	0.09	0.01	0.00	0.00	0.00	0.00	0.00	-3.40264883949993	9.52406329319796e-13	1.31558413061246e-10
MSTRG.6175.1	908	4.39	88.83	2.20	4.60	2.34	3.68	2.39	7.68	6.54	2.66	-2.16570943058264	1.43681669840161e-12	1.94259052646818e-10
ENST00000626089.2	792	0.00	0.54	0.00	0.00	1.00	0.00	0.00	0.00	0.00	0.00	-6.46141062424105	3.35261321486924e-12	4.21200232850904e-10
MSTRG.711.1	656	0.00	0.00	0.00	0.00	0.00	0.33	0.00	0.00	1.83	0.00	6.41820780674365	3.35261321486924e-12	4.21200232850904e-10
MSTRG.21062.1	1832	1.01	0.84	1.43	0.78	0.75	0.41	0.14	0.27	0.13	0.00	-2.32218935329443	4.69828104180272e-12	5.8349202259526e-10
ENST00000511918.5	828	0.00	0.00	0.00	0.00	0.00	0.00	0.60	0.65	0.00	0.21	6.37994775441476	5.01232272718078e-12	6.09219418701201e-10
ENST00000532599.5	615	0.00	0.00	0.00	0.00	0.00	0.00	2.05	0.00	0.28	0.00	6.34807653302283	7.51848409077111e-12	8.92787009971653e-10
ENST00000561409.1	953	0.00	0.00	0.00	0.00	0.00	0.00	0.00	1.14	0.00	0.00	6.30853613464771	1.13156982780292e-11	1.3050530998056e-09
ENST00000561471.1	454	0.00	0.00	1.50	6.34	0.00	0.00	0.00	0.00	0.35	0.00	-4.078028216774	1.21319433960631e-11	1.39770312980857e-09
MSTRG.25390.2	445	0.00	0.08	3.61	0.00	0.63	0.00	0.00	0.00	0.00	0.00	-6.26751095170701	1.70890137260034e-11	1.9338263641288e-09
ENST00000444126.5	4605	0.00	0.00	0.00	0.00	0.00	0.00	0.04	0.08	0.03	0.03	6.25091330272575	2.58977836878609e-11	2.83869067030424e-09
MSTRG.2713.1	537	20.67	22.07	20.24	0.00	0.00	0.00	15.90	0.00	0.00	0.00	-2.08360019488228	2.93399053522909e-11	3.18695525579909e-09
ENST00000562166.1	1838	0.44	0.00	0.05	0.00	0.00	0.00	0.00	0.00	0.00	0.00	-6.23685215126657	3.93862126919549e-11	4.14515965956069e-09
MSTRG.25419.1	2589	0.15	0.19	0.19	0.00	0.13	1.31	0.85	0.93	0.18	0.09	2.24743608339471	4.2155708976802e-11	4.4151785873808e-09
MSTRG.25546.1	3434	3.18	1.33	2.94	1.69	1.46	0.00	0.00	1.32	0.00	1.05	-2.03632011032291	4.83645348375876e-11	5.00734767186557e-09
MSTRG.4947.4	1870	0.14	0.16	0.00	0.00	0.38	0.00	0.00	0.00	0.04	0.00	-3.99904035925231	5.88093299518822e-11	6.04825754650431e-09
ENST00000414659.5	2539	0.00	0.00	0.00	0.00	0.00	0.07	0.00	0.07	0.00	0.16	6.16794230557157	6.01157983192996e-11	6.06738163540249e-09
ENST00000579981.1	782	1.22	0.00	0.00	0.00	0.17	0.00	0.00	0.00	0.00	0.00	-6.20424474001555	9.20922867870122e-11	8.92858217536820e-09
MSTRG.22980.1	1519	0.00	0.00	0.00	0.00	0.00	0.00	0.00	0.00	0.56	0.00	6.14531105159042	9.20922867870122e-11	8.92858217536820e-09
MSTRG.25828.1	1296	3.12	2.72	124.67	195.84	160.83	586.42	379.33	511.27	293.58	0.00	1.93394497029161	1.07589921029079e-10	1.03753856525068e-08
MSTRG.3784.1	934	0.00	0.09	0.00	0.03	1.53	0.00	0.00	0.02	0.02	0.08	-3.76361714450297	1.10678445904467e-10	1.06447895005952e-08
MSTRG.20571.1	863	11.52	11.07	13.75	0.43	1.71	8.81	0.55	0.57	0.36	0.51	-1.98906669214997	1.10928916361083e-10	1.06594125343743e-08
MSTRG.429.1	674	1.11	2.25	0.66	21.61	1.99	1.49	0.42	3.13	0.00	0.21	-2.09441414083696	1.2310067157714e-10	1.17767759091148e-08
ENST00000475197.1	1328	0.04	1.25	0.03	0.02	0.01	0.03	0.02	0.03	0.01	0.05	-3.26264184685464	2.18175956420652e-10	1.96754036914133e-08
ENST00000590740.2	5084	0.03	0.00	0.06	1.41	0.05	0.03	0.06	0.07	0.00	0.09	-2.21640766123777	2.5316985549133e-10	2.27340652324122e-08
ENST00000391625.2	3894	0.00	0.06	0.04	0.71	0.07	0.07	0.01	0.01	0.02	0.00	-2.50602815651949	4.04260469143613e-10	3.48565221069878e-08
ENST00000456189.2	417	0.00	0.00	0.00	0.00	0.00	2.22	0.00	0.00	0.00	1.81	5.99726988810384	5.26793138708252e-10	4.38168892085629e-08
ENST00000560522.1	795	0.12	0.00	0.00	0.00	0.18	0.13	0.28	1.13	0.43	0.69	2.91484164039711	6.5888701837668e-10	5.42865524202204e-08
MSTRG.143.1	1144	0.00	1.91	0.39	0.76	1.12	0.00	0.53	0.00	0.00	0.30	-2.31483577086871	8.50218916887277e-10	6.83558335732922e-08
ENST00000412788.5	2281	0.09	0.99	0.00	0.09	0.10	0.00	0.00	0.05	0.18	0.00	-2.45727100631941	8.63170758607152e-10	6.91916657839527e-08
MSTRG.27249.2	1138	9.05	17.12	11.04	11.80	152.26	10.08	21.44	4.71	7.17	13.41	-1.82851306675356	1.03805508414415e-09	8.22966423078144e-08
MSTRG.11197.1	2479	0.65	1.86	0.00	0.00	0.00	0.00	0.00	0.60	0.00	0.00	-2.07987644397342	1.0636799688821e-09	8.42048873611519e-08
MSTRG.866.1	346	0.00	0.00	0.00	0.00	0.00	0.00	0.00	6.65	0.00	0.00	5.96494989591753	1.29021271536029e-09	1.00161201593303e-07
MSTRG.181.1	1279	0.00	13.12	0.00	0.00	4.05	0.09	4.90	0.00	0.00	0.00	-1.87742570662075	1.49650099304867e-09	1.15348805368824e-07
MSTRG.14892.1	1636	0.00	0.00	0.00	0.00	0.08	0.28	0.00	0.23	0.00	0.30	3.13769714500577	2.11725803004096e-09	1.57588024482004e-07
ENST00000561083.1	2231	0.03	0.01	0.01	0.55	0.03	0.02	0.00	0.02	0.01	0.00	-3.46109340768807	2.24255970265837e-09	1.66456645345504e-07
MSTRG.25390.1	449	0.17	0.00	5.84	0.22	0.77	0.00	0.00	0.24	0.16	0.35	-3.08380585235225	2.40520115211329e-09	1.78040781933876e-07
MSTRG.209.1	907	0.00	219.11	216.08	110.81	102.62	0.00	0.00	0.00	183.07	0.00	-1.7793951203293	2.47609468592947e-09	1.82788786712623e-07
ENST00000628263.2	755	0.00	0.00	0.00	0.00	0.00	0.47	0.77	0.00	0.00	0.00	5.89598665577453	3.21294350609365e-09	2.29064470003896e-07
MSTRG.6237.1	1050	0.00	0.00	0.00	0.00	0.00	0.00	0.42	0.00	0.13	0.18	5.84289210109705	3.21294350609365e-09	2.29064470003896e-07
MSTRG.9372.1	963	0.84	1.21	0.00	3.74	2.86	0.45	0.00	0.00	0.00	1.33	-2.09261287255068	4.69594041012055e-09	3.2894667700803e-07
ENST00000607670.1	837	0.00	0.09	0.13	0.16	0.02	0.83	0.13	0.98	0.00	0.59	2.875929356396	4.85756022453775e-09	3.3960900069499e-07
ENST00000616213.4	9943	0.09	0.13	0.21	0.71	0.32	0.01	0.00	0.23	0.00	0.10	-1.86829007113365	4.92322984550824e-09	3.43978128612361e-07
ENST00000569407.1	927	0.38	0.12	0.14	1.08	0.04	0.02	0.00	0.07	0.00	0.03	-3.48634104511977	5.03608052654058e-09	3.48659161561323e-07
ENST00000588828.1	791	0.00	0.48	0.00	0.84	0.00	0.00	0.00	0.00	0.00	0.00	-5.89446348028963	5.10291027438407e-09	3.48659161561323e-07
ENST00000600671.1	5134	0.00	0.01	0.00	0.17	0.00	0.00	0.00	0.00	0.00	0.00	-4.75986393183793	5.26232720475589e-09	3.58195466352133e-07
ENST00000627981.1	923	35.74	37.53	21.74	33.38	22.12	70.29	39.13	32.71	38.77	265.52	1.73164410031152	6.29932787222144e-09	4.23458728274421e-07
ENST00000625598.1	923	35.74	37.53	21.74	33.38	22.12	70.29	39.13	32.71	38.77	265.52	1.73164410031152	6.29932787222144e-09	4.23458728274421e-07
ENST00000631211.1	923	35.74	37.53	21.74	33.38	22.12	70.29	39.13	32.71	38.77	265.52	1.73164410031152	6.29932787222144e-09	4.23458728274421e-07
ENST00000539348.5	447	2.82	2.59	0.12	0.00	0.64	0.06	0.00	0.16	0.08	0.40	-3.02660190034447	7.21058469052237e-09	4.82618961461564e-07
MSTRG.2553.1	354	0.36	4.60	2.23	16.88	1.94	0.55	1.96	1.46	0.43	0.13	-2.33355442167271	7.28958351342160e-09	4.87605148962017e-07
MSTRG.19966.1	3182	0.13	0.15	0.04	0.83	0.08	0.09	3.18	0.15	0.06	0.20	1.80812951486149	1.30825058744722e-08	8.18476635575876e-07
MSTRG.168.1	841	136.26	187.83	440.29	262.71	139.64	201.04	0.00	63.18	0.00	95.71	-1.68395592857431	1.49051615747007e-08	9.26086849049791e-07
ENST00000437551.5	2390	0.15	2.14	0.10	0.09	0.13	0.11	0.18	0.08	3.66	4.11	1.72883266297586	1.9378543792552e-08	1.17833732653465e-06
ENST00000512942.6	699	0.00	0.00	0.00	0.00	0.00	0.00	0.00	1.18	0.00	0.00	5.69369706699505	2.09979584402585e-08	1.24058641966516e-06
ENST00000583516.1	3140	0.04	0.13	0.06	1.05	0.16	0.06	0.05	0.07	0.05	0.05	-2.07869728457305	2.22342780782731e-08	1.31005624524737e-06
ENST00000563812.2	2787	0.13	0.00	0.00	0.00	0.08	0.00	0.00	0.00	0.00	0.00	-5.72606040627128	3.39596611811589e-08	1.91846398918873e-06
ENST00000623548.1	1126	0.00	0.00	0.00	0.00	0.00	0.63	0.00	0.00	0.00	0.00	5.67953583637444	3.39596611811589e-08	1.91846398918873e-06
ENST00000616469.4	10069	0.00	0.00	0.00	0.00	0.00	0.06	0.00	0.00	0.00	0.00	5.67953583637444	3.39596611811589e-08	1.91846398918873e-06
MSTRG.3468.1	2283	0.00	0.00	0.00	0.00	0.14	0.15	0.00	0.00	0.30	0.33	2.32183932411291	3.81028524406292e-08	2.13470590166083e-06
ENST00000517998.1	696	0.00	0.00	0.33	0.00	0.00	0.65	0.27	0.10	0.60	0.74	3.16855030925406	7.77789954011081e-08	4.12495302936259e-06
MSTRG.6511.2	547	12.78	2.50	15.28	6.04	6.33	7.54	0.00	0.00	3.91	2.36	-1.68129676456877	8.3576356837038e-08	4.41511470245067e-06
ENST00000567058.1	1337	0.00	0.15	0.00	0.77	0.07	0.01	0.00	0.04	0.00	0.02	-3.29485300056999	1.04804120368065e-07	5.36890587482494e-06
ENST00000622229.1	3380	0.00	0.51	0.14	0.06	0.17	0.00	0.00	0.07	0.00	0.13	-2.11434547783	1.14873970964097e-07	5.8487971600977e-06
MSTRG.75.1	1152	546.20	101.91	248.56	24.30	41.04	34.87	13.86	238.68	37.17	10.70	-1.56468255636681	1.27992403819976e-07	6.48319240602814e-06
ENST00000439875.1	7380	0.01	0.00	0.00	0.08	0.00	0.00	0.00	0.00	0.00	0.00	-5.5891932469668	1.47874980333147e-07	7.32918483760115e-06
ENST00000557223.1	663	0.00	0.00	0.00	0.00	0.00	0.50	0.00	0.64	0.00	0.00	5.53694997756125	1.47874980333147e-07	7.32918483760115e-06
ENST00000500634.2	876	0.00	0.00	0.00	0.00	0.00	0.18	0.00	0.16	0.29	0.15	5.52598762230387	1.47874980333147e-07	7.32918483760115e-06
ENST00000630918.1	3363	0.00	0.04	0.00	0.36	0.05	0.03	0.00	0.02	0.02	0.00	-2.64866573799248	1.83191100154879e-07	8.93642494701475e-06
MSTRG.13382.1	642	0.00	0.00	0.00	4.62	1.96	7.24	3.69	0.00	5.72	1.75	1.66908856076663	1.8944447727418e-07	9.21656743525812e-06
ENST00000420118.1	461	17.50	9.00	4.03	0.00	26.48	0.00	6.81	2.14	3.13	6.49	-1.64139178907666	2.27721125621111e-07	1.09064004169998e-05
MSTRG.1919.1	2850	0.00	0.00	0.58	1.19	0.00	1.67	0.85	0.00	0.69	1.33	1.65354910993945	2.33172930848006e-07	1.11143026932727e-05
ENST00000643920.1	4449	0.00	0.00	0.00	0.00	0.00	0.00	0.00	0.00	0.11	0.00	5.47327314112464	2.4389769483519e-07	1.1340981004668e-05
ENST00000566864.1	719	0.00	0.31	0.00	1.89	0.15	0.10	0.03	0.03	0.03	0.04	-2.88907035861871	2.61015877587319e-07	1.20799040509386e-05
ENST00000549411.1	743	1.63	0.06	0.00	0.00	0.04	0.24	0.00	0.00	0.00	0.00	-2.88217396887839	2.61015877587319e-07	1.20799040509386e-05
ENST00000550906.1	654	2.55	0.00	0.00	0.00	0.00	0.12	0.04	0.00	0.00	0.22	-2.76903404232333	2.92294213831514e-07	1.34584584103306e-05
ENST00000429829.5	19275	0.00	0.00	1.68	16.08	0.00	0.00	0.00	1.92	0.00	2.36	-1.50764375097024	3.70944258893558e-07	1.68153116204005e-05
ENST00000411427.3	1116	0.24	0.09	0.22	1.00	0.30	0.65	0.20	0.15	3.63	0.62	1.72368287078881	4.26288480911515e-07	1.87587717711473e-05
MSTRG.16432.1	648	0.00	1.12	11.75	0.00	3.15	2.23	1.12	1.09	1.12	0.00	-1.62061989798855	5.47750221125289e-07	2.36049176072361e-05
ENST00000638012.1	3757	0.02	0.01	0.09	0.01	0.05	0.05	0.18	0.04	0.30	0.10	2.00166311236607	6.29187691077853e-07	2.68050787541177e-05
ENST00000439725.5	1929	0.17	0.08	0.00	0.00	0.00	0.00	0.00	0.00	0.00	0.00	-5.4097388763843	6.73927840991974e-07	2.80167713888932e-05
ENST00000609983.1	662	0.00	0.00	0.76	0.00	0.35	0.00	0.00	0.00	0.00	0.00	-5.34970437725389	6.73927840991974e-07	2.80167713888932e-05
MSTRG.296.1	496	4.96	1.78	0.00	0.12	28.45	21.06	39.13	21.46	27.24	0.00	1.49110796310021	7.22786006475581e-07	2.98758905943815e-05
ENST00000630798.1	724	0.07	0.24	0.00	1.54	0.12	0.00	0.07	0.00	0.10	0.00	-3.10203792684496	8.62437016116553e-07	3.51518551363787e-05
ENST00000333145.9	2319	2.32	0.09	0.99	0.25	0.81	0.16	0.48	0.38	0.53	0.00	-1.53824570339184	1.03449844462623e-06	4.1532000327255e-05
ENST00000594715.5	729	0.00	0.23	0.47	0.15	0.21	0.00	0.00	0.03	0.00	0.01	-4.20573252006916	1.10299045105324e-06	4.37556326163532e-05
ENST00000588672.1	2190	0.00	0.01	0.01	0.36	0.04	0.00	0.01	0.01	0.01	0.00	-3.46531219931175	1.15900643332018e-06	4.4811053446213e-05
ENST00000553141.1	785	0.37	0.23	0.94	1.46	0.45	0.31	0.35	0.13	0.00	0.00	-1.99355417759771	1.19209535510564e-06	4.59100848422902e-05
ENST00000425033.1	3458	0.05	0.00	0.00	0.00	0.00	0.00	0.00	0.00	0.16	0.11	2.60505935594708	1.21083159499283e-06	4.65819603592694e-05
MSTRG.24954.1	2054	1.44	0.00	0.60	0.00	0.00	1.67	0.57	1.10	0.85	1.75	1.53971456592091	1.49456000743107e-06	5.66520372995294e-05
ENST00000553639.1	4701	0.04	0.08	0.05	0.72	0.05	0.05	0.07	0.04	0.06	0.01	-1.6898572717433	1.87566931675043e-06	6.91715531966364e-05
MSTRG.9056.1	257	0.00	0.00	0.00	0.00	0.00	19.13	0.00	0.00	0.00	0.00	5.25722028188737	1.90276701792107e-06	6.91715531966364e-05
ENST00000423408.5	1211	0.00	0.00	0.00	0.00	0.00	0.00	0.20	0.19	0.00	0.00	5.2407206448738	1.90276701792107e-06	6.91715531966364e-05
ENST00000623374.1	7632	0.02	0.02	0.01	0.01	0.16	0.01	0.00	0.03	0.00	0.01	-2.00226517659161	2.14060346930543e-06	7.73244807578056e-05
ENST00000412730.1	1188	0.56	0.16	0.05	0.12	0.02	0.03	0.00	0.05	0.05	0.00	-2.60370398411314	2.14737532080461e-06	7.7517385913952e-05
ENST00000501122.2	22743	0.96	2.65	1.03	15.51	1.21	1.53	0.93	1.67	0.97	1.36	-1.39555328354157	2.27570556093655e-06	8.19042238043152e-05
MSTRG.5668.1	1780	0.79	0.32	1.46	0.00	0.00	0.64	0.00	0.00	0.25	0.00	-1.59389961461504	2.30947440165522e-06	8.30643772174206e-05
ENST00000329015.2	2141	0.07	0.34	0.02	0.04	0.02	0.00	0.36	0.29	0.73	0.24	1.69018637256771	2.39636282348477e-06	8.5733897698086e-05
MSTRG.15340.1	612	2.16	4.16	1.42	8.15	2.33	0.67	0.34	1.31	2.41	0.75	-1.55304759812694	2.53427502255672e-06	9.03413784286069e-05
MSTRG.7092.1	1616	0.39	0.31	0.05	1.83	0.18	0.05	0.01	0.02	0.59	0.01	-1.70942737756111	2.67834344436246e-06	9.49439874470303e-05
MSTRG.19965.1	2220	0.03	0.10	0.05	0.87	0.08	0.04	2.52	0.10	0.02	0.07	1.54481613819913	2.81488590663833e-06	9.93614355102034e-05
ENST00000540226.1	586	0.25	1.93	0.69	0.07	0.67	1.93	1.53	1.37	6.85	0.05	1.64017372172967	2.85395218923943e-06	0.000100492373336214
MSTRG.23298.1	388	1.19	1.87	0.65	1.71	0.20	4.26	2.30	4.30	3.13	4.41	1.75479985797839	3.04026188692816e-06	0.000106483894342423
ENST00000638681.1	9771	0.01	0.01	0.04	0.49	0.05	0.05	0.03	0.02	0.03	0.03	-1.59345666275967	3.08156644287523e-06	0.000107895673940387
ENST00000630276.1	683	0.00	0.00	0.00	0.87	0.20	0.00	0.00	0.00	0.00	0.00	-5.25085162370013	3.22413300258848e-06	0.000109764447547413
ENST00000624627.3	1604	0.28	0.00	0.00	0.00	0.00	0.00	0.00	0.00	0.00	0.00	-5.23688669357386	3.22413300258848e-06	0.000109764447547413
ENST00000512856.1	993	0.07	0.32	0.25	1.30	0.06	0.09	0.18	0.00	0.06	0.05	-2.15760253495434	3.51131611287441e-06	0.000119092229802646
ENST00000393264.2	2379	0.01	0.02	0.01	0.20	0.01	0.01	0.00	0.00	0.00	0.00	-4.09408031389816	4.57629095835504e-06	0.000150819843465008
ENST00000560750.1	1093	0.00	0.00	0.00	0.00	0.00	0.13	0.00	0.27	0.00	0.00	5.11141732296666	5.49464920159444e-06	0.000175634158776822
ENST00000558831.5	1784	0.15	0.20	0.25	0.89	0.15	0.14	0.03	0.13	0.07	0.04	-1.74533504270243	5.72335806825847e-06	0.000182031361339242
ENST00000515150.1	481	0.07	0.00	0.20	0.19	0.12	0.49	0.14	0.41	0.34	2.04	2.62325955597261	5.8116920072668e-06	0.000184515683851939
ENST00000567093.1	3455	0.02	0.07	0.04	0.60	0.08	0.07	0.03	0.05	0.05	0.01	-1.76628186667952	6.06768046666062e-06	0.000191635408788815
MSTRG.122.1	235	0.00	0.00	1733.49	2285.83	1722.95	0.00	0.00	0.00	2658.95	0.00	-1.34167768590558	6.14619970832115e-06	0.000193885477312073
ENST00000587426.5	715	1.02	1.47	0.72	13.89	2.00	1.40	1.25	1.06	0.67	1.31	-1.45484258333242	6.84325442867054e-06	0.000214251830473346
ENST00000448195.5	774	0.00	0.09	0.46	0.35	0.16	0.00	0.00	0.00	0.00	0.06	-3.50799093263619	7.06339459111659e-06	0.000220062537583303
ENST00000442749.2	1640	0.10	0.02	0.00	0.00	0.01	0.05	0.00	0.01	0.28	0.31	2.23974733053227	7.27179697690308e-06	0.000225775953386094
ENST00000502027.1	2141	0.06	0.28	0.15	1.88	0.15	0.21	0.16	0.20	0.06	0.07	-1.53734696966395	8.14312925722133e-06	0.000249115346338995
MSTRG.36.1	431	4358.02	0.00	5971.90	15639.69	1282.98	1997.04	948.04	1169.13	1888.16	3427.69	-1.30336868234942	9.33502108693759e-06	0.00027749814857883
ENST00000599475.1	978	0.25	0.20	0.00	0.00	0.00	0.00	0.00	0.00	0.00	0.00	-5.09350642169023	9.41939863130477e-06	0.00027749814857883
MSTRG.2552.1	1069	0.00	0.95	0.25	2.72	0.39	0.23	0.27	0.65	0.00	0.04	-1.59119837271623	9.70370661727211e-06	0.000285253151960939
ENST00000601801.3	3524	0.00	0.00	0.00	0.00	0.51	0.57	0.12	0.34	0.28	0.18	1.42439528766	1.05612873224084e-05	0.000308619852095936
ENST00000608335.1	7063	0.02	0.04	0.01	0.08	0.01	0.01	0.00	0.01	0.00	0.00	-2.33311451584614	1.05956159619823e-05	0.000309122528614989
ENST00000628917.2	490	0.00	0.00	0.00	0.00	0.27	0.88	0.72	0.00	0.32	0.69	2.75322384909501	1.09471100622577e-05	0.000318519137910334
ENST00000530045.5	2643	0.03	0.09	0.08	0.50	0.10	0.03	0.03	0.07	0.02	0.03	-1.86882944887458	1.20254203245775e-05	0.000345859255994385
ENST00000623342.1	2481	0.08	0.07	0.01	1.10	0.01	0.06	0.03	0.04	0.08	0.09	-1.72488301207617	1.21299190782652e-05	0.000347979262648955
ENST00000535544.1	2815	0.06	0.02	0.04	0.29	0.08	0.03	0.05	0.03	0.00	0.00	-2.03717573697522	1.34776288814513e-05	0.000383593507843798
MSTRG.3662.1	4224	0.05	0.17	0.25	0.68	0.26	0.10	0.07	0.21	0.05	0.03	-1.44592645049594	1.37926753103756e-05	0.000390916400264965
ENST00000644804.1	2101	0.09	0.13	0.16	0.93	0.24	0.10	0.14	0.06	0.05	0.08	-1.61633795826531	1.48540197060611e-05	0.00041913259981438
ENST00000420902.1	2975	0.07	0.21	0.27	1.44	0.20	0.18	0.07	0.18	0.17	0.06	-1.44469704670437	1.52169094296049e-05	0.000427589627293328
ENST00000573866.2	637	130.46	8.85	104.54	75.21	9.57	424.15	6.95	4.77	12.25	320.44	1.27246277102718	1.56502963825935e-05	0.000438691765351632
MSTRG.496.1	432	0.78	2.98	0.38	1.07	0.95	0.00	0.00	0.83	0.03	0.48	-2.13606624321492	1.59671712412315e-05	0.000443158634621393
ENST00000412639.2	985	0.07	0.33	0.00	0.00	0.02	0.00	0.00	0.00	0.00	0.00	-5.01127031377604	1.62450498134097e-05	0.000443158634621393
MSTRG.9370.1	625	0.00	48.15	26.42	38.07	45.51	106.67	99.88	88.16	75.67	11.14	1.27085537620839	1.65583397052217e-05	0.000451006528349269
MSTRG.66.1	361	3.51	8.65	2.14	8.14	3.34	0.12	5.26	1.47	0.00	1.35	-1.59352841371298	1.71089217650879e-05	0.000464367867536833
ENST00000414002.5	430	403.62	80.34	128.06	61.17	450.40	823.77	470.25	790.54	406.17	373.53	1.26319804285222	1.74246945196026e-05	0.000471402627453132
ENST00000523648.5	748	0.85	1.44	1.54	18.85	2.51	1.67	1.40	1.10	1.32	2.32	-1.3581137083216	1.74483618759597e-05	0.000471925024405327
ENST00000646243.1	2994	0.24	0.00	0.00	3.98	1.88	0.00	0.24	0.34	0.48	0.82	-1.33411143492029	1.92625900074501e-05	0.000517012827605199
ENST00000590657.1	2671	0.01	0.03	0.02	0.12	0.02	0.00	0.00	0.00	0.00	0.01	-3.92159709877004	1.96928651529554e-05	0.000527102947257652
ENST00000606892.1	730	0.43	0.16	0.73	0.00	0.09	0.00	0.07	0.00	0.18	0.00	-2.40559730397814	2.2684750141307e-05	0.000599187244220241
ENST00000478860.5	602	0.00	0.14	0.09	0.00	0.00	0.23	0.45	0.00	0.31	0.70	2.92687346517494	2.29677782703945e-05	0.000605481625017197
MSTRG.430.1	654	0.00	0.00	0.00	0.00	0.00	0.00	0.00	0.00	0.75	0.00	4.92897077518452	2.81899393820933e-05	0.00071646507282872
ENST00000496600.5	435	0.51	0.28	0.54	0.51	0.00	0.00	0.00	0.00	0.00	0.00	-4.89273340538104	2.81899393820933e-05	0.00071646507282872
ENST00000454935.1	2551	0.04	0.08	0.03	0.31	0.04	0.02	0.01	0.01	0.04	0.01	-2.07286015772105	3.2208272829997e-05	0.00080783377502957
ENST00000568752.1	3971	0.00	0.02	0.00	0.20	0.01	0.01	0.00	0.00	0.01	0.00	-2.63379829528897	3.22996255252091e-05	0.00080783377502957
ENST00000462305.5	773	0.00	0.51	0.59	0.00	0.00	0.00	0.54	0.20	0.52	2.04	1.76045247180451	3.31884840953794e-05	0.00082815209068968
ENST00000424943.1	2755	0.05	0.05	0.04	0.20	0.11	0.01	0.02	0.03	0.02	0.02	-1.98954451090509	3.35939644462033e-05	0.00083615076388555
ENST00000637474.1	1985	0.03	0.00	0.04	0.01	0.08	0.08	0.11	0.01	0.38	0.06	1.99939602127733	3.43271969646983e-05	0.000851660509161274
ENST00000578482.1	267	0.00	11.16	2.55	24.52	2.71	0.00	0.00	0.00	7.11	2.67	-2.02123895121702	3.83896473317165e-05	0.000944444626859511
ENST00000343999.1	2816	0.03	0.02	0.04	0.41	0.08	0.06	0.00	0.02	0.05	0.02	-1.80474169296292	3.85100554568586e-05	0.000946976604395085
ENST00000594927.1	2409	0.10	0.32	0.32	0.93	0.21	1.62	0.32	0.41	1.48	0.35	1.29989504223261	4.02324354179572e-05	0.000985749281905678
ENST00000514519.1	560	1.04	3.58	1.98	33.14	3.80	2.89	2.00	3.20	2.56	3.66	-1.28161297721862	4.19543536735311e-05	0.00102631323366359
ENST00000519375.1	569	0.05	0.05	0.14	2.96	0.09	0.05	0.00	0.15	0.00	0.33	-2.25723875456055	4.43220583647667e-05	0.00107645248546104
ENST00000613780.4	10143	0.03	0.81	0.00	0.01	1.11	0.01	0.06	0.52	0.25	0.00	-1.23494139843667	4.70903655328355e-05	0.0011375637353879
MSTRG.5127.1	702	0.00	2.01	0.00	0.00	0.00	3.42	0.00	1.48	0.00	1.09	1.45152592946759	4.7884361041688e-05	0.00115018496948279
ENST00000623197.1	865	0.00	0.05	0.00	0.97	0.00	0.00	0.00	0.05	0.03	0.00	-3.08955740411861	4.81239564448864e-05	0.00115018496948279
ENST00000537068.5	629	0.46	0.21	0.57	0.00	0.08	0.00	0.00	0.00	0.00	0.12	-3.00447346059024	4.81239564448864e-05	0.00115018496948279
ENST00000493797.1	323	3.11	0.00	0.38	2.68	1.53	0.00	0.30	0.00	0.78	0.00	-2.69012046107913	4.84742596867681e-05	0.00115018496948279
MSTRG.19858.1	1076	1.52	0.45	0.45	0.30	0.71	1.29	1.34	0.82	1.55	3.19	1.29789635166949	4.8526304957201e-05	0.00115018496948279
ENST00000514269.1	2565	0.01	0.03	0.00	0.07	0.03	0.00	0.00	0.00	0.00	0.00	-4.91806898764279	4.92272075776853e-05	0.00115018496948279
MSTRG.16602.1	211	0.00	0.00	0.00	0.00	0.00	67.98	0.00	3.79	0.00	0.00	4.88413762281393	4.92272075776853e-05	0.00115018496948279
MSTRG.13258.1	234	0.00	0.00	0.00	0.00	0.00	29.35	0.00	0.00	0.00	0.00	4.8821082176103	4.92272075776853e-05	0.00115018496948279
MSTRG.18873.1	263	0.00	0.00	0.00	0.00	0.00	12.45	0.00	0.00	0.00	0.00	4.8821082176103	4.92272075776853e-05	0.00115018496948279
MSTRG.8236.1	2830	0.00	0.00	0.00	0.00	0.00	0.12	0.00	0.00	0.00	0.00	4.8821082176103	4.92272075776853e-05	0.00115018496948279
ENST00000577841.1	634	0.00	0.00	0.00	0.00	0.00	0.80	0.00	0.00	0.00	0.00	4.8821082176103	4.92272075776853e-05	0.00115018496948279
ENST00000635841.1	1734	0.00	0.00	0.00	0.00	0.00	0.01	0.00	0.18	0.00	0.00	4.84367925528029	4.92272075776853e-05	0.00115018496948279
MSTRG.26416.2	616	0.00	0.00	0.00	0.00	0.00	0.78	0.00	0.00	0.00	0.00	4.80846030340389	4.92272075776853e-05	0.00115018496948279
MSTRG.2976.1	279	0.00	0.00	0.00	0.00	0.00	8.14	0.00	0.00	0.00	0.00	4.80846030340389	4.92272075776853e-05	0.00115018496948279
ENST00000521404.5	1426	0.00	0.00	0.00	0.00	0.00	0.00	0.00	0.00	0.16	0.07	4.79760854566695	4.92272075776853e-05	0.00115018496948279
ENST00000605917.1	4461	0.02	0.00	0.02	0.02	0.01	0.00	0.00	0.00	0.00	0.00	-4.79508837649053	4.92272075776853e-05	0.00115018496948279
ENST00000494680.6	544	0.00	0.00	0.00	0.00	0.02	0.00	0.00	0.00	0.94	0.00	4.77398490245713	4.92272075776853e-05	0.00115018496948279
ENST00000634769.1	583	0.00	0.00	0.97	0.00	0.00	0.00	0.00	0.00	0.00	0.00	-4.70834323518906	4.92272075776853e-05	0.00115018496948279
MSTRG.300.2	808	4.94	3.85	0.00	486.56	1.55	0.67	407.13	0.00	13.18	364.78	1.19092430195962	4.95887606047799e-05	0.00115489557386134
ENST00000498714.1	3539	0.06	0.15	0.05	1.00	0.18	0.15	0.05	0.08	0.09	0.10	-1.39574632741124	5.08534228877593e-05	0.00118231478854718
ENST00000555688.1	1763	0.03	0.06	0.06	0.84	0.13	0.06	0.10	0.00	0.00	0.09	-1.83706502498178	5.09725972142394e-05	0.00118432276076234
MSTRG.408.2	431	1.47	0.00	0.40	0.00	0.00	0.00	0.00	0.00	6.91	0.00	1.87807496480857	5.25117416706514e-05	0.00121747197087666
ENST00000558593.1	507	0.00	0.00	0.00	0.00	0.04	0.35	0.30	0.13	0.26	0.35	3.7320983944787	5.31754893807196e-05	0.00122996428833285
ENST00000341011.11	2303	0.03	0.06	0.08	0.18	0.04	0.02	0.01	0.01	0.01	0.02	-2.37268548743251	5.46124922363414e-05	0.00126077903628796
ENST00000444816.1	621	0.91	0.43	0.56	0.65	0.49	0.13	0.67	0.00	0.00	0.00	-1.82234973008124	5.48408122995457e-05	0.00126416360340392
ENST00000478759.2	1365	0.50	0.13	0.20	0.40	0.51	0.04	0.20	0.17	0.08	0.05	-1.59915942020773	5.9564058170292e-05	0.0013669313930091
ENST00000605357.5	737	0.14	0.00	0.14	0.09	0.00	0.22	0.20	0.78	0.07	0.32	2.22802195986338	5.96470546210756e-05	0.00136729411840106
ENST00000504032.1	2787	1.43	3.20	2.62	31.09	3.37	3.37	2.71	2.55	2.66	3.25	-1.18555737096336	6.01015942931165e-05	0.00137664176302186
ENST00000449175.1	5984	0.34	0.27	0.00	0.00	0.00	0.26	0.00	0.00	0.00	0.00	-1.35120476100067	6.19502007965695e-05	0.00141479522257809
ENST00000417835.1	1630	0.00	0.13	0.00	0.09	0.11	0.18	0.00	0.38	0.08	0.38	1.59620528925287	6.41686678830609e-05	0.0014614532191512
ENST00000642872.1	1848	0.00	0.42	0.24	0.70	0.26	0.23	0.00	0.13	0.18	0.00	-1.45906026305073	6.94856316265815e-05	0.00156771165888172
ENST00000617191.1	1098	0.22	0.29	0.44	0.89	0.18	0.15	0.13	0.11	0.04	0.12	-1.68013086927403	7.32134785358977e-05	0.00164053938992832
MSTRG.8002.1	754	1.35	1.75	4.12	0.84	1.90	2.65	1.12	0.00	0.39	0.14	-1.28649981683471	7.34380160012953e-05	0.00164454991333256
ENST00000585369.1	768	0.03	0.03	0.04	0.98	0.03	0.00	0.00	0.02	0.07	0.00	-2.99646823679954	7.36513438730362e-05	0.0016456330016843
MSTRG.27282.1	310	0.00	0.25	0.00	0.98	0.00	0.26	0.50	1.04	5.39	0.83	2.69830559245836	7.37599042455453e-05	0.0016456330016843
MSTRG.29006.1	704	0.00	0.18	0.08	0.00	0.00	0.52	0.21	0.17	0.62	0.00	2.41212048105579	7.54710635922268e-05	0.00168069387266786
MSTRG.21720.1	3898	0.00	0.00	0.15	0.30	0.19	0.11	0.10	0.00	0.00	0.00	-1.48902453077083	7.85530361323028e-05	0.00174359081799218
ENST00000510505.1	812	2.89	7.59	3.02	48.59	4.85	6.13	4.68	4.33	4.04	4.74	-1.18289947343786	8.01304263660716e-05	0.00177678227963556
ENST00000602344.1	396	1.86	0.00	0.00	0.00	0.00	0.00	0.00	0.00	0.00	0.00	-4.79006645324021	8.65205466516894e-05	0.00185320987345557
ENST00000614777.1	393	0.00	0.43	0.10	1.66	0.00	0.00	0.00	0.00	0.00	0.00	-4.7732356664281	8.65205466516894e-05	0.00185320987345557
MSTRG.26061.1	822	0.00	0.00	0.00	0.00	0.00	0.00	0.00	0.46	0.00	0.00	4.76651086346157	8.65205466516894e-05	0.00185320987345557
ENST00000422740.1	595	0.15	0.00	0.13	0.00	0.46	0.00	0.00	0.00	0.00	0.00	-4.7599214285139	8.65205466516894e-05	0.00185320987345557
ENST00000504081.1	565	0.00	0.05	0.15	1.09	0.05	0.00	0.00	0.01	0.00	0.06	-3.72912207324942	8.79143872255111e-05	0.00187712470011316
ENST00000414790.6	2348	0.12	4.00	0.29	0.00	0.08	0.24	0.55	0.18	0.92	0.10	-1.2231720445748	8.84640339013695e-05	0.00188676580580118
ENST00000424995.1	2189	0.10	0.27	0.19	1.58	0.33	0.16	0.14	0.20	0.16	0.15	-1.34291723799363	8.99469053061981e-05	0.00191674341933098
MSTRG.17380.1	681	0.00	2.68	8.78	10.65	2.45	14.66	12.20	10.66	8.94	5.42	1.19051310830745	9.01649486499904e-05	0.0019202562987216
MSTRG.300.1	867	592.09	564.19	0.00	0.00	318.24	262.51	0.00	0.00	440.77	0.00	-1.14724904223776	9.0994287532549e-05	0.00193502999299975
ENST00000369492.4	1011	0.00	0.00	0.05	0.09	0.00	0.42	0.11	0.13	0.07	0.07	2.60679228469442	9.3867150343026e-05	0.00198118045479406
ENST00000376398.6	5070	0.02	0.00	0.00	0.03	0.06	0.19	0.11	0.00	0.03	0.01	1.54821411410976	9.77809247721772e-05	0.00205816968496165
ENST00000619653.1	526	0.29	0.34	0.42	8.41	0.93	0.73	0.56	0.53	0.51	0.72	-1.47160730152771	0.000100925299864574	0.00211680325103718
ENST00000629603.2	874	0.00	0.00	0.15	0.00	0.00	0.00	0.24	0.18	0.30	0.13	2.74888289962656	0.000102851294025437	0.00215181490835766
ENST00000356047.4	781	0.00	0.16	0.21	2.32	0.24	0.25	0.07	0.19	0.10	0.13	-1.74054417078802	0.000106136700901476	0.00221041926169736
ENST00000601203.1	4374	0.02	0.02	0.01	0.18	0.00	0.02	0.01	0.00	0.01	0.00	-2.08380970881244	0.000108188330013566	0.00223722806705159
ENST00000546324.1	1695	0.22	0.12	0.03	0.17	0.04	0.04	0.00	0.03	0.03	0.02	-2.05741940348607	0.000108188330013566	0.00223722806705159
MSTRG.17889.1	1426	0.97	0.08	0.24	1.26	1.11	1.46	1.52	2.42	1.32	1.13	1.20071140049672	0.000108913992748502	0.0022505151228185
ENST00000645563.1	3297	0.00	0.00	0.25	0.75	0.00	0.00	0.00	0.00	0.00	0.26	-1.52566627572316	0.000113545373163523	0.00233330355448139
ENST00000611769.4	838	0.36	0.67	4.22	0.33	2.02	1.76	0.40	0.74	0.25	0.18	-1.25566222507815	0.000123251327517388	0.0025146242963118
ENST00000356006.3	2136	0.52	0.16	0.17	1.53	0.34	2.22	1.16	1.23	0.13	0.76	1.18932582690031	0.000123293779615013	0.00251501660523402
ENST00000490357.1	1834	0.18	0.20	0.27	3.10	0.23	0.39	0.21	0.25	0.25	0.24	-1.27303949976515	0.000127137450233062	0.00258175085513588
ENST00000434786.2	1615	0.12	0.32	0.19	2.95	0.22	0.38	0.20	0.15	0.23	0.27	-1.30783367098974	0.000131121838128217	0.00265668299007173
MSTRG.21730.1	1699	3.89	0.00	0.00	0.00	0.00	0.00	0.00	1.67	0.00	0.00	-1.23586257948794	0.000140874600958056	0.00283308371130059
ENST00000509655.2	1992	0.00	0.11	0.04	1.42	0.18	0.18	0.03	0.12	0.10	0.09	-1.42105465693939	0.000143681315316172	0.00288684818617442
ENST00000446442.1	2192	0.00	0.02	0.00	0.39	0.03	0.02	0.02	0.02	0.01	0.01	-2.13093899707864	0.000144406775675887	0.00289766095582653
MSTRG.28335.1	1084	0.83	0.49	0.27	3.09	0.00	2.25	1.74	1.32	1.70	1.95	1.19793343556014	0.000148434657349573	0.00295602531773841
ENST00000636386.1	2708	0.14	0.20	0.19	2.30	0.20	0.18	0.15	0.19	0.22	0.28	-1.23819221174236	0.000148640060879067	0.00295602531773841
ENST00000558980.1	660	0.10	0.07	0.15	1.11	0.05	0.12	0.06	0.00	0.00	0.06	-2.57840415844759	0.000150079014359175	0.00295602531773841
ENST00000610049.1	647	0.00	0.62	0.00	0.00	0.00	0.00	0.00	0.00	0.00	0.00	-4.6835834406506	0.000153074813306835	0.00295602531773841
ENST00000562405.1	532	0.00	0.00	0.00	0.00	0.00	0.14	0.33	0.00	0.44	0.00	4.67852147761386	0.000153074813306835	0.00295602531773841
ENST00000554669.6	577	0.00	0.00	0.00	0.00	0.00	0.00	0.80	0.00	0.00	0.00	4.67366174377505	0.000153074813306835	0.00295602531773841
ENST00000626632.2	708	0.00	0.00	0.00	0.00	0.00	0.25	0.00	0.10	0.19	0.00	4.67025295612102	0.000153074813306835	0.00295602531773841
MSTRG.11337.1	710	0.00	0.00	0.00	0.00	0.00	0.41	0.14	0.00	0.00	0.00	4.65467155897401	0.000153074813306835	0.00295602531773841
ENST00000645839.1	838	0.00	0.00	0.00	0.00	0.00	0.00	0.00	0.00	0.00	0.42	4.57437639636954	0.000153074813306835	0.00295602531773841
ENST00000630863.2	954	0.16	0.53	0.08	0.00	0.31	0.00	0.28	0.00	0.00	0.00	-1.98864227526156	0.000166733368423446	0.00319283919186148
ENST00000609630.1	2415	0.02	0.05	0.02	0.30	0.04	0.04	0.00	0.04	0.01	0.01	-1.98791742009399	0.000166733368423446	0.00319283919186148
ENST00000435343.1	723	0.00	0.00	0.00	0.19	0.13	0.35	0.48	0.12	0.13	0.24	2.08930381138814	0.000166841591441458	0.00319283919186148
ENST00000448389.1	390	1.06	0.75	1.03	0.34	0.46	3.83	1.48	1.92	1.71	2.26	1.58367457856842	0.000170412143059148	0.00325524647999704
ENST00000425371.2	777	0.03	0.14	0.35	0.00	0.19	0.02	0.02	0.00	0.00	0.00	-3.164108368357	0.000170908699300748	0.00325743197808408
ENST00000468186.5	3253	0.00	0.02	0.00	0.34	0.00	0.31	0.08	0.07	0.07	0.19	1.35840842742527	0.000183718959424358	0.00347165039780497
ENST00000610681.1	4241	0.12	0.14	0.23	1.89	0.43	0.18	0.30	0.17	0.22	0.15	-1.17121913529083	0.000188160741343207	0.00354445219072951
ENST00000559992.5	583	0.00	0.18	0.08	0.00	0.00	0.00	0.00	0.72	0.30	0.64	2.52677399669163	0.000192066496126844	0.00360735922035254
ENST00000624710.1	2904	0.00	0.00	0.00	0.01	0.07	0.19	0.08	0.08	0.01	0.00	1.76599052860808	0.00019257923786122	0.00361385568244996
ENST00000510619.2	704	0.30	0.43	0.36	0.54	0.09	0.04	0.11	0.14	0.07	0.04	-1.95575801385193	0.000196538613790821	0.00368068484996207
ENST00000421019.1	686	1.39	1.22	0.77	1.46	0.96	2.88	1.48	2.35	4.33	1.94	1.19968814010718	0.000217183741966817	0.00403087069752158
ENST00000429224.1	738	0.24	0.07	0.10	0.09	0.09	0.23	0.49	0.52	0.71	0.07	1.79790917589012	0.000224586685018136	0.00415686884989302
ENST00000627172.2	995	0.25	0.31	0.12	2.83	0.31	0.43	0.17	0.40	0.14	0.07	-1.35576205461853	0.000225833358299033	0.00417922921571293
ENST00000612997.1	2127	0.34	0.83	0.54	6.80	0.76	0.79	0.60	0.49	0.60	0.88	-1.13175247317252	0.000227499188958875	0.00420675896779723
ENST00000572818.2	1486	0.16	0.34	0.02	0.56	0.00	0.20	0.00	0.00	0.05	0.06	-1.64354656023523	0.000229272097363036	0.00423418333151899
ENST00000632346.1	1026	0.09	0.19	0.06	1.41	0.15	0.19	0.06	0.14	0.07	0.04	-1.62632123578756	0.000241361077873364	0.004430994963447
ENST00000568797.3	3119	0.01	0.03	0.02	0.04	0.03	0.00	0.00	0.01	0.00	0.00	-3.58617387654928	0.000243197951618398	0.00444887928521386
ENST00000419571.1	663	0.00	0.00	0.00	0.00	0.04	0.18	0.12	0.34	0.07	0.00	3.50539436877487	0.000243197951618398	0.00444887928521386
ENST00000599566.5	718	0.33	0.20	0.13	0.38	0.00	0.00	0.00	0.15	0.00	0.00	-2.62888235585402	0.000245961209013051	0.004492598261305
MSTRG.9141.1	567	8.36	40.32	3.35	6.93	3.26	3.37	4.10	3.20	7.97	9.14	-1.11131211524279	0.000255359189726045	0.00464155401318761
ENST00000585065.1	4722	0.04	0.09	0.06	0.97	0.11	0.07	0.07	0.09	0.07	0.12	-1.2290535027614	0.000266512463674993	0.00476265740406748
ENST00000417381.5	552	0.00	0.00	0.00	0.09	0.06	0.76	0.21	0.07	0.22	0.00	3.05766285680666	0.000272429188892928	0.00476265740406748
ENST00000629339.2	870	0.00	0.00	0.00	0.00	0.04	0.08	0.10	0.14	0.14	0.12	3.03933353267471	0.000272429188892928	0.00476265740406748
ENST00000475816.5	524	0.06	0.00	0.00	0.12	0.00	0.00	0.31	0.45	0.47	0.07	3.02317486415945	0.000272429188892928	0.00476265740406748
ENST00000358748.1	3258	0.00	0.01	0.01	0.04	0.03	0.00	0.00	0.00	0.00	0.00	-4.57428911345291	0.0002726645112028	0.00476265740406748
ENST00000417089.6	1090	0.00	0.00	0.00	0.00	0.00	0.28	0.00	0.00	0.00	0.02	4.56824022347713	0.0002726645112028	0.00476265740406748
ENST00000579473.5	585	0.00	0.00	0.00	0.00	0.00	0.16	0.09	0.26	0.00	0.21	4.51205769589623	0.0002726645112028	0.00476265740406748
ENST00000619942.3	411	0.00	0.00	0.00	0.00	0.00	0.00	0.00	0.00	1.36	0.00	4.50496947596346	0.0002726645112028	0.00476265740406748
ENST00000426365.5	498	0.00	0.00	0.00	0.00	0.00	0.00	0.00	0.32	0.00	0.56	4.44043111037277	0.0002726645112028	0.00476265740406748
ENST00000325042.2	1364	0.31	0.06	0.00	0.22	0.02	0.00	0.00	0.00	0.09	0.03	-2.1951942847044	0.000276851375899257	0.00482489485104376
ENST00000507934.1	2209	0.02	0.02	0.04	0.60	0.05	0.02	0.04	0.02	0.06	0.03	-1.65301448315669	0.000283027362778168	0.00492144047518055
ENST00000505532.5	2227	0.01	0.07	0.10	0.06	0.14	0.00	0.00	0.10	0.00	0.00	-1.90756601371636	0.000296226609861582	0.00513291763672147
MSTRG.39.1	311	0.00	0.00	3.70	4.22	0.00	2.33	12.20	1.64	2.79	2.73	1.6466380802101	0.000306179850136214	0.00528434905639649
ENST00000517959.1	917	0.90	0.00	0.00	0.40	0.00	0.00	0.49	1.24	1.34	0.14	1.35670229855645	0.000309030177612522	0.00532909747049773
ENST00000623391.1	6114	0.05	0.13	0.10	0.80	0.08	0.10	0.09	0.09	0.06	0.07	-1.17444231890505	0.000313077039092931	0.00539373067540695
ENST00000398777.3	546	0.28	0.17	0.16	1.78	0.24	0.11	0.06	0.09	0.05	0.15	-2.102042929053	0.00031791843194088	0.00546583497467368
ENST00000489616.1	583	0.24	1.53	0.00	0.21	0.00	0.00	0.50	0.00	0.00	0.00	-1.98666557657155	0.00031791843194088	0.00546583497467368
ENST00000590092.5	1023	0.19	0.15	0.12	0.22	0.21	0.00	0.00	0.00	0.20	0.00	-1.97882210601662	0.00031791843194088	0.00546583497467368
ENST00000591014.1	637	0.26	0.08	0.12	0.85	0.15	0.00	0.04	0.00	0.08	0.09	-2.46410863313288	0.000320481459323235	0.00549942324811742
ENST00000561674.1	1304	0.18	0.14	0.24	0.61	0.11	0.38	0.35	0.51	0.79	0.68	1.28933419824932	0.000323532190048287	0.00554650024591884
ENST00000431157.6	932	1.15	0.74	1.00	0.39	1.71	0.99	2.79	4.92	1.26	1.14	1.14309668711826	0.00032383464822163	0.00555080675273973
ENST00000425493.1	3614	0.00	0.00	0.00	0.24	0.00	0.00	0.00	0.00	0.01	0.02	-2.26293017791669	0.000330198390585128	0.00564291698071754
ENST00000641448.1	1267	0.00	0.00	0.00	0.00	0.30	0.00	0.00	0.22	0.00	0.75	1.50575303429448	0.000334124395207673	0.00570011586380123
MSTRG.30744.1	834	0.77	0.33	0.56	0.63	0.08	0.00	0.00	0.22	0.07	0.41	-1.60488390880915	0.000344741989614833	0.0058664642531942
ENST00000454224.1	8839	0.14	0.22	0.15	1.59	0.22	0.19	0.18	0.17	0.14	0.20	-1.08693301402987	0.000359478312680923	0.00607617658031735
ENST00000592161.1	587	0.00	0.95	0.34	0.00	0.00	0.00	0.00	0.00	0.00	0.23	-2.56068985255726	0.000368391902665165	0.00619974661865216
ENST00000596663.5	3075	0.63	1.37	0.73	11.62	1.05	1.32	1.01	0.98	0.97	1.51	-1.06116304000423	0.000369753103025559	0.00622072115042037
ENST00000609356.1	927	0.00	0.10	0.21	1.87	0.06	0.00	0.02	0.09	0.28	0.15	-1.62690080660962	0.000377747630406933	0.00634241199729445
ENST00000501695.3	2033	0.05	0.04	0.08	0.14	0.03	0.02	0.02	0.00	0.00	0.02	-2.31335064859626	0.000394088902750158	0.00657701522765159
ENST00000562284.1	7000	0.00	0.00	0.01	0.09	0.00	0.01	0.00	0.00	0.00	0.00	-2.1332521850944	0.000394088902750158	0.00657701522765159
ENST00000423551.1	708	0.36	0.35	0.15	0.14	0.42	0.46	1.51	1.20	0.33	0.42	1.38424047571275	0.000400440639022931	0.00665839389584329
ENST00000505668.1	3157	0.01	0.07	0.06	0.43	0.07	0.02	0.04	0.06	0.03	0.03	-1.44465773816509	0.000403596013686634	0.00670262749550801
ENST00000593078.1	1699	0.02	0.07	0.05	0.57	0.04	0.02	0.03	0.04	0.01	0.06	-1.80376580065171	0.000407730188839246	0.00674851727503209
ENST00000591702.1	1873	0.01	0.02	0.00	0.29	0.00	0.02	0.01	0.00	0.00	0.00	-2.8349848958377	0.000411878447910455	0.00679019461027716
ENST00000430312.1	845	0.06	0.08	0.00	0.37	0.20	0.00	0.04	0.03	0.00	0.00	-2.81475958902653	0.000411878447910455	0.00679019461027716
ENST00000612496.1	2533	1.03	2.17	1.49	15.47	1.64	1.88	1.70	1.44	1.50	1.93	-1.04864484783488	0.000414225861188603	0.00682370000962595
ENST00000544214.5	2623	0.02	0.15	0.03	0.37	0.17	0.03	0.02	0.03	0.08	0.07	-1.48745124026838	0.000420059213932323	0.00690718685575688
ENST00000436991.1	2224	0.06	0.04	0.05	0.73	0.14	0.02	0.11	0.01	0.06	0.10	-1.47133017647455	0.000435157659823616	0.00712539499530974
ENST00000603052.1	606	0.00	0.09	0.06	0.93	0.08	0.00	0.00	0.00	0.04	0.05	-3.03425032999486	0.000435303365673425	0.00712539499530974
ENST00000520447.1	1809	0.07	0.17	0.00	0.00	0.07	0.00	0.28	0.09	0.18	0.31	1.40059849325519	0.000447883970488705	0.00731474023043957
ENST00000427447.5	9124	0.57	0.44	0.57	1.32	1.48	0.43	0.25	0.22	0.32	0.69	-1.04477633094502	0.000454119336064794	0.00741098668150586
ENST00000532564.6	1436	0.00	0.02	0.00	0.43	0.05	0.00	0.02	0.02	0.01	0.00	-2.45339389639197	0.00046886791496008	0.00760013766180464
MSTRG.19075.1	1263	1.01	0.32	0.93	0.44	0.84	0.32	0.64	0.62	0.00	0.00	-1.17774938548416	0.000473186245481269	0.00765261873178634
ENST00000598992.5	1005	0.06	0.26	0.05	0.67	0.00	0.19	0.05	0.00	0.00	0.00	-1.91026828028067	0.000481955691805375	0.00765261873178634
ENST00000520023.1	780	0.00	0.05	0.00	0.10	0.26	0.00	0.00	0.00	0.00	0.00	-4.55677913127672	0.000489064916919307	0.00765261873178634
ENST00000563962.5	766	0.06	0.13	0.14	0.04	0.08	0.00	0.00	0.00	0.00	0.00	-4.5042796307194	0.000489064916919307	0.00765261873178634
ENST00000488882.1	1877	0.00	0.02	0.04	0.04	0.04	0.00	0.00	0.00	0.00	0.00	-4.49429020051658	0.000489064916919307	0.00765261873178634
ENST00000555043.1	2469	0.05	0.00	0.06	0.00	0.00	0.00	0.00	0.00	0.00	0.00	-4.43596238087044	0.000489064916919307	0.00765261873178634
ENST00000522715.1	692	0.00	0.00	0.00	0.00	0.00	0.06	0.00	0.09	0.05	0.22	4.42580008810753	0.000489064916919307	0.00765261873178634
ENST00000539975.5	955	0.00	0.00	0.00	0.00	0.00	0.00	0.00	0.00	0.29	0.00	4.40286702659346	0.000489064916919307	0.00765261873178634
ENST00000442928.6	548	0.00	0.00	0.00	0.00	0.00	0.00	0.00	0.15	0.01	0.53	4.33713587597639	0.000489064916919307	0.00765261873178634
MSTRG.449.4	935	129.51	59.27	102.30	93.80	125.23	54.24	61.00	34.85	46.97	48.71	-1.01931426131498	0.000497335407622945	0.00776968195382782
MSTRG.4495.1	2970	0.00	0.11	0.00	4.59	0.00	2.96	0.20	1.72	2.44	0.00	1.03676057753807	0.000530380488461322	0.00823721287514805
ENST00000633154.1	1018	0.00	0.11	0.03	0.75	0.07	0.10	0.00	0.00	0.06	0.02	-1.9966534131665	0.000531366771738174	0.00824661735628508
ENST00000442637.1	762	0.60	0.44	0.00	0.10	0.22	0.85	0.95	0.49	0.42	0.82	1.31206795524858	0.000537953063637309	0.00833927354418352
ENST00000399387.8	1581	0.17	0.54	0.19	1.95	0.09	0.37	0.17	0.09	0.19	0.26	-1.2182460315916	0.000542837226847178	0.00841017171940514
ENST00000517400.5	793	0.27	0.14	0.29	0.06	0.16	0.27	0.54	0.82	0.62	0.37	1.46290070819878	0.000552116590650213	0.00852157928327637
ENST00000591440.5	780	0.05	0.17	0.00	0.56	0.13	0.00	0.00	0.12	0.00	0.00	-2.58490210717446	0.000552310011351452	0.00852157928327637
ENST00000454367.1	813	0.13	0.09	0.04	0.44	0.15	0.06	0.00	0.00	0.03	0.03	-2.53636688470274	0.000552310011351452	0.00852157928327637
ENST00000564527.1	2677	0.01	0.02	0.00	0.01	0.13	0.02	0.02	0.00	0.00	0.00	-2.3307104435469	0.000552310011351452	0.00852157928327637
ENST00000502413.2	1156	0.12	0.26	0.21	1.67	0.33	0.17	0.20	0.20	0.13	0.18	-1.33349494187998	0.000562285522750238	0.00866314880804663
ENST00000464958.1	1056	0.00	0.00	0.00	0.00	0.13	0.00	0.19	0.24	0.22	0.00	2.02413898612572	0.000564895824623847	0.00869100131033728
ENST00000565861.1	601	0.62	0.35	0.68	1.31	0.61	2.17	1.63	1.20	1.40	1.42	1.23454819354258	0.000566182535127465	0.00870832322456526
ENST00000448680.1	491	0.56	0.20	0.95	0.27	0.63	0.20	0.13	0.07	0.00	0.22	-2.00698595792682	0.000593171303246006	0.00907702125990243
ENST00000625513.1	783	0.95	2.03	1.25	15.82	1.99	1.81	2.16	1.46	1.30	1.82	-1.07152185273201	0.000595166777011361	0.00910498393603932
ENST00000562796.1	2764	0.02	0.07	0.04	0.48	0.02	0.06	0.04	0.01	0.03	0.03	-1.4724032306259	0.000603068395835751	0.00920895304504067
ENST00000505089.6	4672	0.33	0.85	0.47	6.23	0.66	0.73	0.62	0.62	0.59	0.77	-1.02409059670801	0.000607739646569411	0.00926982714998323
ENST00000412239.1	570	0.00	0.97	0.86	1.09	0.42	0.00	0.00	0.25	0.00	0.71	-1.68252147616631	0.000619091709133781	0.009425721317637
ENST00000567102.1	1157	0.04	0.13	0.15	0.81	0.17	0.07	0.09	0.09	0.05	0.06	-1.60545915943614	0.000619091709133781	0.009425721317637
ENST00000442252.1	1282	0.56	0.48	0.24	0.53	0.04	0.12	0.29	0.06	0.09	0.11	-1.34354226951167	0.000623428640637578	0.00948908335439033
MSTRG.17561.1	376	0.51	0.70	1.21	9.73	0.73	0.65	2.09	0.00	0.65	0.52	-1.42879817622546	0.000634988932134296	0.00962924338222545
ENST00000583942.1	847	0.00	0.00	0.00	0.65	0.13	0.05	0.00	0.01	0.00	0.03	-2.75429542780216	0.000635938038722991	0.00962924338222545
ENST00000542219.1	3135	0.00	0.00	0.02	0.09	0.04	0.01	0.01	0.00	0.00	0.01	-2.70280688543574	0.000635938038722991	0.00962924338222545
ENST00000507337.1	601	0.15	0.13	0.26	0.69	0.00	0.00	0.00	0.12	0.00	0.00	-2.6812568713213	0.000635938038722991	0.00962924338222545
MSTRG.28451.1	2887	3.82	3.44	0.00	0.00	1.00	6.24	0.00	3.42	2.38	4.77	1.00757853754456	0.000636061976088298	0.00962924338222545
MSTRG.21636.1	637	226.32	10.34	62.61	13.73	8.49	18.84	28.44	17.19	30.73	62.10	-1.0026608122434	0.000639910609447811	0.00968279437763869
ENST00000552885.2	3234	0.21	0.24	0.23	0.24	0.27	0.13	0.06	0.10	0.06	0.16	-1.18122263893474	0.000644741730761777	0.0097504469312355
ENST00000430756.2	2079	0.22	0.30	0.51	2.48	0.57	0.33	0.39	0.23	0.22	0.43	-1.10047162107756	0.000657476006677169	0.00989329187426854
MSTRG.28157.1	345	15.82	6.79	5.00	10.28	15.25	6.80	4.07	6.60	0.00	7.38	-1.12772847972921	0.000657670357094867	0.00989346700818803
MSTRG.660.1	449	0.57	0.17	8.86	9.60	0.00	20.62	15.01	0.00	0.00	3.25	1.11309680893549	0.000682034618886234	0.010222345992529
ENST00000437374.5	896	0.00	0.00	0.00	0.53	0.09	0.00	0.06	0.00	0.00	0.00	-3.02874167774201	0.000697103755228372	0.0103735028088599
ENST00000519412.1	820	0.03	0.00	0.00	0.04	0.00	0.08	0.08	0.17	0.17	0.06	2.88953735481485	0.000697103755228372	0.0103735028088599
ENST00000581362.1	902	0.05	0.32	0.36	2.79	0.20	0.22	0.25	0.15	0.15	0.43	-1.32761970618787	0.000730682429569512	0.0108115841498374
MSTRG.17625.1	2554	0.71	0.01	0.10	0.07	0.41	0.24	1.14	0.84	0.22	0.35	1.07249868412823	0.000749425650778635	0.0110421496975133
ENST00000610778.1	3293	0.02	0.05	0.02	0.26	0.03	0.02	0.02	0.01	0.05	0.00	-1.55222499972321	0.000750967451569279	0.0110498330346667
ENST00000609548.1	397	2.47	3.19	3.37	4.98	4.14	12.21	15.15	5.56	3.37	3.07	1.09562107705157	0.000763421072068574	0.0112178356066131
ENST00000456177.5	2795	0.02	0.03	0.01	0.43	0.03	0.03	0.04	0.03	0.02	0.03	-1.56193029401812	0.000809724236978019	0.011821532498463
ENST00000586394.1	468	0.54	0.22	0.52	0.20	0.70	0.15	0.15	0.22	0.00	0.00	-2.00986604463651	0.000809935290602985	0.011821532498463
ENST00000491862.5	2598	0.32	0.55	0.34	3.53	0.59	0.48	0.45	0.39	0.35	0.47	-1.04105024752531	0.000810126854715102	0.011821532498463
ENST00000569285.1	3377	0.21	0.17	0.20	0.06	0.15	0.31	0.29	0.27	0.31	0.47	1.10426346028875	0.000810543201308927	0.0118252170994142
ENST00000564560.1	748	0.71	0.46	0.67	0.00	0.47	0.23	0.19	0.19	0.06	0.14	-1.49115188175527	0.000852798640549129	0.0123106746970019
ENST00000603672.5	1077	0.09	0.03	0.04	0.93	0.15	0.08	0.06	0.08	0.02	0.08	-1.65036613561176	0.0008622525149435	0.0123183333856258
ENST00000419814.1	2481	0.26	0.01	0.03	0.02	0.19	0.03	0.05	0.02	0.08	0.01	-1.43747959283656	0.000864345104304581	0.0123183333856258
ENST00000438965.1	2481	0.26	0.01	0.03	0.02	0.19	0.03	0.05	0.02	0.08	0.01	-1.43747959283656	0.000864345104304581	0.0123183333856258
ENST00000563994.1	438	0.00	0.00	0.00	1.16	0.22	0.00	0.00	0.00	0.00	0.00	-4.47010135606359	0.000883472107983263	0.0123183333856258
ENST00000627050.2	912	0.00	0.00	0.00	0.00	0.00	0.05	0.00	0.16	0.09	0.00	4.39412390957462	0.000883472107983263	0.0123183333856258
ENST00000578216.1	632	0.00	0.00	0.00	0.00	0.00	0.52	0.00	0.00	0.00	0.05	4.3750813024597	0.000883472107983263	0.0123183333856258
ENST00000598981.5	2242	0.00	0.00	0.00	0.13	0.00	0.00	0.00	0.00	0.00	0.00	-4.36809899375628	0.000883472107983263	0.0123183333856258
ENST00000523658.1	648	0.00	0.00	0.00	0.67	0.00	0.00	0.00	0.00	0.00	0.00	-4.36809899375628	0.000883472107983263	0.0123183333856258
MSTRG.20893.1	203	0.00	0.00	0.00	0.00	0.00	72.42	0.00	0.00	0.00	0.00	4.36748801306548	0.000883472107983263	0.0123183333856258
ENST00000643553.1	5412	0.00	0.00	0.00	0.00	0.00	0.04	0.00	0.00	0.00	0.00	4.36748801306548	0.000883472107983263	0.0123183333856258
ENST00000436922.1	474	0.00	0.00	0.00	0.00	0.00	0.00	0.28	0.12	0.00	0.45	4.31796548613157	0.000883472107983263	0.0123183333856258
ENST00000574016.5	557	0.00	0.00	0.00	0.00	0.00	0.00	0.00	0.64	0.00	0.00	4.2872830863509	0.000883472107983263	0.0123183333856258
ENST00000643953.1	1150	0.00	0.00	0.00	0.00	0.00	0.00	0.00	0.00	0.00	0.22	4.23070127199965	0.000883472107983263	0.0123183333856258
ENST00000621980.1	1223	1.41	0.77	0.51	0.80	0.69	0.15	0.89	0.62	0.00	0.22	-1.11898661621405	0.000915826215052941	0.0127399249563742
ENST00000595586.2	777	0.03	0.30	0.00	1.65	0.14	0.18	0.09	0.11	0.04	0.12	-1.62505187870859	0.000919133513150357	0.0127711679420235
ENST00000632370.1	886	0.00	0.10	0.00	0.88	0.07	0.00	0.08	0.02	0.00	0.08	-2.14018084853553	0.000921292749200751	0.0127774678510149
ENST00000617914.1	470	0.08	0.88	0.52	0.79	0.88	0.37	0.00	0.14	0.36	0.00	-1.77456404906881	0.000934991688302674	0.0129268300620996
MSTRG.600.1	224	57.36	58.98	125.97	71.59	89.20	68.44	52.11	11.36	59.63	37.16	-1.12019188330445	0.000938707022208154	0.0129666091424814
ENST00000641267.1	1254	0.87	0.66	1.12	0.58	0.42	0.51	0.63	0.28	0.27	0.00	-1.10466172449859	0.000938707022208154	0.0129666091424814
MSTRG.13240.1	1046	0.30	0.85	0.32	0.47	0.53	0.35	0.42	0.00	0.21	0.08	-1.25296536822819	0.000941948997419517	0.0129881475474042
ENST00000512290.2	832	0.00	0.00	0.07	0.00	0.00	0.00	0.16	0.35	0.07	0.00	2.99665071114637	0.000983072616038189	0.0134643773904732
ENST00000548347.1	2297	0.03	0.08	0.00	0.07	0.00	0.00	0.00	0.03	0.00	0.00	-2.65393331157534	0.000983072616038189	0.0134643773904732
ENST00000357591.2	911	0.91	1.59	1.12	1.24	0.99	0.76	0.41	0.55	0.55	0.37	-1.11193729025467	0.00099337553372086	0.0135865871179381
ENST00000625338.1	804	0.00	0.08	0.00	0.97	0.00	0.00	0.10	0.00	0.06	0.00	-2.36204110089059	0.00100503150965616	0.0136941233479773
ENST00000624760.1	1714	0.20	0.38	0.38	0.18	0.18	0.05	0.03	0.11	0.12	0.20	-1.27500671335528	0.00107151010282803	0.0144607929535903
ENST00000602971.2	1817	0.00	0.14	0.00	0.00	0.00	0.05	0.18	0.18	0.06	0.03	1.66289844849423	0.00107171386058133	0.0144607929535903
ENST00000553108.1	2208	0.24	0.18	0.44	0.92	0.31	0.10	0.15	0.25	0.18	0.17	-1.11752641892662	0.00107299884935471	0.014474524587658
ENST00000555187.1	3046	0.02	0.10	0.13	0.28	0.13	0.03	0.04	0.04	0.05	0.07	-1.3427478065573	0.00108290613879519	0.0145791152669025
ENST00000511271.5	516	0.00	0.00	0.00	0.87	0.27	0.45	0.82	0.22	0.86	0.66	1.52726087466765	0.00110611238664354	0.0148373775822079
ENST00000421610.2	668	0.08	0.00	0.14	1.37	0.13	0.00	0.00	0.04	0.00	0.29	-2.08346935844798	0.00110633655884177	0.0148373775822079
MSTRG.103.1	546	0.24	8.50	10.06	0.15	9.52	0.19	0.11	0.11	14.03	0.00	-1.01441621761927	0.00111722962288285	0.0149479979345973
ENST00000414383.1	1546	0.04	0.00	0.03	0.23	0.00	0.00	0.00	0.00	0.00	0.03	-2.89986597396677	0.00111858771572335	0.0149479979345973
ENST00000646550.1	899	0.12	0.12	0.22	0.00	0.02	0.00	0.02	0.00	0.03	0.00	-2.87439086477051	0.00111858771572335	0.0149479979345973
ENST00000502521.1	1978	0.01	0.02	0.00	0.10	0.04	0.00	0.00	0.00	0.01	0.00	-3.40393233415292	0.00115138881313402	0.0153126369774237
ENST00000557142.5	492	0.00	0.41	0.25	0.31	0.17	0.00	0.07	0.00	0.00	0.00	-3.3488861719779	0.00115138881313402	0.0153126369774237
ENST00000452844.5	583	0.00	1.10	0.28	0.00	0.00	0.00	0.00	0.12	0.16	0.00	-2.16763047931498	0.00116133804126536	0.0154065037381242
ENST00000457369.1	800	0.14	0.00	0.00	0.07	0.11	0.24	0.17	0.35	0.17	0.18	1.78497449155746	0.00118117971613578	0.0156320467479702
ENST00000413074.1	1313	0.38	0.41	0.48	0.18	0.50	0.23	0.31	0.18	0.06	0.09	-1.19763909036789	0.00118372407693079	0.0156561532285413
ENST00000643779.1	5195	0.11	0.16	0.11	1.19	0.12	0.15	0.10	0.07	0.21	0.13	-1.0343956195379	0.00120036291920546	0.0158568556597066
ENST00000526176.1	574	0.42	0.45	1.42	0.07	0.56	0.25	0.05	0.05	0.15	0.48	-1.53658676535013	0.00120192961696192	0.0158698085587061
ENST00000604956.1	1360	0.11	0.12	0.10	0.53	0.13	0.04	0.09	0.08	0.02	0.06	-1.52848139058933	0.00120192961696192	0.0158698085587061
ENST00000562952.1	5985	0.02	0.03	0.02	0.24	0.05	0.03	0.03	0.02	0.02	0.03	-1.27306824093705	0.00123730646882973	0.0162951892677106
ENST00000628762.2	743	0.00	0.23	0.42	0.00	0.14	0.00	0.00	0.00	0.00	0.12	-2.33661094974406	0.00124409978521416	0.0163454452878688
ENST00000437920.1	750	0.78	0.10	0.14	0.18	0.14	0.03	0.03	0.16	0.00	0.14	-1.8182856851816	0.00124549950612667	0.0163454452878688
ENST00000441749.1	480	0.94	0.28	0.30	0.57	0.54	0.99	0.84	0.83	2.22	1.67	1.32150434882712	0.00126127795616578	0.0165264800412497
ENST00000623199.1	6179	0.07	0.12	0.06	1.46	0.12	0.16	0.14	0.12	0.10	0.19	-1.01292575573263	0.00128986143093737	0.0168419138563773
ENST00000570809.1	1755	0.00	0.06	0.00	0.32	0.03	0.08	0.00	0.00	0.00	0.01	-1.95551347577816	0.0012969254897968	0.0169096849076612
MSTRG.23127.1	860	0.51	1.22	0.28	0.23	0.59	1.32	0.60	1.38	2.28	0.54	1.08664827442375	0.00130897970142921	0.0170319915590506
ENST00000596365.5	682	0.33	0.34	0.00	0.40	0.61	0.13	0.11	0.00	0.00	0.28	-1.75860829232728	0.00134680430782027	0.0174800478571074
ENST00000584683.1	2140	0.02	0.04	0.02	0.35	0.03	0.03	0.03	0.03	0.02	0.01	-1.65227907871153	0.00134680430782027	0.0174800478571074
MSTRG.33.1	636	2.16	1.97	2.61	1.99	2.43	1.55	0.29	2.00	1.00	0.51	-1.0547150350063	0.0014577941154126	0.0187587062170536
ENST00000584258.1	893	0.00	0.08	0.00	0.70	0.07	0.08	0.00	0.00	0.00	0.05	-2.29874511431516	0.00147190055478289	0.0188729508028378
ENST00000627669.1	762	0.00	0.03	0.09	0.81	0.07	0.03	0.03	0.03	0.00	0.07	-2.25429071269859	0.00147190055478289	0.0188729508028378
ENST00000523364.1	989	0.00	0.11	0.00	0.00	0.00	0.25	0.19	0.13	0.00	0.06	2.18580634080158	0.00147190055478289	0.0188729508028378
ENST00000640674.1	884	0.00	0.00	0.04	0.00	0.09	0.19	0.00	0.30	0.00	0.15	2.16571414777909	0.00147190055478289	0.0188729508028378
ENST00000453988.1	706	0.41	0.53	0.11	1.07	0.16	0.13	0.25	0.07	0.10	0.17	-1.50109515603535	0.00149827618279136	0.0191680233303689
ENST00000626526.1	793	0.00	0.12	0.13	0.49	0.00	0.06	0.00	0.00	0.03	0.00	-2.53579037724071	0.00152113121087674	0.0193340230324113
ENST00000561916.2	1095	0.20	0.03	0.00	0.12	0.13	0.15	0.32	0.30	0.11	0.36	1.34937929441861	0.00152495814243994	0.0193607112536549
ENST00000627918.2	1146	0.00	0.12	0.00	0.00	0.09	0.00	0.00	0.00	0.00	0.00	-4.35809339265601	0.00160762957354331	0.0196856458951206
ENST00000524818.1	489	0.01	0.00	0.00	0.00	0.00	0.12	0.00	0.42	0.25	0.02	4.28457155652884	0.00160762957354331	0.0196856458951206
ENST00000628906.2	625	0.08	0.06	0.15	0.09	0.15	0.00	0.00	0.00	0.00	0.00	-4.26347701667696	0.00160762957354331	0.0196856458951206
ENST00000631132.1	1963	0.02	0.01	0.00	0.09	0.01	0.00	0.00	0.00	0.00	0.00	-4.25206120551224	0.00160762957354331	0.0196856458951206
ENST00000601075.5	833	0.00	0.03	0.00	0.36	0.03	0.00	0.00	0.00	0.00	0.00	-4.24822167350877	0.00160762957354331	0.0196856458951206
ENST00000581122.1	1660	0.00	0.00	0.00	0.00	0.00	0.00	0.00	0.00	0.12	0.00	4.17405198429065	0.00160762957354331	0.0196856458951206
ENST00000602736.1	439	0.00	0.00	0.00	0.00	0.00	0.60	0.00	0.08	0.08	0.18	4.16388883302858	0.00160762957354331	0.0196856458951206
ENST00000414890.1	737	0.19	0.53	0.40	3.78	0.48	0.23	0.51	0.51	0.47	0.18	-1.18018808369554	0.00163310035608581	0.0199817236654242
ENST00000626007.2	839	0.17	0.00	0.40	0.28	0.30	0.16	0.00	0.00	0.00	0.14	-1.76165627411091	0.00165833376391539	0.0202378761885261
ENST00000623910.3	631	2.50	0.35	0.70	0.65	1.96	3.85	2.46	2.55	2.06	1.81	1.02380265498828	0.00166244330310455	0.0202537137577603
ENST00000638312.1	5059	0.01	0.00	0.00	0.09	0.01	0.00	0.01	0.00	0.01	0.00	-2.17069457371076	0.00166495267857829	0.0202537137577603
MSTRG.460.3	909	0.00	0.02	0.00	0.17	0.00	0.52	0.00	0.00	0.00	0.18	2.01315527862768	0.00166495267857829	0.0202537137577603
ENST00000432624.2	2030	0.42	0.21	0.35	0.37	0.28	0.18	0.12	0.04	0.23	0.14	-1.11703770397624	0.00168187154769349	0.0204421954129084
MSTRG.23676.1	600	4.18	0.74	2.38	0.82	0.08	4.21	2.06	6.34	3.17	1.24	1.03901174201105	0.00169436005955026	0.020575512111354
ENST00000591222.1	2919	0.11	0.08	0.17	0.65	0.17	0.13	0.13	0.10	0.05	0.07	-1.1198877455589	0.00170993263479361	0.0207529826983759
ENST00000626994.1	552	0.78	0.62	1.25	0.36	1.19	0.42	0.34	0.00	0.49	0.44	-1.32112564018423	0.00178660030699462	0.0215578458881659
ENST00000608972.1	1327	0.02	0.00	0.00	0.28	0.04	0.01	0.00	0.01	0.00	0.00	-2.88821255621687	0.00179799469681974	0.0215893544819667
ENST00000558463.1	472	0.23	0.00	0.10	1.18	0.06	0.00	0.07	0.00	0.00	0.08	-2.81752966488646	0.00179799469681974	0.0215893544819667
ENST00000607419.1	461	0.00	0.08	0.00	0.10	0.00	0.08	0.99	0.00	0.08	0.25	2.74616902895562	0.00179799469681974	0.0215893544819667
ENST00000543515.6	708	1.49	0.04	0.27	0.00	0.83	0.01	0.28	0.52	0.26	0.04	-1.32069143669867	0.00179917932518052	0.0215893544819667
ENST00000620766.4	624	2.08	6.26	2.50	4.84	3.36	1.95	1.43	1.90	0.94	2.78	-1.00182642756185	0.00180353846866738	0.0216344707579533
ENST00000585631.1	1295	0.09	0.17	0.14	0.80	0.16	0.04	0.17	0.09	0.02	0.14	-1.39299440030062	0.00181126657632829	0.0217175515002268
ENST00000503553.3	664	1.90	1.08	3.04	4.25	0.94	0.00	0.49	2.49	2.03	0.00	-1.02344062161553	0.00182327757601263	0.0218302296039728
ENST00000419852.1	552	1.28	0.11	0.08	1.11	0.14	3.45	0.43	1.48	0.16	0.53	1.19520951716006	0.00182493412851593	0.0218302296039728
ENST00000586091.5	678	0.21	0.08	0.69	0.23	0.06	0.11	0.07	0.00	0.12	0.00	-1.80903532561973	0.00182509879251652	0.0218302296039728
ENST00000602091.1	959	0.00	0.05	0.03	0.43	0.11	0.00	0.03	0.00	0.00	0.08	-2.33753686221584	0.00186826578819193	0.0221803761626376
ENST00000629686.2	669	0.22	0.00	0.00	0.41	0.00	0.00	0.05	0.00	0.00	0.00	-3.24109073475095	0.0019469202817463	0.022962718234807
ENST00000446091.1	1524	0.00	0.00	0.00	0.02	0.00	0.05	0.00	0.05	0.08	0.01	3.18520977113393	0.0019469202817463	0.022962718234807
ENST00000442150.1	738	0.00	0.32	0.00	0.99	0.00	0.25	0.00	0.05	0.00	0.00	-1.84925302945975	0.00195564377403045	0.0230279871863001
ENST00000381217.2	2079	0.05	0.03	0.03	0.12	0.08	0.03	0.02	0.02	0.02	0.00	-1.7943003428746	0.00195564377403045	0.0230279871863001
MSTRG.18266.1	3812	0.13	0.57	0.29	0.30	0.22	0.17	0.09	0.09	0.11	0.26	-1.01953039047299	0.00197080071115164	0.0231913325888165
ENST00000429781.1	2825	0.07	0.07	0.06	0.28	0.14	0.07	0.06	0.02	0.04	0.03	-1.27207180568699	0.00202640073119697	0.0237804052980189
ENST00000450238.5	886	1.04	0.39	0.00	0.00	1.27	0.50	0.00	0.05	0.00	0.63	-1.2724450688429	0.00203282239291935	0.023843445669186
ENST00000502589.1	756	1.14	0.86	1.15	0.66	0.50	1.85	1.87	2.40	1.63	1.00	1.04218970786074	0.00209822725739976	0.0244754005889018
ENST00000503470.1	520	0.37	0.00	0.17	0.57	0.46	0.06	0.18	0.00	0.00	0.06	-2.20220264384595	0.0021553800127387	0.025026164239257
ENST00000612725.1	619	0.18	0.13	0.25	1.13	0.27	0.13	0.17	0.09	0.13	0.00	-1.66857877442873	0.00220664893342035	0.0255393024360041
MSTRG.5293.1	443	4.70	2.68	1.54	1.49	0.00	2.11	0.27	10.14	4.89	3.72	1.03660375453681	0.00223405937232205	0.025820671695303
ENST00000580291.5	1152	0.04	0.16	0.05	0.94	0.22	0.09	0.11	0.05	0.11	0.10	-1.39544938827879	0.00224544428703444	0.0259356478784856
ENST00000517664.1	3549	0.01	0.02	0.04	0.25	0.04	0.02	0.02	0.03	0.02	0.02	-1.40480383586029	0.00228281817767049	0.0262916172890571
ENST00000456638.2	1460	0.07	0.00	0.18	0.45	0.00	0.00	0.07	0.12	0.00	0.00	-1.57125355271842	0.00228947990283028	0.0263515267889158
ENST00000622881.1	1040	0.06	0.04	0.18	0.79	0.05	0.06	0.04	0.04	0.06	0.09	-1.62850963158531	0.00231335719753672	0.0265670552560379
ENST00000601562.5	1069	0.05	0.20	0.44	0.03	0.22	0.05	0.04	0.05	0.03	0.09	-1.61234031659473	0.00231335719753672	0.0265670552560379
ENST00000566974.1	2562	0.00	0.18	0.00	0.00	0.13	0.02	0.04	0.02	0.03	0.00	-1.56560164567954	0.0023281596127596	0.0266889354740567
MSTRG.9334.1	1188	0.00	0.26	0.00	0.00	0.57	0.00	0.00	0.00	0.00	0.27	-1.70787945128592	0.00233660760725913	0.0266953536697684
ENST00000595906.2	1614	0.09	0.23	0.21	1.57	0.18	0.12	0.09	0.20	0.09	0.33	-1.13152739075619	0.0023460159443067	0.0267915367188272
ENST00000621982.4	724	0.07	0.03	0.10	0.68	0.18	0.17	0.04	0.00	0.02	0.04	-1.88542028964766	0.00238603727291271	0.0271085073969109
ENST00000618066.1	724	0.07	0.03	0.10	0.68	0.18	0.17	0.04	0.00	0.02	0.04	-1.88542028964766	0.00238603727291271	0.0271085073969109
ENST00000593642.5	565	0.66	0.85	1.46	1.13	0.92	0.41	0.19	0.43	0.45	0.51	-1.22676349290692	0.00259412164072028	0.0292212395676558
ENST00000586452.5	828	0.26	0.37	0.12	0.11	0.26	0.82	0.52	0.67	0.21	0.41	1.19828300944892	0.00259412164072028	0.0292212395676558
ENST00000633808.1	848	0.38	0.94	0.00	0.45	0.18	0.02	0.00	0.62	0.08	0.00	-1.33070560631219	0.00264793733325431	0.0297902577853842
ENST00000581788.1	3017	0.02	0.11	0.10	0.67	0.06	0.08	0.06	0.09	0.05	0.09	-1.11832637857307	0.00267574701902946	0.0300718865891256
ENST00000606754.1	748	0.00	0.26	0.14	1.73	0.26	0.19	0.26	0.13	0.10	0.10	-1.33972037622137	0.00279369078784965	0.0312152356694073
ENST00000602328.1	725	0.11	0.07	0.00	0.74	0.00	0.00	0.10	0.03	0.00	0.00	-2.29988896766405	0.00280552914694296	0.0312152356694073
ENST00000471864.1	756	0.00	0.06	0.00	0.09	0.00	0.11	0.29	0.10	0.20	0.02	2.19551508152831	0.00280552914694296	0.0312152356694073
ENST00000452431.5	1194	0.00	0.06	0.00	0.00	0.00	0.00	0.00	0.07	0.15	0.16	2.17518669054911	0.00280552914694296	0.0312152356694073
ENST00000449713.1	912	0.05	0.05	0.18	0.33	0.02	0.10	0.00	0.00	0.02	0.00	-1.99804740670934	0.00280552914694296	0.0312152356694073
ENST00000642191.1	1945	0.01	0.01	0.02	0.31	0.04	0.05	0.03	0.00	0.02	0.00	-1.73921910152258	0.0028088984966977	0.0312152356694073
ENST00000533528.1	340	0.71	0.35	0.24	0.00	0.29	1.08	1.91	1.25	0.53	1.15	1.71211508710961	0.0028088984966977	0.0312152356694073
ENST00000532845.1	516	1.41	0.38	0.44	0.40	0.95	0.52	0.11	0.56	0.24	0.00	-1.36434740045888	0.00282846815441214	0.0313293151299064
ENST00000629870.1	958	0.38	0.86	1.36	0.26	0.64	0.39	0.00	0.47	0.00	0.74	-1.09615336612501	0.00286850243079818	0.0313293151299064
ENST00000416099.1	723	0.00	0.13	0.11	0.15	0.00	0.17	0.65	0.00	0.17	0.23	1.78526275691641	0.00288326699612861	0.0313293151299064
ENST00000499008.7	2324	0.01	0.05	0.00	0.08	0.02	0.00	0.02	0.00	0.00	0.00	-2.81207924508324	0.00289403961129978	0.0313293151299064
ENST00000528482.6	3679	0.00	0.00	0.00	0.09	0.01	0.01	0.00	0.00	0.00	0.00	-2.81042674826963	0.00289403961129978	0.0313293151299064
ENST00000335142.5	1465	0.00	0.00	0.00	0.04	0.00	0.04	0.01	0.05	0.03	0.08	2.60262003212437	0.00289403961129978	0.0313293151299064
ENST00000611923.1	658	0.01	0.45	2.02	0.04	0.63	0.67	0.27	0.00	0.39	0.00	-1.20864679840484	0.00291058082558687	0.0313293151299064
ENST00000519104.5	2016	0.00	0.06	0.04	0.09	0.00	0.16	0.02	0.18	0.09	0.03	1.47565209683302	0.00292137094462198	0.0313293151299064
ENST00000428083.1	517	0.25	0.06	0.00	0.25	0.57	0.79	0.78	0.77	0.48	0.39	1.38204810203757	0.00292137094462198	0.0313293151299064
MSTRG.25337.1	335	0.00	0.00	0.00	0.00	0.00	0.12	0.15	1.60	0.00	0.00	4.16578007157802	0.00294732088482942	0.0313293151299064
ENST00000626574.2	887	0.00	0.00	0.00	0.00	0.00	0.14	0.14	0.00	0.00	0.00	4.15166074214697	0.00294732088482942	0.0313293151299064
ENST00000538219.1	224	9.47	0.00	2.59	0.00	5.79	0.00	0.00	0.00	0.00	0.00	-4.1302802115586	0.00294732088482942	0.0313293151299064
ENST00000546674.1	676	0.00	0.39	0.00	0.00	0.00	0.00	0.00	0.00	0.00	0.00	-4.12870368900195	0.00294732088482942	0.0313293151299064
ENST00000412203.1	730	0.00	0.03	0.10	0.09	0.15	0.00	0.00	0.00	0.00	0.00	-4.12826256308256	0.00294732088482942	0.0313293151299064
ENST00000606288.1	791	0.15	0.09	0.00	0.00	0.04	0.00	0.00	0.00	0.00	0.01	-4.12808794432666	0.00294732088482942	0.0313293151299064
ENST00000419957.6	2398	0.00	0.01	0.00	0.09	0.00	0.00	0.00	0.00	0.00	0.00	-4.1217911883601	0.00294732088482942	0.0313293151299064
ENST00000413862.5	1543	0.00	0.00	0.00	0.18	0.00	0.00	0.00	0.00	0.00	0.00	-4.12102440691563	0.00294732088482942	0.0313293151299064
ENST00000455531.1	4867	0.00	0.00	0.00	0.05	0.00	0.00	0.00	0.00	0.00	0.00	-4.12102440691563	0.00294732088482942	0.0313293151299064
ENST00000624224.1	7579	0.00	0.00	0.00	0.02	0.00	0.00	0.00	0.00	0.00	0.00	-4.12047070536709	0.00294732088482942	0.0313293151299064
ENST00000514214.1	782	0.10	0.00	0.00	0.17	0.08	0.00	0.00	0.00	0.00	0.00	-4.11936355466096	0.00294732088482942	0.0313293151299064
ENST00000519107.1	431	0.00	0.09	0.00	0.96	0.08	0.00	0.00	0.00	0.00	0.00	-4.11928476367413	0.00294732088482942	0.0313293151299064
ENST00000602175.5	673	0.00	0.00	0.00	0.00	0.00	0.00	0.00	0.00	0.13	0.25	4.07557009740311	0.00294732088482942	0.0313293151299064
ENST00000646266.1	1405	0.00	0.00	0.00	0.00	0.00	0.00	0.00	0.07	0.03	0.05	4.05746434868492	0.00294732088482942	0.0313293151299064
ENST00000608616.5	747	0.00	0.31	0.21	0.49	0.11	0.46	0.79	0.35	0.50	0.37	1.27493746301345	0.00296155962269283	0.03146301997585
ENST00000628643.2	551	0.11	0.32	0.08	0.29	0.14	0.75	0.53	0.63	0.53	0.17	1.47121247608405	0.00296600032257381	0.03146301997585
MSTRG.2035.1	349	2.77	0.81	1.33	0.85	1.32	3.95	2.70	2.11	2.74	5.23	1.18153659442145	0.00308379639291299	0.0325309579356034
ENST00000413029.1	455	0.24	0.00	0.11	0.00	0.00	0.33	0.31	0.31	0.16	0.76	2.27974886020671	0.00315493239905479	0.033158633451867
ENST00000521267.5	851	0.00	0.00	0.59	0.20	0.00	0.00	0.13	0.00	0.00	0.00	-2.07541261812514	0.00315493239905479	0.033158633451867
ENST00000456356.2	748	0.00	0.05	0.01	0.18	0.00	0.00	0.00	0.39	0.14	0.24	2.0145819226042	0.00315493239905479	0.033158633451867
ENST00000497397.1	548	3.04	0.00	1.08	0.22	0.23	0.71	0.11	0.80	0.11	0.29	-1.19380699445068	0.00316877972712361	0.0332880172013365
ENST00000417559.1	598	0.90	0.19	0.46	0.57	1.05	0.31	0.18	0.14	0.26	0.37	-1.31005651777588	0.00317979554861879	0.0333843081660902
ENST00000433510.2	1270	0.22	0.64	0.21	0.11	0.74	0.19	0.13	0.11	0.22	0.24	-1.13842767521403	0.00328392546528327	0.0343277984737757
ENST00000609432.1	473	0.00	0.29	0.21	0.49	0.12	0.07	0.00	0.00	0.00	0.00	-3.14745848465483	0.0033022701912339	0.0343735729171344
ENST00000601684.1	629	0.05	0.05	0.07	0.21	0.23	0.05	0.00	0.00	0.00	0.00	-3.1284766314279	0.0033022701912339	0.0343735729171344
ENST00000616866.1	449	0.08	0.33	0.00	0.66	0.14	0.00	0.00	0.00	0.00	0.09	-3.12166768227238	0.0033022701912339	0.0343735729171344
ENST00000428865.2	1973	0.10	0.56	0.23	0.08	0.05	0.11	0.12	0.09	0.11	0.04	-1.1221115837196	0.00331458134227484	0.0344884608995961
ENST00000444958.1	709	0.15	0.12	0.20	0.05	0.31	0.53	0.53	0.34	0.17	0.59	1.37089979738797	0.00335635014832801	0.0348460641993414
ENST00000447430.1	1616	0.06	0.18	0.15	1.96	0.24	0.21	0.20	0.15	0.20	0.24	-1.05282538406088	0.00338197064014109	0.0350851511107117
ENST00000561822.1	697	0.04	0.18	0.42	1.43	0.44	0.25	0.18	0.21	0.07	0.12	-1.37489132325112	0.00341676439185321	0.0353320429581299
ENST00000634673.1	547	0.11	0.38	0.16	0.96	0.05	0.16	0.00	0.00	0.11	0.06	-2.03952238019236	0.00341718824281093	0.0353320429581299
ENST00000531708.1	880	0.24	0.06	0.10	0.28	0.04	0.05	0.00	0.00	0.04	0.06	-1.9886700838173	0.00341718824281093	0.0353320429581299
ENST00000369884.4	491	0.44	0.20	0.53	0.23	0.37	0.21	0.06	0.09	0.04	0.06	-1.80878456012232	0.00341718824281093	0.0353320429581299
ENST00000437930.4	2450	0.11	0.08	0.03	0.39	0.05	0.04	0.02	0.05	0.04	0.08	-1.29780990435125	0.00343007121286989	0.0354415601630529
ENST00000522221.1	979	0.41	0.25	0.35	0.00	0.00	0.58	0.28	0.25	0.72	0.48	1.19908802244667	0.00344433506296257	0.0355720886446429
ENST00000567257.5	2358	0.01	0.16	0.03	0.00	0.00	0.00	0.00	0.06	0.00	0.00	-1.90933525206216	0.00360746627964245	0.0369816516679439
ENST00000419361.1	552	0.00	0.69	0.00	0.00	0.71	0.00	0.44	0.00	0.00	0.00	-1.78102418000417	0.00360746627964245	0.0369816516679439
ENST00000531617.1	536	0.57	0.55	0.43	0.00	0.00	0.03	0.08	0.00	0.34	0.00	-1.70035093629452	0.00360746627964245	0.0369816516679439
ENST00000625788.2	576	0.09	0.09	0.00	0.00	0.66	0.00	0.00	0.00	0.00	0.14	-2.45668973068896	0.00364749147869321	0.0372298527027861
ENST00000626706.1	608	0.13	0.66	0.00	0.00	0.00	0.00	0.00	0.00	0.12	0.01	-2.44154783933035	0.00364749147869321	0.0372298527027861
ENST00000424730.5	431	0.28	0.00	0.00	0.00	0.00	0.36	0.00	0.00	0.44	0.82	2.3060980519674	0.00364749147869321	0.0372298527027861
ENST00000508813.1	2465	0.00	0.01	0.00	0.12	0.03	0.01	0.01	0.01	0.00	0.00	-2.15002326373795	0.00364749147869321	0.0372298527027861
ENST00000607278.1	677	0.10	0.00	0.65	0.19	0.18	0.21	0.28	0.13	0.51	1.44	1.34530153241619	0.00365337877641158	0.0372723794602232
ENST00000472943.5	3306	0.22	0.11	0.08	0.10	0.07	0.11	0.04	0.04	0.05	0.03	-1.11390731888653	0.00367800753137777	0.0374883297522906
ENST00000565823.1	2178	0.08	0.28	0.17	0.90	0.16	0.14	0.08	0.16	0.18	0.10	-1.0268049955211	0.00370544199125172	0.0377359926541844
ENST00000482985.4	1837	0.10	0.21	0.07	0.66	0.11	0.16	0.05	0.04	0.10	0.10	-1.16047439506674	0.00373879996396627	0.0379618073495685
ENST00000584621.5	2437	0.01	0.03	0.00	0.02	0.00	0.13	0.07	0.04	0.00	0.00	1.78801204411161	0.00373972701487554	0.0379618073495685
ENST00000465933.1	2919	0.01	0.01	0.00	0.02	0.02	0.04	0.02	0.02	0.04	0.06	1.72397753713524	0.00373972701487554	0.0379618073495685
ENST00000531549.1	1710	0.08	0.06	0.10	1.33	0.11	0.13	0.14	0.00	0.08	0.25	-1.13029852475491	0.00374778812619711	0.0380281775535894
ENST00000631107.2	840	0.55	0.39	0.33	0.00	0.04	0.00	0.00	0.00	0.00	0.41	-1.61034122796221	0.00376374704444765	0.0381661341312632
ENST00000631321.1	2412	0.29	0.13	0.24	0.27	0.46	0.20	0.04	0.03	0.18	0.20	-1.03785297490904	0.00380357119710359	0.0385411708652454
ENST00000564460.2	4728	0.01	0.02	0.00	0.13	0.03	0.02	0.00	0.01	0.01	0.01	-1.5044332618984	0.00381059071842232	0.0385818747608699
ENST00000592893.1	918	0.23	0.18	0.40	0.59	0.37	0.18	0.05	0.19	0.17	0.09	-1.23691717866334	0.00381629253567781	0.0386179421083689
ENST00000377652.4	1995	0.00	0.14	0.01	0.13	0.05	0.05	0.00	0.02	0.00	0.01	-1.69621063927185	0.0038259091762405	0.0386466430510346
ENST00000623207.1	971	0.00	0.09	0.06	0.89	0.14	0.02	0.07	0.07	0.07	0.10	-1.58865791121795	0.00385023632652685	0.0388595403032905
ENST00000417273.1	430	0.55	0.36	0.63	6.51	0.68	1.00	0.53	0.36	0.27	0.97	-1.23319139017787	0.00385659041362345	0.0389021344480034
ENST00000598917.6	1308	0.02	0.08	0.04	0.42	0.07	0.05	0.00	0.01	0.01	0.08	-1.71378919042823	0.00387585683513879	0.0390237813144468
ENST00000423715.1	4996	0.00	0.02	0.01	0.12	0.01	0.00	0.02	0.00	0.01	0.01	-1.53294338790105	0.00389728737272736	0.0390965862865092
ENST00000513581.5	683	0.00	0.29	0.00	1.11	0.20	0.12	0.11	0.16	0.09	0.00	-1.60082337181185	0.0038975284918109	0.0390965862865092
ENST00000559869.1	487	0.07	0.00	0.19	0.18	0.35	0.21	0.14	0.07	0.54	1.47	1.56193307942658	0.0038975284918109	0.0390965862865092
ENST00000446626.2	2245	0.04	0.07	0.21	0.08	0.14	0.05	0.00	0.07	0.05	0.04	-1.27731529074237	0.00390204778664131	0.0391238003057223
ENST00000628194.2	2500	0.35	0.18	0.34	0.26	0.12	0.16	0.13	0.10	0.09	0.11	-1.01622012294093	0.00391033546048142	0.0392032668976389
ENST00000609475.1	3754	0.00	0.11	0.10	0.40	0.07	0.03	0.08	0.05	0.04	0.06	-1.08617122417488	0.00395056403944913	0.0395815876173273
ENST00000570344.1	515	0.64	1.00	2.12	0.42	1.37	0.00	1.04	0.29	0.88	0.21	-1.15374903733918	0.00399598090929766	0.0399841770815208
ENST00000500698.1	2311	0.01	0.04	0.00	0.13	0.02	0.02	0.00	0.00	0.00	0.02	-2.28335876818632	0.00421142418506952	0.0418383995547462
ENST00000543334.5	1282	0.08	0.00	0.28	0.00	0.00	0.00	0.06	0.00	0.00	0.00	-2.11824121350738	0.00421142418506952	0.0418383995547462
ENST00000508713.1	3025	0.02	0.09	0.12	0.44	0.11	0.04	0.05	0.08	0.09	0.04	-1.09459202644093	0.00438527008145531	0.0433546840187406
ENST00000606640.1	1779	0.03	0.17	0.00	0.57	0.07	0.04	0.02	0.05	0.08	0.08	-1.32778457008336	0.00457733514753991	0.0450397135324352
ENST00000531523.1	275	10.35	25.15	7.80	23.57	13.33	8.27	11.28	6.16	5.59	10.07	-1.00211798812639	0.00461312119991034	0.0452542162650865
ENST00000640274.1	1951	0.13	0.15	0.05	1.50	0.13	0.15	0.19	0.18	0.13	0.13	-1.01520903962926	0.00463588304623435	0.0454300597570351
ENST00000559235.5	561	0.00	0.04	0.00	0.38	0.44	0.00	0.00	0.00	0.00	0.11	-2.69366302549218	0.00466270012287101	0.0455198568923139
ENST00000431767.5	486	0.35	0.52	0.00	0.00	0.10	0.00	0.00	0.00	0.09	0.09	-2.64253179572925	0.00466270012287101	0.0455198568923139
ENST00000605991.1	572	0.00	0.05	0.00	0.89	0.04	0.00	0.00	0.05	0.00	0.05	-2.63146145039081	0.00466270012287101	0.0455198568923139
ENST00000595005.1	626	0.00	0.19	0.23	0.31	0.05	0.00	0.05	0.00	0.05	0.00	-2.58191084276101	0.00466270012287101	0.0455198568923139
ENST00000511385.1	2114	0.00	0.00	0.00	0.01	0.19	0.00	0.00	0.00	0.03	0.02	-2.01048466823958	0.00488929784456189	0.0473267250066745
ENST00000490162.2	429	0.00	0.45	0.38	0.24	0.15	0.45	1.07	0.45	0.54	1.07	1.56782696431982	0.0050439275275758	0.0485501000378943
ENST00000512901.6	2192	0.05	0.19	0.16	0.40	0.14	0.07	0.00	0.13	0.13	0.05	-1.09464265616519	0.00505331141930162	0.0486293718394549
ENST00000555396.1	592	0.10	0.14	0.00	1.20	0.12	0.11	0.06	0.05	0.05	0.11	-1.91507366882165	0.00506435148044059	0.0486558736626857
ENST00000431144.1	777	0.07	0.03	0.05	0.04	0.05	0.20	0.21	0.15	0.03	0.28	1.78005200865414	0.00506435148044059	0.0486558736626857
ENST00000608886.1	657	0.17	0.20	0.17	0.60	0.17	0.16	0.00	0.12	0.04	0.04	-1.66474864711538	0.00516342492380915	0.0493886473722695
ENST00000608917.1	825	0.21	0.11	0.24	0.27	0.34	0.62	0.36	0.33	0.91	0.30	1.13199679518827	0.00517485107601941	0.0494193714399116
ENST00000519337.1	770	0.00	0.00	0.13	0.17	0.05	0.25	0.12	0.24	0.12	0.30	1.71523398596346	0.00520428322489743	0.0495260567890946
ENST00000606572.1	541	0.12	0.39	0.32	0.91	0.19	0.06	0.17	0.27	0.00	0.06	-1.57411640735617	0.00520522991037042	0.0495260567890946
ENST00000565916.1	1379	0.04	0.03	0.33	0.08	0.03	0.06	0.00	0.06	0.00	0.03	-1.52020847243114	0.00520522991037042	0.0495260567890946
ENST00000643077.1	4752	0.00	0.00	0.12	0.12	0.00	0.00	0.00	0.00	0.03	0.04	-1.36338087049548	0.00524453443382543	0.0498299790354061
ENST00000507660.5	550	0.27	0.75	0.00	0.00	0.07	0.00	1.24	0.00	0.24	1.37	1.26502366571241	0.00524453443382543	0.0498299790354061
