# Supplementary material for: Transcriptome-wide map of N6-methyladenosine (m6A) profiling in coronary artery disease (CAD) with clopidogrel resistance
Source: Clin Epigenetics. 2023 Dec 15;15:194. doi: 10.1186/s13148-023-01602-w (PMC10722764; doi:10.1186/s13148-023-01602-w)
Supplement: Supplementary file 3 — Additional file 3: STable 3. Differential circRNA expression in CR and non-CR patients. [file 13148_2023_1602_MOESM3_ESM.xlsx]

## Sheet: Sheet1
ProbeName	p (Corr)	p	FC (abs)	Regulation	R23:gProcessedSignal(raw)	R21:gProcessedSignal(raw)	R1:gProcessedSignal(raw)	R20:gProcessedSignal(raw)	R3:gProcessedSignal(raw)	R34:gProcessedSignal(raw)	R26:gProcessedSignal(raw)	R4:gProcessedSignal(raw)	R16:gProcessedSignal(raw)	R15:gProcessedSignal(raw)	R23:gProcessedSignal(normalized)	R21:gProcessedSignal(normalized)	R1:gProcessedSignal(normalized)	R20:gProcessedSignal(normalized)	R3:gProcessedSignal(normalized)	R34:gProcessedSignal(normalized)	R26:gProcessedSignal(normalized)	R4:gProcessedSignal(normalized)	R16:gProcessedSignal(normalized)	R15:gProcessedSignal(normalized)	R23:gFEFlags	R21:gFEFlags	R1:gFEFlags	R20:gFEFlags	R3:gFEFlags	R34:gFEFlags	R26:gFEFlags	R4:gFEFlags	R16:gFEFlags	R15:gFEFlags	ControlType	Chromosome	circStart	circEnd	Strand	Source	circRNAID	circbase ID	deepbase ID	genomic length	spliced seq length	best gene	best transcript	prefect exon/Intron info	core seq-CBC1
hsa_circ_0070675_CBC1	0.141253	0.0171265	2.02148	up	33.9673	7.79458	58.0358	33.0807	11.7742	9.88657	24.9792	23.2318	11.5823	10.533	4.91956	3.46137	5.55143	4.90826	3.67648	3.32161	4.75832	4.54141	3.65752	3.32487	Detected	Not Detected	Detected	Detected	Not Detected	Not Detected	Detected	Detected	Not Detected	Not Detected	0	chr4	113468440	113479465	-	circbase|deepbase	hsa_circ_0070675	hsa_circ_0070675	hsa-circRNA14109-18	11025	638	ENSG00000138658	ENST00000505019	113468441-113468564 exon:ENSE00003521632|113469409-113469536 exon:ENSE00003619087|113474991-113475138 exon:ENSE00003614880|113475861-113475938 exon:ENSE00003572627|113479306-113479465 exon:ENSE00003624003	CGACTTTGCTTAATGGTGTGTTTGGAGCAG
hsa-circRNA13011-5_CBC1	0.193766	0.0386199	2.42473	up	173.101	35.3159	36.0727	39.783	24.0275	31.0024	155.579	60.1603	11.4649	29.3361	7.32835	5.67987	4.81427	5.18934	4.63261	4.8648	7.23718	5.88814	3.64348	4.83086	Detected	Detected	Detected	Detected	Detected	Detected	Detected	Detected	Not Detected	Detected	0	chr20	25491309	25507234	-	deepbase	hsa-circRNA13011-5		hsa-circRNA13011-5	15925	528	ENSG00000101004	ENST00000422516	25491310-25491376 exon:ENSE00001285376|25493470-25493642 exon:ENSE00001140053|25498389-25498485 exon:ENSE00000897275|25507044-25507234 exon:ENSE00001358809	TATTTGAAGCACAAGCCTGCTATGGGATGG
hsa-circRNA6406-3_CBC1	0.213511	0.0483497	2.00806	up	3489.53	2083.11	1367.02	2997.81	2406.77	999.555	890.347	916.793	772.828	821.947	11.7104	11.6079	10.3238	11.7172	11.1409	9.86401	9.62522	9.63743	9.71967	9.59355	Detected	Detected	Detected	Detected	Detected	Detected	Detected	Detected	Detected	Detected	0	chr5	122435348	122516017	+	deepbase	hsa-circRNA6406-3		hsa-circRNA6406-3	80669	1081	ENSG00000061455	ENST00000407847	122435349-122435656 exon:ENSE00000761373|122491578-122491705 exon:ENSE00003617536|122495208-122495332 exon:ENSE00001088412|122506460-122506802 exon:ENSE00003530919|122515841-122516017 exon:ENSE00001326378	AGAAAAGCCCTTCAAGTTGCGACATGTGCG
hsa_circ_0130591_CBC1	0.134665	0.0148857	2.11361	up	17.385	26.6041	38.6104	23.0718	4.8237	7.10663	10.5978	10.5883	16.0743	13.8977	3.90681	5.25563	4.92169	4.3519	2.4971	2.86449	3.61252	3.41399	4.14024	3.73418	Detected	Detected	Detected	Detected	Not Detected	Not Detected	Not Detected	Not Detected	Detected	Detected	0	chr6	12695470	12745520	-	Rybak-Wolf2015	hsa_circ_0130591	hsa_circ_0130591		50050	50050	ENSG00000112137	---	---	CACTTTTTCCTCCTCAACTACAGCCAAAGA
hsa_circ_0124637_CBC1	0.10162	0.0031963	3.13896	up	15.9463	11.723	22.9679	17.5511	3.20905	2.81113	2.93409	4.73952	2.48542	4.01907	3.77655	4.0553	4.10698	3.93509	1.90398	1.66143	1.5539	2.27081	1.42498	1.91519	Detected	Not Detected	Detected	Detected	Not Detected	Not Detected	Not Detected	Not Detected	Not Detected	Not Detected	0	chr3	76587472	76629634	+	Rybak-Wolf2015	hsa_circ_0124637	hsa_circ_0124637		42162	42162	ENSG00000185008	ENST00000487694	---	GCTTCATTTGCTAAGGCAATTCCCAGTGTC
hsa_circ_0106514_CBC1	0.101376	0.00209888	2.89334	up	40.8518	28.0719	54.8056	42.8042	11.5009	6.64421	9.35541	15.3108	7.52518	13.3533	5.19297	5.33606	5.465	5.30423	3.64148	2.77542	3.44204	3.9438	3.04247	3.67344	Detected	Detected	Detected	Detected	Not Detected	Not Detected	Not Detected	Detected	Not Detected	Detected	0	chr17	28295808	28320339	+	Rybak-Wolf2015	hsa_circ_0106514	hsa_circ_0106514		24531	734	ENSG00000176927	ENST00000536908	28295809-28296385 exon:ENSE00001623625|28320183-28320339 exon:ENSE00003584771	ATTCCTAAGTCAGTGAATTAAACCTGGAGG
hsa_circ_0126484_CBC1	0.101376	0.00172608	2.72511	up	21.2495	13.9556	23.3305	14.7508	3.1928	2.74199	7.8021	5.26315	9.62818	8.58136	4.21169	4.30607	4.12902	3.67215	1.88781	1.56994	3.20568	2.42069	3.39569	3.01891	Detected	Not Detected	Detected	Detected	Not Detected	Not Detected	Not Detected	Not Detected	Not Detected	Not Detected	0	chr4	46066457	46099366	-	Rybak-Wolf2015	hsa_circ_0126484	hsa_circ_0126484		32909	521	ENSG00000163285	ENST00000295452	46066458-46066540 exon:ENSE00001073024|46067381-46067601 exon:ENSE00001073015|46086003-46086070 exon:ENSE00001073026|46099218-46099366 exon:ENSE00001073019	TGGAATTTTCAAGCTTGTTGATAAGGCAGA
hsa_circ_0023688_CBC1	0.13511	0.0150499	2.02999	up	135.308	51.0328	85.3391	93.5466	32.5039	53.308	28.3947	25.1986	45.3091	26.7657	6.97526	6.22822	6.13977	6.50313	5.05112	5.61476	4.92846	4.66403	5.63804	4.69951	Detected	Detected	Detected	Detected	Detected	Detected	Detected	Detected	Detected	Detected	0	chr11	77327195	77333718	-	circbase|deepbase	hsa_circ_0023688	hsa_circ_0023688	hsa-circRNA9636-16	6523	809	ENSG00000074201	ENST00000525428	---	AGGTTTTCTATATTAAACAAGGACAGGGGG
hsa_circ_0060057_CBC1	0.101376	0.00168871	2.18894	up	187.516	133.349	203.164	151.714	65.8215	47.791	88.1453	114.898	60.5994	80.8283	7.44738	7.67024	7.44519	7.23424	6.02224	5.46244	6.46678	6.77952	6.06135	6.2871	Detected	Detected	Detected	Detected	Detected	Detected	Detected	Detected	Detected	Detected	0	chr20	33866724	33872506	-	circbase|deepbase	hsa_circ_0060057	hsa_circ_0060057	hsa-circRNA13032-10	5782	1229	ENSG00000242372	ENST00000374436	---	TGCAGTTCCCTCCGGTGGGAGGGTCAGCTC
hsa-circRNA6174-10_CBC1	0.178339	0.0318055	2.07485	up	22.031	12.6631	45.6888	17.5358	6.69805	4.64574	14.6934	29.1391	6.4237	11.2564	4.26693	4.16869	5.18571	3.93383	2.92109	2.31276	4.0457	4.86677	2.80923	3.42596	Detected	Not Detected	Detected	Detected	Not Detected	Not Detected	Not Detected	Detected	Not Detected	Not Detected	0	chr4	175211289	175211585	+	deepbase	hsa-circRNA6174-10		hsa-circRNA6174-10	296	296	ENSG00000164118	ENST00000503780	---	AGTCTTCTTAAATTTCCACTGTGTCCTGCC
hsa_circ_0140672_CBC1	0.101376	0.00101359	2.63838	up	37.7139	33.8699	34.1173	33.9626	8.21626	7.30992	15.6674	9.55186	18.4982	14.409	5.07416	5.61905	4.72666	4.95033	3.19196	2.90496	4.12739	3.26529	4.34711	3.79003	Detected	Detected	Detected	Detected	Not Detected	Not Detected	Detected	Not Detected	Detected	Detected	0	chrX	83588766	83616620	-	Rybak-Wolf2015|deepbase	hsa_circ_0140672	hsa_circ_0140672	hsa-circRNA16179-1	27854	519	ENSG00000165259	ENST00000297977	83588767-83588850 exon:ENSE00001091691|83591809-83591888 exon:ENSE00001091692|83599258-83599465 exon:ENSE00001091699|83616474-83616620 exon:ENSE00001091697	TTCTTGGATTATAAGCTACAGGACCGCACT
hsa_circ_0049458_CBC1	0.101481	0.00267124	2.07139	up	568.95	603.17	617.764	591.843	262.57	268.499	290.88	332.793	238.545	270.093	9.05505	9.88093	9.11185	9.30208	7.97434	7.91778	8.08233	8.2412	8.04125	8.0047	Detected	Detected	Detected	Detected	Detected	Detected	Detected	Detected	Detected	Detected	0	chr19	11526622	11527733	-	circbase|deepbase	hsa_circ_0049458	hsa_circ_0049458	hsa-circRNA12000-1	1111	480	ENSG00000205517	ENST00000562663	11526623-11526824 exon:ENSE00002628427|11527288-11527341 exon:ENSE00003555034|11527510-11527733 exon:ENSE00003505544	GAGGAGCCGCCTCAGGCTCCCAGCCCCATT
hsa_circ_0058219_CBC1	0.105666	0.00559167	2.51106	up	18.9018	5.77734	25.3675	16.8154	3.19967	4.75846	8.7119	12.9872	5.24066	2.63293	4.03366	3.05345	4.26247	3.86703	1.89562	2.34467	3.34632	3.7101	2.5188	1.45226	Detected	Not Detected	Detected	Detected	Not Detected	Not Detected	Not Detected	Not Detected	Not Detected	Not Detected	0	chr2	219135114	219137670	+	circbase|deepbase	hsa_circ_0058219	hsa_circ_0058219	hsa-circRNA4797-2	2556	758	ENSG00000127838	ENST00000248451	219135115-219135325 exon:ENSE00001399381|219136104-219136272 exon:ENSE00000876134|219137293-219137670 exon:ENSE00000876132	TTTAGTAGAAAGGAAGAGTAGTTCTCCTGG
hsa_circ_0020622_CBC1	0.104097	0.00490624	2.20935	up	1522.1	1540.55	1705.75	1524.58	657.147	524.406	633.523	904.163	660.467	615.827	10.4852	11.1961	10.6589	10.7153	9.28764	8.91285	9.15507	9.6185	9.49847	9.17495	Detected	Detected	Detected	Detected	Detected	Detected	Detected	Detected	Detected	Detected	0	chr11	309012	309410	+	circbase|deepbase	hsa_circ_0020622	hsa_circ_0020622	hsa-circRNA1172-1	398	398	ENSG00000185201	ENST00000533141	---	GCTGCTGTGACTTCATCTAGGGACAGGAAG
hsa_circ_0070835_CBC1	0.18017	0.0325335	2.10105	up	37.2409	10.677	22.0546	27.8605	6.02569	15.0071	5.99338	3.90142	11.7649	7.32107	5.05783	3.91763	4.04533	4.63679	2.78138	3.88178	2.85447	2.0353	3.68196	2.77609	Detected	Not Detected	Detected	Detected	Not Detected	Detected	Not Detected	Not Detected	Not Detected	Not Detected	0	chr4	122766658	122770083	-	circbase|Rybak-Wolf2015|deepbase	hsa_circ_0070835	hsa_circ_0070835	hsa-circRNA14122-2	3425	381	ENSG00000138686	ENST00000264499	122766659-122766851 exon:ENSE00001016930|122768559-122768661 exon:ENSE00001081549|122769999-122770083 exon:ENSE00001081551	AATGTCTTAATACAGATGTTGTCTGAAAGC
hsa_circ_0082877_CBC1	0.127137	0.0123982	2.10155	up	26.4296	11.7312	38.01	25.4237	9.97734	4.58732	7.1301	11.0887	6.44397	13.4428	4.54407	4.05661	4.89746	4.4991	3.45321	2.29477	3.08608	3.48058	2.81367	3.68383	Detected	Not Detected	Detected	Detected	Not Detected	Not Detected	Not Detected	Not Detected	Not Detected	Detected	0	chr7	149476666	149499292	+	circbase|deepbase	hsa_circ_0082877	hsa_circ_0082877	hsa-circRNA7311-2	22626	6546	ENSG00000197558	ENST00000378016	149476667-149476774 exon:ENSE00001625499|149477048-149477219 exon:ENSE00003608247|149477326-149477566 exon:ENSE00003650126|149477867-149478011 exon:ENSE00003614805|149479270-149479387 exon:ENSE00003495722|149479935-149480110 exon:ENSE00003536366|149480195-149480422 exon:ENSE00003619863|149480599-149480764 exon:ENSE00003537355|149480989-149481223 exon:ENSE00003676279|149481916-149481970 exon:ENSE0…	TGCAGGCCTGCCCAGCCCCTGGGGCTCATA
hsa_circ_0015138_CBC1	0.101376	0.000883818	2.29121	up	4255.9	3281.98	2901.16	2936.95	1454.97	1425.32	1858.66	1963.98	1043.72	1433.01	12.0073	12.225	11.458	11.6897	10.4192	10.4049	10.65	10.6961	10.1415	10.3877	Detected	Detected	Detected	Detected	Detected	Detected	Detected	Detected	Detected	Detected	0	chr1	168148170	168171351	+	circbase|deepbase	hsa_circ_0015138	hsa_circ_0015138	hsa-circRNA612-2	23181	3031	ENSG00000143155	ENST00000367833	---	GGAATTACTGATCAAGGGTCGGCCGGCAGG
hsa_circ_0103917_CBC1	0.140052	0.0167294	2.40657	up	25.3823	44.0955	38.5252	52.9382	12.0089	20.1169	8.69825	8.37966	13.0792	9.39847	4.48343	6.01181	4.9185	5.62562	3.70338	4.2793	3.3442	3.07318	3.83607	3.15673	Detected	Detected	Detected	Detected	Not Detected	Detected	Not Detected	Not Detected	Not Detected	Not Detected	0	chr15	55640529	55657507	-	Rybak-Wolf2015	hsa_circ_0103917	hsa_circ_0103917		16978	16978	ENSG00000260916	ENST00000563294	---	GAAGATACTTACAAGGCACAATTCAGATTC
hsa_circ_0083167_CBC1	0.121211	0.0104487	2.32035	up	26.9912	8.19614	21.8949	15.5714	4.06832	10.3453	15.6251	16.8741	3.01866	5.71714	4.57421	3.53767	4.03333	3.75296	2.30629	3.37952	4.12403	4.08226	1.78496	2.39745	Detected	Not Detected	Detected	Detected	Not Detected	Not Detected	Detected	Detected	Not Detected	Not Detected	0	chr7	157041061	157062066	+	circbase|deepbase	hsa_circ_0083167	hsa_circ_0083167	hsa-circRNA7333-23	21005	2388	ENSG00000009335	ENST00000348165	157041062-157041274 exon:ENSE00003552041|157046648-157046836 exon:ENSE00003634773|157046938-157047004 exon:ENSE00003490509|157049608-157049738 exon:ENSE00003486062|157060279-157062066 exon:ENSE00001395532	TTTTTTTTCCCAAGAGCTCTCTATGAGAAC
hsa_circ_0030673_CBC1	0.101376	0.000675908	2.24807	up	103.46	74.6871	96.5448	103.484	30.9895	60.1335	46.5752	30.4466	38.1461	33.7362	6.5807	6.7989	6.32431	6.65703	4.9822	5.78292	5.60365	4.93176	5.39433	5.02992	Detected	Detected	Detected	Detected	Detected	Detected	Detected	Detected	Detected	Detected	0	chr13	98649784	98670958	+	circbase|deepbase	hsa_circ_0030673	hsa_circ_0030673	hsa-circRNA2173-12	21174	1923	ENSG00000065150	ENST00000261574	98649785-98649872 exon:ENSE00003581847|98652793-98652899 exon:ENSE00001727981|98654721-98654845 exon:ENSE00001633319|98654938-98655027 exon:ENSE00003501060|98655118-98655291 exon:ENSE00003658721|98658384-98658602 exon:ENSE00003686973|98660313-98660396 exon:ENSE00003572270|98662135-98662267 exon:ENSE00003512288|98662357-98662478 exon:ENSE00003676974|98664500-98664596 exon:ENSE00003686142|98666296-…	GCCCTTTTTGTACAGTTCCTCAGATGTTAG
hsa-circRNA4788-23_CBC1	0.101608	0.00300679	2.07709	up	78.7845	36.6106	82.3114	77.7833	24.3131	17.5121	35.5925	44.8033	24.0824	38.7456	6.183	5.73282	6.08761	6.21596	4.64946	4.09525	5.23235	5.47019	4.73253	5.2315	Detected	Detected	Detected	Detected	Detected	Detected	Detected	Detected	Detected	Detected	0	chr2	211507207	211512781	+	deepbase	hsa-circRNA4788-23		hsa-circRNA4788-23	5574	377	ENSG00000021826	ENST00000430249	211507208-211507389 exon:ENSE00003694550|211512587-211512781 exon:ENSE00000411858	GCTGTTAATACTTTGGCAGCAGTGTGGAAT
hsa_circ_0121036_CBC1	0.101481	0.00265154	2.01656	up	17.6702	13.4386	18.1189	17.2645	5.00725	10.9621	23.2987	13.2095	5.75012	8.65217	3.93241	4.2532	3.7298	3.90669	2.5421	3.46363	4.66012	3.73563	2.65171	3.02966	Detected	Not Detected	Detected	Detected	Not Detected	Not Detected	Detected	Not Detected	Not Detected	Not Detected	0	chr2	80085138	80101468	+	Rybak-Wolf2015	hsa_circ_0121036	hsa_circ_0121036		16330	554	ENSG00000066032	ENST00000466387	80085139-80085305 exon:ENSE00001301519|80096942-80097061 exon:ENSE00001323360|80101202-80101468 exon:ENSE00001295292	CTTAATGAGTTTGACGTGAGACGATGCGGA
hsa_circ_0117822_CBC1	0.10162	0.00310645	2.06976	up	76.5189	62.261	79.6844	72.3046	22.4992	37.8647	37.3618	24.5871	50.3414	27.7214	6.13659	6.52619	6.03612	6.09942	4.54296	5.14051	5.30036	4.6271	5.78897	4.75182	Detected	Detected	Detected	Detected	Detected	Detected	Detected	Detected	Detected	Detected	0	chr2	162696298	162738954	+	Rybak-Wolf2015	hsa_circ_0117822	hsa_circ_0117822		42656	827	ENSG00000144290	ENST00000375514	162696299-162696437 exon:ENSE00003556928|162711480-162711640 exon:ENSE00003667918|162719384-162719572 exon:ENSE00003655875|162728803-162728894 exon:ENSE00003554829|162735641-162735798 exon:ENSE00003485574|162738867-162738954 exon:ENSE00003567310	CTAATGACAGATGAGACACCCCATCACAGA
hsa_circ_0097683_CBC1	0.213017	0.0481417	2.12825	up	24.7528	10.942	17.2323	20.1961	3.96206	2.74828	17.2014	20.5825	5.43839	19.013	4.44532	3.95203	3.65353	4.15265	2.2783	1.58042	4.25376	4.37523	2.57281	4.20218	Detected	Not Detected	Detected	Detected	Not Detected	Not Detected	Detected	Detected	Not Detected	Detected	0	chr12	123592427	123595035	-	Rybak-Wolf2015	hsa_circ_0097683	hsa_circ_0097683		2608	2608	ENSG00000090975	ENST00000542210	---	CCCTGAAATATTTCAGATGCTGGCACGTGT
hsa_circ_0128267_CBC1	0.101376	2.22037e-05	3.83897	up	22.4791	16.1423	31.498	21.1718	4.78022	2.62623	11.6522	7.99765	4.16773	6.39953	4.29815	4.52074	4.60172	4.22503	2.48669	1.41753	3.73754	3.00167	2.20559	2.56809	Detected	Not Detected	Detected	Detected	Not Detected	Not Detected	Not Detected	Not Detected	Not Detected	Not Detected	0	chr5	146772004	146772231	+	Rybak-Wolf2015	hsa_circ_0128267	hsa_circ_0128267		227	227	ENSG00000113657	ENST00000398514	---	ACTCTGACAGACAAGGTGTCTGAGGCCTGC
hsa_circ_0040753_CBC1	0.178519	0.0318875	2.01877	up	129.718	50.316	80.6017	51.6251	32.0148	18.8348	165.297	55.8881	64.4763	59.6553	6.91437	6.20653	6.05496	5.58511	5.03053	4.18998	7.31857	5.78207	6.1497	5.85989	Detected	Detected	Detected	Detected	Detected	Detected	Detected	Detected	Detected	Detected	0	chr16	85952022	85956211	+	circbase|deepbase	hsa_circ_0040753	hsa_circ_0040753	hsa-circRNA3133-5	4189	2003	ENSG00000140968	ENST00000268638	---	AATGCTCTTTTTTAACATTCTCCCAGATGG
hsa_circ_0061116_CBC1	0.101376	0.00216511	2.28065	up	72.2645	46.2503	95.5818	73.1192	33.7109	36.3092	195.434	53.1708	24.6597	46.2531	6.04843	6.08161	6.30878	6.11702	5.10276	5.08297	7.54642	5.71304	4.76585	5.4904	Detected	Detected	Detected	Detected	Detected	Detected	Detected	Detected	Detected	Detected	0	chr20	61290028	61296440	+	circbase|deepbase	hsa_circ_0061116	hsa_circ_0061116	hsa-circRNA5097-1	6412	480	ENSG00000101187	ENST00000217159	61290029-61290119 exon:ENSE00001175304|61291764-61291885 exon:ENSE00001175297|61292416-61292527 exon:ENSE00001175292|61296286-61296440 exon:ENSE00001175285	CTGCCACCTTGTTTGCCATCTTCTACACAG
hsa_circ_0017642_CBC1	0.110564	0.0070675	2.03057	up	135.443	153.5	143.2	120.336	61.4198	49.2782	74.4803	97.4741	39.6241	84.9246	6.97662	7.88138	6.91972	6.88385	5.92556	5.5053	6.23907	6.55572	5.44835	6.35625	Detected	Detected	Detected	Detected	Detected	Detected	Detected	Detected	Detected	Detected	0	chr10	7318853	7451303	-	circbase|deepbase	hsa_circ_0017642	hsa_circ_0017642	hsa-circRNA9043-13	132450	961	ENSG00000198879	ENST00000361972	7318854-7318951 exon:ENSE00000837272|7325866-7326112 exon:ENSE00000837273|7327828-7327916 exon:ENSE00001215170|7409611-7409851 exon:ENSE00000915094|7412243-7412337 exon:ENSE00000915095|7423761-7423911 exon:ENSE00001215204|7451264-7451303 exon:ENSE00001130585	ATGGAAGTGTTTAAGCGCCTTGTGTGTGCT
hsa-circRNA4784-1_CBC1	0.101376	0.00143037	2.2299	up	3545.37	3613.76	3786.02	4214.59	1624.98	1548.77	1880.08	1915.18	1522.48	1671.67	11.7346	12.3548	11.8635	12.2092	10.5763	10.5261	10.6674	10.6611	10.676	10.605	Detected	Detected	Detected	Detected	Detected	Detected	Detected	Detected	Detected	Detected	0	chr2	210565000	210574978	+	deepbase	hsa-circRNA4784-1		hsa-circRNA4784-1	9978	722	ENSG00000078018	ENST00000199940	210565001-210565062 exon:ENSE00003550656|210569174-210569344 exon:ENSE00001276485|210570304-210570451 exon:ENSE00003488583|210574638-210574978 exon:ENSE00003566567	CCTAAAGGGGGGCAGCAGCAGGTGGGGAAT
hsa_circ_0140670_CBC1	0.101608	0.00294192	2.52077	up	39.6915	37.6431	36.4244	41.7129	14.9669	11.217	17.1432	8.67904	24.8265	9.72365	5.14919	5.7766	4.83029	5.26522	3.99921	3.4954	4.24937	3.12476	4.77657	3.20542	Detected	Detected	Detected	Detected	Not Detected	Not Detected	Detected	Not Detected	Detected	Not Detected	0	chrX	83576849	83616620	-	Rybak-Wolf2015	hsa_circ_0140670	hsa_circ_0140670		39771	39771	ENSG00000165259	ENST00000297977	---	TTGGCTTCGTAACAGCTACAGGACCGCACT
hsa_circ_0029162_CBC1	0.101376	0.00208297	2.58237	up	223.268	221.596	270.529	225.674	75.7514	54.2499	91.258	121.9	62.2393	108.047	7.70234	8.4351	7.87893	7.84332	6.22075	5.63879	6.51253	6.86296	6.10013	6.70611	Detected	Detected	Detected	Detected	Detected	Detected	Detected	Detected	Detected	Detected	0	chr12	123430571	123435112	-	circbase|Rybak-Wolf2015|deepbase	hsa_circ_0029162	hsa_circ_0029162	hsa-circRNA10181-7	4541	650	ENSG00000150967	ENST00000344275	123430572-123430769 exon:ENSE00003619525|123433171-123433376 exon:ENSE00003502896|123434335-123434465 exon:ENSE00003658889|123434998-123435112 exon:ENSE00003505100	GTCTGGGGCAGCGGGGAGAGACCTTCCTGC
hsa_circ_0106812_CBC1	0.166524	0.0266154	2.21891	up	273.358	162.494	325.493	280.429	85.2609	43.8937	116.587	172.321	73.2652	264.498	7.99675	7.96603	8.15147	8.17462	6.38217	5.34605	6.83822	7.34163	6.33512	7.97287	Detected	Detected	Detected	Detected	Detected	Detected	Detected	Detected	Detected	Detected	0	chr17	38345117	38345627	+	Rybak-Wolf2015|deepbase	hsa_circ_0106812	hsa_circ_0106812	hsa-circRNA3350-3	510	281	ENSG00000108352	ENST00000456989	38345118-38345230 exon:ENSE00003656787|38345460-38345627 exon:ENSE00003496506	TGTCCTCCTCTGGAGGATTCCAGAGGAGAA
hsa_circ_0117361_CBC1	0.101376	0.00234775	2.8566	up	16.6651	5.05422	19.2121	13.8391	3.31883	2.84832	2.95723	2.93313	2.59326	2.49204	3.84489	2.88949	3.82566	3.57475	2.00757	1.70183	1.58734	1.55088	1.47913	1.41124	Detected	Not Detected	Detected	Detected	Not Detected	Not Detected	Not Detected	Not Detected	Not Detected	Not Detected	0	chr2	136261898	136279219	-	Rybak-Wolf2015	hsa_circ_0117361	hsa_circ_0117361		17321	17321	ENSG00000121988	ENST00000401392	---	CAAAAGAAATGGCAGCTGTCATTTCCCCTG
hsa_circ_0026575_CBC1	0.168047	0.0272595	2.02942	up	52.4112	21.8683	25.6694	27.402	4.71272	8.93149	18.0823	23.2078	15.7959	20.7091	5.56792	4.96093	4.28051	4.61103	2.46946	3.18228	4.31799	4.54052	4.11473	4.32607	Detected	Detected	Detected	Detected	Not Detected	Not Detected	Detected	Detected	Detected	Detected	0	chr12	53604349	53607027	-	circbase|deepbase	hsa_circ_0026575	hsa_circ_0026575	hsa-circRNA9956-2	2678	1457	ENSG00000172819	ENST00000394426	---	GATGGAAACTCATGAACCGCATGGACCTGG
hsa_circ_0076508_CBC1	0.101376	0.00144623	2.12374	up	9279.81	6888.54	7811.14	7344.05	3458.93	3587.13	4031.17	3844.07	3257.89	3921.3	13.1812	13.207	12.9689	13.0008	11.6494	11.7816	11.74	11.6501	11.7413	11.8424	Detected	Detected	Detected	Detected	Detected	Detected	Detected	Detected	Detected	Detected	0	chr6	43193366	43197211	-	circbase|deepbase	hsa_circ_0076508	hsa_circ_0076508	hsa-circRNA14756-1	3845	797	ENSG00000112667	ENST00000230431	---	CAGTTAAAATCCTAAGCGCGGGCGGCTGGG
hsa_circ_0069061_CBC1	0.101376	0.000861422	2.24365	up	119.006	87.5524	125.466	97.6637	40.5727	31.1591	64.331	76.2895	35.4708	49.5286	6.78601	7.03795	6.72073	6.5682	5.35464	4.87106	6.03818	6.21653	5.29039	5.58924	Detected	Detected	Detected	Detected	Detected	Detected	Detected	Detected	Detected	Detected	0	chr4	5664833	5710294	-	circbase|deepbase	hsa_circ_0069061	hsa_circ_0069061	hsa-circRNA13936-23	45461	1199	ENSG00000173040	ENST00000344938	5664834-5664973 exon:ENSE00001287952|5667242-5667376 exon:ENSE00001287961|5682987-5683040 exon:ENSE00001287970|5687097-5687206 exon:ENSE00001287975|5690884-5691070 exon:ENSE00001287983|5692992-5693060 exon:ENSE00001287988|5696062-5696228 exon:ENSE00001287993|5699320-5699374 exon:ENSE00003519692|5710013-5710294 exon:ENSE00001422282	TCAAGCCTTAGAAGAGCTCCAGCGACTCGG
hsa_circ_0080925_CBC1	0.101376	0.000977597	2.61259	up	52.098	32.8916	61.8547	39.869	7.47409	10.9879	28.2057	23.9229	16.1038	26.8233	5.55859	5.57421	5.64864	5.19262	3.06752	3.46749	4.92011	4.58597	4.14352	4.70226	Detected	Detected	Detected	Detected	Not Detected	Not Detected	Detected	Detected	Detected	Detected	0	chr7	81613950	81626566	-	circbase|deepbase	hsa_circ_0080925	hsa_circ_0080925	hsa-circRNA15183-43	12616	283	ENSG00000153956	ENST00000356860	81613951-81614027 exon:ENSE00001013289|81620501-81620562 exon:ENSE00001013292|81624184-81624255 exon:ENSE00001013295|81626495-81626566 exon:ENSE00001013282	TAACTCAGGCCAGATAACCCCAAATCTCAG
hsa_circ_0030689_CBC1	0.101376	0.000957398	5.29969	up	21.372	47.1509	36.3463	37.3245	2.89016	2.63302	7.41927	7.66607	9.51948	4.87192	4.21999	6.11019	4.82653	5.09425	1.45537	1.42393	3.13855	2.94493	3.38021	2.15552	Detected	Detected	Detected	Detected	Not Detected	Not Detected	Not Detected	Not Detected	Not Detected	Not Detected	0	chr13	99020370	99030172	+	circbase|Rybak-Wolf2015|deepbase	hsa_circ_0030689	hsa_circ_0030689	hsa-circRNA2175-30	9802	177	ENSG00000152767	ENST00000595437	99020371-99020449 exon:ENSE00003464631|99030075-99030172 exon:ENSE00003691365	CACACATTGTGCAATGGCCAAAGCACGTTG
hsa_circ_0034118_CBC1	0.107422	0.00619458	2.03166	up	375.431	298.807	281.114	172.077	107.616	117.172	241.829	145.685	218.73	128.692	8.45636	8.86802	7.9342	7.43034	6.71085	6.72152	7.83383	7.1118	7.91444	6.95085	Detected	Detected	Detected	Detected	Detected	Detected	Detected	Detected	Detected	Detected	0	chr15	25309861	25344425	+	circbase|deepbase	hsa_circ_0034118	hsa_circ_0034118	hsa-circRNA2483-63	34564	34564	ENSG00000224078	ENST00000549804	25309862-25310002 exon:ENSE00002363934|25315267-25315406 exon:ENSE00002350947|25317872-25318010 exon:ENSE00002373840|25319039-25319198 exon:ENSE00002395215|25320882-25321013 exon:ENSE00002360681|25322004-25322137 exon:ENSE00002389474|25324009-25324142 exon:ENSE00001494390|25326238-25326371 exon:ENSE00003476828|25327736-25327852 exon:ENSE00003614595|25328543-25328674 exon:ENSE00003480345|25330337-…	GGAACTCTAATATTGGGGCAGTTGCCTTGA
hsa_circ_0003907_CBC1	0.187165	0.0355451	2.11783	up	32.0949	42.93	79.3314	81.272	15.7413	11.7233	12.1271	24.9462	19.2875	29.012	4.83337	5.97363	6.02995	6.28267	4.06614	3.55841	3.79407	4.64872	4.4114	4.81608	Detected	Detected	Detected	Detected	Not Detected	Not Detected	Not Detected	Detected	Detected	Detected	0	chr13	98923108	98923600	+	circbase|Rybak-Wolf2015|deepbase	hsa_circ_0003907	hsa_circ_0003907	hsa-circRNA2175-15	492	492	ENSG00000152767	ENST00000595437	---	CTCCTCTTAACGGTGTGTACAGAGATGGTG
hsa-circRNA9443-12_CBC1	0.101376	0.00202377	2.38786	up	48.8116	59.6605	79.4908	64.2261	16.4297	14.3873	44.2908	43.8143	22.9911	34.6563	5.46012	6.4643	6.0328	5.91492	4.12403	3.82513	5.53141	5.43818	4.66757	5.07005	Detected	Detected	Detected	Detected	Detected	Detected	Detected	Detected	Detected	Detected	0	chr11	28090805	28116347	-	deepbase	hsa-circRNA9443-12		hsa-circRNA9443-12	25542	1265	ENSG00000121621	ENST00000263181	28090806-28090970 exon:ENSE00001098293|28098554-28098716 exon:ENSE00003620894|28104403-28104515 exon:ENSE00003659982|28104716-28104790 exon:ENSE00003619719|28106179-28106355 exon:ENSE00003538176|28110071-28110268 exon:ENSE00003534163|28112164-28112274 exon:ENSE00003606259|28112956-28113060 exon:ENSE00003617027|28116190-28116347 exon:ENSE00003514886	GGTCATATTCCAAAGTACTTGCCTATGGTG
hsa_circ_0101748_CBC1	0.10348	0.00462771	2.42096	up	20.6333	12.1226	21.6775	15.3469	2.89652	5.45019	10.1598	9.88875	4.30486	13.1984	4.16962	4.10556	4.01912	3.73092	1.4603	2.51808	3.55278	3.31312	2.25204	3.65658	Detected	Not Detected	Detected	Detected	Not Detected	Not Detected	Not Detected	Not Detected	Not Detected	Detected	0	chr14	36299886	36300706	+	Rybak-Wolf2015	hsa_circ_0101748	hsa_circ_0101748		820	820	ENSG00000100916	ENST00000216807	---	CGATCTCAAAGATCAGCAAATCAGCCATGT
hsa_circ_0074256_CBC1	0.12599	0.0119045	2.17187	up	22.8819	11.1694	16.1572	20.8155	8.80589	3.92244	9.80261	8.72309	12.4201	3.08441	4.32736	3.98153	3.55185	4.19735	3.28716	2.11023	3.50673	3.13276	3.76073	1.67927	Detected	Not Detected	Detected	Detected	Not Detected	Not Detected	Not Detected	Not Detected	Detected	Not Detected	0	chr5	139819703	139919441	+	circbase|deepbase	hsa_circ_0074256	hsa_circ_0074256	hsa-circRNA6466-1	99738	7450	ENSG00000131503	ENST00000360839	139819704-139819851 exon:ENSE00003484025|139820580-139820727 exon:ENSE00003491914|139825327-139825560 exon:ENSE00003637150|139828796-139828890 exon:ENSE00003478914|139838210-139838447 exon:ENSE00003646898|139838749-139838940 exon:ENSE00003593327|139844252-139844361 exon:ENSE00003478170|139862165-139862252 exon:ENSE00003514603|139864706-139864833 exon:ENSE00003517713|139865174-139865317 exon:ENSE0…	GAACAGTCTTTAGAATCGCAGTCTAGCAGA
hsa_circ_0008694_CBC1	0.101376	0.000394739	3.00921	up	1733.17	1267.01	1974.21	1487.18	425.118	459.036	599.883	601.355	408.402	558.366	10.6703	10.9262	10.8685	10.6787	8.66435	8.71157	9.08014	9.05317	8.8157	9.03217	Detected	Detected	Detected	Detected	Detected	Detected	Detected	Detected	Detected	Detected	0	chr20	50329504	50346517	-	circbase|Rybak-Wolf2015|deepbase	hsa_circ_0008694	hsa_circ_0008694	hsa-circRNA13103-77	17013	368	ENSG00000054793	ENST00000311637	50329505-50329613 exon:ENSE00001258256|50342358-50342471 exon:ENSE00003461776|50346373-50346517 exon:ENSE00003633411	GGCTCACAGCACGAGGTGCTGCGAGTGGCT
hsa_circ_0124856_CBC1	0.101805	0.00379669	2.1009	up	340.36	210.742	333.648	216.696	116.729	79.8906	136.242	187.227	101.245	141.265	8.31722	8.36127	8.18715	7.78059	6.82585	6.17153	7.05176	7.45529	6.80433	7.08597	Detected	Detected	Detected	Detected	Detected	Detected	Detected	Detected	Detected	Detected	0	chr3	9988371	9988553	-	Rybak-Wolf2015	hsa_circ_0124856	hsa_circ_0124856		182	182	ENSG00000163704	ENST00000295984	---	ACCTAGTGCGAGACATTCAGGCGCCTGGGG
hsa_circ_0096587_CBC1	0.145098	0.0185873	2.01637	up	14.1976	10.3575	23.7047	12.839	9.84538	2.68755	14.5481	11.1463	4.55444	10.5323	3.60399	3.87334	4.15253	3.46173	3.43766	1.48441	4.03291	3.48947	2.32955	3.32463	Detected	Not Detected	Detected	Not Detected	Not Detected	Not Detected	Detected	Not Detected	Not Detected	Not Detected	0	chr11	83455659	83497835	-	Rybak-Wolf2015	hsa_circ_0096587	hsa_circ_0096587		42176	42176	ENSG00000150672	ENST00000398309	---	GCAGATGATCTCTGGGTGAATGGCATTGAC
hsa_circ_0017074_CBC1	0.10162	0.00327134	2.55005	up	8229.76	11273.7	7245.48	8594.81	3639.38	2860.91	3197.94	3498.97	2743.76	2944.51	13.0012	13.8729	12.8593	13.2217	11.7201	11.4445	11.4068	11.5117	11.5067	11.4263	Detected	Compromised	Detected	Detected	Detected	Detected	Detected	Detected	Detected	Detected	0	chr1	235643369	235667781	-	circbase|deepbase	hsa_circ_0017074	hsa_circ_0017074	hsa-circRNA8996-2	24412	880	ENSG00000162885	ENST00000366600	235643370-235643465 exon:ENSE00003522958|235647638-235647831 exon:ENSE00003623506|235652473-235652573 exon:ENSE00001167596|235657991-235658138 exon:ENSE00003707487|235667441-235667781 exon:ENSE00001355475	TTCATCTTACCAGAGAGGCGGAGGGGGCGG
hsa_circ_0014000_CBC1	0.166774	0.026718	2.00251	up	78.8155	29.8231	116.666	55.3892	23.7494	30.1806	48.1837	88.0049	16.09	24.1057	6.18367	5.42755	6.6063	5.69214	4.61693	4.82862	5.6468	6.41256	4.14199	4.54732	Detected	Detected	Detected	Detected	Detected	Detected	Detected	Detected	Detected	Detected	0	chr1	150233857	150236078	+	circbase|deepbase	hsa_circ_0014000	hsa_circ_0014000	hsa-circRNA490-2	2221	786	ENSG00000118298	ENST00000369111	150233858-150234037 exon:ENSE00003506609|150234557-150234699 exon:ENSE00003485265|150234924-150235019 exon:ENSE00003496248|150235203-150235269 exon:ENSE00003603270|150235441-150235598 exon:ENSE00003549738|150235698-150235818 exon:ENSE00000797119|150236058-150236078 exon:ENSE00000797120	CCTCGTATACCACAGGCCCACATGGTCAGG
hsa_circ_0039592_CBC1	0.101376	0.00166026	2.05259	up	70.0943	44.6495	80.2556	51.194	28.7831	19.1876	37.3298	42.2418	17.8397	32.6726	6.00093	6.03013	6.04738	5.57346	4.88127	4.21405	5.29868	5.3863	4.29361	4.98814	Detected	Detected	Detected	Detected	Detected	Detected	Detected	Detected	Detected	Detected	0	chr16	57785552	57791162	+	circbase|deepbase	hsa_circ_0039592	hsa_circ_0039592	hsa-circRNA3029-9	5610	1840	ENSG00000140854	ENST00000379661	57785553-57785636 exon:ENSE00003607359|57785852-57785967 exon:ENSE00003490073|57786442-57786513 exon:ENSE00001279093|57786690-57786840 exon:ENSE00000945336|57786989-57787179 exon:ENSE00000945337|57787301-57787431 exon:ENSE00003680421|57787857-57787907 exon:ENSE00003487659|57788842-57788909 exon:ENSE00003617031|57789031-57789150 exon:ENSE00003509091|57789257-57789406 exon:ENSE00003651138|57789753-…	GTAACTATTCCCAGGGGGCACAGCCAGGCC
hsa-circRNA9439_CBC1	0.103478	0.00456927	2.13989	up	602.877	166.363	346.805	238.549	120.009	122.29	136.789	162.032	111.978	136.372	9.13795	8.0003	8.24749	7.92732	6.86533	6.78213	7.05731	7.25503	6.94716	7.03302	Detected	Detected	Detected	Detected	Detected	Detected	Detected	Detected	Detected	Detected	0	chr11	26708023	26718799	-	deepbase	hsa-circRNA9439		hsa-circRNA9439	10776	270	ENSG00000148942	ENST00000396005	26708024-26708091 exon:ENSE00003630721|26714036-26714148 exon:ENSE00001523562|26718711-26718799 exon:ENSE00000996619	GGAGGTGTTGTGCAGCTGATGCCGTACTTT
hsa_circ_0110588_CBC1	0.101376	0.000231395	2.31847	up	136.115	97.3481	131.408	108.183	56.4368	31.7652	94.3966	72.8147	43.7463	55.3059	6.9839	7.20098	6.7898	6.72327	5.80791	4.89408	6.55922	6.15132	5.58796	5.75004	Detected	Detected	Detected	Detected	Detected	Detected	Detected	Detected	Detected	Detected	0	chr1	11766305	11769522	+	Rybak-Wolf2015	hsa_circ_0110588	hsa_circ_0110588		3217	652	ENSG00000162490	ENST00000294485	11766306-11766766 exon:ENSE00001413796|11769332-11769522 exon:ENSE00001235387	TCCCTGCGGCCCCAGGGAGGAGCCAATGGC
hsa_circ_0128825_CBC1	0.101608	0.00294245	2.02273	up	45.0796	31.2432	54.5016	31.7806	15.5523	13.9601	24.465	32.2874	11.5757	20.0354	5.33902	5.49503	5.45753	4.84428	4.04958	3.78389	4.73044	5.01699	3.65676	4.27755	Detected	Detected	Detected	Detected	Detected	Detected	Detected	Detected	Not Detected	Detected	0	chr5	31995681	32010588	+	Rybak-Wolf2015|deepbase	hsa_circ_0128825	hsa_circ_0128825	hsa-circRNA6230	14907	429	ENSG00000133401	ENST00000438447	31995682-31995824 exon:ENSE00003493907|32000245-32000377 exon:ENSE00003536497|32010436-32010588 exon:ENSE00003608571	TCTGTCCAGAGAGCAGAGGAAGTTGGCCGA
hsa_circ_0080881_CBC1	0.101376	0.00165417	2.83017	up	20.097	10.2945	29.07	23.1021	6.0226	2.64462	5.45443	4.58118	6.55375	7.32613	4.12883	3.86534	4.47429	4.35384	2.78022	1.43554	2.73648	2.22318	2.83884	2.77655	Detected	Not Detected	Detected	Detected	Not Detected	Not Detected	Not Detected	Not Detected	Not Detected	Not Detected	0	chr7	79818266	79828698	+	circbase|deepbase	hsa_circ_0080881	hsa_circ_0080881	hsa-circRNA7137-1	10432	343	ENSG00000127955	ENST00000351004	79818267-79818309 exon:ENSE00003587658|79818406-79818547 exon:ENSE00001129655|79828541-79828698 exon:ENSE00000877050	TGATTCTGCAGCATAGTGCTGGTGAATCTG
hsa_circ_0044350_CBC1	0.148142	0.0197691	2.12797	up	38.3323	29.5351	40.1928	42.9354	10.2298	10.8855	8.3689	16.4364	8.22696	23.3215	5.09771	5.41201	4.9818	5.30856	3.48585	3.45376	3.29703	4.04423	3.16503	4.50085	Detected	Detected	Detected	Detected	Not Detected	Not Detected	Not Detected	Detected	Not Detected	Detected	0	chr17	46147413	46154403	-	circbase|deepbase	hsa_circ_0044350	hsa_circ_0044350	hsa-circRNA11540	6990	1978	ENSG00000108468	ENST00000393408	46147414-46148941 exon:ENSE00001824299|46152368-46152462 exon:ENSE00000735651|46153363-46153540 exon:ENSE00002887933|46154227-46154403 exon:ENSE00002771605	ATTTATAATCCCTGACAGCGTCACCCTTTA
hsa_circ_0005944_CBC1	0.101376	0.00195991	2.22386	up	284.564	358.447	325.19	218.151	115.491	107.102	180.741	180.122	110.926	139.451	8.05462	9.12853	8.1502	7.79097	6.81106	6.58778	7.44054	7.40121	6.93382	7.06567	Detected	Detected	Detected	Detected	Detected	Detected	Detected	Detected	Detected	Detected	0	chr11	8732391	8734282	-	circbase|Rybak-Wolf2015|deepbase	hsa_circ_0005944	hsa_circ_0005944	hsa-circRNA9402-2	1891	365	ENSG00000166444	ENST00000526757	8732392-8732461 exon:ENSE00003621950|8732669-8732778 exon:ENSE00003639839|8734098-8734282 exon:ENSE00001103056	TGCAGGCGCTTACTGCCCACACACAGCGCC
hsa_circ_0052463_CBC1	0.101376	0.00237521	2.21474	up	870.28	588.185	918.793	649.29	324.971	239.524	333.883	440.937	258.51	358.189	9.67204	9.84392	9.71436	9.44479	8.27412	7.75355	8.26967	8.62424	8.15584	8.40135	Detected	Detected	Detected	Detected	Detected	Detected	Detected	Detected	Detected	Detected	0	chr2	3383445	3428434	+	circbase|deepbase	hsa_circ_0052463	hsa_circ_0052463	hsa-circRNA4311-14	44989	1623	ENSG00000171853	ENST00000382110	3383446-3383610 exon:ENSE00001490954|3391391-3392441 exon:ENSE00001328043|3405548-3405664 exon:ENSE00001145941|3425652-3425765 exon:ENSE00003594462|3428296-3428434 exon:ENSE00003610095	ACCCTGGGCGCAGGGTTTCCGGCCTGGGGG
hsa_circ_0052247_CBC1	0.101376	0.000240626	2.39087	up	48.2852	23.4985	60.0523	35.9408	9.59813	13.1683	21.843	21.1009	12.832	17.8027	5.44309	5.06803	5.60226	5.03684	3.40412	3.71117	4.57373	4.40851	3.81025	4.10223	Detected	Detected	Detected	Detected	Not Detected	Detected	Detected	Detected	Detected	Detected	0	chr19	55997027	55998935	+	circbase|deepbase	hsa_circ_0052247	hsa_circ_0052247	hsa-circRNA4271-3	1908	1281	ENSG00000090971	ENST00000205194	55997028-55997147 exon:ENSE00000579331|55997775-55998935 exon:ENSE00001175062	AGCCTGAAACCGCTGGTGCACGACGCCAGC
hsa_circ_0059820_CBC1	0.101608	0.00282229	2.22909	up	556.756	317.67	574.04	329.867	164.781	111.822	254.972	287.813	170.174	264.838	9.02524	8.95624	9.00512	8.42437	7.31878	6.65156	7.90722	8.04241	7.54853	7.97465	Detected	Detected	Detected	Detected	Detected	Detected	Detected	Detected	Detected	Detected	0	chr20	31596346	31608393	+	circbase|deepbase	hsa_circ_0059820	hsa_circ_0059820	hsa-circRNA4977-21	12047	1228	ENSG00000078898	ENST00000170150	31596347-31596489 exon:ENSE00000661246|31598830-31598923 exon:ENSE00000661247|31600609-31600713 exon:ENSE00000661248|31601616-31601762 exon:ENSE00000661249|31603242-31603302 exon:ENSE00000408903|31604848-31604908 exon:ENSE00000661250|31606065-31606156 exon:ENSE00000661251|31606443-31606628 exon:ENSE00000661252|31606868-31606921 exon:ENSE00000661253|31607386-31607556 exon:ENSE00000408907|31608134-…	GTGGGCTTCATTGATCCCACAGATCCTGTG
hsa-circRNA7648_CBC1	0.104576	0.00514062	2.44717	up	65.1871	44.7004	84.4844	80.4296	14.1828	16.1863	18.2463	20.3787	28.2902	32.0138	5.89586	6.03205	6.12679	6.26684	3.92591	3.9882	4.33138	4.35929	4.96665	4.95731	Detected	Detected	Detected	Detected	Not Detected	Detected	Detected	Detected	Detected	Detected	0	chr9	34680902	34703035	+	deepbase	hsa-circRNA7648		hsa-circRNA7648	22133	22133	ENSG00000230074	ENST00000434627	---	AGACATATTTCACAGGTTGTTGTGGTGGTA
hsa_circ_0070078_CBC1	0.101376	0.000792167	2.01954	up	124.498	60.8443	129.67	87.1158	31.0304	47.9036	57.7478	42.6147	55.5069	48.1065	6.85339	6.49119	6.77073	6.39161	4.98469	5.46548	5.89087	5.39919	5.93105	5.54728	Detected	Detected	Detected	Detected	Detected	Detected	Detected	Detected	Detected	Detected	0	chr4	78634540	78652692	-	circbase|deepbase	hsa_circ_0070078	hsa_circ_0070078	hsa-circRNA14038-4	18152	7840	ENSG00000138767	ENST00000504123	78634541-78641797 exon:ENSE00001126764|78647321-78647523 exon:ENSE00003482014|78650008-78650235 exon:ENSE00003461278|78652541-78652692 exon:ENSE00003693330	CATTTTGCAACTGCAATTTACATTGGTGCA
hsa_circ_0016691_CBC1	0.181594	0.0331888	2.11939	up	174.905	116.059	165.711	102.125	27.5882	32.9735	38.9868	80.0255	62.8149	85.0282	7.34473	7.46562	7.13802	6.63538	4.8223	4.94885	5.35675	6.28045	6.11238	6.35826	Detected	Detected	Detected	Detected	Detected	Detected	Detected	Detected	Detected	Detected	0	chr1	226107579	226111471	-	circbase|deepbase	hsa_circ_0016691	hsa_circ_0016691	hsa-circRNA8965-9	3892	1471	ENSG00000255835	ENST00000432920	---	GTTTATTTTTAAATAGCATCCTGTCGGCTC
hsa_circ_0122923_CBC1	0.101805	0.00373403	2.14273	up	670.435	659.354	670.435	532.825	192.238	267.043	317.03	323.754	325.721	320.106	9.29122	10.0076	9.23484	9.14907	7.53539	7.91081	8.2004	8.20281	8.48859	8.24832	Detected	Detected	Detected	Detected	Detected	Detected	Detected	Detected	Detected	Detected	0	chr3	182769946	182789145	-	Rybak-Wolf2015	hsa_circ_0122923	hsa_circ_0122923		19199	464	ENSG00000078070	ENST00000265594	182769947-182770028 exon:ENSE00003521212|182775099-182775210 exon:ENSE00003640516|182788787-182788908 exon:ENSE00003571952|182788998-182789145 exon:ENSE00003680282	ATTATGTTGGAGCAGCACATCCAAATCCAT
hsa_circ_0035020_CBC1	0.101376	0.000907775	2.49015	up	477.192	306.156	577.719	389.138	125.951	116.939	209.604	244.991	149.277	206.784	8.80271	8.90348	9.01389	8.67371	6.93343	6.71879	7.64095	7.82291	7.35793	7.6205	Detected	Detected	Detected	Detected	Detected	Detected	Detected	Detected	Detected	Detected	0	chr15	43932521	43941039	-	circbase|deepbase	hsa_circ_0035020	hsa_circ_0035020	hsa-circRNA10692	8518	776	ENSG00000166762	ENST00000355438	43932522-43932694 exon:ENSE00003500886|43939248-43939316 exon:ENSE00003520967|43939492-43939665 exon:ENSE00003694462|43940115-43940261 exon:ENSE00003527303|43940827-43941039 exon:ENSE00001379656	GTTGTTACCATGTTGGCTCCGCATGGTCCT
hsa_circ_0034689_CBC1	0.101376	0.00154289	2.13804	up	1269.26	875.76	1231.27	869.34	420.802	390.193	607.258	681.511	367.56	659.326	10.2209	10.4102	10.161	9.87704	8.64956	8.47326	9.09776	9.22649	8.66318	9.27303	Detected	Detected	Detected	Detected	Detected	Detected	Detected	Detected	Detected	Detected	0	chr15	41601465	41624819	-	circbase|deepbase	hsa_circ_0034689	hsa_circ_0034689	hsa-circRNA10673-2	23354	1236	ENSG00000104147	ENST00000220514	41601466-41602047 exon:ENSE00000884003|41605471-41605552 exon:ENSE00000942406|41611856-41611978 exon:ENSE00000942405|41624113-41624179 exon:ENSE00000930989|41624438-41624819 exon:ENSE00000930990	CTGAATAATATACAAGAGCTGTGCTTGGGG
hsa_circ_0056183_CBC1	0.101608	0.00293959	2.25225	up	5400.71	4593.45	4802.4	4512.47	1734.15	2038.37	2007.93	2278.02	1862.43	2212.26	12.3692	12.6799	12.2325	12.3147	10.675	10.9447	10.7582	10.9093	10.958	11.0106	Detected	Detected	Detected	Detected	Detected	Detected	Detected	Detected	Detected	Detected	0	chr2	114499460	114514270	-	circbase|deepbase	hsa_circ_0056183	hsa_circ_0056183	hsa-circRNA12684-31	14810	1842	ENSG00000115084	ENST00000409342	---	ATTTTTTTAATGTCAGGGGGCGGGGCCGCG
hsa_circ_0011281_CBC1	0.183471	0.0339159	2.01118	up	155.821	211.185	112.785	88.7823	71.0352	39.5502	62.1737	101.865	44.6103	61.4283	7.1785	8.36385	6.55451	6.42081	6.12951	5.20039	5.98976	6.6163	5.61643	5.90458	Detected	Detected	Detected	Detected	Detected	Detected	Detected	Detected	Detected	Detected	0	chr1	31896539	31907527	+	circbase|deepbase	hsa_circ_0011281	hsa_circ_0011281	hsa-circRNA177-1	10988	1810	ENSG00000168528	ENST00000373710	---	AGTGCGTGTACCATGGCGTCCTGCCTCTGC
hsa_circ_0080746_CBC1	0.121986	0.0106543	2.12089	up	510.888	603.147	520.732	509.623	214.917	180.837	190.518	268.15	214.543	258.121	8.9004	9.88077	8.85702	9.08136	7.69248	7.3421	7.51135	7.9468	7.88581	7.94038	Detected	Detected	Detected	Detected	Detected	Detected	Detected	Detected	Detected	Detected	0	chr7	75612837	75616173	+	circbase|deepbase	hsa_circ_0080746	hsa_circ_0080746	hsa-circRNA7117-4	3336	1587	ENSG00000127948	ENST00000461988	75612838-75612954 exon:ENSE00003585469|75613056-75613174 exon:ENSE00003669121|75614095-75614276 exon:ENSE00003490746|75614376-75614525 exon:ENSE00003608871|75614897-75615167 exon:ENSE00003653353|75615241-75615386 exon:ENSE00003633024|75615477-75615559 exon:ENSE00003588129|75615655-75616173 exon:ENSE00003531109	GTTCTGTTTTCTGTACCCCTTTGATGCCAA
hsa_circ_0049323_CBC1	0.101376	0.00156969	3.08693	up	167.477	133.558	181.869	139.772	32.2079	31.8454	38.1385	58.4941	34.6276	46.6962	7.28181	7.67294	7.27872	7.11203	5.03861	4.8975	5.32854	5.84749	5.25592	5.50365	Detected	Detected	Detected	Detected	Detected	Detected	Detected	Detected	Detected	Detected	0	chr19	10823793	10824043	+	circbase|deepbase	hsa_circ_0049323	hsa_circ_0049323	hsa-circRNA3859-11	250	250	ENSG00000213339	ENST00000589488	---	TTATTGTAACTTACACTGCAGCTCATGAGC
hsa-circRNA7970-35_CBC1	0.114917	0.00852846	2.27512	up	18.8741	12.3426	28.1109	16.9823	6.20491	11.2318	4.8382	5.61912	5.05863	3.62339	4.03105	4.13081	4.42166	3.88187	2.818	3.49809	2.57575	2.50675	2.46946	1.81914	Detected	Not Detected	Detected	Detected	Not Detected	Not Detected	Not Detected	Not Detected	Not Detected	Not Detected	0	chrX	24859768	24861794	+	deepbase	hsa-circRNA7970-35		hsa-circRNA7970-35	2026	311	ENSG00000101868	ENST00000379068	24859769-24859947 exon:ENSE00000978374|24861663-24861794 exon:ENSE00000978375	AAAAAGTACTATGATGACTTGACCCCACCC
hsa_circ_0025378_CBC1	0.120731	0.0103248	2.32024	up	35.4784	30.459	43.1633	22.9079	11.0699	4.81584	14.8474	19.5829	8.86037	20.9948	4.98428	5.45868	5.09771	4.34018	3.58856	2.35776	4.05936	4.30289	3.27156	4.34808	Detected	Detected	Detected	Detected	Not Detected	Not Detected	Detected	Detected	Not Detected	Detected	0	chr12	8976315	8988935	+	circbase|deepbase	hsa_circ_0025378	hsa_circ_0025378	hsa-circRNA1675-11	12620	482	ENSG00000166535	ENST00000299698	8976316-8976478 exon:ENSE00003532089|8982323-8982375 exon:ENSE00003503132|8987258-8987278 exon:ENSE00001792539|8988103-8988262 exon:ENSE00001613147|8988851-8988935 exon:ENSE00001781558	AAAAATTTGTTGTAGGTACCACCTCCTGCT
hsa-circRNA11764-31_CBC1	0.101376	0.00138528	2.29291	up	310.865	231.141	309.134	270.247	103.956	95.2697	115.261	140.706	106.981	106.42	8.1867	8.49868	8.07486	8.1191	6.65891	6.4254	6.8226	7.06483	6.88231	6.68461	Detected	Detected	Detected	Detected	Detected	Detected	Detected	Detected	Detected	Detected	0	chr18	12351304	12367381	-	deepbase	hsa-circRNA11764-31		hsa-circRNA11764-31	16077	1134	ENSG00000141385	ENST00000269143	12351305-12351412 exon:ENSE00001255288|12353004-12353157 exon:ENSE00001255297|12356693-12356830 exon:ENSE00001183731|12358669-12358942 exon:ENSE00001018387|12359926-12360050 exon:ENSE00001018385|12363781-12363855 exon:ENSE00001183718|12366964-12367116 exon:ENSE00001018386|12367275-12367381 exon:ENSE00001120659	GGCAGATCTTTATTGAATCAAAGCCAGCTG
hsa_circ_0026577_CBC1	0.101376	0.000955467	2.19031	up	345.433	225.28	296.135	290.355	117.618	81.6403	223.094	205.293	133.549	162.056	8.3381	8.45937	8.01001	8.22806	6.83607	6.19957	7.72256	7.58743	7.20004	7.27929	Detected	Detected	Detected	Detected	Detected	Detected	Detected	Detected	Detected	Detected	0	chr12	53646601	53648190	+	circbase|deepbase	hsa_circ_0026577	hsa_circ_0026577	hsa-circRNA1789	1589	1589	ENSG00000182544	ENST00000534842	---	ACTTTTAAATGATCAGTCGTCCGGGGGCCC
hsa_circ_0113092_CBC1	0.101608	0.00292	2.58164	up	138.885	113.247	164.432	176.364	49.7552	26.2916	53.4243	65.0376	41.8282	75.1401	7.01206	7.43034	7.12615	7.46815	5.63066	4.64267	5.78491	5.9956	5.52658	6.18467	Detected	Detected	Detected	Detected	Detected	Detected	Detected	Detected	Detected	Detected	0	chr1	34067968	34092181	-	Rybak-Wolf2015	hsa_circ_0113092	hsa_circ_0113092		24213	1636	ENSG00000121904	ENST00000241312	34067969-34068146 exon:ENSE00000826600|34070882-34071070 exon:ENSE00000826601|34071463-34071588 exon:ENSE00001339104|34076641-34076850 exon:ENSE00000826602|34080104-34080220 exon:ENSE00000826603|34082506-34082575 exon:ENSE00001339107|34083099-34083217 exon:ENSE00001218243|34087767-34087871 exon:ENSE00001145114|34088970-34089066 exon:ENSE00003486992|34090119-34090243 exon:ENSE00003603108|34090651-…	TTTCATCACCATCTGGAGAATCACTGCCCT
hsa-circRNA14902-23_CBC1	0.133714	0.0145912	2.25185	up	452.323	553.186	510.929	583.804	133.07	267.116	169.454	158.945	278.321	214.968	8.72784	9.75609	8.82869	9.282	7.01315	7.91113	7.35186	7.22853	8.26211	7.676	Detected	Detected	Detected	Detected	Detected	Detected	Detected	Detected	Detected	Detected	0	chr6	128324341	128330413	-	deepbase	hsa-circRNA14902-23		hsa-circRNA14902-23	6072	336	ENSG00000152894	ENST00000368227	128324342-128324377 exon:ENSE00003569306|128326229-128326389 exon:ENSE00003679245|128330275-128330413 exon:ENSE00003466930	CGACTGCTGTGTTAGCAGCAGCAACAGAAG
hsa_circ_0110589_CBC1	0.114948	0.00854683	2.25383	up	197.829	293.315	149.738	159.525	110.808	52.1133	297.421	110.579	118.026	118.05	7.52661	8.8411	6.98472	7.3101	6.75198	5.58262	8.11315	6.72617	7.02294	6.83007	Detected	Detected	Detected	Detected	Detected	Detected	Detected	Detected	Detected	Detected	0	chr1	11766423	11766691	-	Rybak-Wolf2015	hsa_circ_0110589	hsa_circ_0110589		268	268	ENSG00000162490	ENST00000294485	---	GTGATTCTCAGGGAGGTCGGTTCTCCTTCT
hsa-circRNA6318-6_CBC1	0.10162	0.00343534	2.43718	up	14.731	7.91223	24.7154	18.3016	6.13631	3.88298	8.02606	10.9789	2.3863	5.84172	3.65822	3.48534	4.21972	4.00038	2.80344	2.10153	3.24471	3.46828	1.37861	2.43046	Detected	Not Detected	Detected	Detected	Not Detected	Not Detected	Not Detected	Not Detected	Not Detected	Not Detected	0	chr5	73163700	73169071	+	deepbase	hsa-circRNA6318-6		hsa-circRNA6318-6	5371	662	ENSG00000214944	ENST00000296794	73163701-73163845 exon:ENSE00001311696|73163925-73164052 exon:ENSE00001310195|73165894-73166034 exon:ENSE00001292330|73168824-73169071 exon:ENSE00001313953	ATTTTGGTACAACAGATTCTTCATTTAGAG
hsa-circRNA12453-10_CBC1	0.101376	0.000766322	2.07993	up	13.1507	5.70824	20.6826	16.1834	3.30695	5.19545	6.70982	7.32615	4.50553	5.58497	3.48559	3.04015	3.94526	3.80921	1.99904	2.45306	3.00451	2.87896	2.31162	2.35937	Detected	Not Detected	Detected	Detected	Not Detected	Not Detected	Not Detected	Not Detected	Not Detected	Not Detected	0	chr2	31295928	31348119	-	deepbase	hsa-circRNA12453-10		hsa-circRNA12453-10	52191	213	ENSG00000158089	ENST00000496397	31295929-31296041 exon:ENSE00001880197|31348020-31348119 exon:ENSE00003517338	TACGTACTATCCCAGGTTTGGTCCTTGTTT
hsa_circ_0058374_CBC1	0.101376	0.000620881	2.2694	up	29.5906	15.9556	42.8916	25.7232	8.24292	7.88631	13.0744	14.995	7.36028	13.3336	4.71406	4.49979	5.08714	4.51626	3.19679	3.00723	3.89476	3.91283	3.01255	3.67106	Detected	Not Detected	Detected	Detected	Not Detected	Not Detected	Not Detected	Detected	Not Detected	Detected	0	chr2	220308395	220331583	+	circbase|deepbase	hsa_circ_0058374	hsa_circ_0058374	hsa-circRNA4818-6	23188	5725	ENSG00000072195	ENST00000464989	220308396-220308781 exon:ENSE00001933430|220309375-220309464 exon:ENSE00003610234|220309547-220309883 exon:ENSE00003507254|220312696-220313993 exon:ENSE00003533490|220315858-220316001 exon:ENSE00003648601|220316347-220316529 exon:ENSE00003598765|220326604-220326779 exon:ENSE00003693349|220327020-220327108 exon:ENSE00003587426|220329155-220331583 exon:ENSE00001932391	GTCCAGTTTGTACCTTATTGTAATAGAGGG
hsa-circRNA9468-42_CBC1	0.101395	0.00248088	2.01602	up	1139.54	917.953	1377.42	879.08	416.113	412.896	660.06	791.777	480.525	649.419	10.065	10.4731	10.3375	9.89401	8.63426	8.55904	9.2135	9.43426	9.04797	9.25009	Detected	Detected	Detected	Detected	Detected	Detected	Detected	Detected	Detected	Detected	0	chr11	46534276	46565591	-	deepbase	hsa-circRNA9468-42		hsa-circRNA9468-42	31315	1338	ENSG00000110497	ENST00000298834	46534277-46534363 exon:ENSE00003576784|46563495-46564531 exon:ENSE00001181726|46564802-46564948 exon:ENSE00001181731|46565525-46565591 exon:ENSE00001181736	CCCAGACCCAGCGAGTCTGGTGAGATTTGA
hsa_circ_0052235_CBC1	0.101376	0.00132522	2.04155	up	1191.74	824.614	1188.65	821.047	392.227	413.372	613.391	678.244	426.668	595.126	10.1313	10.3274	10.1069	9.79856	8.54804	8.56072	9.11136	9.21936	8.87593	9.12312	Detected	Detected	Detected	Detected	Detected	Detected	Detected	Detected	Detected	Detected	0	chr19	55858323	55859489	+	circbase|deepbase	hsa_circ_0052235	hsa_circ_0052235	hsa-circRNA4268-8	1166	1166	ENSG00000133247	ENST00000255613	---	TTGTTATAAGCAGCACCGCCTGCCAGCCCC
hsa_circ_0020279_CBC1	0.101376	0.00194175	2.0002	up	183.846	140.56	230.448	175.822	77.7949	63.7982	91.8098	112.894	77.3861	93.2696	7.41746	7.74846	7.63154	7.46351	6.25788	5.85964	6.52081	6.75549	6.41449	6.49355	Detected	Detected	Detected	Detected	Detected	Detected	Detected	Detected	Detected	Detected	0	chr10	124343837	124376776	+	circbase|deepbase	hsa_circ_0020279	hsa_circ_0020279	hsa-circRNA1136-5	32939	3114	ENSG00000187908	ENST00000368956	124343838-124343867 exon:ENSE00002433470|124344787-124344825 exon:ENSE00002481947|124345576-124345899 exon:ENSE00002454579|124348460-124348783 exon:ENSE00002511126|124350181-124350210 exon:ENSE00002451519|124350995-124351033 exon:ENSE00002464367|124351788-124352111 exon:ENSE00002510955|124353085-124353114 exon:ENSE00002436096|124354012-124354044 exon:ENSE00002439352|124354819-124355142 exon:ENSE0…	GTGCATCAACAGCAGCTGCCCACTCCTGGT
hsa-circRNA6859-17_CBC1	0.101376	0.000220341	2.24412	up	189.852	81.1955	142.78	203.451	67.9768	69.6303	93.1069	50.5078	55.8953	69.3351	7.46536	6.92564	6.91574	7.68574	6.06799	5.97943	6.53999	5.64088	5.94212	6.07129	Detected	Detected	Detected	Detected	Detected	Detected	Detected	Detected	Detected	Detected	0	chr6	110085139	110113867	+	deepbase	hsa-circRNA6859-17		hsa-circRNA6859-17	28728	1071	ENSG00000112367	ENST00000441478	110085140-110085185 exon:ENSE00002267048|110086216-110086364 exon:ENSE00002249687|110087932-110088098 exon:ENSE00000919028|110098125-110098263 exon:ENSE00000975482|110106173-110106231 exon:ENSE00000975483|110107505-110107652 exon:ENSE00000975484|110110797-110110880 exon:ENSE00000975485|110112579-110112774 exon:ENSE00003627136|110113785-110113867 exon:ENSE00000975487	CTCCATTTATTCAAGGTGGAATGAACTAGG
hsa_circ_0122846_CBC1	0.101376	0.00035766	2.02697	up	139.433	77.0989	145.537	113.201	55.6189	50.7947	67.1278	60.3523	37.9683	65.1177	7.0185	6.84724	6.94377	6.79217	5.78793	5.54687	6.0981	5.89187	5.38754	5.98894	Detected	Detected	Detected	Detected	Detected	Detected	Detected	Detected	Detected	Detected	0	chr3	179526059	179616034	-	Rybak-Wolf2015	hsa_circ_0122846	hsa_circ_0122846		89975	1425	ENSG00000114757	ENST00000467460	179526060-179526225 exon:ENSE00003530594|179527259-179527456 exon:ENSE00003508211|179529589-179529659 exon:ENSE00003527673|179533649-179533792 exon:ENSE00003483558|179537648-179537764 exon:ENSE00003514791|179576850-179576945 exon:ENSE00003485158|179592115-179592211 exon:ENSE00003512636|179593142-179593265 exon:ENSE00003641809|179597717-179597911 exon:ENSE00003531609|179605461-179605572 exon:ENSE0…	ACTGTTCGGCCAGAGGGAAAAGGCTCTAGG
hsa_circ_0010870_CBC1	0.101376	0.00207472	2.36548	up	40.6552	36.109	55.8084	32.5249	7.35316	18.3509	51.7977	25.5091	16.7191	27.2391	5.18472	5.7131	5.49214	4.88329	3.0446	4.1569	5.74431	4.68158	4.19842	4.72538	Detected	Detected	Detected	Detected	Not Detected	Detected	Detected	Detected	Detected	Detected	0	chr1	23884420	23884906	-	circbase|deepbase	hsa_circ_0010870	hsa_circ_0010870	hsa-circRNA8360-3	486	486	ENSG00000117318	ENST00000374561	---	ATTTTTAAACACTTGAACGCAGGTGCTGGC
hsa-circRNA13123-22_CBC1	0.120047	0.0101378	2.01402	up	282.986	216.38	418.245	200.694	109.855	105.373	477.326	262.631	119.62	285.542	8.04671	8.40062	8.53064	7.66552	6.7408	6.56603	8.75833	7.91667	7.04206	8.08587	Detected	Detected	Detected	Detected	Detected	Detected	Detected	Detected	Detected	Detected	0	chr20	60909241	60911842	-	deepbase	hsa-circRNA13123-22		hsa-circRNA13123-22	2601	575	ENSG00000130702	ENST00000252999	60909242-60909398 exon:ENSE00001790562|60909578-60909677 exon:ENSE00003463358|60910077-60910182 exon:ENSE00003682961|60910273-60910325 exon:ENSE00003650244|60911396-60911501 exon:ENSE00003497606|60911790-60911842 exon:ENSE00003467771	ATGGCACCTGTCCAGCTGGCTCTTGCCACC
hsa_circ_0026359_CBC1	0.101376	0.000409914	3.0186	up	30.9707	18.3389	37.1061	28.5609	4.84748	4.92198	12.5101	16.66	8.41362	7.13342	4.7802	4.70732	4.85849	4.67395	2.50447	2.38482	3.83737	4.06259	3.19765	2.7384	Detected	Detected	Detected	Detected	Not Detected	Not Detected	Not Detected	Detected	Not Detected	Not Detected	0	chr12	52628938	52642709	+	circbase|deepbase	hsa_circ_0026359	hsa_circ_0026359	hsa-circRNA1781-11	13771	1251	ENSG00000135480	ENST00000331817	---	TGAGTGATCCACGTGGTGCGGTTTCTGGAG
hsa_circ_0025288_CBC1	0.104653	0.00514938	2.00466	up	262	281.89	259.806	213.258	99.928	102.616	126.677	137.662	130.9	123.046	7.93502	8.78506	7.81583	7.75713	6.60617	6.52858	6.95286	7.0333	7.17207	6.88899	Detected	Detected	Detected	Detected	Detected	Detected	Detected	Detected	Detected	Detected	0	chr12	7027103	7032859	+	circbase|deepbase	hsa_circ_0025288	hsa_circ_0025288	hsa-circRNA1659-10	5756	1757	ENSG00000111674	ENST00000541477	7027104-7027326 exon:ENSE00001727933|7028730-7028927 exon:ENSE00000716183|7030744-7030945 exon:ENSE00003700039|7031219-7031327 exon:ENSE00003478569|7031507-7031565 exon:ENSE00003695617|7031894-7032859 exon:ENSE00001102828	AGTCTGAATCAGTGCGCCTTCAACGTGATC
hsa_circ_0089358_CBC1	0.10162	0.00330158	2.01229	up	1120.71	1161.44	956.603	1254.56	536.09	475.288	636.998	664.44	461.45	640.155	10.041	10.804	9.77612	10.4286	8.99588	8.76382	9.16282	9.18993	8.98942	9.22933	Detected	Detected	Detected	Detected	Detected	Detected	Detected	Detected	Detected	Detected	0	chr9	136218665	136223175	-	circbase|deepbase	hsa_circ_0089358	hsa_circ_0089358	hsa-circRNA15973-3	4510	951	ENSG00000148290	ENST00000371974	---	CTGGCCTTCTACCTTGCCCCGGCCAGCGCC
hsa_circ_0128691_CBC1	0.10156	0.00271599	2.03477	up	97.801	65.0002	124.168	83.884	25.8974	30.9278	52.2307	54.3111	41.6281	61.1342	6.50077	6.5904	6.70364	6.33291	4.73553	4.86121	5.75516	5.74431	5.52031	5.89719	Detected	Detected	Detected	Detected	Detected	Detected	Detected	Detected	Detected	Detected	0	chr5	178293244	178312734	+	Rybak-Wolf2015	hsa_circ_0128691	hsa_circ_0128691		19490	19490	ENSG00000178338	ENST00000322434	---	AGTTTTGGAAGAATAGTGTCACTGACATTC
hsa_circ_0056393_CBC1	0.101376	0.000574355	2.29081	up	8143.86	8797.21	10029.2	8447.58	3332.53	3072.68	5383.95	5126.84	4257.73	4035.13	12.9872	13.5239	13.3405	13.195	11.5952	11.5497	12.1448	12.0631	12.1202	11.8839	Detected	Detected	Detected	Detected	Detected	Detected	Detected	Detected	Detected	Detected	0	chr2	128753923	128770728	-	circbase|deepbase	hsa_circ_0056393	hsa_circ_0056393	hsa-circRNA12701-13	16805	736	ENSG00000136715	ENST00000357702	128753924-128754065 exon:ENSE00001747504|128757315-128757419 exon:ENSE00001682582|128757630-128757720 exon:ENSE00001740238|128757881-128758028 exon:ENSE00001774386|128767843-128767967 exon:ENSE00001621408|128770604-128770728 exon:ENSE00001677145	CCGAAGTGACAACAGGTGCAGCTGCTGCTG
hsa_circ_0128259_CBC1	0.101481	0.00269152	10.2041	up	24.1927	33.6513	68.9336	371.646	2.84884	2.59977	7.83574	7.31258	12.8235	2.43697	4.40965	5.60862	5.81399	8.60327	1.41992	1.39029	3.21061	2.87569	3.80897	1.39585	Detected	Detected	Detected	Detected	Not Detected	Not Detected	Not Detected	Not Detected	Detected	Not Detected	0	chr5	146185903	146186064	-	Rybak-Wolf2015	hsa_circ_0128259	hsa_circ_0128259		161	161	ENSG00000156475	ENST00000394413	---	CTCTTATTAGGAAAGAGTCAGGTACCTCTT
hsa_circ_0100401_CBC1	0.111227	0.0073095	2.38872	up	23.9209	25.7788	23.6498	23.4809	4.42093	3.91526	13.8592	13.2978	10.9356	16.5095	4.39309	5.20944	4.14966	4.37825	2.39899	2.10932	3.96882	3.74648	3.57137	3.99192	Detected	Detected	Detected	Detected	Not Detected	Not Detected	Not Detected	Not Detected	Not Detected	Detected	0	chr13	36401771	36413313	-	Rybak-Wolf2015	hsa_circ_0100401	hsa_circ_0100401		11542	372	ENSG00000133083	ENST00000379893	36401772-36401891 exon:ENSE00000817078|36402387-36402444 exon:ENSE00000680576|36410170-36410278 exon:ENSE00000817080|36413229-36413313 exon:ENSE00000817083	ATGGAATTAGTAAAGAGCTCTCAGCATGGC
hsa_circ_0053438_CBC1	0.10162	0.00346218	2.20841	up	1243.38	1118.56	1395	1076.77	460.189	347.278	622.317	861.986	494.938	625.892	10.1925	10.7532	10.3562	10.1975	8.77792	8.29869	9.13042	9.55248	9.08688	9.19882	Detected	Detected	Detected	Detected	Detected	Detected	Detected	Detected	Detected	Detected	0	chr2	32582095	32774548	+	circbase|deepbase	hsa_circ_0053438	hsa_circ_0053438	hsa-circRNA4390-432	192453	13278	ENSG00000115760	ENST00000421745	32582096-32582554 exon:ENSE00000743520|32602656-32602837 exon:ENSE00000743524|32605221-32605358 exon:ENSE00000743528|32613818-32614011 exon:ENSE00000743532|32617107-32617218 exon:ENSE00003459762|32620579-32620661 exon:ENSE00003645442|32626231-32626453 exon:ENSE00000743537|32626531-32626691 exon:ENSE00000743538|32631567-32631625 exon:ENSE00000743539|32639837-32641231 exon:ENSE00000743540|32654214-…	TACGAAATGATTCAGTCCCTGCTTCTCCCC
hsa_circ_0012801_CBC1	0.105596	0.00548981	2.15826	up	16.5652	25.0505	47.6895	24.599	9.52642	8.51525	11.559	10.5892	14.0826	8.52983	3.83491	5.16448	5.2534	4.45089	3.39281	3.11524	3.72593	3.41411	3.94916	3.00893	Detected	Detected	Detected	Detected	Not Detected	Not Detected	Not Detected	Not Detected	Detected	Not Detected	0	chr1	62958374	63084539	-	circbase|deepbase	hsa_circ_0012801	hsa_circ_0012801	hsa-circRNA8538-35	126165	3749	ENSG00000116641	ENST00000251157	62958375-62958518 exon:ENSE00001011069|62959946-62960138 exon:ENSE00001171158|62961252-62961352 exon:ENSE00001652026|62962010-62962168 exon:ENSE00001171179|62970301-62970453 exon:ENSE00001171184|62971353-62971487 exon:ENSE00000857921|62973633-62973729 exon:ENSE00001011087|62976248-62976344 exon:ENSE00001011086|62979142-62979277 exon:ENSE00001373692|62979387-62979569 exon:ENSE00000956719|62993822-…	GCTTCCTTCTCTATGCTCAGCTCAAGATAG
hsa_circ_0023312_CBC1	0.101376	0.000967533	2.0596	up	237.58	184.593	240.351	191.049	77.7272	89.7121	131.808	150.2	88.296	106.741	7.79286	8.15895	7.69801	7.59034	6.25679	6.33618	7.00755	7.15215	6.6021	6.68868	Detected	Detected	Detected	Detected	Detected	Detected	Detected	Detected	Detected	Detected	0	chr11	70031695	70031801	+	circbase|deepbase	hsa_circ_0023312	hsa_circ_0023312	hsa-circRNA1468	106	106	ENSG00000131620	ENST00000355303	70031696-70031801 exon:ENSE00003479961	GTCATCGTCTTCCAGGTATAAAGACTACCG
hsa_circ_0056824_CBC1	0.107092	0.0060691	2.59725	up	31.0748	17.2853	36.0976	15.7981	6.10703	10.2362	7.83765	8.92771	9.70487	2.90652	4.78531	4.62228	4.81544	3.77456	2.79788	3.36661	3.21078	3.16699	3.40538	1.58658	Detected	Not Detected	Detected	Detected	Not Detected	Not Detected	Not Detected	Not Detected	Not Detected	Not Detected	0	chr2	160132056	160136456	-	circbase|Rybak-Wolf2015|deepbase	hsa_circ_0056824	hsa_circ_0056824	hsa-circRNA12741-12	4400	278	ENSG00000196151	ENST00000359774	160132057-160132149 exon:ENSE00001364826|160136272-160136456 exon:ENSE00001376562	TTACCCATATCTTAGATGTGGTAGTGTTAA
hsa-circRNA6903-24_CBC1	0.101434	0.00260339	2.48904	up	70.0431	51.48	86.3474	72.4755	13.129	17.6297	25.9472	40.9228	27.641	23.7823	5.99981	6.24149	6.15707	6.1027	3.82165	4.10524	4.80963	5.34278	4.93361	4.52947	Detected	Detected	Detected	Detected	Not Detected	Detected	Detected	Detected	Detected	Detected	0	chr6	133783501	133785996	+	deepbase	hsa-circRNA6903-24		hsa-circRNA6903-24	2495	338	ENSG00000112319	ENST00000421413	133783502-133783615 exon:ENSE00001761352|133783759-133783902 exon:ENSE00003516984|133785917-133785996 exon:ENSE00003671957	AGTGGTTCACAACAGCAGCTCAAACAATGT
hsa_circ_0062518_CBC1	0.107065	0.00605173	2.09782	up	183.013	184.781	256.542	183.652	81.2549	57.3398	85.7169	126.192	89.2176	88.8996	7.41179	8.16088	7.79712	7.53128	6.31762	5.71478	6.42937	6.91204	6.61781	6.42376	Detected	Detected	Detected	Detected	Detected	Detected	Detected	Detected	Detected	Detected	0	chr22	23498154	23506531	+	circbase|deepbase	hsa_circ_0062518	hsa_circ_0062518	hsa-circRNA5241-1	8377	3255	ENSG00000100228	ENST00000263116	---	AATCGTCCTCATATTCTGGGACACAGCTGG
hsa_circ_0052623_CBC1	0.101376	0.00225367	2.29039	up	2895.22	2147.47	2720.15	2544.06	989.814	952.034	1049.37	1210.9	1062.59	1051.89	11.435	11.6481	11.3574	11.4736	9.86512	9.79373	9.85483	10.0198	10.1642	9.94798	Detected	Detected	Detected	Detected	Detected	Detected	Detected	Detected	Detected	Detected	0	chr2	11295539	11312171	+	circbase|deepbase	hsa_circ_0052623	hsa_circ_0052623	hsa-circRNA4329-4	16632	608	ENSG00000162976	ENST00000295083	---	CCTATACCTGTGCAAGCGGAGGGGCGGGCC
hsa_circ_0114295_CBC1	0.10162	0.00317535	2.39472	up	70.0532	77.5963	116.79	89.6146	19.7036	22.6461	35.2567	49.6589	31.23	40.2169	5.99997	6.85779	6.60771	6.43349	4.36376	4.44532	5.21898	5.61747	5.10674	5.28538	Detected	Detected	Detected	Detected	Detected	Detected	Detected	Detected	Detected	Detected	0	chr1	84415547	84417659	-	Rybak-Wolf2015	hsa_circ_0114295	hsa_circ_0114295		2112	254	ENSG00000137941	ENST00000480174	84415548-84415669 exon:ENSE00003572029|84417528-84417659 exon:ENSE00003466131	CTGCAAAATTATCAGTTATTCAGGGACCCT
hsa_circ_0043629_CBC1	0.154652	0.0221729	2.5103	up	23.9818	19.623	25.511	18.3117	3.20118	2.71118	13.7852	18.2579	7.34894	18.6584	4.39707	4.80642	4.27253	4.00137	1.89733	1.52025	3.96107	4.19875	3.01015	4.17266	Detected	Not Detected	Detected	Detected	Not Detected	Not Detected	Not Detected	Detected	Not Detected	Detected	0	chr17	39766030	39767753	-	circbase|deepbase	hsa_circ_0043629	hsa_circ_0043629	hsa-circRNA11467-57	1723	964	ENSG00000186832	ENST00000301653	---	TTCTGGTTGATGCAAGTATGAGCATGAACT
hsa-circRNA10412-3_CBC1	0.102975	0.004423	2.34573	up	132.532	153.52	129.567	96.0808	29.8909	36.7143	64.8109	61.087	61.4707	66.5907	6.94598	7.88148	6.76964	6.54316	4.93265	5.09771	6.04973	5.90871	6.08174	6.01901	Detected	Detected	Detected	Detected	Detected	Detected	Detected	Detected	Detected	Detected	0	chr14	30384381	30387494	-	deepbase	hsa-circRNA10412-3		hsa-circRNA10412-3	3113	3113	ENSG00000184304	ENST00000331968	---	GAAGAAGAGATTATGGTGATCCTACAAGAT
hsa_circ_0054508_CBC1	0.101376	0.0015036	2.79276	up	4239.9	3578.94	3754.68	2892.79	782.492	899.563	1688.77	1584.93	1765.41	1510.14	12.0015	12.3419	11.8519	11.6682	9.52766	9.71032	10.5131	10.39	10.88	10.4602	Detected	Detected	Detected	Detected	Detected	Detected	Detected	Detected	Detected	Detected	0	chr2	48600430	48606434	+	circbase|deepbase	hsa_circ_0054508	hsa_circ_0054508	hsa-circRNA4435-6	6004	4445	ENSG00000170802	ENST00000413569	---	TGTTTTATAACTTTTAATCTGATATTGATG
hsa_circ_0133623_CBC1	0.128705	0.0128401	2.31915	up	43.9955	31.6035	48.3131	50.7964	8.91395	6.3811	17.0892	24.5074	20.0642	26.9867	5.30265	5.51322	5.27304	5.56257	3.3057	2.72134	4.2461	4.62156	4.47036	4.71067	Detected	Detected	Detected	Detected	Not Detected	Not Detected	Detected	Detected	Detected	Detected	0	chr7	146153371	146153475	+	Rybak-Wolf2015	hsa_circ_0133623	hsa_circ_0133623		104	104	ENSG00000174469	ENST00000361727	---	ACCTATGATTTAGGTCCAACTAGGAACACA
hsa_circ_0032074_CBC1	0.151017	0.0208099	2.44013	up	24.4122	45.6048	18.3765	14.1616	6.48412	10.9777	10.3893	3.69657	11.3127	8.78054	4.42351	6.06036	3.7526	3.60749	2.87755	3.46598	3.58592	1.97345	3.62405	3.05404	Detected	Detected	Detected	Not Detected	Not Detected	Not Detected	Not Detected	Not Detected	Not Detected	Not Detected	0	chr14	58727686	58738727	+	circbase|deepbase	hsa_circ_0032074	hsa_circ_0032074	hsa-circRNA2311-9	11041	457	ENSG00000100567	ENST00000412908	---	TGTCTTATAACTATTTGTGAATGACGGTGC
hsa_circ_0012199_CBC1	0.108133	0.00641951	2.19028	up	54.5033	36.2095	47.3917	39.3059	20.0333	7.91986	28.921	37.067	17.1356	19.2308	5.62869	5.71705	5.24331	5.17031	4.38661	3.01616	4.95484	5.20608	4.23101	4.21878	Detected	Detected	Detected	Detected	Detected	Not Detected	Detected	Detected	Detected	Detected	0	chr1	45468219	45470049	-	circbase|deepbase	hsa_circ_0012199	hsa_circ_0012199	hsa-circRNA8481-8	1830	1388	ENSG00000126107	ENST00000486132	---	AAATGGATGAATTCAGTGGCAGCTATGCAG
hsa_circ_0049451_CBC1	0.10348	0.0046426	2.15804	up	735.073	526.057	1148.44	985.319	277.109	327.262	340.8	424.289	304.319	460.494	9.42781	9.68111	10.0539	10.069	8.05249	8.21147	8.29625	8.56845	8.39054	8.75646	Detected	Detected	Detected	Detected	Detected	Detected	Detected	Detected	Detected	Detected	0	chr19	11453451	11456981	-	circbase|deepbase	hsa_circ_0049451	hsa_circ_0049451	hsa-circRNA11997-2	3530	1295	ENSG00000105518	ENST00000447337	11453452-11453796 exon:ENSE00001644877|11455928-11456091 exon:ENSE00003500493|11456196-11456304 exon:ENSE00001061195|11456684-11456981 exon:ENSE00001620830	GCTTCTTCAGAAATGGGCTCAGCTGGGAGG
hsa_circ_0059821_CBC1	0.17149	0.0286904	2.33538	up	43.4904	16.0566	33.1062	21.5028	3.96434	3.15728	12.2645	20.6723	16.1555	13.8344	5.28622	4.51132	4.67947	4.24718	2.27927	1.87909	3.81036	4.38102	4.14899	3.7279	Detected	Not Detected	Detected	Detected	Not Detected	Not Detected	Not Detected	Detected	Detected	Detected	0	chr20	31596346	31611515	+	circbase|deepbase	hsa_circ_0059821	hsa_circ_0059821	hsa-circRNA4977-15	15169	1737	ENSG00000078898	ENST00000170150	31596347-31596489 exon:ENSE00000661246|31598830-31598923 exon:ENSE00000661247|31600609-31600713 exon:ENSE00000661248|31601616-31601762 exon:ENSE00000661249|31603242-31603302 exon:ENSE00000408903|31604848-31604908 exon:ENSE00000661250|31606065-31606156 exon:ENSE00000661251|31606443-31606628 exon:ENSE00000661252|31606868-31606921 exon:ENSE00000661253|31607386-31607556 exon:ENSE00000408907|31608134-…	GAGCTGCAACTTTCACCCACAGATCCTGTG
hsa_circ_0102558_CBC1	0.116082	0.0089262	2.03049	up	1914.35	2865.31	1967.67	1258.4	710.41	1062.94	1238.58	907.63	1093.9	1052.97	10.8176	12.0396	10.8634	10.4334	9.39156	9.95765	10.083	9.62444	10.2049	9.94934	Compromised	Detected	Compromised	Detected	Detected	Detected	Detected	Detected	Detected	Detected	0	chr14	73753458	73753570	-	Rybak-Wolf2015	hsa_circ_0102558	hsa_circ_0102558		112	112	ENSG00000133961	ENST00000554546	---	AAGGAAGCAGCAGAGACATCTCTTACCCCC
hsa-circRNA3792-22_CBC1	0.101376	0.0014485	2.17092	up	1846.4	1268.4	1929.15	1503.92	716.516	577.053	848.621	1014.33	555.482	887.488	10.7645	10.9281	10.8346	10.6949	9.40316	9.05254	9.55932	9.77579	9.25236	9.70606	Detected	Detected	Detected	Detected	Detected	Detected	Detected	Detected	Detected	Detected	0	chr19	4433066	4433536	+	deepbase	hsa-circRNA3792-22		hsa-circRNA3792-22	470	470	ENSG00000167670	ENST00000301280	4433067-4433536 exon:ENSE00001115459	AGGCACGACGGCCAGTCCTGGCCCAGCTGC
hsa-circRNA5905-6_CBC1	0.101376	0.0023435	2.09777	up	238.295	222.922	300.321	300.787	152.037	71.9316	230.839	192.116	150.833	122.805	7.79735	8.44381	8.03094	8.28514	7.2053	6.02537	7.76825	7.49293	7.37223	6.88538	Detected	Detected	Detected	Detected	Detected	Detected	Detected	Detected	Detected	Detected	0	chr4	5332946	5333120	+	deepbase	hsa-circRNA5905-6		hsa-circRNA5905-6	174	174	ENSG00000152953	ENST00000282908	5332947-5333120 exon:ENSE00003522568	CCACATCATCCACAGGTACTCCTTCCAGGA
hsa_circ_0092093_CBC1	0.101376	0.000453095	3.58787	up	471.397	230.437	537.074	373.874	68.581	55.4348	146.113	122.228	122.175	137.03	8.78517	8.49347	8.90393	8.61235	6.07982	5.6687	7.14845	6.86724	7.07179	7.04018	Detected	Detected	Detected	Detected	Detected	Detected	Detected	Detected	Detected	Detected	0	chrX	153698319	153698510	+	circbase|deepbase	hsa_circ_0092093	hsa_circ_0092093	hsa-circRNA8197-15	191	191	ENSG00000130827	ENST00000369682	153698320-153698510 exon:ENSE00003638396	CTGCTGGCCACCAAGAGAGCTTGCTCCGCA
hsa_circ_0079386_CBC1	0.13858	0.0162451	2.06676	up	127.26	203.544	181.146	145.628	57.7914	53.2386	59.461	104.435	61.8039	72.5241	6.88426	8.30575	7.27346	7.17238	5.84288	5.61312	5.9309	6.64918	6.09031	6.13441	Detected	Detected	Detected	Detected	Detected	Detected	Detected	Detected	Detected	Detected	0	chr7	6624646	6628610	+	circbase|deepbase	hsa_circ_0079386	hsa_circ_0079386	hsa-circRNA6988-81	3964	608	ENSG00000136247	ENST00000405731	---	CTCGTTTTCCAAGCAGTGTGTGTAACTGGT
hsa_circ_0050967_CBC1	0.101376	0.00125023	2.85956	up	33.4725	13.1934	36.5397	21.7484	3.35232	6.39518	32.5414	17.0354	9.3617	12.2363	4.89746	4.22503	4.83487	4.26627	2.03	2.724	5.11113	4.09736	3.35377	3.55069	Detected	Not Detected	Detected	Detected	Not Detected	Not Detected	Detected	Detected	Not Detected	Not Detected	0	chr19	39514662	39523198	-	circbase|deepbase	hsa_circ_0050967	hsa_circ_0050967	hsa-circRNA12188-4	8536	2322	ENSG00000161243	---	---	TTCTTATTTTGCCAAGGGGAGCTTGCGGCA
hsa_circ_0048967_CBC1	0.101376	0.00167848	2.79754	up	235.73	193.938	245.934	164.101	61.2786	44.8032	64.628	85.0251	55.8598	71.846	7.78072	8.23104	7.73301	7.35365	5.92238	5.37364	6.04493	6.36443	5.94138	6.12072	Detected	Detected	Detected	Detected	Detected	Detected	Detected	Detected	Detected	Detected	0	chr19	7184326	7294011	-	circbase|deepbase	hsa_circ_0048967	hsa_circ_0048967	hsa-circRNA11946-34	109685	1083	ENSG00000171105	ENST00000341500	---	GATGAATTCCAGCAAGAGAAGGACGCGCGG
hsa_circ_0055286_CBC1	0.16412	0.0257133	2.00295	up	52.1861	27.6846	23.2829	32.0826	11.2389	13.3255	10.8307	15.555	18.8397	7.50391	5.56146	5.31513	4.12666	4.85961	3.6107	3.72583	3.64172	3.96739	4.37438	2.81566	Detected	Detected	Detected	Detected	Not Detected	Detected	Not Detected	Detected	Detected	Not Detected	0	chr2	74438867	74442424	+	circbase|deepbase	hsa_circ_0055286	hsa_circ_0055286	hsa-circRNA4501-6	3557	1345	ENSG00000065911	ENST00000394053	---	GTATGAATTTCTGAAGTATTCCAAATCTGA
hsa_circ_0065064_CBC1	0.121605	0.0105328	2.02993	up	25.0475	21.8847	28.691	33.4781	12.6451	14.152	16.1055	20.1824	4.49881	13.0087	4.46317	4.96232	4.45382	4.92777	3.77389	3.80281	4.1657	4.34521	2.30824	3.63547	Detected	Detected	Detected	Detected	Not Detected	Detected	Detected	Detected	Not Detected	Detected	0	chr3	45123768	45152333	-	circbase|deepbase	hsa_circ_0065064	hsa_circ_0065064	hsa-circRNA13504-2	28565	5217	ENSG00000163814	ENST00000296129	---	CTTGGAGTCTCGCCAGTCTGTGCATCATCG
hsa_circ_0072988_CBC1	0.101376	0.000192134	2.77463	up	31.5577	34.7077	54.4668	62.9196	9.63947	23.8187	33.9389	16.5371	9.64652	19.4014	4.80755	5.6535	5.45704	5.88187	3.4114	4.51459	5.16795	4.05196	3.39733	4.23116	Detected	Detected	Detected	Detected	Not Detected	Detected	Detected	Detected	Not Detected	Detected	0	chr5	72848024	72851410	-	circbase|deepbase	hsa_circ_0072988	hsa_circ_0072988	hsa-circRNA14327-3	3386	1025	ENSG00000164331	ENST00000296785	---	AACTGAATCTAAGTCAAAATGTTATCAATC
hsa_circ_0121390_CBC1	0.101376	0.000885332	3.02945	up	3527.85	4038.39	2965.43	3119.7	1096.2	823.519	1298.93	1463.8	861.116	1019.68	11.728	12.5082	11.492	11.7761	10.0148	9.58367	10.149	10.2785	9.87677	9.90438	Detected	Detected	Detected	Detected	Detected	Detected	Detected	Detected	Detected	Detected	0	chr3	10537409	10538370	-	Rybak-Wolf2015	hsa_circ_0121390	hsa_circ_0121390		961	961	ENSG00000157087	ENST00000383800	---	TCCTGCACTCAGGGAGGGCGGGGTTGGAGG
hsa-circRNA9339-2_CBC1	0.101376	0.000781262	2.02367	up	142.121	110.631	251.614	152.127	90.796	57.8409	139.085	114.899	79.7194	65.9888	7.04513	7.39572	7.7683	7.23843	6.46946	5.72813	7.08062	6.77958	6.4586	6.00756	Detected	Detected	Detected	Detected	Detected	Detected	Detected	Detected	Detected	Detected	0	chr10	134022537	134041632	-	deepbase	hsa-circRNA9339-2		hsa-circRNA9339-2	19095	1071	ENSG00000165752	ENST00000462160	134022538-134022605 exon:ENSE00003460615|134022799-134022868 exon:ENSE00001859363|134036145-134036276 exon:ENSE00003350665|134036365-134036490 exon:ENSE00003412781|134037911-134038027 exon:ENSE00003353212|134038737-134038840 exon:ENSE00001660695|134039031-134039120 exon:ENSE00001610205|134039251-134039288 exon:ENSE00003423588|134040299-134040472 exon:ENSE00003373424|134041481-134041632 exon:ENSE0…	TTTTAACAGAGAAAAGTGTGCATTGTGCAG
hsa_circ_0082465_CBC1	0.11171	0.00750451	2.06717	up	1602.64	1414.88	1936.36	1534.64	611.434	605.938	649.453	945.906	805.116	713.732	10.5608	11.0767	10.8406	10.7255	9.18602	9.1258	9.18959	9.6804	9.77477	9.38791	Detected	Detected	Detected	Detected	Detected	Detected	Detected	Detected	Detected	Detected	0	chr7	134127106	134133871	-	circbase|deepbase	hsa_circ_0082465	hsa_circ_0082465	hsa-circRNA15325-12	6765	895	ENSG00000085662	ENST00000285930	---	AAGTGCTTTTGTGAGGCCATGGAAGAGCTG
hsa_circ_0104615_CBC1	0.101376	0.00214826	2.10279	up	92.2833	50.8011	94.4072	74.4085	34.5419	72.4363	57.5336	19.6925	33.3651	30.905	6.41387	6.22119	6.28911	6.14457	5.13799	6.03459	5.88574	4.31077	5.20368	4.90592	Detected	Detected	Detected	Detected	Detected	Detected	Detected	Detected	Detected	Detected	0	chr15	77576224	77657567	-	Rybak-Wolf2015|deepbase	hsa_circ_0104615	hsa_circ_0104615	hsa-circRNA10844-7	81343	414	ENSG00000173517	ENST00000569159	77576225-77576372 exon:ENSE00002578947|77577300-77577420 exon:ENSE00002596256|77578765-77578846 exon:ENSE00002561611|77657505-77657567 exon:ENSE00002564119	AACAGTAACAAAGAGGTATCTGCCCAAACT
hsa_circ_0080790_CBC1	0.101608	0.00301456	2.15838	up	80.0246	72.7241	125.477	93.0095	34.9922	33.7563	30.7368	34.7394	31.0246	41.0221	6.20556	6.76028	6.7209	6.49382	5.1572	4.98032	5.03409	5.11625	5.09674	5.3144	Detected	Detected	Detected	Detected	Detected	Detected	Detected	Detected	Detected	Detected	0	chr7	75956107	75988342	-	circbase|deepbase	hsa_circ_0080790	hsa_circ_0080790	hsa-circRNA15172-48	32235	3747	ENSG00000170027	---	---	GATCTGACGCCAGTGAGGGGGTTGTCCGTC
hsa_circ_0026337_CBC1	0.101608	0.00285686	2.17401	up	2003.09	2426.74	3014.63	3031.82	1051.77	979.629	1326.71	1493.15	1016.23	1371.58	10.8845	11.8173	11.517	11.732	9.95482	9.83629	10.1794	10.3052	10.1059	10.3261	Detected	Compromised	Detected	Detected	Detected	Detected	Detected	Detected	Detected	Detected	0	chr12	52180325	52188425	+	circbase|deepbase	hsa_circ_0026337	hsa_circ_0026337	hsa-circRNA1774-8	8100	853	ENSG00000196876	ENST00000354534	52180326-52180610 exon:ENSE00000837848|52182479-52182532 exon:ENSE00001637332|52183065-52183202 exon:ENSE00001155130|52184182-52184286 exon:ENSE00001696487|52188155-52188425 exon:ENSE00003520338	TCCTCTCCATTGTGGGTGGTGGTGAATGCC
hsa_circ_0140138_CBC1	0.101376	0.00103853	2.69335	up	94.7487	93.6051	104.829	115.182	24.6695	28.6745	39.4184	43.5256	44.1056	25.3304	6.45095	7.13917	6.44643	6.81832	4.66857	4.75878	5.37269	5.42941	5.60021	4.62357	Detected	Detected	Detected	Detected	Detected	Detected	Detected	Detected	Detected	Detected	0	chrX	23397707	23398368	+	Rybak-Wolf2015	hsa_circ_0140138	hsa_circ_0140138		661	661	ENSG00000165186	ENST00000379361	23397708-23398368 exon:ENSE00001091065	CTTTCGTCATGCTAGTTGCATGCTGCTGTC
hsa_circ_0024677_CBC1	0.141876	0.0173917	2.26922	up	292.608	545.951	985.252	681.812	258.248	121.342	291.895	337.959	253.251	318.808	8.09559	9.73588	9.82172	9.5177	7.94877	6.77024	8.08773	8.26119	8.12563	8.2418	Detected	Detected	Detected	Detected	Detected	Detected	Detected	Detected	Detected	Detected	0	chr11	121421293	121475948	+	circbase|deepbase	hsa_circ_0024677	hsa_circ_0024677	hsa-circRNA1584-42	54655	2598	ENSG00000137642	ENST00000260197	121421294-121421379 exon:ENSE00000991344|121424646-121424818 exon:ENSE00000991345|121425896-121426027 exon:ENSE00000991346|121428023-121428114 exon:ENSE00003463448|121429300-121429546 exon:ENSE00003546837|121430228-121430366 exon:ENSE00000532819|121437649-121437822 exon:ENSE00003529828|121440866-121440979 exon:ENSE00000532821|121444950-121445072 exon:ENSE00000748901|121447990-121448109 exon:ENSE0…	TAATGTCTACTACAGCTACCGGAAGATTTC
hsa_circ_0039011_CBC1	0.101376	0.00131908	2.37697	up	1808.17	1750.53	1934.1	1881.11	697.583	551.077	920.891	1060.98	776.767	760.572	10.7332	11.3702	10.8384	11.0265	9.36747	8.98435	9.67265	9.83629	9.72669	9.48049	Detected	Detected	Detected	Detected	Detected	Detected	Detected	Detected	Detected	Detected	0	chr16	30198702	30200397	+	circbase|deepbase	hsa_circ_0039011	hsa_circ_0039011	hsa-circRNA2953-1	1695	862	ENSG00000102879	ENST00000219150	30198703-30198822 exon:ENSE00003687987|30199046-30199150 exon:ENSE00003621350|30199263-30199408 exon:ENSE00003547749|30199513-30199570 exon:ENSE00003490414|30199682-30199897 exon:ENSE00003461610|30200181-30200397 exon:ENSE00000868516	CTTTATTTTCTGGTAGAGAAGGACCGTCCC
hsa_circ_0019405_CBC1	0.110897	0.00715526	2.18083	up	314.669	192.436	521.838	361.93	140.23	84.0453	141.44	227.495	114.6	163.083	8.20357	8.21884	8.86034	8.56434	7.08727	6.24203	7.10285	7.72632	6.98168	7.28826	Detected	Detected	Detected	Detected	Detected	Detected	Detected	Detected	Detected	Detected	0	chr10	100167338	100174978	-	circbase|deepbase	hsa_circ_0019405	hsa_circ_0019405	hsa-circRNA9247-6	7640	401	ENSG00000119943	ENST00000483923	---	GATCTGGAGCTGAAGCTCCCTGCTCCACCC
hsa_circ_0026799_CBC1	0.10162	0.00340695	2.17535	up	276.802	201.415	345.73	219.226	75.5154	84.7213	128.086	161.68	94.4282	162.86	8.01495	8.28924	8.24293	7.79771	6.21589	6.25407	6.96882	7.25144	6.70042	7.28559	Detected	Detected	Detected	Detected	Detected	Detected	Detected	Detected	Detected	Detected	0	chr12	56347888	56350003	-	circbase|deepbase	hsa_circ_0026799	hsa_circ_0026799	hsa-circRNA9978-2	2115	762	ENSG00000185664	ENST00000449260	56347889-56348133 exon:ENSE00002403388|56349058-56349166 exon:ENSE00003644496|56349248-56349453 exon:ENSE00001328498|56349563-56349647 exon:ENSE00001301477|56349887-56350003 exon:ENSE00001321549	ATACTCAGAGCCTGAGTTCCCTGGGCCCCC
hsa-circRNA23-1_CBC1	0.10162	0.00326813	2.09609	up	513.97	267.56	469.439	354.185	154.781	112.592	247.287	291.538	160.128	263.406	8.90912	8.70997	8.70272	8.53273	7.23039	6.66198	7.86364	8.05954	7.46044	7.96731	Detected	Detected	Detected	Detected	Detected	Detected	Detected	Detected	Detected	Detected	0	chr1	3389641	3392626	+	deepbase	hsa-circRNA23-1		hsa-circRNA23-1	2985	451	ENSG00000130762	ENST00000378378	3389642-3389794 exon:ENSE00003664132|3389957-3390086 exon:ENSE00003466198|3391272-3391346 exon:ENSE00003679956|3392534-3392626 exon:ENSE00003473671	TTCAGCAAGGTCAAGGTTCTTCGAGGACCT
hsa_circ_0080108_CBC1	0.101376	0.000137751	2.33313	up	67.4802	50.1672	88.5691	58.3141	25.065	24.0461	56.2841	39.6658	16.8012	36.2918	5.94725	6.20244	6.1935	5.76801	4.68854	4.5271	5.85544	5.29912	4.20433	5.13623	Detected	Detected	Detected	Detected	Detected	Detected	Detected	Detected	Detected	Detected	0	chr7	45120035	45120862	-	circbase|deepbase	hsa_circ_0080108	hsa_circ_0080108	hsa-circRNA15128-3	827	504	ENSG00000136274	ENST00000490531	---	ATCGGTGTCCCTTCAGCAATGTCAAAGCTG
hsa-circRNA16227-24_CBC1	0.101376	1.59113e-05	2.16184	up	79.7435	58.1917	95.9403	84.7835	47.0006	39.4339	72.838	33.9227	25.7863	39.8946	6.20112	6.42651	6.31523	6.34988	5.55306	5.19556	6.20884	5.0852	4.83299	5.27348	Detected	Detected	Detected	Detected	Detected	Detected	Detected	Detected	Detected	Detected	0	chrX	122759762	122766891	-	deepbase	hsa-circRNA16227-24		hsa-circRNA16227-24	7129	921	ENSG00000125676	ENST00000245838	122759763-122759920 exon:ENSE00003472130|122760372-122760513 exon:ENSE00003541396|122761544-122761819 exon:ENSE00003627264|122765539-122765703 exon:ENSE00003629222|122766712-122766891 exon:ENSE00003521509	CTTTGCTATGATCGAGGTGGTTATTTTGGT
hsa_circ_0015056_CBC1	0.101376	0.00215984	2.38849	up	12.2498	10.4165	15.4267	22.1155	2.81414	6.49924	5.94374	6.84261	4.79379	5.28592	3.38123	3.88169	3.47475	4.28873	1.38487	2.74615	2.84176	2.78592	2.3986	2.27211	Detected	Not Detected	Detected	Detected	Not Detected	Not Detected	Not Detected	Not Detected	Not Detected	Not Detected	0	chr1	162688826	162688935	+	circbase|deepbase	hsa_circ_0015056	hsa_circ_0015056	hsa-circRNA602-6	109	109	ENSG00000162733	ENST00000446985	162688827-162688935 exon:ENSE00000983497	CTCAGGTTAATCCAGACTCCAGTTCCAACA
hsa_circ_0093485_CBC1	0.112978	0.00779118	2.16018	up	19.9648	16.043	12.4787	10.5119	5.48998	2.98434	14.852	11.1309	5.81979	7.40442	4.11804	4.50947	3.12854	3.16032	2.66024	1.80672	4.05977	3.48705	2.67118	2.79519	Detected	Not Detected	Detected	Not Detected	Not Detected	Not Detected	Detected	Not Detected	Not Detected	Not Detected	0	chr10	30602819	30625960	-	Rybak-Wolf2015	hsa_circ_0093485	hsa_circ_0093485		23141	23141	ENSG00000107951	ENST00000263063	---	AACATAAGCAAAAATCTAGATAGACGATCA
hsa_circ_0042944_CBC1	0.101608	0.00281102	2.48866	up	19.4131	16.0243	30.2508	22.299	5.59623	7.00434	9.43102	13.4862	8.67704	3.37086	4.07522	4.50788	4.53821	4.30211	2.6855	2.84634	3.45262	3.76564	3.24086	1.76085	Detected	Not Detected	Detected	Detected	Not Detected	Not Detected	Not Detected	Detected	Not Detected	Not Detected	0	chr17	30178883	30180049	-	circbase|deepbase	hsa_circ_0042944	hsa_circ_0042944	hsa-circRNA11416-1	1166	663	ENSG00000172301	ENST00000302362	---	AAAGAGAAACCAGTACCCGTGGAACACAGA
hsa_circ_0026417_CBC1	0.101376	0.000765075	3.22241	up	1019.29	764.16	1062.05	862.852	228.828	217.138	268.653	309.444	212.342	279.575	9.89953	10.2168	9.93695	9.86653	7.78059	7.60697	7.97515	8.14144	7.87141	8.05386	Detected	Detected	Detected	Detected	Detected	Detected	Detected	Detected	Detected	Detected	0	chr12	52863453	52867569	-	circbase|deepbase	hsa_circ_0026417	hsa_circ_0026417	hsa-circRNA9947-9	4116	1472	ENSG00000170465	ENST00000252250	52863454-52863674 exon:ENSE00001789345|52864289-52864414 exon:ENSE00001622305|52864916-52865080 exon:ENSE00001688202|52865205-52865300 exon:ENSE00001780729|52865456-52865516 exon:ENSE00001666252|52865850-52866064 exon:ENSE00001634217|52866982-52867569 exon:ENSE00001638894	GGGCGAGGAGTGCAGCGCCTCCAGCCTCCA
hsa_circ_0089107_CBC1	0.101608	0.00283168	2.14304	up	406.674	391.317	573.168	375.552	183.28	139.528	211.381	252.668	164.949	234.002	8.57243	9.25633	9.00288	8.61938	7.46815	6.97131	7.65177	7.8639	7.50378	7.79735	Detected	Detected	Detected	Detected	Detected	Detected	Detected	Detected	Detected	Detected	0	chr9	133364719	133370410	+	circbase|deepbase	hsa_circ_0089107	hsa_circ_0089107	hsa-circRNA7850-8	5691	289	ENSG00000130707	ENST00000352480	133364720-133364851 exon:ENSE00001749388|133370254-133370410 exon:ENSE00001717136	TGAGGAGCTGGTGAGGTATCTACGAGACCC
hsa_circ_0016524_CBC1	0.101395	0.00246339	2.91748	up	819.664	1054.35	823.032	1215.14	257.783	215.718	329.372	362.873	340.48	321.183	9.58564	10.6646	9.54631	10.3809	7.94653	7.59702	8.25257	8.35701	8.55318	8.25263	Detected	Detected	Detected	Detected	Detected	Detected	Detected	Detected	Detected	Detected	0	chr1	220863627	220872499	+	circbase|deepbase	hsa_circ_0016524	hsa_circ_0016524	hsa-circRNA755	8872	2972	ENSG00000162817	ENST00000294889	---	GATTTATGTAATGTTAGGGGGCGCTGCGGC
hsa_circ_0077728_CBC1	0.101376	0.00190571	2.28594	up	2483.36	1737.77	2848.52	2217.32	802.14	777.069	1060.7	1282.14	810.689	1264	11.2015	11.361	11.4297	11.2625	9.56248	9.49847	9.86983	10.0994	9.78667	10.2136	Detected	Detected	Detected	Detected	Detected	Detected	Detected	Detected	Detected	Detected	0	chr6	117923166	117923705	-	circbase|deepbase	hsa_circ_0077728	hsa_circ_0077728	hsa-circRNA14889	539	539	ENSG00000047932	ENST00000368498	---	AACCACAAGCTGGAGACGCATGCGCAGCGG
hsa_circ_0081568_CBC1	0.145648	0.0188065	2.21154	up	619.204	805.292	1039.68	892.12	228.718	203.667	376.301	374.419	564.112	557.404	9.17759	10.2921	9.90579	9.91664	7.77978	7.5147	8.4288	8.39976	9.27187	9.0296	Detected	Detected	Detected	Detected	Detected	Detected	Detected	Detected	Detected	Detected	0	chr7	100773701	100775350	+	circbase|deepbase	hsa_circ_0081568	hsa_circ_0081568	hsa-circRNA7198-13	1649	429	ENSG00000106366	ENST00000223095	100773702-100773935 exon:ENSE00000712140|100775156-100775350 exon:ENSE00000712144	ACAAGTTCAACTATAACAAGGGCATGGCCC
hsa_circ_0119577_CBC1	0.101376	0.000253895	2.41235	up	245.28	304.373	222.793	212.558	108.364	154.46	270.353	95.991	99.3739	97.1553	7.83915	8.89631	7.58072	7.75228	6.72056	7.11405	7.98399	6.53346	6.77618	6.556	Detected	Detected	Detected	Detected	Detected	Detected	Detected	Detected	Detected	Detected	0	chr2	24807344	24905997	+	Rybak-Wolf2015	hsa_circ_0119577	hsa_circ_0119577		98653	791	ENSG00000084676	ENST00000406961	24807345-24807429 exon:ENSE00001547784|24866835-24866991 exon:ENSE00001353786|24881530-24881635 exon:ENSE00003580489|24888618-24888784 exon:ENSE00001070983|24896235-24896332 exon:ENSE00003475744|24905820-24905997 exon:ENSE00003508610	TACCAAAATCACTAGGTTCCAGTTACAGCT
hsa_circ_0076893_CBC1	0.101376	0.000964617	2.28668	up	37.957	45.2989	56.4257	37.9434	12.5216	16.7228	24.2823	27.8601	13.8334	16.5813	5.08269	6.05067	5.50881	5.11931	3.76053	4.03187	4.72034	4.80314	3.9218	3.9982	Detected	Detected	Detected	Detected	Not Detected	Detected	Detected	Detected	Detected	Detected	0	chr6	57182421	57513376	+	circbase|deepbase	hsa_circ_0076893	hsa_circ_0076893	hsa-circRNA6794-9	330955	2282	ENSG00000146143	ENST00000274891	---	AAATATCAAAGTGTAGGTTTCATATGAACT
hsa_circ_0073269_CBC1	0.101376	0.000256694	2.34673	up	206.998	191.876	267.574	264.968	78.177	74.0038	173.396	106.09	112.338	136.576	7.59375	8.21407	7.86072	8.08989	6.26499	6.06549	7.38365	6.67142	6.95194	7.03498	Detected	Detected	Detected	Detected	Detected	Detected	Detected	Detected	Detected	Detected	0	chr5	88014057	88044934	-	circbase|deepbase	hsa_circ_0073269	hsa_circ_0073269	hsa-circRNA14355-3	30877	5196	ENSG00000081189	ENST00000504921	88014058-88018742 exon:ENSE00002266008|88024310-88024445 exon:ENSE00003462732|88025035-88025166 exon:ENSE00002260560|88027524-88027718 exon:ENSE00002269550|88044887-88044934 exon:ENSE00003533951	TGGCTTTCTTAGTGAGTGGTCTGATGGGTG
hsa_circ_0128012_CBC1	0.101481	0.00270569	2.18568	up	18.5188	4.64089	13.9762	18.584	8.29002	3.78036	9.19979	4.32971	3.3989	6.04047	4.00207	2.77968	3.30811	4.02237	3.20439	2.07409	3.42089	2.1506	1.98327	2.48034	Detected	Not Detected	Detected	Detected	Not Detected	Not Detected	Not Detected	Not Detected	Not Detected	Not Detected	0	chr5	134050713	134059360	+	Rybak-Wolf2015|deepbase	hsa_circ_0128012	hsa_circ_0128012	hsa-circRNA6437-36	8647	440	ENSG00000113615	ENST00000398844	134050714-134050851 exon:ENSE00001085918|134053759-134053863 exon:ENSE00001085934|134056688-134056780 exon:ENSE00001085939|134059257-134059360 exon:ENSE00001085930	ACTTTATGTAATAAGAAATCATTCCAGACT
hsa_circ_0132729_CBC1	0.101376	0.00174852	2.66013	up	26.1959	38.5455	38.1214	41.7862	8.47729	13.7961	12.5457	11.0324	6.58819	16.2488	4.53171	5.81221	4.90181	5.26691	3.23409	3.77018	3.84051	3.47448	2.84759	3.96933	Detected	Detected	Detected	Detected	Not Detected	Detected	Not Detected	Not Detected	Not Detected	Detected	0	chr6	98111500	98190134	+	Rybak-Wolf2015	hsa_circ_0132729	hsa_circ_0132729		78634	78634	ENSG00000224849	---	---	CAGATACGCAACAAAAGCTCTGCCCTTTGC
hsa-circRNA757-4_CBC1	0.146321	0.0190981	2.02465	up	33.6302	8.57418	35.5426	35.6139	9.84544	6.9257	22.0135	16.5102	6.91087	24.5663	4.90362	3.60188	4.78873	5.02177	3.43782	2.83045	4.58356	4.04985	2.91825	4.57484	Detected	Not Detected	Detected	Detected	Not Detected	Not Detected	Detected	Detected	Not Detected	Detected	0	chr1	220969984	220971407	+	deepbase	hsa-circRNA757-4		hsa-circRNA757-4	1423	355	ENSG00000186205	ENST00000407981	220969985-220970147 exon:ENSE00003613359|220971216-220971407 exon:ENSE00001442952	GACTTCTTTTTTAAGAGTGCACGGCCTGGA
hsa_circ_0064651_CBC1	0.101376	0.00162988	2.30856	up	2988.22	2179.43	3080.97	2515.61	835.433	941.354	1358.79	1487.68	1433.87	1122.63	11.4793	11.6696	11.5486	11.4562	9.61945	9.77906	10.2113	10.3002	10.5922	10.0391	Detected	Detected	Detected	Detected	Detected	Detected	Detected	Detected	Detected	Detected	0	chr3	30029633	30032700	+	circbase|deepbase	hsa_circ_0064651	hsa_circ_0064651	hsa-circRNA5477-7	3067	209	ENSG00000144642	ENST00000434693	30029634-30029714 exon:ENSE00003537010|30032573-30032700 exon:ENSE00001498556	TTACCAACAGTCTAATATATGACTGCTGCT
hsa_circ_0012302_CBC1	0.120047	0.0101282	2.00199	up	3877.05	3676.17	5126.21	3850.12	1409.7	1449.14	1988.04	2415.15	2305.12	2751.6	11.8648	12.3801	12.3267	12.0819	10.3743	10.4308	10.7455	10.9931	11.2653	11.3283	Detected	Detected	Detected	Detected	Detected	Detected	Detected	Detected	Detected	Detected	0	chr1	46640748	46651634	+	circbase|deepbase	hsa_circ_0012302	hsa_circ_0012302	hsa-circRNA278-1	10886	1629	ENSG00000117461	---	---	GTTACAATGTTGCCATCCCGGCCTCAGACA
hsa_circ_0046672_CBC1	0.101376	0.000168828	2.27848	up	104.251	81.4128	141.958	111.52	34.6436	38.1487	69.92	66.1504	40.0766	51.0741	6.59273	6.9301	6.90723	6.76877	5.14244	5.15081	6.15344	6.01963	5.46473	5.63428	Detected	Detected	Detected	Detected	Detected	Detected	Detected	Detected	Detected	Detected	0	chr18	649619	658340	-	circbase|deepbase	hsa_circ_0046672	hsa_circ_0046672	hsa-circRNA11745-2	8721	844	ENSG00000176912	ENST00000323813	649620-649964 exon:ENSE00001226479|657842-658340 exon:ENSE00001226490	TTATTCTGAACTCTAGGAGGAGGGGCCAAA
hsa_circ_0021222_CBC1	0.101425	0.00255602	2.13369	up	815.276	636.87	802.959	726.157	289.51	254.381	377.257	476.825	281.608	430.182	9.57778	9.95867	9.50864	9.61289	8.11332	7.84066	8.43226	8.73104	8.2794	8.65908	Detected	Detected	Detected	Detected	Detected	Detected	Detected	Detected	Detected	Detected	0	chr11	9917489	10064528	-	circbase|deepbase	hsa_circ_0021222	hsa_circ_0021222	hsa-circRNA9410-32	147039	1788	ENSG00000133812	ENST00000527019	---	AGTGCTTTCTATAGGTTTTGTCAGCCTGGC
hsa_circ_0025306_CBC1	0.104054	0.00486881	2.28231	up	137.726	143.905	137.322	120.544	50.309	66.7632	42.9901	42.1694	45.1583	46.0964	7.00062	7.78423	6.85832	6.88696	5.64544	5.92094	5.49087	5.38342	5.63308	5.48564	Detected	Detected	Detected	Detected	Detected	Detected	Detected	Detected	Detected	Detected	0	chr12	7074514	7078740	-	circbase|deepbase	hsa_circ_0025306	hsa_circ_0025306	hsa-circRNA9823-13	4226	1021	ENSG00000215021	ENST00000543465	7074515-7074875 exon:ENSE00003549750|7075074-7075079 exon:ENSE00003666509|7075587-7075663 exon:ENSE00003654512|7076334-7076411 exon:ENSE00003601082|7076839-7077184 exon:ENSE00002239678|7077574-7077758 exon:ENSE00003696205|7078661-7078740 exon:ENSE00003699426	ATTACTTAACCTGAAGATCCCTTGGTTCCA
hsa_circ_0116248_CBC1	0.109574	0.00684638	2.14957	up	39.5582	27.9948	50.6305	38.5988	13.4544	26.3775	26.6212	27.9596	16.7676	7.33035	5.14382	5.33145	5.34555	5.14392	3.85312	4.64717	4.84412	4.80827	4.20231	2.77775	Detected	Detected	Detected	Detected	Not Detected	Detected	Detected	Detected	Detected	Not Detected	0	chr22	22063928	22065197	-	Rybak-Wolf2015	hsa_circ_0116248	hsa_circ_0116248		1269	1269	ENSG00000100027	ENST00000339468	---	TCTTTTTTTAAATAGGTTACGTTTTTCTCT
hsa_circ_0056819_CBC1	0.117576	0.0093375	2.08405	up	748.4	970.531	506.385	497.887	241.117	339.472	403.878	460.498	251.437	304.286	9.4535	10.5517	8.81548	9.0449	7.85287	8.26418	8.52348	8.68326	8.11663	8.17514	Detected	Detected	Detected	Detected	Detected	Detected	Detected	Detected	Detected	Detected	0	chr2	160074007	160089170	+	circbase|deepbase	hsa_circ_0056819	hsa_circ_0056819	hsa-circRNA4665-48	15163	3994	ENSG00000115183	ENST00000263635	160074008-160074141 exon:ENSE00003610761|160075749-160075872 exon:ENSE00000840690|160076203-160076378 exon:ENSE00000778718|160080743-160080875 exon:ENSE00003634722|160082199-160082290 exon:ENSE00003629071|160084330-160084476 exon:ENSE00003567006|160085307-160085407 exon:ENSE00003692403|160086089-160089170 exon:ENSE00003600675	AGACTATTAATAGAACCCTGACTGCCGCCG
hsa_circ_0057507_CBC1	0.10917	0.00671866	2.05065	up	7996.2	9837.05	4311.47	4472.74	3534.96	3731.18	5513.25	5023.78	2179.41	2624.77	12.9576	13.6821	12.0616	12.302	11.6813	11.8402	12.1787	12.0316	11.1851	11.2634	Detected	Detected	Detected	Detected	Detected	Detected	Detected	Detected	Detected	Detected	0	chr2	191513847	191557492	+	circbase|deepbase	hsa_circ_0057507	hsa_circ_0057507	hsa-circRNA4731-8	43645	4469	ENSG00000138386	ENST00000337386	---	TTTCTGTGCCTCACAGCCGCCGCCGCGGCC
hsa_circ_0096694_CBC1	0.123049	0.0109668	4.93461	up	25.6363	145.401	13.5159	9.36899	7.12586	3.82791	23.4222	6.00778	4.6612	3.01272	4.50027	7.79981	3.25629	2.98343	3.00613	2.0866	4.66899	2.59753	2.36252	1.64133	Detected	Detected	Detected	Not Detected	Not Detected	Not Detected	Detected	Not Detected	Not Detected	Not Detected	0	chr11	8751496	8772272	-	Rybak-Wolf2015	hsa_circ_0096694	hsa_circ_0096694		20776	1365	ENSG00000166444	ENST00000534127	8751497-8752756 exon:ENSE00001426749|8772168-8772272 exon:ENSE00003610148	CAAGTCCCAGAGCAGGGCTCTGGGTTTGCA
hsa_circ_0050577_CBC1	0.101376	0.0013443	2.25596	up	233.3	157.057	303.77	204.59	81.9113	75.0788	109.66	147.534	62.967	103.893	7.76524	7.91548	8.04735	7.69377	6.32787	6.08571	6.75693	7.12887	6.11579	6.65182	Detected	Detected	Detected	Detected	Detected	Detected	Detected	Detected	Detected	Detected	0	chr19	35540193	35551073	+	circbase|deepbase	hsa_circ_0050577	hsa_circ_0050577	hsa-circRNA4020-3	10880	438	ENSG00000105707	ENST00000392226	35540194-35540295 exon:ENSE00000953257|35540379-35540420 exon:ENSE00003480079|35550577-35550706 exon:ENSE00003552239|35550778-35550900 exon:ENSE00003511777|35551033-35551073 exon:ENSE00003479443	CCGCCATCTGCCAAGGTGGCCGGACTGTGC
hsa_circ_0088631_CBC1	0.102495	0.00426239	2.14722	up	33.6689	22.811	48.1842	24.8287	8.75574	22.3803	12.5175	13.4369	8.77314	10.1112	4.90582	5.02329	5.26937	4.46375	3.2777	4.42948	3.8378	3.76053	3.25692	3.26306	Detected	Detected	Detected	Detected	Not Detected	Detected	Not Detected	Not Detected	Not Detected	Not Detected	0	chr9	130080341	130104613	+	circbase|deepbase	hsa_circ_0088631	hsa_circ_0088631	hsa-circRNA7805-2	24272	813	ENSG00000136895	ENST00000435213	130080342-130080406 exon:ENSE00003575626|130082994-130083057 exon:ENSE00003492941|130087348-130087374 exon:ENSE00003599711|130094553-130094628 exon:ENSE00003558534|130095302-130095400 exon:ENSE00003623395|130097509-130097612 exon:ENSE00003613554|130098407-130098515 exon:ENSE00003457914|130100395-130100440 exon:ENSE00003432669|130101924-130102030 exon:ENSE00003363424|130104498-130104613 exon:ENSE0…	CCAGATTTGCATAAGGGTACCCAGAAAATA
hsa_circ_0006145_CBC1	0.101805	0.0037475	2.16258	up	116.21	76.6533	124.116	90.9107	25.1298	28.8186	50.8081	60.3688	50.4185	55.8308	6.75002	6.83991	6.70309	6.4567	4.69144	4.76567	5.71915	5.89228	5.79135	5.76433	Detected	Detected	Detected	Detected	Detected	Detected	Detected	Detected	Detected	Detected	0	chr1	45218926	45219362	+	circbase|deepbase	hsa_circ_0006145	hsa_circ_0006145	hsa-circRNA264-9	436	436	ENSG00000142945	ENST00000372224	---	TAAACTGGTAACAGAGTAGACACACTGAGC
hsa_circ_0050410_CBC1	0.20705	0.0450808	2.23213	up	216.933	64.1442	149.318	141.642	47.966	13.977	69.6522	96.2074	103.934	63.6386	7.66066	6.57013	6.98068	7.13202	5.57987	3.78562	6.14892	6.53672	6.84195	5.95615	Detected	Detected	Detected	Detected	Detected	Detected	Detected	Detected	Detected	Detected	0	chr19	33200090	33204702	+	circbase|deepbase	hsa_circ_0050410	hsa_circ_0050410	hsa-circRNA4000-1	4612	2253	ENSG00000213965	ENST00000397061	33200091-33200298 exon:ENSE00001527159|33202658-33204702 exon:ENSE00001527157	GTATGATTAAATCCATGGTCATCTCCATCA
hsa_circ_0090649_CBC1	0.115155	0.00860472	2.19297	up	38.9524	75.2667	49.2759	59.1609	21.055	17.2314	26.6485	28.8658	27.4659	15.5685	5.12099	6.81077	5.30321	5.78998	4.45286	4.07398	4.84626	4.85323	4.92367	3.90303	Detected	Detected	Detected	Detected	Detected	Detected	Detected	Detected	Detected	Detected	0	chrX	53458205	53459359	-	circbase|deepbase	hsa_circ_0090649	hsa_circ_0090649	hsa-circRNA16134-1	1154	740	ENSG00000072506	ENST00000375304	53458206-53458542 exon:ENSE00003613891|53458773-53458854 exon:ENSE00001466654|53458936-53459064 exon:ENSE00003560479|53459195-53459359 exon:ENSE00003520919	CTTTTTCTCACAGAGGTGACCTCTGAGAAG
hsa_circ_0088315_CBC1	0.126975	0.0123094	2.5691	up	15.2332	3.60489	13.6149	17.717	2.79267	2.54304	2.78342	5.36394	2.32593	2.30141	3.70961	2.29444	3.26679	3.94863	1.34519	1.31075	1.39336	2.44736	1.35421	1.34903	Detected	Not Detected	Detected	Detected	Not Detected	Not Detected	Not Detected	Not Detected	Not Detected	Not Detected	0	chr9	123631852	123637034	-	circbase|deepbase	hsa_circ_0088315	hsa_circ_0088315	hsa-circRNA15906-7	5182	750	ENSG00000119403	ENST00000373896	---	AAATCCATGTAAATATGTCAGGGGAAGCTG
hsa_circ_0089136_CBC1	0.101425	0.00254884	2.22184	up	270.573	184.86	276.699	171.379	68.5971	70.5337	147.617	176.63	77.2739	134.921	7.9827	8.16158	7.91107	7.42339	6.08004	5.99818	7.16357	7.37535	6.41219	7.01778	Detected	Detected	Detected	Detected	Detected	Detected	Detected	Detected	Detected	Detected	0	chr9	133748246	133763062	+	circbase|deepbase	hsa_circ_0089136	hsa_circ_0089136	hsa-circRNA7853-13	14816	4478	ENSG00000097007	ENST00000318560	133748247-133748424 exon:ENSE00001700841|133750255-133750439 exon:ENSE00001758713|133753802-133753954 exon:ENSE00001741732|133755455-133755544 exon:ENSE00001715343|133755887-133756051 exon:ENSE00001781962|133759356-133763062 exon:ENSE00001457584	GTGTTTACATTAGAAGGGTCTGCACCCGGG
hsa_circ_0092302_CBC1	0.175326	0.0304644	2.03904	up	57.0314	31.9732	113.694	51.2376	19.3926	9.95266	28.9587	47.3321	22.0906	42.1205	5.69459	5.53078	6.56678	5.57479	4.34257	3.32983	4.95599	5.54967	4.60898	5.35245	Detected	Detected	Detected	Detected	Detected	Not Detected	Detected	Detected	Detected	Detected	0	chr19	2431110	2431310	-	circbase|deepbase	hsa_circ_0092302	hsa_circ_0092302	hsa-circRNA11885-1	200	200	ENSG00000176619	ENST00000532465	---	TGTGTAGCTCACAGGGGGGGTCCCCTGAGA
hsa_circ_0086160_CBC1	0.10729	0.00614586	2.39948	up	1692.13	2719.55	1167.23	1303.17	708.618	719.812	846.056	932.064	492.017	509.727	10.638	11.9718	10.0789	10.4856	9.38795	9.38481	9.55477	9.661	9.078	8.90375	Detected	Detected	Detected	Detected	Detected	Detected	Detected	Detected	Detected	Detected	0	chr8	146015153	146017729	-	circbase|deepbase	hsa_circ_0086160	hsa_circ_0086160	hsa-circRNA15661-8	2576	920	ENSG00000161016	ENST00000528296	---	TTTGTGTTTATGCCAGCGGCATGGGCAGTA
hsa-circRNA4097-7_CBC1	0.125303	0.0116521	2.07715	up	21.4776	9.80708	29.6842	16.3596	6.17163	4.27123	9.28317	15.987	9.09237	4.95159	4.22743	3.7939	4.50653	3.82465	2.81129	2.21078	3.4329	4.00584	3.30862	2.17587	Detected	Not Detected	Detected	Detected	Not Detected	Not Detected	Not Detected	Detected	Not Detected	Not Detected	0	chr19	41748787	41748920	+	deepbase	hsa-circRNA4097-7		hsa-circRNA4097-7	133	133	ENSG00000167601	ENST00000301178	41748788-41748920 exon:ENSE00003576856	GGAGACCCGTTATGGTGAAGGAACCTTCAA
hsa_circ_0084982_CBC1	0.10788	0.00633138	2.02413	up	413.285	177.663	456.559	261.083	107.216	115.843	145.167	146.767	132.378	226.764	8.5964	8.09726	8.66162	8.06761	6.70497	6.70547	7.13826	7.12223	7.1886	7.75339	Detected	Detected	Detected	Detected	Detected	Detected	Detected	Detected	Detected	Detected	0	chr8	97316267	97346774	+	circbase|deepbase	hsa_circ_0084982	hsa_circ_0084982	hsa-circRNA7511-5	30507	1650	ENSG00000156471	ENST00000455950	97316268-97316409 exon:ENSE00003470037|97318672-97318784 exon:ENSE00003510244|97321785-97321850 exon:ENSE00003602090|97332474-97332573 exon:ENSE00003595783|97342441-97342509 exon:ENSE00003494640|97343254-97343323 exon:ENSE00003637814|97345685-97346774 exon:ENSE00001603796	TTCACTTTAAAGCCTGGACATTCATACCAC
hsa_circ_0111241_CBC1	0.101376	8.96653e-05	3.12484	up	22.5981	10.3086	27.1355	19.7671	3.11432	4.19606	12.7542	6.8094	4.02796	10.9365	4.30683	3.86694	4.3645	4.11889	1.78873	2.19024	3.86375	2.77898	2.16003	3.38402	Detected	Not Detected	Detected	Detected	Not Detected	Not Detected	Not Detected	Not Detected	Not Detected	Not Detected	0	chr1	175328747	175335274	-	Rybak-Wolf2015	hsa_circ_0111241	hsa_circ_0111241		6527	921	ENSG00000116147	ENST00000367674	175328748-175328867 exon:ENSE00001679263|175331799-175331945 exon:ENSE00001617257|175332844-175332963 exon:ENSE00001618382|175334146-175334415 exon:ENSE00001662994|175335011-175335274 exon:ENSE00001805365	TTACACACTTTGCAGAACTTGACAGTCCCC
hsa_circ_0097087_CBC1	0.15209	0.0212093	2.05291	up	34.3407	16.0163	38.258	38.9031	7.80073	5.89958	9.73267	11.4482	16.0056	21.8993	4.93638	4.50671	4.90746	5.15439	3.1246	2.62036	3.49767	3.52739	4.13377	4.40814	Detected	Not Detected	Detected	Detected	Not Detected	Not Detected	Not Detected	Not Detected	Detected	Detected	0	chr12	105227868	105280217	-	Rybak-Wolf2015	hsa_circ_0097087	hsa_circ_0097087		52349	52349	ENSG00000136052	ENST00000549713	---	CTTGATTCCTGTGAGGAATAATAATGGTTG
hsa_circ_0067167_CBC1	0.177658	0.0314819	2.07792	up	18.4917	11.4512	19.4149	9.96884	3.02201	13.2993	23.5957	9.4065	3.8123	12.9103	4.00001	4.01927	3.84386	3.07726	1.65255	3.72344	4.67961	3.24166	2.10084	3.62579	Detected	Not Detected	Detected	Not Detected	Not Detected	Detected	Detected	Not Detected	Not Detected	Detected	0	chr3	127318160	127339723	+	circbase|deepbase	hsa_circ_0067167	hsa_circ_0067167	hsa-circRNA5707-9	21563	2442	ENSG00000073111	ENST00000265056	127318161-127318390 exon:ENSE00003540955|127323451-127323626 exon:ENSE00003551462|127323739-127323999 exon:ENSE00003637362|127324961-127325180 exon:ENSE00003644796|127325453-127325660 exon:ENSE00003657441|127327225-127327359 exon:ENSE00003575708|127327675-127327866 exon:ENSE00003651853|127334705-127334798 exon:ENSE00003507521|127335711-127335961 exon:ENSE00003470282|127336122-127336248 exon:ENSE0…	CGCAGCATGCGCAAGGAATCATCGGAATCC
hsa_circ_0010697_CBC1	0.101608	0.00298944	2.52411	up	1050.72	885.205	1034.29	901.826	268.099	271.113	345.845	426.619	338.85	468.053	9.94511	10.4252	9.89702	9.93361	8.00351	7.93257	8.31486	8.57567	8.54606	8.77909	Detected	Detected	Detected	Detected	Detected	Detected	Detected	Detected	Detected	Detected	0	chr1	22175135	22180836	-	circbase|deepbase	hsa_circ_0010697	hsa_circ_0010697	hsa-circRNA8353-224	5701	1449	ENSG00000142798	ENST00000374695	22175136-22175287 exon:ENSE00003615664|22175386-22175524 exon:ENSE00003682513|22176534-22176685 exon:ENSE00003515282|22176856-22176991 exon:ENSE00003647114|22178039-22178190 exon:ENSE00003681779|22178284-22178419 exon:ENSE00003631469|22178581-22178726 exon:ENSE00003464759|22179193-22179325 exon:ENSE00003495420|22179412-22179563 exon:ENSE00000956537|22180686-22180836 exon:ENSE00003517062	CCCAGCCGGCACCAGGTGCACGGCTCCCGT
hsa_circ_0057703_CBC1	0.101376	0.00201731	2.16901	up	124.144	156.573	219.747	258.215	101.192	87.3401	104.91	70.5051	83.7685	62.5875	6.84939	7.91095	7.56009	8.05121	6.62316	6.29863	6.69907	6.10499	6.52791	5.93082	Detected	Detected	Detected	Detected	Detected	Detected	Detected	Detected	Detected	Detected	0	chr2	201303844	201305507	+	circbase|Rybak-Wolf2015|deepbase	hsa_circ_0057703	hsa_circ_0057703	hsa-circRNA4746-18	1663	343	ENSG00000196141	ENST00000409718	201303845-201304051 exon:ENSE00002286110|201305372-201305507 exon:ENSE00003650178	TGAATTACACAACTGAAGGCAACAGACTAC
hsa_circ_0085832_CBC1	0.163045	0.0253141	2.38543	up	72.417	61.5902	95.6518	62.8573	11.449	21.2929	12.0308	35.3383	16.8273	31.1938	6.05149	6.50924	6.30984	5.88039	3.6357	4.36044	3.78327	5.14128	4.20632	4.91926	Detected	Detected	Detected	Detected	Not Detected	Detected	Not Detected	Detected	Detected	Detected	0	chr8	144451024	144462155	+	circbase|deepbase	hsa_circ_0085832	hsa_circ_0085832	hsa-circRNA7573-3	11131	1235	ENSG00000158106	ENST00000289013	---	TCTGCGACGGCTCCCCAGTCGGGGACCGGC
hsa_circ_0018455_CBC1	0.101376	0.00107576	2.12134	up	67.1862	59.8553	108.939	72.3037	22.073	28.2439	41.4977	39.6547	28.9711	45.8224	5.94015	6.46838	6.50268	6.09935	4.51471	4.73776	5.4421	5.29861	4.99953	5.47717	Detected	Detected	Detected	Detected	Detected	Detected	Detected	Detected	Detected	Detected	0	chr10	63810646	63810997	+	circbase|deepbase	hsa_circ_0018455	hsa_circ_0018455	hsa-circRNA940-7	351	351	ENSG00000150347	ENST00000279873	---	CTTCCTACCTCCCAGCGCCAAATCTTAAAG
hsa_circ_0061227_CBC1	0.108523	0.00654563	2.05032	up	153.944	97.2052	125.079	68.8592	31.7	82.06	90.5477	80.4397	31.7684	56.4256	7.16129	7.19901	6.71575	6.02183	5.01626	6.20756	6.50124	6.2871	5.12986	5.7791	Detected	Detected	Detected	Detected	Detected	Detected	Detected	Detected	Detected	Detected	0	chr20	62701841	62703700	+	circbase|deepbase	hsa_circ_0061227	hsa_circ_0061227	hsa-circRNA5117-11	1859	395	ENSG00000171703	ENST00000477783	62701842-62701988 exon:ENSE00003662427|62703211-62703294 exon:ENSE00001905248|62703525-62703700 exon:ENSE00001828918	TGTTTCTTTTTGCCAGAGATGGCCAGTGAT
hsa_circ_0091193_CBC1	0.101376	0.00135853	2.20555	up	111.232	102.82	132.565	113.514	29.9645	44.4585	63.0122	49.8029	65.2164	56.5924	6.68398	7.28409	6.80349	6.79619	4.93557	5.36294	6.00772	5.62228	6.1659	5.7831	Detected	Detected	Detected	Detected	Detected	Detected	Detected	Detected	Detected	Detected	0	chrX	84569437	84634500	-	circbase|deepbase	hsa_circ_0091193	hsa_circ_0091193	hsa-circRNA16180-13	65063	998	ENSG00000124429	ENST00000262753	84569438-84569512 exon:ENSE00001175251|84570713-84570740 exon:ENSE00001175260|84585955-84586085 exon:ENSE00000847201|84600866-84601048 exon:ENSE00000847202|84606356-84606457 exon:ENSE00000847203|84614555-84614635 exon:ENSE00000847204|84622697-84622771 exon:ENSE00000847205|84634178-84634500 exon:ENSE00002170891	CGCTACATTCTGCAGGTAGAACATCTGGGA
hsa_circ_0107583_CBC1	0.111175	0.00727004	2.49966	up	19.1956	3.92157	23.1586	19.943	2.99591	2.63285	5.25585	6.46007	5.18431	6.82335	4.05837	2.52057	4.11936	4.13204	1.61217	1.4237	2.68455	2.69863	2.50201	2.66973	Detected	Not Detected	Detected	Detected	Not Detected	Not Detected	Not Detected	Not Detected	Not Detected	Not Detected	0	chr17	67124759	67130883	-	Rybak-Wolf2015	hsa_circ_0107583	hsa_circ_0107583		6124	659	ENSG00000154262	ENST00000284425	67124760-67124945 exon:ENSE00001104999|67125751-67125892 exon:ENSE00002503998|67129782-67130008 exon:ENSE00001105007|67130780-67130883 exon:ENSE00001105009	ACTGGAATGATTCAGCTCATTGCTGGGATG
hsa-circRNA174-6_CBC1	0.101376	0.00185031	2.00023	up	87.02	78.4681	119.399	81.0058	34.3633	30.5596	56.6919	62.4181	37.2255	53.7021	6.32723	6.87377	6.64145	6.27697	5.13079	4.84482	5.86476	5.93769	5.36024	5.70978	Detected	Detected	Detected	Detected	Detected	Detected	Detected	Detected	Detected	Detected	0	chr1	29605523	29639218	+	deepbase	hsa-circRNA174-6		hsa-circRNA174-6	33695	1804	ENSG00000060656	ENST00000345512	29605524-29605633 exon:ENSE00001065079|29605968-29606169 exon:ENSE00001065073|29606551-29606653 exon:ENSE00003614207|29609188-29609461 exon:ENSE00003523919|29610452-29610488 exon:ENSE00003580932|29611243-29611381 exon:ENSE00003615782|29616195-29616224 exon:ENSE00003474938|29618381-29618538 exon:ENSE00003574518|29630367-29630557 exon:ENSE00003475729|29631286-29631361 exon:ENSE00003681096|29631864-…	TGTCATCCACTGCAGTGCCCAGTGGGATTG
hsa-circRNA1246_CBC1	0.103323	0.00452155	2.28986	up	315.965	302.4	566.16	376.411	157.222	108.21	175.899	295.006	111.421	159.655	8.20933	8.88664	8.98353	8.62298	7.25303	6.60303	7.40297	8.07541	6.94027	7.25742	Detected	Detected	Detected	Detected	Detected	Detected	Detected	Detected	Detected	Detected	0	chr11	16667535	16667856	+	deepbase	hsa-circRNA1246		hsa-circRNA1246	321	321	ENSG00000110696	ENST00000527893	16667536-16667856 exon:ENSE00002172058	AGCACTGGCCTTCAGATCTGTGTGTTGGCT
hsa-circRNA7559-6_CBC1	0.101376	0.000821919	2.29316	up	4533.63	3345.95	4706.72	3678.57	1539.17	1541.59	2055.81	2098.9	1774.4	1745.67	12.1027	12.2498	12.202	12.01	10.5001	10.5195	10.7904	10.7916	10.8878	10.6693	Detected	Detected	Detected	Detected	Detected	Detected	Detected	Detected	Detected	Detected	0	chr8	132952745	132997307	+	deepbase	hsa-circRNA7559-6		hsa-circRNA7559-6	44562	1859	ENSG00000132294	ENST00000254624	132952746-132952822 exon:ENSE00003605029|132956992-132957119 exon:ENSE00003564814|132958730-132958880 exon:ENSE00001792661|132962216-132962337 exon:ENSE00001707179|132966065-132966214 exon:ENSE00001637240|132968015-132968152 exon:ENSE00001673778|132971832-132971910 exon:ENSE00001639734|132980542-132980677 exon:ENSE00001628647|132982723-132982890 exon:ENSE00001666846|132988274-132988388 exon:ENSE0…	CAGCATGTTAGCAAGGAGTATGCTGCTGCT
hsa_circ_0062734_CBC1	0.108267	0.00650915	2.39057	up	19.2785	15.092	19.3716	15.7223	5.36156	12.0766	6.2293	5.80277	2.47439	6.16667	4.06478	4.41777	3.83966	3.76678	2.63101	3.59542	2.90214	2.54912	1.42001	2.50878	Detected	Not Detected	Detected	Detected	Not Detected	Not Detected	Not Detected	Not Detected	Not Detected	Not Detected	0	chr22	29627008	29629457	+	circbase|deepbase	hsa_circ_0062734	hsa_circ_0062734	hsa-circRNA5278-1	2449	448	ENSG00000186998	ENST00000334018	29627009-29627129 exon:ENSE00003505907|29627582-29627671 exon:ENSE00003562725|29628245-29628391 exon:ENSE00003509919|29629368-29629457 exon:ENSE00003560263	CTCCAGGGCCCATGGATGACCATGCTGACT
hsa_circ_0127804_CBC1	0.101376	0.000271014	2.64824	up	72.1882	47.3101	139.463	44.4529	17.0863	29.578	78.8833	26.0884	26.8401	35.7806	6.04709	6.11475	6.88221	5.36105	4.17778	4.80142	6.3175	4.71231	4.8899	5.11603	Detected	Detected	Detected	Detected	Detected	Detected	Detected	Detected	Detected	Detected	0	chr5	126213876	126253919	-	Rybak-Wolf2015|deepbase	hsa_circ_0127804	hsa_circ_0127804	hsa-circRNA14398-2	40043	659	ENSG00000173926	ENST00000308660	126213877-126214086 exon:ENSE00001178483|126250622-126250826 exon:ENSE00001178489|126253676-126253919 exon:ENSE00003676575	CTCTTTTGGACACTAATGGAAATCCTGTAT
hsa_circ_0036534_CBC1	0.101376	0.00150945	2.13962	up	1972.97	1694.62	1858.41	1603.82	694.779	690.536	979.855	1146.88	762.523	885.315	10.8618	11.3239	10.7807	10.7906	9.36201	9.32013	9.75849	9.94467	9.6998	9.70213	Detected	Detected	Detected	Detected	Detected	Detected	Detected	Detected	Detected	Detected	0	chr15	81181041	81230320	+	circbase|deepbase	hsa_circ_0036534	hsa_circ_0036534	hsa-circRNA2694-15	49279	2539	ENSG00000103888	ENST00000220244	81181042-81181137 exon:ENSE00001104281|81181812-81181933 exon:ENSE00001266786|81187331-81187463 exon:ENSE00000924478|81188210-81188401 exon:ENSE00000924479|81199004-81199179 exon:ENSE00000700021|81201438-81201647 exon:ENSE00000700023|81212435-81212640 exon:ENSE00000924480|81213373-81213442 exon:ENSE00000924481|81214350-81214478 exon:ENSE00000924482|81216962-81217047 exon:ENSE00000924483|81217965-…	GGACGAGGACTCAGGGACATCGAGGCTCTG
hsa_circ_0053128_CBC1	0.153377	0.0216996	2.0326	up	75.0201	54.9107	118.577	69.0102	16.0202	20.5437	29.5889	39.1666	42.8236	54.5839	6.10696	6.34027	6.63159	6.02511	4.0908	4.31093	4.98385	5.27933	5.55829	5.73179	Detected	Detected	Detected	Detected	Detected	Detected	Detected	Detected	Detected	Detected	0	chr2	27277942	27282403	+	circbase|deepbase	hsa_circ_0053128	hsa_circ_0053128	hsa-circRNA4364-9	4461	1491	ENSG00000084693	ENST00000323064	27277943-27278121 exon:ENSE00003487811|27278550-27279006 exon:ENSE00003670223|27279491-27279660 exon:ENSE00000732135|27280171-27280306 exon:ENSE00000732217|27281268-27281470 exon:ENSE00000542694|27282058-27282403 exon:ENSE00001522537	TAGTTTGTAGCAGAAATATTCTTCTTAAGC
hsa_circ_0107969_CBC1	0.102248	0.00419742	2.96161	up	14.5361	11.6572	30.6728	28.8779	2.92272	8.38902	6.44554	2.84796	6.03874	10.0936	3.63876	4.04683	4.56024	4.69294	1.49283	3.09457	2.94819	1.48353	2.724	3.26012	Detected	Not Detected	Detected	Detected	Not Detected	Not Detected	Not Detected	Not Detected	Not Detected	Not Detected	0	chr18	13681603	13687881	-	Rybak-Wolf2015	hsa_circ_0107969	hsa_circ_0107969		6278	641	ENSG00000177150	ENST00000591269	13681604-13682104 exon:ENSE00003646262|13687742-13687881 exon:ENSE00002882494	TTATGCAGCCTTGAAAAGAAAGAATTTGAC
hsa_circ_0056520_CBC1	0.115034	0.0085689	2.26779	up	105.075	99.5063	134.096	98.6932	20.2231	39.4437	36.8843	52.2989	38.5869	62.2865	6.60455	7.23424	6.82236	6.58427	4.39972	5.19603	5.28176	5.68924	5.41115	5.9246	Detected	Detected	Detected	Detected	Detected	Detected	Detected	Detected	Detected	Detected	0	chr2	135027956	135076310	+	circbase|deepbase	hsa_circ_0056520	hsa_circ_0056520	hsa-circRNA4640-35	48354	332	ENSG00000152127	ENST00000409645	135027957-135028121 exon:ENSE00000454803|135075100-135075176 exon:ENSE00000963939|135076221-135076310 exon:ENSE00000963940	ATTTACCTCAGTGAGATCTGAAGAAAACCC
hsa_circ_0067355_CBC1	0.101376	0.00152544	2.22423	up	2632.12	2229.44	2685.94	2242.89	1016.32	925.932	1178.58	1093.18	1083.91	1194.3	11.2872	11.7027	11.3383	11.2821	9.90423	9.75513	10.0126	9.87766	10.1923	10.1271	Detected	Detected	Detected	Detected	Detected	Detected	Detected	Detected	Detected	Detected	0	chr3	132136552	132207865	+	circbase|deepbase	hsa_circ_0067355	hsa_circ_0067355	hsa-circRNA5730-31	71313	3533	ENSG00000138246	ENST00000486798	---	TTCAAGTCAGAAGAGGAGCCGGCGGCGGGA
hsa_circ_0139927_CBC1	0.101376	0.000940164	2.84253	up	1236.73	891.673	1917.3	1034.04	391.834	303.132	513.581	653.512	290.057	467.104	10.1845	10.436	10.8268	10.1373	8.54656	8.09693	8.86059	9.16739	8.32211	8.7764	Detected	Detected	Detected	Detected	Detected	Detected	Detected	Detected	Detected	Detected	0	chrX	153646592	153647257	+	Rybak-Wolf2015	hsa_circ_0139927	hsa_circ_0139927		665	665	ENSG00000102125	ENST00000369793	---	TCCCAGCAAAGGGTTTGGGCTGCTGGGTCA
hsa_circ_0091474_CBC1	0.181078	0.0329173	2.0001	up	981.127	1157.55	1213.03	1168.22	359.687	557.384	334.505	450.963	670.879	467.12	9.84385	10.799	10.1384	10.3213	8.4218	8.99905	8.27169	8.65525	9.52125	8.77646	Detected	Detected	Detected	Detected	Detected	Detected	Detected	Detected	Detected	Detected	0	chrX	123775640	123871047	-	circbase|Rybak-Wolf2015|deepbase	hsa_circ_0091474	hsa_circ_0091474	hsa-circRNA16229-3	95407	1542	ENSG00000009694	ENST00000371130	123775641-123775841 exon:ENSE00001168855|123778993-123779187 exon:ENSE00001168863|123780559-123780660 exon:ENSE00001168872|123785764-123785974 exon:ENSE00001168878|123787434-123787633 exon:ENSE00001168885|123805533-123805685 exon:ENSE00001168891|123838863-123839101 exon:ENSE00001168899|123870807-123871047 exon:ENSE00001168907	CTGACTGCTCAACAGATGTGCAGAGCAGCC
hsa_circ_0052317_CBC1	0.104105	0.00494422	2.31024	up	104.46	63.2927	117.566	111.817	17.8346	30.8523	36.596	53.2778	44.5434	41.8666	6.59598	6.54983	6.61773	6.77269	4.23476	4.8575	5.27041	5.71615	5.61387	5.34414	Detected	Detected	Detected	Detected	Detected	Detected	Detected	Detected	Detected	Detected	0	chr19	58417141	58421482	-	circbase|deepbase	hsa_circ_0052317	hsa_circ_0052317	hsa-circRNA12378	4341	4341	ENSG00000173480	ENST00000312026	---	TCCTGTTTGAAATTAGTTGTTGGTGTGGAT
hsa-circRNA14334-10_CBC1	0.101376	0.00106989	2.30095	up	21.3424	11.2947	24.5604	23.8411	11.8107	11.4787	24.4461	4.3793	6.79354	10.1974	4.21799	3.99835	4.20802	4.40017	3.68058	3.52651	4.72953	2.1634	2.8959	3.27653	Detected	Not Detected	Detected	Detected	Not Detected	Not Detected	Detected	Not Detected	Not Detected	Not Detected	0	chr5	76745584	76747178	-	deepbase	hsa-circRNA14334-10		hsa-circRNA14334-10	1594	174	ENSG00000164253	ENST00000296679	76745585-76745695 exon:ENSE00003646662|76747116-76747178 exon:ENSE00003503591	TGATTAATGTCAATGGTATTAGTGCTTTGG
hsa_circ_0060542_CBC1	0.111368	0.00738016	2.15844	up	81.1088	56.7368	67.385	50.267	16.4948	17.3401	27.0821	47.0542	22.5334	30.0619	6.22531	6.38917	5.78059	5.54586	4.12935	4.08288	4.8658	5.54134	4.63861	4.86459	Detected	Detected	Detected	Detected	Detected	Detected	Detected	Detected	Detected	Detected	0	chr20	43953928	43977064	-	circbase|deepbase	hsa_circ_0060542	hsa_circ_0060542	hsa-circRNA13067-3	23136	2612	ENSG00000124145	ENST00000372733	---	CCTGGTACTTTCTAAACTCGCCGCAGCCTG
hsa_circ_0107013_CBC1	0.101376	0.00152201	2.3029	up	3429.05	2498.02	3446	2496.79	1006.01	1147.89	1347.92	1430.73	1148.23	1453.19	11.6843	11.8564	11.7208	11.4464	9.89019	10.0723	10.2008	10.2478	10.2746	10.4066	Detected	Detected	Detected	Detected	Detected	Detected	Detected	Detected	Detected	Detected	0	chr17	46128569	46133815	-	Rybak-Wolf2015	hsa_circ_0107013	hsa_circ_0107013		5246	5246	ENSG00000082641	ENST00000362042	---	TGTGAGGTCAGGTAATCAAAAACCTCACGC
hsa_circ_0016699_CBC1	0.14318	0.0178588	2.06609	up	1609.95	1753.8	743.054	686.734	555.268	522.825	852.061	997.56	391.921	451.806	10.5677	11.3731	9.39565	9.52866	9.04565	8.90817	9.56486	9.75169	8.75816	8.73183	Detected	Detected	Detected	Detected	Detected	Detected	Detected	Detected	Detected	Detected	0	chr1	226250407	226259703	+	circbase|deepbase	hsa_circ_0016699	hsa_circ_0016699	hsa-circRNA773-2	9296	1062	ENSG00000163041	---	---	ATACATTAAACTATAGTCAGCCATCTTTCA
hsa-circRNA10931-17_CBC1	0.101376	0.000698614	2.52787	up	173.335	124.472	218.787	157.471	52.6851	44.4955	70.9085	77.7666	44.7846	80.7859	7.33082	7.56867	7.55417	7.28971	5.71157	5.36435	6.17197	6.24203	5.6216	6.28619	Detected	Detected	Detected	Detected	Detected	Detected	Detected	Detected	Detected	Detected	0	chr16	1636130	1652592	-	deepbase	hsa-circRNA10931-17		hsa-circRNA10931-17	16462	1008	ENSG00000187535	ENST00000426508	1636131-1636276 exon:ENSE00003649211|1637199-1637305 exon:ENSE00003626926|1637934-1638025 exon:ENSE00003656970|1639606-1639781 exon:ENSE00003505531|1642177-1642319 exon:ENSE00003586558|1642468-1642589 exon:ENSE00003465457|1652371-1652592 exon:ENSE00003499823	ATCACGCAAATCCAGGGGGAGTGCGTGCCA
hsa_circ_0018352_CBC1	0.117105	0.00924189	2.27591	up	236.958	401.4	267.641	247.864	116.503	107.624	137.223	173.009	135.355	69.6545	7.78885	9.29428	7.86127	7.98763	6.82304	6.59463	7.06168	7.34685	7.21866	6.0783	Detected	Detected	Detected	Detected	Detected	Detected	Detected	Detected	Detected	Detected	0	chr10	51295109	51338363	-	circbase|deepbase	hsa_circ_0018352	hsa_circ_0018352	hsa-circRNA9129-12	43254	479	ENSG00000244393	ENST00000399508	---	TCCAGAATGGGAAAGCTTTCGAACCTCTGA
hsa_circ_0065944_CBC1	0.10348	0.00462067	2.02003	up	262.323	210.601	352.148	197.635	92.5102	78.6796	173.168	200.188	130.883	147.758	7.93657	8.36006	8.27007	7.64377	6.49707	6.15068	7.38193	7.55237	7.17169	7.14871	Detected	Detected	Detected	Detected	Detected	Detected	Detected	Detected	Detected	Detected	0	chr3	51967445	51970365	-	circbase|deepbase	hsa_circ_0065944	hsa_circ_0065944	hsa-circRNA13572-6	2920	862	ENSG00000114767	ENST00000232888	51967446-51967615 exon:ENSE00001249647|51967724-51967797 exon:ENSE00000770209|51968488-51968567 exon:ENSE00000770211|51968647-51968792 exon:ENSE00000770213|51969213-51969275 exon:ENSE00000770215|51969358-51969492 exon:ENSE00000770217|51969608-51969708 exon:ENSE00000770218|51970273-51970365 exon:ENSE00000770219	GCCTCCTCTTTTGGGGCCTCTGGTGACCGC
hsa_circ_0095247_CBC1	0.101805	0.00368024	2.13776	up	46.5803	32.079	41.2274	39.713	14.1214	8.81871	18.628	26.7928	13.8796	19.6973	5.38953	5.53527	5.0245	5.18686	3.91978	3.16522	4.36082	4.75052	3.92669	4.25427	Detected	Detected	Detected	Detected	Not Detected	Not Detected	Detected	Detected	Detected	Detected	0	chr11	122162991	122165713	-	Rybak-Wolf2015	hsa_circ_0095247	hsa_circ_0095247		2722	2722	ENSG00000255090	ENST00000527474	---	GAGGAAGTACAACTGCATAGATGCTGGCTC
hsa-circRNA14910-7_CBC1	0.101376	0.00119291	2.22346	up	61.9671	39.7515	61.3146	56.9407	14.293	23.1066	22.5535	22.061	15.678	31.1769	5.82108	5.85917	5.63354	5.73352	3.93628	4.47429	4.61854	4.46964	4.10306	4.91856	Detected	Detected	Detected	Detected	Not Detected	Detected	Detected	Detected	Detected	Detected	0	chr6	131925317	131931386	-	deepbase	hsa-circRNA14910-7		hsa-circRNA14910-7	6069	880	ENSG00000112282	ENST00000354577	131925318-131925460 exon:ENSE00002443375|131926380-131926625 exon:ENSE00002484276|131927619-131927764 exon:ENSE00002496051|131929068-131929211 exon:ENSE00002524881|131931186-131931386 exon:ENSE00002536568	TCAAAGGATTTATCACACAAGCAGCGCTGC
hsa_circ_0101785_CBC1	0.101376	0.000403781	2.10681	up	87.4097	82.0569	94.1278	65.4691	47.9256	52.8635	69.2824	31.5973	32.2506	31.902	6.33448	6.94143	6.28517	5.94507	5.57915	5.60344	6.14166	4.98566	5.15232	4.95193	Detected	Detected	Detected	Detected	Detected	Detected	Detected	Detected	Detected	Detected	0	chr14	39514366	39560917	-	Rybak-Wolf2015|deepbase	hsa_circ_0101785	hsa_circ_0101785	hsa-circRNA10433-20	46551	1533	ENSG00000100934	ENST00000307712	39514367-39514528 exon:ENSE00000889765|39517856-39517933 exon:ENSE00000656378|39524347-39524500 exon:ENSE00000889767|39530969-39531075 exon:ENSE00000656381|39532528-39532617 exon:ENSE00000656382|39534117-39534197 exon:ENSE00000656383|39536377-39536500 exon:ENSE00000656384|39543619-39543734 exon:ENSE00000656385|39545139-39545297 exon:ENSE00000889773|39554966-39555110 exon:ENSE00001665685|39556133-…	AGTGGACCACCAGAGCGTGGTCCTCAGATG
hsa_circ_0104736_CBC1	0.101805	0.00379977	2.77412	up	3178.38	4480.5	1628.07	1522.83	867.832	913.457	1363.15	1368.18	573.603	762.605	11.5727	12.6468	10.588	10.7131	9.6744	9.7334	10.2159	10.1886	9.29564	9.48435	Detected	Detected	Detected	Detected	Detected	Detected	Detected	Detected	Detected	Detected	0	chr15	84245334	84257523	+	Rybak-Wolf2015	hsa_circ_0104736	hsa_circ_0104736		12189	373	ENSG00000140600	ENST00000427482	84245335-84245493 exon:ENSE00003553463|84255735-84255838 exon:ENSE00003659823|84257414-84257523 exon:ENSE00003592641	TAGTGAAGACGACAGCATCACCTGAAAAAG
hsa_circ_0037545_CBC1	0.101376	0.00120387	2.21758	up	3851.63	3644.77	2996.15	3373.35	1488.78	1016.72	2592.19	2356.4	1737.74	1960.66	11.8556	12.367	11.5084	11.8903	10.4508	9.88991	11.1163	10.9575	10.8575	10.837	Detected	Detected	Detected	Detected	Detected	Detected	Detected	Detected	Detected	Detected	0	chr16	2569541	2570224	+	circbase|deepbase	hsa_circ_0037545	hsa_circ_0037545	hsa-circRNA2806-2	683	683	ENSG00000260272	ENST00000564543	---	TTGGATGTGACGGGCGAGCTTCCTCCAGCT
hsa_circ_0086984_CBC1	0.101376	0.000642423	2.18253	up	140.615	105.163	143.327	85.2368	36.7424	45.4363	90.8665	78.4253	51.9497	57.1313	7.0299	7.31881	6.92072	6.35844	5.22204	5.39354	6.50639	6.25337	5.83715	5.79814	Detected	Detected	Detected	Detected	Detected	Detected	Detected	Detected	Detected	Detected	0	chr9	35841130	35842714	+	circbase|deepbase	hsa_circ_0086984	hsa_circ_0086984	hsa-circRNA7659-7	1584	729	ENSG00000137103	ENST00000377996	35841131-35841264 exon:ENSE00001758883|35841523-35841791 exon:ENSE00001607799|35842389-35842714 exon:ENSE00003662495	CTCCAGCTCAATGCGGGTCTCCAGGATGAG
hsa_circ_0049701_CBC1	0.101376	0.000936096	2.017	up	3807.52	3195.82	4057.93	3383.59	1573.35	1539.02	2321.34	2486.53	1732.18	1993.79	11.8391	12.1892	11.9698	11.8941	10.5302	10.5166	10.9599	11.0309	10.8522	10.8612	Detected	Detected	Detected	Detected	Detected	Detected	Detected	Detected	Detected	Detected	0	chr19	14034145	14037403	+	circbase|deepbase	hsa_circ_0049701	hsa_circ_0049701	hsa-circRNA3894-6	3258	373	ENSG00000132024	ENST00000318003	14034146-14034268 exon:ENSE00003590502|14034361-14034419 exon:ENSE00003665778|14034508-14034624 exon:ENSE00003482749|14037330-14037403 exon:ENSE00003525304	TGCCCACACCCCCAGGTGCCGCCTGCCCCT
hsa_circ_0046978_CBC1	0.101395	0.00250916	2.31489	up	665.754	650.619	621.908	715.347	219.487	246.798	280.372	282.473	292.743	285.775	9.28093	9.98795	9.12184	9.59104	7.72252	7.79712	8.03177	8.01755	8.3348	8.08684	Detected	Detected	Detected	Detected	Detected	Detected	Detected	Detected	Detected	Detected	0	chr18	12702986	12712759	+	circbase|deepbase	hsa_circ_0046978	hsa_circ_0046978	hsa-circRNA3615-5	9773	408	ENSG00000128789	ENST00000585331	---	TCCATTTTTATTAAGAGGGACTCAAAGGAC
hsa_circ_0046652_CBC1	0.101376	0.00221105	2.39712	up	361.848	289.825	333.989	261.115	90.5494	141.48	147.52	113.616	185.551	90.468	8.40557	8.82361	8.18898	8.06786	6.46557	6.99109	7.1626	6.76301	7.67371	6.44872	Detected	Detected	Detected	Detected	Detected	Detected	Detected	Detected	Detected	Detected	0	chr17_ctg5_hap1	1474392	1484729	+	circbase	hsa_circ_0046652	hsa_circ_0046652		10337	9751	---	---	---	TTCTGCCTTATTGTGAATTCTCAATCACAA
hsa_circ_0076167_CBC1	0.101376	0.000787779	3.3374	up	4556.24	5740.49	3767.82	4439.96	1234.02	1100.4	1537.21	1594.38	1084.07	1200.24	12.109	12.9758	11.8569	12.2915	10.1855	10.0099	10.3809	10.3978	10.1925	10.1347	Detected	Detected	Detected	Detected	Detected	Detected	Detected	Detected	Detected	Detected	0	chr6	35810311	35888957	-	circbase|deepbase	hsa_circ_0076167	hsa_circ_0076167	hsa-circRNA14718-23	78646	1842	ENSG00000096063	ENST00000373825	---	ACACTCGAGATGAAGATCGTGGGGCGGGGG
hsa_circ_0137195_CBC1	0.102035	0.00412308	2.06001	up	20.157	27.5186	23.1346	18.446	7.53409	11.8093	9.77777	7.81307	8.8558	8.34137	4.1345	5.30747	4.11751	4.01215	3.07649	3.56812	3.50355	2.97252	3.27081	2.97396	Detected	Detected	Detected	Detected	Not Detected	Not Detected	Not Detected	Not Detected	Not Detected	Not Detected	0	chr8	85441533	85508161	+	Rybak-Wolf2015	hsa_circ_0137195	hsa_circ_0137195		66628	66628	ENSG00000184672	ENST00000522613	---	CTTCCAGAGGGCAAGGATTAAAGCAAGGAG
hsa_circ_0055582_CBC1	0.101376	0.00188027	2.24238	up	4640.79	3406.82	4583.95	4171.59	1849.72	1240.27	2100.8	2389.82	2010.18	1856.88	12.1356	12.2734	12.159	12.1939	10.766	10.1889	10.8206	10.9778	11.0667	10.758	Detected	Detected	Detected	Detected	Detected	Detected	Detected	Detected	Detected	Detected	0	chr2	91824708	91843023	-	circbase|deepbase	hsa_circ_0055582	hsa_circ_0055582	hsa-circRNA12623	18315	429	ENSG00000143429	ENST00000271699	91824709-91825059 exon:ENSE00001708119|91842946-91843023 exon:ENSE00003710770	CTTCATTTCCCATGGGATATTGTGGCTGGA
hsa_circ_0110051_CBC1	0.101376	0.0010842	2.56303	up	331.409	280.448	453.978	291.674	92.714	96.3426	143.616	154.63	100.701	170.14	8.27744	8.77792	8.65313	8.23531	6.50045	6.43962	7.12331	7.19248	6.79611	7.34919	Detected	Detected	Detected	Detected	Detected	Detected	Detected	Detected	Detected	Detected	0	chr19	7937734	7938151	-	Rybak-Wolf2015	hsa_circ_0110051	hsa_circ_0110051		417	417	ENSG00000183248	ENST00000539422	---	CTGGGGCACGGAGAGAGCTCCTCCTGCCAA
hsa_circ_0055625_CBC1	0.118617	0.00972743	2.26527	up	569.091	597.918	1531.5	347.953	273.572	193.166	494.418	492.544	319.023	293.917	9.05535	9.86791	10.496	8.5052	8.03435	7.43753	8.80692	8.77624	8.45805	8.12675	Detected	Detected	Detected	Detected	Detected	Detected	Detected	Detected	Detected	Detected	0	chr2	96808907	96810112	-	circbase|deepbase	hsa_circ_0055625	hsa_circ_0055625	hsa-circRNA12633	1205	1089	ENSG00000158050	ENST00000288943	---	ATATTTAAAAAACAAGGTGGCCCTGTGGAG
hsa_circ_0125082_CBC1	0.101376	0.00152353	2.21441	up	39.5191	28.3152	49.2199	37.5938	10.8243	9.1955	19.5249	24.2338	13.6889	20.2244	5.14216	5.35042	5.3008	5.10428	3.55744	3.22532	4.42449	4.60547	3.90878	4.29053	Detected	Detected	Detected	Detected	Not Detected	Not Detected	Detected	Detected	Detected	Detected	0	chr4	114213571	114223995	+	Rybak-Wolf2015|deepbase	hsa_circ_0125082	hsa_circ_0125082	hsa-circRNA6096-12	10424	271	ENSG00000145362	ENST00000503271	114213572-114213670 exon:ENSE00002502454|114214596-114214694 exon:ENSE00002498329|114223923-114223995 exon:ENSE00003588817	TTTCTGATGAAGAGGAACGGCTACACGCCT
hsa_circ_0108447_CBC1	0.111227	0.00731584	2.04859	up	138.463	158.687	136.312	78.292	82.1654	50.7634	106.462	61.8493	77.682	41.5555	7.0079	7.93059	6.84782	6.22541	6.33128	5.54596	6.71843	5.92556	6.42052	5.33371	Detected	Detected	Detected	Detected	Detected	Detected	Detected	Detected	Detected	Detected	0	chr18	42281139	42339068	+	Rybak-Wolf2015|deepbase	hsa_circ_0108447	hsa_circ_0108447	hsa-circRNA3659-4	57929	57929	ENSG00000152217	ENST00000426838	---	CTTAGTTCATAATTGTTGCAGATCTGATCT
hsa-circRNA16202-2_CBC1	0.103471	0.00454739	2.01111	up	85.3605	87.5458	98.9796	70.3587	39.5148	23.5321	44.0221	44.5892	42.099	44.2209	6.29957	7.03776	6.3628	6.05634	5.31815	4.49921	5.52359	5.46376	5.53594	5.42304	Detected	Detected	Detected	Detected	Detected	Detected	Detected	Detected	Detected	Detected	0	chrX	106390972	106418423	-	deepbase	hsa-circRNA16202-2		hsa-circRNA16202-2	27451	644	ENSG00000198088	ENST00000372466	106390973-106391039 exon:ENSE00003573042|106396402-106396536 exon:ENSE00003685522|106396684-106396733 exon:ENSE00003560848|106397326-106397476 exon:ENSE00000674323|106410879-106411014 exon:ENSE00000866536|106418319-106418423 exon:ENSE00002177399	TTGATCGGAATTCAGGTTTGGCTCCAGCAG
hsa_circ_0073884_CBC1	0.115257	0.00863283	2.06567	up	85.5264	69.4569	85.0533	51.5302	20.7189	23.522	46.9345	56.4106	22.9992	53.1674	6.30227	6.69122	6.13502	5.58232	4.43132	4.49881	5.61204	5.79629	4.66812	5.69525	Detected	Detected	Detected	Detected	Detected	Detected	Detected	Detected	Detected	Detected	0	chr5	132091696	132097588	-	circbase|deepbase	hsa_circ_0073884	hsa_circ_0073884	hsa-circRNA14410-8	5892	3410	ENSG00000164402	ENST00000296873	132091697-132094516 exon:ENSE00001084094|132096494-132096684 exon:ENSE00001084091|132096825-132096957 exon:ENSE00001084092|132097150-132097318 exon:ENSE00001084089|132097492-132097588 exon:ENSE00001084086	TTTGCATTTATTTTGGCACATCTGCCCTTT
hsa_circ_0023154_CBC1	0.119554	0.00999096	2.06321	up	7203.68	4013.9	4521.95	3813.75	2617.14	1180.75	3184.57	4785.33	2118.3	2501.04	12.7927	12.5008	12.1362	12.0654	11.2566	10.1162	11.4008	11.9638	11.1421	11.1928	Detected	Detected	Detected	Detected	Detected	Detected	Detected	Detected	Detected	Detected	0	chr11	67811280	67818366	+	circbase|deepbase	hsa_circ_0023154	hsa_circ_0023154	hsa-circRNA1455-16	7086	1860	ENSG00000110719	ENST00000265686	---	CCGCCCTGGCAGTGACTTCCACTGCCACGT
hsa_circ_0039183_CBC1	0.101376	0.00158264	2.12925	up	513.889	377.136	682.139	467.601	195.812	219.69	235.02	265.271	171.619	266.45	8.90893	9.20122	9.26232	8.94647	7.56059	7.62489	7.79373	7.9312	7.56038	7.98389	Detected	Detected	Detected	Detected	Detected	Detected	Detected	Detected	Detected	Detected	0	chr16	31885078	31928627	+	circbase|deepbase	hsa_circ_0039183	hsa_circ_0039183	hsa-circRNA2983-4	43549	3266	ENSG00000185947	ENST00000300870	---	TAATGCATGTAAACAGGAGAGCAGGGGCGG
hsa_circ_0053983_CBC1	0.105596	0.00551226	2.25581	up	42.6368	45.5682	59.419	27.4632	17.6369	37.3905	36.3242	22.2866	11.5708	11.274	5.25782	6.05943	5.5866	4.61482	4.22166	5.12272	5.2605	4.4822	3.65598	3.42838	Detected	Detected	Detected	Detected	Detected	Detected	Detected	Detected	Detected	Not Detected	0	chr2	36691676	36739537	+	circbase|deepbase	hsa_circ_0053983	hsa_circ_0053983	hsa-circRNA4396-103	47861	911	ENSG00000150938	ENST00000280527	36691677-36691798 exon:ENSE00003656950|36704032-36704214 exon:ENSE00000397108|36706640-36706837 exon:ENSE00001153829|36726362-36726490 exon:ENSE00001153822|36737126-36737282 exon:ENSE00001153816|36739416-36739537 exon:ENSE00001153809	TCTGCAAGTGCAGAGATGCGAGTGTCTCTC
hsa-circRNA1167-1_CBC1	0.101376	0.000345682	2.80242	up	643.008	473.072	772.902	515.12	170.084	164.048	273.159	311.862	163.548	214.18	9.23313	9.52806	9.45317	9.09765	7.36349	7.20074	7.99705	8.15133	7.49018	7.66996	Detected	Detected	Detected	Detected	Detected	Detected	Detected	Detected	Detected	Detected	0	chr10	135278109	135280857	+	deepbase	hsa-circRNA1167-1		hsa-circRNA1167-1	2748	1187	ENSG00000214279	ENST00000482993	135278110-135278678 exon:ENSE00001887203|135278755-135279069 exon:ENSE00003356380|135279739-135279885 exon:ENSE00003384770|135280702-135280857 exon:ENSE00003242890	ACACAGAAGCCGCAGAGTCGGTGGCTCTGA
hsa_circ_0107512_CBC1	0.129271	0.0130816	2.36795	up	20.9798	22.9782	50.559	36.9009	6.21696	4.45768	18.0844	21.2438	17.1096	16.7633	4.19392	5.03357	5.34278	5.07619	2.82062	2.26196	4.31837	4.41969	4.22883	4.01552	Detected	Detected	Detected	Detected	Not Detected	Not Detected	Detected	Detected	Detected	Detected	0	chr17	65027066	65027587	-	Rybak-Wolf2015	hsa_circ_0107512	hsa_circ_0107512		521	521	ENSG00000075461	ENST00000262138	---	GAAACCTTCCTTCAGGTTCAAAAGCAGCTG
hsa_circ_0105153_CBC1	0.101805	0.00366268	2.28043	up	56.6958	55.396	111.566	67.6483	17.2981	27.6659	22.2452	27.3357	23.1601	30.0176	5.68618	6.35353	6.538	5.99437	4.19422	4.7117	4.59859	4.77792	4.67748	4.86283	Detected	Detected	Detected	Detected	Detected	Detected	Detected	Detected	Detected	Detected	0	chr16	19656207	19680621	+	Rybak-Wolf2015|deepbase	hsa_circ_0105153	hsa_circ_0105153	hsa-circRNA2880-44	24414	496	ENSG00000103544	ENST00000438132	19656208-19656271 exon:ENSE00001634343|19659106-19659204 exon:ENSE00001614851|19661704-19661781 exon:ENSE00003460599|19663298-19663412 exon:ENSE00003580628|19680482-19680621 exon:ENSE00001599382	TTATTAATAGTTCCGTGCACTCACTCTTGA
hsa_circ_0003841_CBC1	0.101376	0.000130728	2.02902	up	1580.78	1111.38	1747.74	1196.2	677.297	629.211	1133.28	919.62	636.484	821.413	10.5409	10.7435	10.6942	10.358	9.32708	9.18276	9.9583	9.64212	9.4462	9.59274	Detected	Detected	Detected	Detected	Detected	Detected	Detected	Detected	Detected	Detected	0	chr9	16685542	16738483	-	circbase|deepbase	hsa_circ_0003841	hsa_circ_0003841	hsa-circRNA15697-6	52941	42579	ENSG00000173068	ENST00000380672	---	AGGCTGGAAGTCCAGGCACACCTTGGGCCC
hsa_circ_0046425_CBC1	0.101376	0.00129685	2.96084	up	25848.7	38033	17775.8	25077.1	8934.19	8268.45	9922.3	10740.9	6120.25	6225.94	14.7184	15.4128	14.1982	14.733	12.9969	13.007	13.0334	13.137	12.623	12.502	Detected	Detected	Detected	Detected	Detected	Detected	Detected	Detected	Detected	Detected	0	chr17	80477593	80529746	+	circbase|deepbase	hsa_circ_0046425	hsa_circ_0046425	hsa-circRNA3578-18	52153	1080	ENSG00000141568	ENST00000473637	---	GACAAGGGCTGGCAGCCGCGCGTGCTCCCG
hsa_circ_0116100_CBC1	0.101376	0.00091492	2.30057	up	881.755	755.606	858.505	698.656	257.213	298.89	435.123	442.82	347.709	368.054	9.6924	10.2013	9.60997	9.55562	7.94325	8.07698	8.62695	8.62986	8.58475	8.44147	Detected	Detected	Detected	Detected	Detected	Detected	Detected	Detected	Detected	Detected	0	chr21	43412829	43413141	+	Rybak-Wolf2015	hsa_circ_0116100	hsa_circ_0116100		312	312	ENSG00000173276	ENST00000310826	---	TCAAATCTATGGAAGATGAGGCAGCTGCTG
hsa_circ_0061130_CBC1	0.101376	0.000554511	2.09019	up	73.3913	40.182	69.9482	48.2649	18.4685	18.6447	36.0833	31.0566	29.295	28.1445	6.07402	5.87606	5.83607	5.48727	4.2799	4.17702	5.25129	4.96038	5.01556	4.77367	Detected	Detected	Detected	Detected	Detected	Detected	Detected	Detected	Detected	Detected	0	chr20	61482845	61493115	-	circbase|deepbase	hsa_circ_0061130	hsa_circ_0061130	hsa-circRNA13125-8	10270	3995	ENSG00000101190	ENST00000335351	---	GCTTTTGTGTTTTAACGGGCCGGGGGTCGC
hsa_circ_0078496_CBC1	0.112825	0.00774241	2.02369	up	1230.26	1290.51	1617.62	1129.12	591.165	1223.55	879.565	788.346	555.793	386.538	10.1763	10.9505	10.578	10.2698	9.13785	10.1683	9.60866	9.42809	9.25334	8.51068	Detected	Detected	Detected	Detected	Detected	Detected	Detected	Detected	Detected	Detected	0	chr6	159001971	159046786	+	circbase|deepbase	hsa_circ_0078496	hsa_circ_0078496	hsa-circRNA6946-57	44815	997	ENSG00000146433	ENST00000367090	159001972-159002027 exon:ENSE00000975839|159004986-159005076 exon:ENSE00000975840|159006336-159006457 exon:ENSE00000975841|159010704-159010814 exon:ENSE00000975842|159026299-159026379 exon:ENSE00000975843|159028276-159028375 exon:ENSE00000975844|159029365-159029495 exon:ENSE00000975845|159029691-159029782 exon:ENSE00000975846|159044582-159044639 exon:ENSE00000975847|159046136-159046238 exon:ENSE0…	AGTACTTGTCATTAGGACCTAAAGTGATCC
hsa_circ_0122795_CBC1	0.101376	0.00069195	2.42472	up	109.455	107.487	93.7527	155.823	38.5157	54.3127	58.8379	45.8716	44.2155	34.4692	6.66171	7.35041	6.28008	7.27458	5.28418	5.64037	5.9166	5.505	5.60339	5.06134	Detected	Detected	Detected	Detected	Detected	Detected	Detected	Detected	Detected	Detected	0	chr3	178916537	178922376	+	Rybak-Wolf2015	hsa_circ_0122795	hsa_circ_0122795		5839	1221	ENSG00000121879	ENST00000263967	178916538-178916965 exon:ENSE00001139995|178917478-178917687 exon:ENSE00000997375|178919078-178919328 exon:ENSE00001077693|178921332-178921577 exon:ENSE00001077692|178922291-178922376 exon:ENSE00001077694	TTGTTCCAATCCCAGGTTTCTGCTTTGGGA
hsa_circ_0022819_CBC1	0.105596	0.0055316	2.11917	up	1795.45	1373.92	2409.3	1662.3	747.94	496.179	975.889	911.084	1192.77	983.244	10.7239	11.0345	11.1678	10.8426	9.46383	8.8294	9.754	9.62898	10.3294	9.85371	Detected	Detected	Detected	Detected	Detected	Detected	Detected	Detected	Detected	Detected	0	chr11	65107855	65120451	+	circbase|deepbase	hsa_circ_0022819	hsa_circ_0022819	hsa-circRNA1399-8	12596	2365	ENSG00000133884	ENST00000528416	---	ATGTTTTTACACAGACCTTGGGGAGCAGTA
hsa_circ_0063636_CBC1	0.101376	0.000821371	2.28205	up	192.139	164.976	202.437	157.892	57.402	61.4511	87.9753	79.5965	79.4851	84.3922	7.48404	7.98937	7.43992	7.29394	5.83298	5.81095	6.4641	6.2734	6.45493	6.34747	Detected	Detected	Detected	Detected	Detected	Detected	Detected	Detected	Detected	Detected	0	chr22	42470254	42475442	+	circbase|deepbase	hsa_circ_0063636	hsa_circ_0063636	hsa-circRNA5360-1	5188	2332	ENSG00000177096	ENST00000321753	---	GCTTTTTCGTTATTAGGCTCCCGCGGCCAC
hsa_circ_0086991_CBC1	0.101376	0.00145502	2.39106	up	2824.18	2771.59	3672.85	3185.17	1180.35	1040.15	1404.45	1592.76	1014.56	1491.46	11.3968	11.9978	11.8192	11.8041	10.1201	9.9248	10.2579	10.3967	10.1027	10.4433	Detected	Detected	Detected	Detected	Detected	Detected	Detected	Detected	Detected	Detected	0	chr9	35846813	35853254	+	circbase|deepbase	hsa_circ_0086991	hsa_circ_0086991	hsa-circRNA7659-3	6441	443	ENSG00000137103	ENST00000377991	35846814-35846992 exon:ENSE00001475793|35852824-35852970 exon:ENSE00001475791|35853138-35853254 exon:ENSE00001475789	TTGGCCACAGCCTGGGGTGGAGAGGCTGGG
hsa-circRNA14096-16_CBC1	0.101376	0.000964659	2.23193	up	28.1638	35.1095	41.1133	34.7653	11.9759	13.1971	18.7158	10.4476	11.5649	22.2552	4.63901	5.67143	5.01982	4.98666	3.69889	3.71439	4.36717	3.393	3.65566	4.43067	Detected	Detected	Detected	Detected	Not Detected	Detected	Detected	Not Detected	Not Detected	Detected	0	chr4	107152885	107154221	-	deepbase	hsa-circRNA14096-16		hsa-circRNA14096-16	1336	178	ENSG00000145348	ENST00000273980	107152886-107152936 exon:ENSE00003616441|107154095-107154221 exon:ENSE00003637958	ACTTCAATAATGAAGATTGAAGTGGATATT
hsa_circ_0074090_CBC1	0.101376	0.00209295	2.2549	up	208.657	187.039	265.872	181.105	75.1754	66.9052	92.4826	115.608	65.3444	109.047	7.60543	8.17786	7.85076	7.50764	6.20924	5.92396	6.53177	6.78679	6.16836	6.71976	Detected	Detected	Detected	Detected	Detected	Detected	Detected	Detected	Detected	Detected	0	chr5	137515348	137515534	+	circbase|deepbase	hsa_circ_0074090	hsa_circ_0074090	hsa-circRNA6451-3	186	186	ENSG00000112984	ENST00000513276	137515349-137515534 exon:ENSE00003612780	GAGGACAAGCAGCAGACCTAGGCTGCCCCT
hsa_circ_0029353_CBC1	0.129848	0.0132532	2.32001	up	1751.64	1836.64	1741.05	2245.43	521.816	684.082	523.497	814.448	781.497	737.238	10.6859	11.4352	10.6871	11.2839	8.95828	9.30553	8.88625	9.47436	9.73462	9.43488	Detected	Compromised	Detected	Detected	Detected	Detected	Detected	Detected	Detected	Detected	0	chr12	125396193	125398320	-	circbase|deepbase	hsa_circ_0029353	hsa_circ_0029353	hsa-circRNA10196-5	2127	2127	ENSG00000150991	ENST00000339647	125396194-125398320 exon:ENSE00001406973	AGTTGTTGCATTCCCACAATGCAGATCTTC
hsa_circ_0065030_CBC1	0.101376	0.000692959	2.07409	up	125.683	52.4217	105.282	71.6328	29.7737	30.5417	52.9542	47.1393	38.236	45.5523	6.86667	6.26908	6.45256	6.08386	4.92777	4.84385	5.77236	5.54371	5.39778	5.46903	Detected	Detected	Detected	Detected	Detected	Detected	Detected	Detected	Detected	Detected	0	chr3	44822376	44839448	+	circbase|deepbase	hsa_circ_0065030	hsa_circ_0065030	hsa-circRNA5535-29	17072	775	ENSG00000163808	ENST00000326047	44822377-44822414 exon:ENSE00003536932|44826337-44826434 exon:ENSE00003690585|44827887-44828066 exon:ENSE00003677999|44835709-44835918 exon:ENSE00003663150|44839043-44839168 exon:ENSE00003565101|44839326-44839448 exon:ENSE00003554866	CTGATTAAAAACAAGTGGACAGACTGGCTC
hsa-circRNA15355-17_CBC1	0.101376	0.000818558	2.40838	up	340.99	289.924	384.242	280.205	99.307	106.709	148.624	150.927	123.544	145.688	8.31969	8.82432	8.40385	8.17339	6.59672	6.58251	7.17383	7.158	7.08811	7.12941	Detected	Detected	Detected	Detected	Detected	Detected	Detected	Detected	Detected	Detected	0	chr7	148514968	148515209	-	deepbase	hsa-circRNA15355-17		hsa-circRNA15355-17	241	241	ENSG00000106462	ENST00000478654	148514969-148515209 exon:ENSE00000729548	CTTCGAGCTCCTCTGGAGGGAGCAAAGGAG
hsa_circ_0058914_CBC1	0.172394	0.029071	2.07534	up	59.5114	43.0071	62.4725	35.2267	11.769	12.3134	11.7364	28.6566	24.1326	16.6948	5.75915	5.97686	5.66383	5.00555	3.67568	3.62145	3.74648	4.84308	4.73557	4.00933	Detected	Detected	Detected	Detected	Not Detected	Not Detected	Not Detected	Detected	Detected	Detected	0	chr2	240896788	240961757	-	circbase|deepbase	hsa_circ_0058914	hsa_circ_0058914	hsa-circRNA12936-4	64969	4739	ENSG00000130414	ENST00000252711	240896789-240900603 exon:ENSE00001873510|240929491-240929599 exon:ENSE00003535386|240944627-240944712 exon:ENSE00003499314|240946733-240946787 exon:ENSE00003574331|240951034-240951113 exon:ENSE00000787391|240954156-240954277 exon:ENSE00000895766|240957970-240958056 exon:ENSE00003606348|240960614-240960829 exon:ENSE00003605999|240961589-240961757 exon:ENSE00003532784	ATGTTTTTAATGAGAAGAGGAATTCATAGC
hsa_circ_0054025_CBC1	0.101376	0.00101796	2.09691	up	14.0745	6.24602	16.6569	14.2745	3.26832	3.20018	6.60284	7.44044	6.34772	4.51008	3.58911	3.15673	3.59773	3.62056	1.96048	1.8945	2.9833	2.90268	2.79263	2.05582	Detected	Not Detected	Detected	Detected	Not Detected	Not Detected	Not Detected	Not Detected	Not Detected	Not Detected	0	chr2	37064840	37076768	-	circbase|deepbase	hsa_circ_0054025	hsa_circ_0054025	hsa-circRNA12462	11928	11928	ENSG00000115808	ENST00000263918	---	GCCTTTTGAATTTCAGTCATGACTGTTCAA
hsa_circ_0135520_CBC1	0.101376	0.0021359	5.44862	up	28.2241	85.3705	24.5033	38.8978	3.01199	2.63741	24.8269	11.9393	6.08772	18.1723	4.64207	7.00053	4.2041	5.1541	1.63663	1.42806	4.74951	3.58762	2.73486	4.13367	Detected	Detected	Detected	Detected	Not Detected	Not Detected	Detected	Not Detected	Not Detected	Detected	0	chr8	113657337	113697961	-	Rybak-Wolf2015	hsa_circ_0135520	hsa_circ_0135520		40624	1155	ENSG00000164796	ENST00000343508	113657338-113657454 exon:ENSE00001338799|113662390-113662578 exon:ENSE00001338801|113668383-113668570 exon:ENSE00001338804|113678506-113678644 exon:ENSE00001654237|113694671-113694865 exon:ENSE00001338807|113697635-113697961 exon:ENSE00001338810	TAACCCATGGAAAAGTTCCCTGCCTGTCTA
hsa_circ_0106398_CBC1	0.126317	0.0120675	2.24586	up	41.9241	26.6516	53.7416	42.9586	6.98521	9.46718	10.8452	17.4029	17.1719	22.446	5.23332	5.2583	5.43665	5.30952	2.97749	3.26084	3.64367	4.12864	4.23453	4.44362	Detected	Detected	Detected	Detected	Not Detected	Not Detected	Not Detected	Detected	Detected	Detected	0	chr17	20993580	20994492	+	Rybak-Wolf2015	hsa_circ_0106398	hsa_circ_0106398		912	912	ENSG00000236819	ENST00000456235	---	CAACTATCAACTAAGCTATTTTACATAAGG
hsa_circ_0066021_CBC1	0.101376	0.00113732	2.10312	up	2759.17	2006.49	2757.65	2075.06	883.533	1075	1359.48	1463.62	1106.34	1207.61	11.3617	11.5583	11.3808	11.1676	9.69852	9.97442	10.2118	10.2781	10.2218	10.1446	Detected	Detected	Detected	Detected	Detected	Detected	Detected	Detected	Detected	Detected	0	chr3	52438468	52439310	-	circbase|deepbase	hsa_circ_0066021	hsa_circ_0066021	hsa-circRNA13580-1	842	319	ENSG00000163930	ENST00000460680	52438469-52438602 exon:ENSE00003602619|52439126-52439310 exon:ENSE00001079719	CAACTCTGCCCTTAGATGGTGCAGAGGAGG
hsa_circ_0044058_CBC1	0.101376	0.000869145	3.48733	up	94.1956	82.8331	86.6959	59.9325	19.8508	15.9813	34.4217	48.6268	10.8458	17.21	6.44266	6.9559	6.16272	5.80838	4.37423	3.97103	5.18559	5.58895	3.55853	4.05188	Detected	Detected	Detected	Detected	Detected	Detected	Detected	Detected	Not Detected	Detected	0	chr17	42396992	42402217	-	circbase|deepbase	hsa_circ_0044058	hsa_circ_0044058	hsa-circRNA11512-8	5225	1610	ENSG00000013306	ENST00000225308	---	ATGATGAACTTCTGCGGGGCGGGGCCCCCT
hsa_circ_0014034_CBC1	0.101376	0.000489245	2.83335	up	221.731	224.224	249.598	185.594	63.9662	72.7823	82.8012	76.0636	52.1574	78.2304	7.6931	8.452	7.75544	7.54765	5.98386	6.04118	6.38255	6.21186	5.84258	6.23871	Detected	Detected	Detected	Detected	Detected	Detected	Detected	Detected	Detected	Detected	0	chr1	150547026	150552214	-	circbase|deepbase	hsa_circ_0014034	hsa_circ_0014034	hsa-circRNA8709-2	5188	4085	ENSG00000143384	---	---	TATTCAAATACAGGGGCGCAACCCTCCGGA
hsa_circ_0010084_CBC1	0.132788	0.0141699	2.02816	up	48.3936	31.4185	47.542	26.0107	22.0263	6.73572	17.4058	19.4628	15.7947	18.7996	5.44647	5.50289	5.24779	4.53276	4.51208	2.79331	4.26964	4.29375	4.11445	4.18508	Detected	Detected	Detected	Detected	Detected	Not Detected	Detected	Detected	Detected	Detected	0	chr1	16055596	16061264	+	circbase|deepbase	hsa_circ_0010084	hsa_circ_0010084	hsa-circRNA81-10	5668	1909	ENSG00000116786	ENST00000375799	16055597-16055685 exon:ENSE00001065445|16056292-16056424 exon:ENSE00001065456|16057027-16057217 exon:ENSE00003574365|16057687-16057752 exon:ENSE00003677176|16058384-16058543 exon:ENSE00001065455|16058845-16059024 exon:ENSE00003652939|16059107-16059223 exon:ENSE00003684504|16060292-16061264 exon:ENSE00001952601	ATGTTATATTGCCAAGTTGGCCTTGACCAG
hsa_circ_0026329_CBC1	0.101376	0.000882388	2.40497	up	134.624	102.102	132.671	135.88	51.1612	34.298	50.0728	54.5836	44.0595	45.4358	6.96835	7.27352	6.80481	7.0695	5.66922	5.00197	5.69897	5.75071	5.59876	5.46441	Detected	Detected	Detected	Detected	Detected	Detected	Detected	Detected	Detected	Detected	0	chr12	52093353	52188425	+	circbase|Rybak-Wolf2015|deepbase	hsa_circ_0026329	hsa_circ_0026329	hsa-circRNA1774-10	95072	4089	ENSG00000196876	ENST00000354534	52093354-52093575 exon:ENSE00001275435|52094928-52094991 exon:ENSE00001275428|52096557-52096698 exon:ENSE00001673780|52099201-52099407 exon:ENSE00001275412|52100206-52100499 exon:ENSE00001275406|52115330-52115692 exon:ENSE00001275398|52139687-52139819 exon:ENSE00001275393|52145139-52145377 exon:ENSE00001192917|52156287-52156460 exon:ENSE00001708832|52159455-52159811 exon:ENSE00001624891|52162649-…	TCCTCTCCATTGTGGGCCTGAAGACAATTG
hsa-circRNA2644-28_CBC1	0.101395	0.00242872	2.63004	up	30.1224	21.2793	36.0619	26.0386	3.88733	6.86973	8.43951	14.2372	10.2353	8.19387	4.73854	4.92374	4.81361	4.53435	2.25566	2.82028	3.30874	3.84497	3.47427	2.94838	Detected	Detected	Detected	Detected	Not Detected	Not Detected	Not Detected	Detected	Not Detected	Not Detected	0	chr15	72039176	72063547	+	deepbase	hsa-circRNA2644-28		hsa-circRNA2644-28	24371	878	ENSG00000187720	ENST00000355327	72039177-72039381 exon:ENSE00003499251|72040760-72040933 exon:ENSE00003495741|72050241-72050414 exon:ENSE00003526090|72057359-72057538 exon:ENSE00003637945|72063403-72063547 exon:ENSE00000697095	GTGTCCCTGAAGTTGCTGGGACATCGGGGA
hsa_circ_0136711_CBC1	0.101376	0.000399892	2.66399	up	38.9434	27.3954	35.4677	33.4829	7.35377	9.3454	22.0027	24.4767	8.51351	12.022	5.12065	5.30029	4.78531	4.92811	3.04472	3.24547	4.58261	4.61938	3.21491	3.52455	Detected	Detected	Detected	Detected	Not Detected	Not Detected	Detected	Detected	Not Detected	Detected	0	chr8	51569468	51621538	+	Rybak-Wolf2015	hsa_circ_0136711	hsa_circ_0136711		52070	435	ENSG00000147481	ENST00000518864	51569469-51569585 exon:ENSE00001019562|51571152-51571223 exon:ENSE00001019569|51617160-51617312 exon:ENSE00001019567|51621446-51621538 exon:ENSE00003463248	GATGCTGCAACAAAGATTGTCTACATGGGC
hsa_circ_0029873_CBC1	0.104207	0.0050188	2.09876	up	101.164	74.3984	92.8093	55.2473	31.187	21.1386	44.5462	55.4838	38.1412	32.449	6.54927	6.79259	6.26447	5.68823	4.9923	4.35059	5.53962	5.77231	5.39406	4.97725	Detected	Detected	Detected	Detected	Detected	Detected	Detected	Detected	Detected	Detected	0	chr13	29233140	29238706	+	circbase|deepbase	hsa_circ_0029873	hsa_circ_0029873	hsa-circRNA2091	5566	343	ENSG00000132963	ENST00000380842	---	TTATCAGAAAAAAATATTGCAAGCGTGGGA
hsa_circ_0012519_CBC1	0.101376	0.000518425	2.3156	up	112.26	71.3405	120.972	89.5334	25.6113	31.7684	51.7442	47.3673	35.9252	54.8209	6.69826	6.73204	6.66365	6.43209	4.72034	4.89427	5.74272	5.55084	5.30842	5.73794	Detected	Detected	Detected	Detected	Detected	Detected	Detected	Detected	Detected	Detected	0	chr1	52838500	52870143	-	circbase|deepbase	hsa_circ_0012519	hsa_circ_0012519	hsa-circRNA8511-18	31643	3169	ENSG00000085840	ENST00000371568	---	TTTGCTTTTTCCTGAACGGTCTGGGGGCGG
hsa_circ_0034350_CBC1	0.171052	0.0285392	2.28678	up	151.734	239.269	174.407	104.523	45.9981	27.9525	72.1998	125.737	70.3751	85.8769	7.14138	8.54827	7.21538	6.67195	5.52407	4.72513	6.19754	6.90754	6.27838	6.37282	Detected	Detected	Detected	Detected	Detected	Detected	Detected	Detected	Detected	Detected	0	chr15	34633916	34634309	-	circbase|deepbase	hsa_circ_0034350	hsa_circ_0034350	hsa-circRNA10650-1	393	393	ENSG00000182117	ENST00000328848	34633917-34634309 exon:ENSE00001291005	TGATTTGAAAAACTCAAATTTGACCCGATG
hsa_circ_0090443_CBC1	0.101376	0.00169476	2.52185	up	123.063	69.6777	73.5253	88.9223	33.2628	20.5255	40.7525	49.0076	19.0434	38.7846	6.83626	6.69678	5.91217	6.42268	5.08245	4.30935	5.41735	5.59888	4.3897	5.23244	Detected	Detected	Detected	Detected	Detected	Detected	Detected	Detected	Detected	Detected	0	chrX	47424650	47431320	+	circbase|deepbase	hsa_circ_0090443	hsa_circ_0090443	hsa-circRNA7999-3	6670	1827	ENSG00000078061	ENST00000377045	---	GCCTTTGCTTGTTTAGTTCTACCACAGTGT
hsa_circ_0119564_CBC1	0.101376	0.000949571	2.06818	up	66.0859	69.4426	58.0664	50.011	29.1718	26.6075	38.8622	29.7278	24.2123	25.1306	5.91667	6.69087	5.55216	5.53813	4.90041	4.6595	5.35257	4.89663	4.74102	4.61103	Detected	Detected	Detected	Detected	Detected	Detected	Detected	Detected	Detected	Detected	0	chr2	24786772	24866991	+	Rybak-Wolf2015	hsa_circ_0119564	hsa_circ_0119564		80219	80219	ENSG00000084676	ENST00000406961	---	AAAGAAGTCTCCCAGAGTTCTTCTGCTAGG
hsa_circ_0083269_CBC1	0.113263	0.0079375	2.0638	up	1323.12	1313.57	1404.29	1039.6	401.635	594.936	568.368	740.509	458.562	796.031	10.2817	10.9734	10.3676	10.1454	8.58117	9.09794	9.00361	9.34105	8.9794	9.54567	Detected	Detected	Detected	Detected	Detected	Detected	Detected	Detected	Detected	Detected	0	chr8	1846598	1893821	+	circbase|deepbase	hsa_circ_0083269	hsa_circ_0083269	hsa-circRNA7341-30	47223	1840	ENSG00000104728	ENST00000349830	1846599-1846691 exon:ENSE00003465063|1851447-1851617 exon:ENSE00003612713|1853737-1853882 exon:ENSE00003618189|1857461-1857636 exon:ENSE00003689622|1871130-1871245 exon:ENSE00003599065|1871634-1871761 exon:ENSE00003619072|1871940-1872040 exon:ENSE00003559618|1873449-1873570 exon:ENSE00001292189|1874543-1874629 exon:ENSE00001373982|1876593-1876816 exon:ENSE00001314357|1877452-1877609 exon:ENSE0000…	ACAACATGCTGCCAGCAGGAACAGGAGGCC
hsa_circ_0032914_CBC1	0.101376	0.00128819	2.10642	up	41.1775	11.7844	38.2833	40.1754	9.58347	14.83	24.1875	18.3659	9.25138	15.6804	5.2053	4.06353	4.90865	5.2048	3.40199	3.86391	4.71343	4.20717	3.33449	3.91419	Detected	Not Detected	Detected	Detected	Not Detected	Detected	Detected	Detected	Not Detected	Detected	0	chr14	90767582	90770726	-	circbase|deepbase	hsa_circ_0032914	hsa_circ_0032914	hsa-circRNA10555-5	3144	988	ENSG00000119720	ENST00000354366	90767583-90767716 exon:ENSE00003691610|90769064-90769469 exon:ENSE00003667189|90770279-90770726 exon:ENSE00003635343	CCTACCAAAGGACAGATACAAGAGGAAAGG
hsa_circ_0048409_CBC1	0.106159	0.0057022	2.14547	up	372.824	321.343	439.008	353.679	137.721	139.071	127.448	191.677	141.178	154.573	8.44606	8.97317	8.60332	8.53048	7.06191	6.96622	6.9611	7.48945	7.27865	7.21142	Detected	Detected	Detected	Detected	Detected	Detected	Detected	Detected	Detected	Detected	0	chr19	2428163	2430950	-	circbase|deepbase	hsa_circ_0048409	hsa_circ_0048409	hsa-circRNA11885-5	2787	2787	ENSG00000176619	ENST00000325327	2428164-2430950 exon:ENSE00001247707	AACATTTTGATTTTAGGGGACCCGAGGACC
hsa_circ_0085972_CBC1	0.101376	0.000262154	2.28028	up	386.55	223.03	340.326	254.15	112.601	105.649	186.576	186.137	112.704	130.67	8.49555	8.44454	8.21803	8.02671	6.77504	6.56947	7.4834	7.44738	6.95732	6.97298	Detected	Detected	Detected	Detected	Detected	Detected	Detected	Detected	Detected	Detected	0	chr8	145161737	145162515	+	circbase|deepbase	hsa_circ_0085972	hsa_circ_0085972	hsa-circRNA7582-8	778	654	ENSG00000179632	ENST00000322428	---	GTTTCTGTGACTTAGTGGCTCCACCTACAC
hsa_circ_0004661_CBC1	0.118478	0.00968237	2.17185	up	621.082	568.602	667.258	622.253	233.452	379.68	201.893	218.062	237.723	209.626	9.18179	9.79691	9.22812	9.37927	7.80779	8.43115	7.591	7.66827	8.03592	7.63934	Detected	Detected	Detected	Detected	Detected	Detected	Detected	Detected	Detected	Detected	0	chr3	133894452	133907767	-	circbase|deepbase	hsa_circ_0004661	hsa_circ_0004661	hsa-circRNA13755-1	13315	560	ENSG00000163785	ENST00000460933	133894453-133894612 exon:ENSE00003698594|133894774-133894883 exon:ENSE00003695782|133896785-133896917 exon:ENSE00003697038|133901846-133901915 exon:ENSE00003599153|133907681-133907767 exon:ENSE00003621361	AGCGCTAGTGATGTGGTACTTTTGGGCGTA
hsa_circ_0005073_CBC1	0.101608	0.00301493	2.25839	up	171.815	207.851	239.165	228.139	84.6877	67.7856	83.9034	95.8698	70.5129	100.545	7.31803	8.33935	7.68961	7.85933	6.37288	5.94224	6.40169	6.53157	6.28069	6.60417	Detected	Detected	Detected	Detected	Detected	Detected	Detected	Detected	Detected	Detected	0	chr15	73052747	73072663	-	circbase|Rybak-Wolf2015|deepbase	hsa_circ_0005073	hsa_circ_0005073	hsa-circRNA10814-2	19916	5635	ENSG00000159322	ENST00000567941	---	TAGAGTATCAAGCAGGGGCTCTTCCCTGCT
hsa-circRNA9410-3_CBC1	0.101608	0.00283398	2.01212	up	80.4246	54.9284	119.425	102.967	32.2539	38.4143	34.4997	41.3024	28.2391	45.5424	6.21283	6.34071	6.64176	6.6487	5.0407	5.16072	5.18814	5.3545	4.96413	5.4685	Detected	Detected	Detected	Detected	Detected	Detected	Detected	Detected	Detected	Detected	0	chr11	9829546	9851043	-	deepbase	hsa-circRNA9410-3		hsa-circRNA9410-3	21497	791	ENSG00000133812	ENST00000256190	9829547-9829732 exon:ENSE00003486864|9830448-9830549 exon:ENSE00003620893|9834079-9834255 exon:ENSE00001339668|9838387-9838571 exon:ENSE00003626191|9850903-9851043 exon:ENSE00001339673	GACTGTGTACACCAGCTCCTACCTCCTCTT
hsa_circ_0010062_CBC1	0.101425	0.00253062	2.35116	up	1000.56	861.377	712.69	739.073	277.729	279.897	368.296	455.589	314.929	337.123	9.87206	10.3867	9.33111	9.64004	8.05556	7.98078	8.3987	8.6681	8.43873	8.31858	Detected	Detected	Detected	Detected	Detected	Detected	Detected	Detected	Detected	Detected	0	chr1	16010826	16061264	+	circbase|deepbase	hsa_circ_0010062	hsa_circ_0010062	hsa-circRNA81-18	50438	4122	ENSG00000116786	ENST00000375799	16010827-16011113 exon:ENSE00001326988|16042732-16042838 exon:ENSE00003489543|16043202-16043311 exon:ENSE00000750725|16044388-16044487 exon:ENSE00003645418|16045033-16045120 exon:ENSE00003548292|16046229-16046415 exon:ENSE00000750765|16047824-16047883 exon:ENSE00000750777|16051812-16052040 exon:ENSE00001065449|16053509-16054327 exon:ENSE00001065451|16054574-16054643 exon:ENSE00001065459|16054762-…	ATGTTATATTGCCAAGCCTCCTTCCCCGCC
hsa_circ_0118605_CBC1	0.179707	0.0323243	2.31108	up	17.9318	24.3755	20.4728	15.4647	9.58011	3.74451	4.30495	2.7703	9.08209	8.05971	3.95324	5.1242	3.93093	3.74306	3.40076	2.06314	2.43327	1.4469	3.30723	2.92384	Detected	Detected	Detected	Detected	Not Detected	Not Detected	Not Detected	Not Detected	Not Detected	Not Detected	0	chr2	201722440	201726585	-	Rybak-Wolf2015	hsa_circ_0118605	hsa_circ_0118605		4145	832	ENSG00000013441	ENST00000321356	201722441-201722607 exon:ENSE00003530091|201722696-201722812 exon:ENSE00003489950|201724403-201724469 exon:ENSE00003532245|201724848-201724938 exon:ENSE00002472362|201725961-201726189 exon:ENSE00002408030|201726425-201726585 exon:ENSE00003668061	GCAAGTCTGTGAATTATGAGACACTCAAAG
hsa_circ_0035123_CBC1	0.101376	0.00109676	2.29493	up	50.628	15.5017	66.5759	47.8527	12.1088	18.2234	30.5689	26.1332	11.746	16.3768	5.51434	4.45382	5.75994	5.47356	3.71414	4.14712	5.02685	4.7147	3.67925	3.98107	Detected	Not Detected	Detected	Detected	Not Detected	Detected	Detected	Detected	Detected	Detected	0	chr15	45983170	45983479	+	circbase|deepbase	hsa_circ_0035123	hsa_circ_0035123	hsa-circRNA2574-5	309	309	ENSG00000137767	ENST00000568606	---	AAAGTTTGTCACTGAGGGTTACTGGGGAGG
hsa-circRNA3533-1_CBC1	0.129202	0.0130508	2.03919	up	153.84	86.569	148.223	73.5084	34.486	30.9653	54.5596	88.8507	42.3141	64.8298	7.16048	7.02093	6.96951	6.12623	5.13605	4.86303	5.81305	6.42688	5.54273	5.98155	Detected	Detected	Detected	Detected	Detected	Detected	Detected	Detected	Detected	Detected	0	chr17	74868932	74902269	+	deepbase	hsa-circRNA3533-1		hsa-circRNA3533-1	33337	957	ENSG00000167889	ENST00000569840	74868933-74869045 exon:ENSE00003487012|74878233-74878380 exon:ENSE00003568016|74898637-74898752 exon:ENSE00003674414|74899385-74899458 exon:ENSE00003545265|74900334-74900504 exon:ENSE00003521839|74901251-74901415 exon:ENSE00003555221|74902100-74902269 exon:ENSE00003470490	GAAGGAGCTGCAGAGGCTTTTTGTCCTGGG
hsa_circ_0086414_CBC1	0.101376	3.99804e-05	2.20181	up	2218.41	1403.97	1807.42	1494	826.662	766.18	1585.84	1230.17	742.129	758.934	11.0384	11.0664	10.7416	10.6858	9.60335	9.47568	10.4224	10.0419	9.66244	9.47775	Detected	Detected	Detected	Detected	Detected	Detected	Detected	Detected	Detected	Detected	0	chr9	16435552	16437522	-	circbase|deepbase	hsa_circ_0086414	hsa_circ_0086414	hsa-circRNA15697-1	1970	1970	ENSG00000173068	ENST00000380672	16435553-16437522 exon:ENSE00002701515	CCGAAGCCGAGACAGGATGCTGCTGGCAAG
hsa_circ_0078146_CBC1	0.101376	0.000337829	2.52794	up	17.5763	13.1096	29.7008	19.9091	7.03462	11.7492	12.9879	5.31926	3.60408	8.18394	3.92377	4.21633	4.50721	4.12888	2.98835	3.56134	3.88701	2.43513	2.04177	2.94679	Detected	Not Detected	Detected	Detected	Not Detected	Not Detected	Not Detected	Not Detected	Not Detected	Not Detected	0	chr6	146256042	146256577	-	circbase|Rybak-Wolf2015|deepbase	hsa_circ_0078146	hsa_circ_0078146	hsa-circRNA14947-22	535	421	ENSG00000146414	ENST00000367505	146256043-146256299 exon:ENSE00003617032|146256414-146256577 exon:ENSE00003625146	GCCACTCCAAAAAAGATCTTTTTGGGTTAG
hsa_circ_0019971_CBC1	0.119605	0.0100047	2.57285	up	80.722	43.1464	120.657	71.1132	9.26586	21.6531	22.0317	27.651	21.2329	50.4387	6.21848	5.9814	6.65938	6.07372	3.35575	4.38318	4.58434	4.79271	4.55254	5.6163	Detected	Detected	Detected	Detected	Not Detected	Detected	Detected	Detected	Detected	Detected	0	chr10	105881928	105886143	+	circbase|deepbase	hsa_circ_0019971	hsa_circ_0019971	hsa-circRNA1094	4215	1432	ENSG00000156384	ENST00000369729	---	ATGTCCAAAACCATAGCTCTCGCTGGGAAT
hsa-circRNA15429_CBC1	0.101376	0.00212913	2.46071	up	29.3377	20.1101	41.5031	21.2166	11.749	5.95049	8.15991	7.43497	9.2345	8.69231	4.70019	4.84204	5.03544	4.22836	3.67275	2.63033	3.26335	2.90108	3.33198	3.03785	Detected	Detected	Detected	Detected	Not Detected	Not Detected	Not Detected	Not Detected	Not Detected	Not Detected	0	chr8	20004768	20008255	-	deepbase	hsa-circRNA15429		hsa-circRNA15429	3487	449	ENSG00000036565	ENST00000265808	20004769-20004902 exon:ENSE00003680396|20005114-20005233 exon:ENSE00003581935|20005518-20005581 exon:ENSE00003545986|20007187-20007238 exon:ENSE00003663588|20008177-20008255 exon:ENSE00000683447	AAGGAAGAGAAGCTTGTCTAGCTTTCTTGC
hsa_circ_0069992_CBC1	0.105081	0.00523491	2.17738	up	134.519	55.8329	193.586	110.692	37.6229	36.7686	42.1754	63.0361	35.6132	53.8907	6.96752	6.36533	7.37382	6.75822	5.2544	5.10002	5.46544	5.95313	5.29587	5.71394	Detected	Detected	Detected	Detected	Detected	Detected	Detected	Detected	Detected	Detected	0	chr4	75310852	75312499	+	circbase|deepbase	hsa_circ_0069992	hsa_circ_0069992	hsa-circRNA6022-1	1647	1647	ENSG00000109321	ENST00000264487	75310853-75311123 exon:ENSE00002525794|75312251-75312499 exon:ENSE00002506705	ATGATTCAGTCAGAGAGACGTTCGCACACC
hsa_circ_0137587_CBC1	0.101376	0.000971354	2.35842	up	54.9102	43.5044	69.4787	49.8687	17.7804	16.8819	23.9667	34.4315	14.5345	18.1808	5.64037	5.9936	5.82632	5.53447	4.23055	4.04585	4.70233	5.10467	3.9925	4.13442	Detected	Detected	Detected	Detected	Detected	Detected	Detected	Detected	Detected	Detected	0	chr9	104032161	104048518	+	Rybak-Wolf2015	hsa_circ_0137587	hsa_circ_0137587		16357	322	ENSG00000148123	ENST00000374874	104032162-104032350 exon:ENSE00000983241|104048386-104048518 exon:ENSE00003587838	TCATAAGATTCACAGCTTGTCATCATGGCT
hsa_circ_0055708_CBC1	0.135184	0.0150769	2.66079	up	17.7577	8.2979	25.2042	14.9994	2.86338	4.06657	2.78976	6.64585	2.29944	4.70013	3.93967	3.55225	4.25056	3.6985	1.43317	2.15144	1.39811	2.74101	1.34451	2.10968	Detected	Not Detected	Detected	Detected	Not Detected	Not Detected	Not Detected	Not Detected	Not Detected	Not Detected	0	chr2	97541618	97586999	-	circbase|deepbase	hsa_circ_0055708	hsa_circ_0055708	hsa-circRNA12642-12	45381	970	ENSG00000168754	ENST00000417561	---	CTTCTTTCAGCATCACTCCAGGAACTGTGC
hsa_circ_0086820_CBC1	0.101376	0.00102187	2.05217	up	240.722	182.04	371.533	196.829	109.826	114.765	140.443	156.032	83.7303	105.959	7.81174	8.13687	8.35024	7.63683	6.7405	6.69219	7.09326	7.20451	6.52727	6.67872	Detected	Detected	Detected	Detected	Detected	Detected	Detected	Detected	Detected	Detected	0	chr9	35403163	35405332	+	circbase|deepbase	hsa_circ_0086820	hsa_circ_0086820	hsa-circRNA7649-8	2169	1841	ENSG00000198722	ENST00000396787	---	AATTATCTTATAGCAGGTCTGGTGTGGACG
hsa_circ_0014828_CBC1	0.101376	2.30147e-05	2.04778	up	2189.74	1345.18	2394.51	1734.05	911.561	1126.11	3040.34	1446.93	954.143	1242.93	11.0185	11.006	11.1593	10.9061	9.74493	10.0432	11.3379	10.2622	10.0176	10.1895	Detected	Detected	Detected	Detected	Detected	Detected	Detected	Detected	Detected	Detected	0	chr1	157488489	157489560	-	circbase|deepbase	hsa_circ_0014828	hsa_circ_0014828	hsa-circRNA8800-1	1071	111	ENSG00000143297	ENST00000361835	157488490-157488572 exon:ENSE00003561540|157489533-157489560 exon:ENSE00003581045	CAGTGTACACTAATGGGAGAAAGCCTGCCT
hsa_circ_0049186_CBC1	0.162501	0.025104	2.27604	up	890.241	355.246	848.431	592.898	121.575	196.881	155.784	322.61	287.52	303.389	9.70629	9.11586	9.59287	9.30515	6.88322	7.4654	7.23886	8.19778	8.30999	8.17001	Detected	Detected	Detected	Detected	Detected	Detected	Detected	Detected	Detected	Detected	0	chr19	10244021	10252896	-	circbase|deepbase	hsa_circ_0049186	hsa_circ_0049186	hsa-circRNA11981-53	8875	2104	ENSG00000130816	ENST00000592705	10244022-10244377 exon:ENSE00003559029|10244893-10244983 exon:ENSE00003606425|10246412-10246528 exon:ENSE00003542221|10246797-10246963 exon:ENSE00003675707|10247761-10247956 exon:ENSE00003632609|10248508-10248685 exon:ENSE00003468764|10249115-10249281 exon:ENSE00003540759|10250352-10250493 exon:ENSE00003666086|10250722-10251004 exon:ENSE00003608413|10251457-10251585 exon:ENSE00003554959|10251781-…	CTCTCCTATAAACCAGCCTGAGAACACCCA
hsa_circ_0020641_CBC1	0.101376	0.00155308	2.1186	up	1054.75	451.926	686.962	536.952	247.881	331.542	349.002	336.951	301.82	269.067	9.95075	9.46267	9.27273	9.15958	7.89135	8.2301	8.32687	8.25717	8.37863	7.9998	Detected	Detected	Detected	Detected	Detected	Detected	Detected	Detected	Detected	Detected	0	chr11	405715	406538	-	circbase|deepbase	hsa_circ_0020641	hsa_circ_0020641	hsa-circRNA9351	823	534	ENSG00000185187	ENST00000526395	405716-406059 exon:ENSE00003642926|406349-406538 exon:ENSE00003460581	TCCTTTTGGATTCTGACTCCTTCCTCCGAT
hsa_circ_0051665_CBC1	0.101376	0.00133637	2.20492	up	210.247	146.956	233.632	149.362	60.1755	63.233	93.1263	118.709	67.6088	84.2255	7.61653	7.81655	7.65285	7.21123	5.89717	5.84766	6.54072	6.82498	6.21966	6.34477	Detected	Detected	Detected	Detected	Detected	Detected	Detected	Detected	Detected	Detected	0	chr19	47724078	47731703	-	circbase|deepbase	hsa_circ_0051665	hsa_circ_0051665	hsa-circRNA12261-3	7625	1577	ENSG00000105327	ENST00000341983	---	GATTGGAACAGTGGAGCCCCAGGGAGCGCC
hsa_circ_0077887_CBC1	0.110793	0.00713425	2.34442	up	22.5072	19.7449	32.532	17.4321	3.68545	4.05094	10.3626	10.014	12.0102	13.9867	4.29976	4.81561	4.65223	3.92524	2.19317	2.14779	3.58053	3.33005	3.71163	3.74457	Detected	Detected	Detected	Detected	Not Detected	Not Detected	Not Detected	Not Detected	Detected	Detected	0	chr6	133782251	133783902	+	circbase|deepbase	hsa_circ_0077887	hsa_circ_0077887	hsa-circRNA6903-16	1651	354	ENSG00000112319	ENST00000452339	133782252-133782318 exon:ENSE00003595413|133783473-133783615 exon:ENSE00003582680|133783759-133783902 exon:ENSE00003590926	CTTACCAAATGCCAGTAATTACAAGTAGTG
hsa_circ_0014771_CBC1	0.101376	0.00211811	2.39887	up	376.092	271.785	406.053	310	112.963	95.8534	137.874	200.556	100.234	154.203	8.45895	8.73244	8.48727	8.32992	6.77948	6.43341	7.06883	7.55492	6.7898	7.20805	Detected	Detected	Detected	Detected	Detected	Detected	Detected	Detected	Detected	Detected	0	chr1	156638555	156645132	-	circbase|deepbase	hsa_circ_0014771	hsa_circ_0014771	hsa-circRNA8793-3	6577	4641	ENSG00000132688	ENST00000368223	---	ATGCCTCCGCTTCAACTGGCTGTGGAGGCC
hsa_circ_0070549_CBC1	0.113995	0.00818796	2.92247	up	23.3668	45.0065	35.6846	24.5513	7.72215	3.67414	16.8111	5.59623	17.6626	19.0153	4.35929	6.04147	4.79469	4.44757	3.10922	2.04128	4.22546	2.50247	4.27704	4.20253	Detected	Detected	Detected	Detected	Not Detected	Not Detected	Detected	Not Detected	Detected	Detected	0	chr4	103764480	103765255	+	circbase|deepbase	hsa_circ_0070549	hsa_circ_0070549	hsa-circRNA6075	775	775	ENSG00000246560	ENST00000501133	---	TTGCAGTCCACTGTCTACCTCTTGACTTGC
hsa_circ_0076686_CBC1	0.101481	0.00266685	2.40328	up	14.4314	6.43052	15.2584	14.4275	3.12504	2.56994	4.05598	2.85724	5.88799	6.61757	3.62723	3.19692	3.45563	3.63809	1.80579	1.35461	2.36579	1.48877	2.68786	2.62162	Detected	Not Detected	Detected	Detected	Not Detected	Not Detected	Not Detected	Not Detected	Not Detected	Not Detected	0	chr6	45390329	45518819	+	circbase|deepbase	hsa_circ_0076686	hsa_circ_0076686	hsa-circRNA6780-11	128490	5285	ENSG00000124813	ENST00000541979	---	TTTTTGGTTTTGTTAATCCGAGCACCAGCC
hsa_circ_0112643_CBC1	0.101608	0.00276394	2.1429	up	101.392	83.1937	115.661	92.69	31.2023	29.583	40.5338	49.9279	38.476	52.701	6.55255	6.96282	6.59459	6.48807	4.99316	4.80172	5.40936	5.62529	5.40675	5.68265	Detected	Detected	Detected	Detected	Detected	Detected	Detected	Detected	Detected	Detected	0	chr1	237617690	237620035	+	Rybak-Wolf2015	hsa_circ_0112643	hsa_circ_0112643		2345	320	ENSG00000198626	ENST00000366574	237617691-237617874 exon:ENSE00001165694|237619900-237620035 exon:ENSE00001022824	TGTATGAGTTGCTGGGGGCCTTGATGCTCT
hsa_circ_0043759_CBC1	0.192571	0.0380752	2.1171	up	444.194	212.35	565.743	270.921	106.375	60.1803	134.018	230.358	233.076	199.775	8.70129	8.37154	8.98229	8.12371	6.69401	5.78388	7.03088	7.74364	8.00718	7.57056	Detected	Detected	Detected	Detected	Detected	Detected	Detected	Detected	Detected	Detected	0	chr17	40265128	40269179	-	circbase|deepbase	hsa_circ_0043759	hsa_circ_0043759	hsa-circRNA11477-17	4051	1415	ENSG00000108773	ENST00000225916	---	TTTTATTTCTCTGTGGAAGCACAAGACTCT
hsa_circ_0011716_CBC1	0.101376	0.000346175	2.15713	up	28.8024	26.0948	39.2591	25.7986	8.42335	10.9348	15.3608	12.1873	13.6515	13.7472	4.67232	5.22743	4.94506	4.52079	3.22495	3.46023	4.10306	3.61647	3.90423	3.71722	Detected	Detected	Detected	Detected	Not Detected	Not Detected	Detected	Not Detected	Detected	Detected	0	chr1	38173993	38175391	+	circbase|deepbase	hsa_circ_0011716	hsa_circ_0011716	hsa-circRNA215-2	1398	1398	ENSG00000134690	ENST00000373055	38173994-38175391 exon:ENSE00001459421	TGTTTTCTTTTGTAAAACCGTCTCGCCCAA
hsa_circ_0058966_CBC1	0.101434	0.00259849	2.01642	up	69.7413	63.6084	74.0678	96.6645	42.1183	28.4644	33.3499	33.03	28.0734	32.0097	5.99412	6.55751	5.92405	6.55252	5.40495	4.74822	5.14392	5.04766	4.95519	4.9571	Detected	Detected	Detected	Detected	Detected	Detected	Detected	Detected	Detected	Detected	0	chr2	241709043	241710521	-	circbase|deepbase	hsa_circ_0058966	hsa_circ_0058966	hsa-circRNA12941-2	1478	214	ENSG00000130294	ENST00000320389	241709044-241709123 exon:ENSE00000894112|241710388-241710521 exon:ENSE00001038722	CATCCGGATGGAGAGTGACCAATGCCCTGG
hsa_circ_0057899_CBC1	0.101376	0.00211477	2.70381	up	18.2767	9.06944	19.7867	14.207	2.76588	2.89969	5.64012	5.42469	3.20042	10.5412	3.98089	3.68333	3.87363	3.61388	1.31043	1.75028	2.77666	2.46263	1.90377	3.3263	Detected	Not Detected	Detected	Detected	Not Detected	Not Detected	Not Detected	Not Detected	Not Detected	Not Detected	0	chr2	206858444	206921667	-	circbase|deepbase	hsa_circ_0057899	hsa_circ_0057899	hsa-circRNA12854-5	63223	13513	ENSG00000114933	ENST00000403263	206858445-206870257 exon:ENSE00001557750|206872008-206872165 exon:ENSE00001129652|206874301-206874518 exon:ENSE00001129658|206882404-206882537 exon:ENSE00001172222|206884460-206884569 exon:ENSE00000784941|206892835-206893059 exon:ENSE00000784942|206911228-206911336 exon:ENSE00000784944|206920922-206921667 exon:ENSE00003491612	TCTTGCTGTGAAGTAGTACTGCAACAGCCA
hsa_circ_0071868_CBC1	0.101376	7.79335e-05	2.28721	up	210.99	105.768	266.697	172.573	83.5347	110.09	142.755	85.5842	48.7615	80.6994	7.62139	7.32767	7.85499	7.43502	6.35343	6.62749	7.11441	6.37456	5.74539	6.28468	Detected	Detected	Detected	Detected	Detected	Detected	Detected	Detected	Detected	Detected	0	chr5	10415599	10430140	+	circbase|deepbase	hsa_circ_0071868	hsa_circ_0071868	hsa-circRNA6213-68	14541	676	ENSG00000145495	ENST00000449913	10415600-10415781 exon:ENSE00003582403|10417382-10417516 exon:ENSE00003581666|10423847-10423936 exon:ENSE00003693606|10426502-10426634 exon:ENSE00003554924|10430005-10430140 exon:ENSE00003657608	TATTAAAAATGACAATATTTGCTGGCCGTT
hsa_circ_0004502_CBC1	0.101376	0.00033994	3.24932	up	484.523	559.289	311.024	277.789	104.165	117.921	248.906	131.174	83.3523	168.09	8.82483	9.77207	8.08362	8.15958	6.66189	6.73081	7.8728	6.966	6.52071	7.3328	Detected	Detected	Detected	Detected	Detected	Detected	Detected	Detected	Detected	Detected	0	chr12	42604156	42604421	-	circbase|Rybak-Wolf2015|deepbase	hsa_circ_0004502	hsa_circ_0004502	hsa-circRNA9892-2	265	265	ENSG00000015153	ENST00000551268	42604157-42604256 exon:ENSE00003530163|42604350-42604421 exon:ENSE00003622320	TAACTCAAGTTACTGATCCACATTGTTTGA
hsa_circ_0128176_CBC1	0.129899	0.013279	2.06859	up	3140.35	1543.03	2907.86	2554.84	744.556	704.971	1208.32	1705.35	1372.8	1740.84	11.5558	11.1981	11.4617	11.4801	9.45583	9.35271	10.048	10.4967	10.5303	10.6649	Compromised	Detected	Detected	Detected	Detected	Detected	Detected	Detected	Detected	Detected	0	chr5	141511372	141524241	+	Rybak-Wolf2015|deepbase	hsa_circ_0128176	hsa_circ_0128176	hsa-circRNA6479-6	12869	605	ENSG00000131507	ENST00000253814	141511373-141511460 exon:ENSE00000898646|141511777-141511907 exon:ENSE00000898647|141515295-141515382 exon:ENSE00003654910|141517299-141517423 exon:ENSE00000898649|141520128-141520194 exon:ENSE00000898650|141524136-141524241 exon:ENSE00000898651	CTTTATTTATTAAAGTTGCAGAATGAAGAA
hsa_circ_0063399_CBC1	0.101376	0.0016629	2.16163	up	444.423	464.968	396.086	544.711	203.39	181.869	269.027	285.316	168.011	223.045	8.70188	9.50399	8.45055	9.18025	7.61215	7.35119	7.97688	8.03078	7.53034	7.7285	Detected	Detected	Detected	Detected	Detected	Detected	Detected	Detected	Detected	Detected	0	chr22	40390952	40426043	+	circbase|deepbase	hsa_circ_0063399	hsa_circ_0063399	hsa-circRNA5341-1	35091	2071	ENSG00000133477	ENST00000333407	---	GGGCCCTGAGCCTGGGAGGCGCCCCGCCCC
hsa_circ_0140407_CBC1	0.138456	0.0162069	2.19876	up	106.922	180.004	113.954	115.025	32.7475	51.6407	45.0517	40.7354	69.7395	56.2547	6.62916	8.11903	6.56982	6.81632	5.06134	5.5696	5.55671	5.33568	6.26599	5.77498	Detected	Detected	Detected	Detected	Detected	Detected	Detected	Detected	Detected	Detected	0	chrX	54319359	54321112	-	Rybak-Wolf2015	hsa_circ_0140407	hsa_circ_0140407		1753	1753	ENSG00000196632	ENST00000375169	---	GTTTCACAACCCCAGAATACAACTTTACCC
hsa_circ_0106943_CBC1	0.124795	0.0114673	2.04214	up	132.102	182.358	192.117	166.104	52.7715	51.6841	75.4585	102.776	76.9499	100.42	6.94153	8.13973	7.36229	7.37271	5.71431	5.5712	6.2563	6.62762	6.40648	6.60255	Detected	Detected	Detected	Detected	Detected	Detected	Detected	Detected	Detected	Detected	0	chr17	42552128	42580756	-	Rybak-Wolf2015	hsa_circ_0106943	hsa_circ_0106943		28628	28628	ENSG00000186566	ENST00000434000	---	CGTGTGACACTTGATAGGAGTGAAGGCGGC
hsa_circ_0039561_CBC1	0.102035	0.00407544	2.43901	up	26.1825	12.0001	17.0197	26.6242	2.92495	6.79475	12.1915	8.40121	9.09311	11.8671	4.53075	4.0903	3.63352	4.56818	1.49553	2.8066	3.8023	3.0775	3.3089	3.50504	Detected	Not Detected	Detected	Detected	Not Detected	Not Detected	Not Detected	Not Detected	Not Detected	Detected	0	chr16	57254643	57272947	+	circbase|deepbase	hsa_circ_0039561	hsa_circ_0039561	hsa-circRNA3021-13	18304	890	ENSG00000159579	ENST00000394420	---	CAATGTTGAAAAGAATTTTAAAAGAAGGTA
hsa_circ_0052390_CBC1	0.112073	0.00756841	2.44373	up	417.904	345.809	417.279	254.838	82.9439	88.379	121.946	199.465	135.993	160.779	8.61123	9.07661	8.52766	8.03055	6.34397	6.31593	6.89969	7.54753	7.22554	7.26736	Detected	Detected	Detected	Detected	Detected	Detected	Detected	Detected	Detected	Detected	0	chr19	59060252	59062082	+	circbase|deepbase	hsa_circ_0052390	hsa_circ_0052390	hsa-circRNA4307-32	1830	1286	ENSG00000130726	ENST00000597136	---	AAAACTTCACCAGTTAGCCCCATGTGTCAG
hsa_circ_0065742_CBC1	0.101376	0.00176391	2.05903	up	1008.1	748.51	1191.34	886.47	415.136	374.947	505.483	642.587	405.962	449.587	9.88349	10.1885	10.1107	9.90624	8.63076	8.41115	8.83805	9.144	8.80714	8.72405	Detected	Detected	Detected	Detected	Detected	Detected	Detected	Detected	Detected	Detected	0	chr3	49758931	49761384	-	circbase|deepbase	hsa_circ_0065742	hsa_circ_0065742	hsa-circRNA13552-3	2453	1642	ENSG00000173540	ENST00000480687	---	TTAATGCTCACTGTGGAGTTCGGGGCCAGC
hsa_circ_0010622_CBC1	0.10162	0.00320763	2.09278	up	1703.3	1670.92	1574.64	1393.01	697.328	590.497	817.442	1033.18	645.722	791.061	10.6465	11.3051	10.5386	10.5845	9.36691	9.08624	9.50751	9.79968	9.46545	9.53684	Detected	Detected	Detected	Detected	Detected	Detected	Detected	Detected	Detected	Detected	0	chr1	22161171	22180836	-	circbase|deepbase	hsa_circ_0010622	hsa_circ_0010622	hsa-circRNA8353-30	19665	4432	ENSG00000142798	ENST00000374695	22161172-22161438 exon:ENSE00001386724|22162033-22162130 exon:ENSE00001389172|22163295-22163499 exon:ENSE00001373155|22165318-22165578 exon:ENSE00001390016|22165864-22166043 exon:ENSE00001390183|22166315-22166510 exon:ENSE00001371652|22167594-22167778 exon:ENSE00001381747|22168032-22168166 exon:ENSE00001364411|22168495-22168635 exon:ENSE00001369747|22168732-22168873 exon:ENSE00001364430|22169263-…	TGCTGCTTGTGCAAGGTGCACGGCTCCCGT
hsa_circ_0139960_CBC1	0.198549	0.0409472	2.56607	up	16.076	12.8533	33.6997	15.732	2.84343	2.51635	2.79119	9.5776	6.09598	5.53307	3.7898	4.18836	4.70724	3.76775	1.41453	1.2896	1.39909	3.26962	2.73751	2.34319	Detected	Not Detected	Detected	Detected	Not Detected	Not Detected	Not Detected	Not Detected	Not Detected	Not Detected	0	chrX	16480965	16483898	-	Rybak-Wolf2015	hsa_circ_0139960	hsa_circ_0139960		2933	2934	---	---	---	CAGAGTTAAATAAGGGCCAGCTCACAATAT
hsa_circ_0042794_CBC1	0.10162	0.00347125	2.05297	up	726.171	678.734	674.792	839.654	243.336	387.792	394.396	341.535	333.916	445.983	9.40987	10.0511	9.24555	9.83043	7.86624	8.46283	8.49344	8.27606	8.52507	8.71166	Detected	Detected	Detected	Detected	Detected	Detected	Detected	Detected	Detected	Detected	0	chr17	27952964	28022541	-	circbase|deepbase	hsa_circ_0042794	hsa_circ_0042794	hsa-circRNA11411-20	69577	8955	ENSG00000141298	ENST00000269033	---	TAAATTTTTATTTTGGCGATCTCCAACAGC
hsa_circ_0056619_CBC1	0.101376	0.00115496	2.4643	up	285.416	260.83	289.611	345.137	108.977	94.7269	120.383	104.406	124.087	107.033	8.05902	8.67237	7.97827	8.49364	6.72881	6.4154	6.88269	6.64884	7.09485	6.69219	Detected	Detected	Detected	Detected	Detected	Detected	Detected	Detected	Detected	Detected	0	chr2	139307726	139307864	+	circbase|deepbase	hsa_circ_0056619	hsa_circ_0056619	hsa-circRNA4648-3	138	138	ENSG00000144228	ENST00000280098	139307727-139307864 exon:ENSE00001160724	TGGTGTTACACACAGGTAAGGTACTCAACT
hsa_circ_0038731_CBC1	0.110441	0.00702363	2.51171	up	263.485	86.0413	116.761	52.5697	27.5261	46.1906	58.3892	63.7775	34.3796	32.7494	7.94366	7.0126	6.60734	5.61325	4.8182	5.41615	5.90598	5.96847	5.24633	4.99032	Detected	Detected	Detected	Detected	Detected	Detected	Detected	Detected	Detected	Detected	0	chr16	27471933	27474913	-	circbase|deepbase	hsa_circ_0038731	hsa_circ_0038731	hsa-circRNA11049-3	2980	1195	ENSG00000077235	ENST00000561623	27471934-27472883 exon:ENSE00001741439|27473615-27473807 exon:ENSE00003544772|27474862-27474913 exon:ENSE00001646319	GGGAAGTAAAATGCAGGTTCACAGAGAGTT
hsa_circ_0073874_CBC1	0.101376	0.002333	2.04654	up	651.999	558.403	663.393	582.682	296.471	272.221	331.589	413.817	190.822	326.845	9.25099	9.76941	9.21924	9.27863	8.14528	7.93922	8.26113	8.53548	7.71582	8.27767	Detected	Detected	Detected	Detected	Detected	Detected	Detected	Detected	Detected	Detected	0	chr5	131705400	131728307	+	circbase|deepbase	hsa_circ_0073874	hsa_circ_0073874	hsa-circRNA6429-2	22907	1714	ENSG00000197375	ENST00000245407	---	ACTTCGTTTACCTTGCGCCTTCGCCGGCGC
hsa_circ_0045551_CBC1	0.101608	0.00278404	2.24923	up	29.782	32.695	47.4751	31.8211	9.05124	8.88563	13.5547	18.9286	13.6117	14.6946	4.72266	5.56595	5.24588	4.84619	3.3263	3.17598	3.93989	4.25028	3.90038	3.82046	Detected	Detected	Detected	Detected	Not Detected	Not Detected	Not Detected	Detected	Detected	Detected	0	chr17	72305391	72306302	+	circbase|deepbase	hsa_circ_0045551	hsa_circ_0045551	hsa-circRNA3501	911	283	ENSG00000171595	ENST00000582036	72305392-72305527 exon:ENSE00003496856|72306192-72306302 exon:ENSE00002733502	AACGTAGCCTCTTCCGTACCACATGGCTTA
hsa_circ_0108601_CBC1	0.101376	5.61172e-05	2.26871	up	29.8913	11.109	29.4789	27.3683	7.22783	7.25373	15.626	10.1465	10.1061	10.3334	4.72779	3.97382	4.49656	4.60878	3.02444	2.89185	4.12413	3.35077	3.45796	3.2967	Detected	Not Detected	Detected	Detected	Not Detected	Not Detected	Detected	Not Detected	Not Detected	Not Detected	0	chr18	50589674	50592536	+	Rybak-Wolf2015	hsa_circ_0108601	hsa_circ_0108601		2862	276	ENSG00000187323	ENST00000442544	50589675-50589829 exon:ENSE00003677428|50592416-50592536 exon:ENSE00003489697	TTGTCCCTAAGCCTGTTCCGCCATGGTTTT
hsa_circ_0060791_CBC1	0.101376	0.00178097	2.1514	up	533.507	311.265	541.422	536.076	156.073	194.925	236.944	297.898	230.842	185.419	8.96214	8.92814	8.91576	9.15725	7.24194	7.45139	7.80436	8.08944	7.99159	7.46689	Detected	Detected	Detected	Detected	Detected	Detected	Detected	Detected	Detected	Detected	0	chr20	47862438	47874201	-	circbase|deepbase	hsa_circ_0060791	hsa_circ_0060791	hsa-circRNA13090-7	11763	4706	ENSG00000124201	ENST00000371754	---	AACAATGATTGAGAACCCAGGCAGAAGGGG
hsa_circ_0051756_CBC1	0.101376	0.000688438	2.64016	up	72.9228	41.7849	83.3425	56.4565	38.8253	12.0709	47.6375	29.5193	13.6107	28.17	6.06239	5.9338	6.10597	5.72029	5.29419	3.59469	5.63082	4.88599	3.90016	4.77512	Detected	Detected	Detected	Detected	Detected	Not Detected	Detected	Detected	Detected	Detected	0	chr19	49094865	49096073	+	circbase|deepbase	hsa_circ_0051756	hsa_circ_0051756	hsa-circRNA4188-2	1208	222	ENSG00000088002	ENST00000201586	49094866-49094992 exon:ENSE00003649054|49095979-49096073 exon:ENSE00003477811	GAGGAGCTGCAGCAGGTGATCTACATGGGC
hsa_circ_0060177_CBC1	0.142571	0.0176174	2.29623	up	815.125	626.581	649.443	346.833	151.434	135.136	363.5	614.054	235.706	346.716	9.57748	9.93677	9.188	8.50033	7.19964	6.92564	8.38184	9.08056	8.0236	8.35866	Detected	Detected	Detected	Detected	Detected	Detected	Detected	Detected	Detected	Detected	0	chr20	34832618	34844853	+	circbase|deepbase	hsa_circ_0060177	hsa_circ_0060177	hsa-circRNA5000-4	12235	1584	ENSG00000131043	ENST00000397286	---	TCTTCGAGTTGAGACGTGAACTCCAGTTTG
hsa_circ_0061311_CBC1	0.101376	0.00073069	2.15106	up	30.2659	17.2722	38.3641	16.2987	9.91114	6.96082	14.0398	10.2732	11.1382	10.416	4.74571	4.6211	4.9123	3.81934	3.44565	2.83884	3.98659	3.36735	3.59931	3.30862	Detected	Detected	Detected	Detected	Not Detected	Not Detected	Detected	Not Detected	Not Detected	Not Detected	0	chr21	22696702	22710854	+	circbase|Rybak-Wolf2015|deepbase	hsa_circ_0061311	hsa_circ_0061311	hsa-circRNA5125-1	14152	425	ENSG00000154654	ENST00000400546	22696703-22696820 exon:ENSE00003570848|22707825-22707985 exon:ENSE00003633427|22710709-22710854 exon:ENSE00001017033	ACTGAAGGCGATAAGTGCCGCCAGCAATCT
hsa-circRNA1221-3_CBC1	0.101376	0.000653753	2.10804	up	1305.17	805.566	1459.42	1013.35	429.359	466.001	705.611	593.214	552.483	681.951	10.2619	10.2927	10.4237	10.1078	8.67826	8.7342	9.30459	9.03421	9.24334	9.32126	Detected	Detected	Detected	Detected	Detected	Detected	Detected	Detected	Detected	Detected	0	chr11	8118774	8122544	+	deepbase	hsa-circRNA1221-3		hsa-circRNA1221-3	3770	700	ENSG00000166402	ENST00000534099	8118775-8118972 exon:ENSE00001274645|8119261-8119373 exon:ENSE00001274640|8120305-8120422 exon:ENSE00001274634|8122050-8122148 exon:ENSE00001102639|8122373-8122544 exon:ENSE00001102642	TCCATGGCAATGACCGAGGCAGCCTCAGCC
hsa_circ_0049433_CBC1	0.101805	0.00382004	2.34679	up	49.2253	37.0721	66.9649	33.8353	14.3074	13.1307	20.9731	31.0854	8.96094	21.9387	5.47169	5.75345	5.76973	4.9447	3.93776	3.70568	4.5186	4.96203	3.28817	4.41109	Detected	Detected	Detected	Detected	Detected	Detected	Detected	Detected	Not Detected	Detected	0	chr19	11324950	11327772	-	circbase|deepbase	hsa_circ_0049433	hsa_circ_0049433	hsa-circRNA11995-13	2822	627	ENSG00000130158	ENST00000294618	11324951-11325085 exon:ENSE00000893971|11325229-11325325 exon:ENSE00000893973|11326063-11326147 exon:ENSE00000893974|11326477-11326603 exon:ENSE00000893975|11327590-11327772 exon:ENSE00003677534	GCCCTTGTGTCCAAGGCTTCTCGCGCAGGC
hsa_circ_0073278_CBC1	0.132944	0.0142009	2.05105	up	28.3504	23.6091	49.3085	47.0958	7.71301	8.17736	18.7745	22.0786	20.6096	23.6637	4.64937	5.07554	5.30416	5.45023	3.10857	3.05767	4.37152	4.47082	4.50947	4.52249	Detected	Detected	Detected	Detected	Not Detected	Not Detected	Detected	Detected	Detected	Detected	0	chr5	89811444	89821117	-	circbase|deepbase	hsa_circ_0073278	hsa_circ_0073278	hsa-circRNA14357-1	9673	4123	ENSG00000176018	ENST00000500869	---	TCTTATTCAATCTAAATTTTAACATTATGG
hsa_circ_0106158_CBC1	0.101376	0.00102823	2.49351	up	5998.25	4771.02	5963.12	5523.15	1944.24	2173.79	2356.51	2478.31	1978.07	1984.27	12.5194	12.7312	12.5616	12.5987	10.8387	11.0353	10.9816	11.0269	11.0471	10.8537	Detected	Detected	Detected	Detected	Detected	Detected	Detected	Detected	Detected	Detected	0	chr16	90001192	90001393	+	Rybak-Wolf2015	hsa_circ_0106158	hsa_circ_0106158		201	201	ENSG00000198211	ENST00000556922	---	AAGGTGTCAGACACGCTGGTGGATTCGGTC
hsa-circRNA3463-25_CBC1	0.115881	0.00882861	2.61813	up	381.163	796.094	732.667	698.863	168.264	134.651	234.778	283.205	294.981	249.858	8.4764	10.2752	9.3733	9.55611	7.34817	6.92036	7.79226	8.02084	8.34637	7.89479	Detected	Detected	Detected	Detected	Detected	Detected	Detected	Detected	Detected	Detected	0	chr17	57737751	57754549	+	deepbase	hsa-circRNA3463-25		hsa-circRNA3463-25	16798	1827	ENSG00000141367	ENST00000393043	57737752-57737949 exon:ENSE00003687470|57738804-57739004 exon:ENSE00003459447|57741203-57741355 exon:ENSE00000948106|57742148-57742270 exon:ENSE00000948107|57743464-57743601 exon:ENSE00003686268|57743841-57744005 exon:ENSE00003593471|57744158-57744338 exon:ENSE00000948110|57746138-57746301 exon:ENSE00002214061|57751008-57751133 exon:ENSE00001689879|57752062-57752204 exon:ENSE00003574074|57754315-…	CTGGAACTTATTAATGTTCTGTCAGTGTGT
hsa_circ_0047718_CBC1	0.101376	0.000344362	2.16061	up	1100.38	737.21	1087.38	754.747	303.225	389.763	756.975	563.484	449.019	589.559	10.0141	10.1689	9.97434	9.67143	8.17776	8.47166	9.40112	8.96227	8.9492	9.1118	Detected	Detected	Detected	Detected	Detected	Detected	Detected	Detected	Detected	Detected	0	chr18	48604625	48611411	+	circbase|deepbase	hsa_circ_0047718	hsa_circ_0047718	hsa-circRNA3678	6786	6786	ENSG00000141646	ENST00000398417	---	GAGAAAGCCAACTAAGTCTGTCAGCTGCTG
hsa_circ_0091782_CBC1	0.106969	0.00602445	2.09237	up	1338.39	1659.14	1884.06	1569.14	720.383	482.901	862.532	1117.48	659.849	953.9	10.2994	11.2958	10.802	10.759	9.41007	8.78856	9.58306	9.90927	9.49669	9.80892	Detected	Detected	Detected	Detected	Detected	Detected	Detected	Detected	Detected	Detected	0	chrX	153062912	153063967	+	circbase|deepbase	hsa_circ_0091782	hsa_circ_0091782	hsa-circRNA8187-4	1055	415	ENSG00000180879	ENST00000320857	---	GACCTGGGGCTGCTGAACATGGCTCTCTAT
hsa_circ_0073532_CBC1	0.105296	0.00529187	2.81517	up	20.5882	12.796	28.0328	23.8218	2.7872	10.7183	5.59324	7.04949	7.34608	3.80848	4.1667	4.18349	4.41701	4.39865	1.33615	3.43067	2.76769	2.82783	3.00982	1.86298	Detected	Not Detected	Detected	Detected	Not Detected	Not Detected	Not Detected	Not Detected	Not Detected	Not Detected	0	chr5	108670409	108704447	-	circbase|deepbase	hsa_circ_0073532	hsa_circ_0073532	hsa-circRNA14377-10	34038	3366	ENSG00000198961	ENST00000361189	108670410-108673057 exon:ENSE00001482294|108679891-108680012 exon:ENSE00000759856|108680406-108680520 exon:ENSE00000759857|108691616-108691727 exon:ENSE00000972082|108698541-108698723 exon:ENSE00000972081|108704262-108704447 exon:ENSE00000759860	TGGTCATTTCTAATATTCTGAATGCAGTGA
hsa_circ_0041734_CBC1	0.125383	0.0117095	2.14122	up	53.8201	38.3629	68.121	45.6864	9.5292	16.0792	20.0188	38.9946	16.0517	28.5491	5.60842	5.80547	5.79576	5.40214	3.39367	3.97893	4.45954	5.27386	4.13813	4.79459	Detected	Detected	Detected	Detected	Not Detected	Detected	Detected	Detected	Detected	Detected	0	chr17	6354582	6373728	-	circbase|deepbase	hsa_circ_0041734	hsa_circ_0041734	hsa-circRNA11306-1	19146	5376	ENSG00000091622	ENST00000421306	---	CCTTCTTTGCCTTTATCACAGCCAAGTGGT
hsa_circ_0088127_CBC1	0.101376	0.001672	3.26502	up	1024.6	1089.34	757.455	787.295	231.281	205.306	255.488	306.072	243.309	209.059	9.90684	10.7135	9.42356	9.73272	7.79507	7.5247	7.91063	8.1268	8.07001	7.6352	Detected	Detected	Detected	Detected	Detected	Detected	Detected	Detected	Detected	Detected	0	chr9	115983807	116026772	+	circbase|deepbase	hsa_circ_0088127	hsa_circ_0088127	hsa-circRNA7775-3	42965	4778	ENSG00000136868	ENST00000374210	---	GATTTTGTGATTCTAGGCGGGAGGGGGCGG
hsa_circ_0088965_CBC1	0.101376	0.000889695	2.25784	up	91.6127	59.913	121.67	75.5141	24.6446	27.759	37.466	34.9945	33.1119	44.7293	6.40271	6.46955	6.67288	6.16711	4.66692	4.71583	5.3041	5.12692	5.19277	5.43919	Detected	Detected	Detected	Detected	Detected	Detected	Detected	Detected	Detected	Detected	0	chr9	131742884	131769374	+	circbase|deepbase	hsa_circ_0088965	hsa_circ_0088965	hsa-circRNA7836-81	26490	4398	ENSG00000095319	ENST00000372577	---	ATCTTGTTTATAGACGAGCCAACTTCTGGC
hsa_circ_0083131_CBC1	0.101376	0.000893059	3.15707	up	295.766	290.682	328.773	262.854	64.9457	62.317	89.4357	99.0647	89.7171	83.673	8.11077	8.82849	8.16531	8.07775	6.00481	5.82856	6.48484	6.57906	6.62609	6.33571	Detected	Detected	Detected	Detected	Detected	Detected	Detected	Detected	Detected	Detected	0	chr7	156629506	156685902	-	circbase|deepbase	hsa_circ_0083131	hsa_circ_0083131	hsa-circRNA15385-25	56396	354	ENSG00000105983	ENST00000434503	156629507-156629579 exon:ENSE00003673190|156685622-156685902 exon:ENSE00001512908	ACAAGAGAAAATCAGGACTGCGCGGCGCCC
hsa_circ_0089889_CBC1	0.101376	0.00189907	2.30528	up	180.219	134.448	181.425	170.307	44.6776	60.8779	67.1042	69.075	85.1762	62.2442	7.38907	7.68395	7.27538	7.41326	5.48367	5.79891	6.09771	6.07717	6.55135	5.92354	Detected	Detected	Detected	Detected	Detected	Detected	Detected	Detected	Detected	Detected	0	chrX	12838762	12842346	+	circbase|deepbase	hsa_circ_0089889	hsa_circ_0089889	hsa-circRNA7932-2	3584	1684	ENSG00000101911	ENST00000380668	---	ACTGCGTTCATAGTTGCTGCTGTCAGCTGG
hsa_circ_0025273_CBC1	0.101376	0.0022854	2.17958	up	4067.14	3964.09	4013.37	3967.07	1802.52	1645.27	1863.29	2078.33	1479.78	1874.08	11.9393	12.4817	11.9511	12.126	10.7287	10.6204	10.6535	10.7756	10.6366	10.7702	Detected	Detected	Detected	Detected	Detected	Detected	Detected	Detected	Detected	Detected	0	chr12	6976583	6978347	+	circbase|deepbase	hsa_circ_0025273	hsa_circ_0025273	hsa-circRNA1657-1	1764	471	ENSG00000111669	ENST00000229270	---	GGGGAGTCAGATGAGGGGCGGGGGGCAGGG
hsa_circ_0081440_CBC1	0.10145	0.00261968	2.71	up	158.184	232.815	130.998	171.955	42.9104	42.6845	82.9812	97.6282	56.7498	59.7664	7.20055	8.5095	6.78505	7.42922	5.42941	5.30548	6.3859	6.55786	5.96308	5.86294	Detected	Detected	Detected	Detected	Detected	Detected	Detected	Detected	Detected	Detected	0	chr7	99717264	99723128	+	circbase|deepbase	hsa_circ_0081440	hsa_circ_0081440	hsa-circRNA7179-2	5864	1467	ENSG00000242798	ENST00000494221	---	TTTCTTTTTTTCTAAGCTGGATTTAAGGTT
hsa_circ_0107715_CBC1	0.101376	0.00187054	2.20065	up	97.462	69.9714	118.314	117.087	22.3762	40.8564	58.409	71.2408	44.885	42.4765	6.49546	6.70324	6.62815	6.84135	4.534	5.24154	5.90664	6.12072	5.62446	5.36446	Detected	Detected	Detected	Detected	Detected	Detected	Detected	Detected	Detected	Detected	0	chr17	7630439	7646460	+	Rybak-Wolf2015	hsa_circ_0107715	hsa_circ_0107715		16021	1676	ENSG00000183914	ENST00000572933	7630440-7630610 exon:ENSE00001668044|7636405-7636633 exon:ENSE00001689282|7637501-7637611 exon:ENSE00001741824|7637788-7638026 exon:ENSE00001702367|7640385-7640576 exon:ENSE00001793805|7643051-7643256 exon:ENSE00001665062|7643738-7643867 exon:ENSE00001622078|7644128-7644310 exon:ENSE00001615042|7646246-7646460 exon:ENSE00001594779	TGTCAACTTTGACAAAAGCCCCTCTTCCTT
hsa-circRNA2403-4_CBC1	0.150198	0.0205119	2.50972	up	20.9262	24.2423	32.29	31.3932	6.82569	3.86446	4.69893	4.79316	10.158	15.2561	4.19051	5.11532	4.63918	4.82548	2.94679	2.09682	2.53794	2.2874	3.46422	3.87555	Detected	Detected	Detected	Detected	Not Detected	Not Detected	Not Detected	Not Detected	Not Detected	Detected	0	chr14	88857724	88859832	+	deepbase	hsa-circRNA2403-4		hsa-circRNA2403-4	2108	171	ENSG00000042317	ENST00000393545	88857725-88857799 exon:ENSE00003504530|88859737-88859832 exon:ENSE00003669319	TCCTTTCAGCCAAAGTCAGAGCAACCTCTG
hsa_circ_0065240_CBC1	0.101376	0.00045091	3.03213	up	2479.32	1610.4	2213.24	2100.03	539.909	629.319	754.977	785.371	510.596	687.067	11.1997	11.2557	11.041	11.1838	9.00588	9.18307	9.39769	9.42295	9.1316	9.33279	Detected	Detected	Detected	Detected	Detected	Detected	Detected	Detected	Detected	Detected	0	chr3	47627377	47823405	-	circbase|deepbase	hsa_circ_0065240	hsa_circ_0065240	hsa-circRNA13518-37	196028	5757	ENSG00000173473	ENST00000254480	---	CATTTCTGGATTCTACTGGGCGGGGCCGGG
hsa-circRNA3005-5_CBC1	0.101376	0.000847365	2.54748	up	21.408	16.4779	29.4988	22.6382	3.64777	5.72924	8.42967	6.51026	7.83031	12.512	4.22294	4.55094	4.49756	4.32466	2.1804	2.58736	3.30673	2.71015	3.09645	3.58314	Detected	Detected	Detected	Detected	Not Detected	Not Detected	Not Detected	Not Detected	Not Detected	Detected	0	chr16	55729189	55734218	+	deepbase	hsa-circRNA3005-5		hsa-circRNA3005-5	5029	736	ENSG00000103546	ENST00000568943	55729190-55729314 exon:ENSE00000684495|55730137-55730249 exon:ENSE00000684496|55731809-55731937 exon:ENSE00000684498|55732381-55732480 exon:ENSE00000684499|55733466-55733566 exon:ENSE00000684500|55734051-55734218 exon:ENSE00000684501	GGCTCTCTTTGGGAGGGATGCCCTGCTGAC
hsa_circ_0058327_CBC1	0.109547	0.00683724	2.21703	up	351.515	264.068	397.986	298.567	116.082	86.0174	113.128	177.685	131.631	151.149	8.36367	8.68972	8.4571	8.27311	6.81795	6.27542	6.79867	7.38365	7.18048	7.18162	Detected	Detected	Detected	Detected	Detected	Detected	Detected	Detected	Detected	Detected	0	chr2	220036618	220039628	-	circbase|deepbase	hsa_circ_0058327	hsa_circ_0058327	hsa-circRNA12889-11	3010	1541	ENSG00000115649	ENST00000360507	220036619-220037850 exon:ENSE00001433017|220038072-220038189 exon:ENSE00000785980|220038868-220038929 exon:ENSE00000785979|220039500-220039628 exon:ENSE00001075441	ACAGTTTCAGTTGCAATGGTGGCCAGTAAG
hsa-circRNA9076_CBC1	0.10162	0.00355426	2.18309	up	27.374	9.84742	41.5644	31.1833	8.35896	5.08492	14.3603	13.1463	11.3694	12.9535	4.59583	3.79949	5.03733	4.81452	3.21636	2.42493	4.01518	3.72781	3.63157	3.62984	Detected	Not Detected	Detected	Detected	Not Detected	Not Detected	Detected	Not Detected	Not Detected	Detected	0	chr10	21810317	21812800	-	deepbase	hsa-circRNA9076		hsa-circRNA9076	2483	281	ENSG00000180592	ENST00000449193	21810318-21810409 exon:ENSE00001540292|21812612-21812800 exon:ENSE00001540294	TGCACATCAGGCAAAGTTCCCAGTAGCTGC
hsa_circ_0092063_CBC1	0.109691	0.00686959	2.16663	up	1080.15	1168.26	928.997	692.03	372.262	460.393	420.656	582.063	307.373	376.84	9.98716	10.8118	9.73177	9.54069	8.47018	8.71613	8.57954	9.00736	8.40425	8.47576	Detected	Detected	Detected	Detected	Detected	Detected	Detected	Detected	Detected	Detected	0	chrX	153670866	153671814	+	circbase|deepbase	hsa_circ_0092063	hsa_circ_0092063	hsa-circRNA8195-6	948	948	ENSG00000203879	ENST00000447750	153670867-153671814 exon:ENSE00001944749	CGGTTGAAACCTGAAGTGTTCTGTTCCTGC
hsa_circ_0034127_CBC1	0.101608	0.00287602	3.31412	up	28.5392	19.9242	35.8197	34.008	2.84867	17.7538	55.0853	14.0637	9.86706	13.0234	4.65994	4.82866	4.80107	4.9527	1.41973	4.11418	5.82588	3.8261	3.42781	3.63731	Detected	Detected	Detected	Detected	Not Detected	Detected	Detected	Detected	Not Detected	Detected	0	chr15	25312558	25353185	+	circbase|deepbase	hsa_circ_0034127	hsa_circ_0034127	hsa-circRNA2483-50	40627	40627	ENSG00000224078	ENST00000551077	---	AGGAATTCTCCCATGCAGTTGTCATGAGAG
hsa_circ_0064109_CBC1	0.101376	0.00120642	2.03222	up	2249.62	1944.16	2077.41	1244.09	887.346	838.364	1436.55	1332.73	730.261	1094.94	11.0592	11.5161	10.9461	10.4166	9.70466	9.61112	10.2885	10.1528	9.63945	10.0031	Detected	Detected	Detected	Detected	Detected	Detected	Detected	Detected	Detected	Detected	0	chr3	9404716	9413220	+	circbase|deepbase	hsa_circ_0064109	hsa_circ_0064109	hsa-circRNA5414-7	8504	1160	ENSG00000134077	ENST00000452837	---	AACTTTGATGTGGAGCTGACTTCCGTTTCC
hsa-circRNA7401-1_CBC1	0.101376	0.00118552	2.44248	up	948.631	744.775	738.894	788.734	269.178	259.85	360.055	383.734	286.995	359.608	9.79753	10.1812	9.38742	9.73529	8.00973	7.87075	8.36866	8.43338	8.30739	8.40713	Detected	Detected	Detected	Detected	Detected	Detected	Detected	Detected	Detected	Detected	0	chr8	27509024	27517056	+	deepbase	hsa-circRNA7401-1		hsa-circRNA7401-1	8032	1263	ENSG00000168077	ENST00000337221	27509025-27509144 exon:ENSE00001120138|27514299-27514397 exon:ENSE00001120139|27516013-27517056 exon:ENSE00001120140	TCACCATCCTACGAGGCCGGCCAGGGCCCC
hsa-circRNA15292-25_CBC1	0.109932	0.00693875	3.05049	up	21.0873	20.6144	30.232	10.4615	4.94157	2.52373	3.77614	7.45294	5.31598	3.27232	4.20099	4.87763	4.53738	3.15244	2.52787	1.29604	2.28603	2.90482	2.54237	1.73816	Detected	Detected	Detected	Not Detected	Not Detected	Not Detected	Not Detected	Not Detected	Not Detected	Not Detected	0	chr7	121753651	121773795	-	deepbase	hsa-circRNA15292-25		hsa-circRNA15292-25	20144	1181	ENSG00000008311	ENST00000417368	121753652-121753774 exon:ENSE00000443753|121755128-121755276 exon:ENSE00000719528|121756687-121756814 exon:ENSE00000443751|121756933-121757011 exon:ENSE00000719551|121758361-121758507 exon:ENSE00000443749|121758617-121758684 exon:ENSE00000719559|121766429-121766513 exon:ENSE00000443747|121769415-121769591 exon:ENSE00000443746|121773571-121773795 exon:ENSE00001408512	TATTATTCATGACAGTCACCAGGTGTCAAG
hsa_circ_0063388_CBC1	0.200961	0.0421304	2.01063	up	821.273	406.667	646.746	253.659	159.515	384.279	196.415	372.583	179.634	122.205	9.58836	9.31243	9.18061	8.02349	7.27356	8.45013	7.5541	8.39284	7.62615	6.87805	Detected	Detected	Detected	Detected	Detected	Detected	Detected	Detected	Detected	Detected	0	chr22	39770320	39827887	+	circbase|deepbase	hsa_circ_0063388	hsa_circ_0063388	hsa-circRNA5336-1	57567	50571	ENSG00000100321	ENST00000318801	---	ACATTGTGATATTAACTGTTCTCCATAGTG
hsa_circ_0070180_CBC1	0.101376	0.00200651	2.10024	up	527.423	578.309	723.423	553.906	228.482	284.163	304.752	298.786	279.119	265.047	8.9453	9.82056	9.35421	9.20376	7.77843	8.00382	8.14709	8.09334	8.26664	7.97591	Detected	Detected	Detected	Detected	Detected	Detected	Detected	Detected	Detected	Detected	0	chr4	79391131	79437167	+	circbase|deepbase	hsa_circ_0070180	hsa_circ_0070180	hsa-circRNA6034-59	46036	3132	ENSG00000138759	ENST00000264895	79391132-79391245 exon:ENSE00001331031|79393334-79393484 exon:ENSE00001331029|79394592-79394751 exon:ENSE00001331028|79396592-79396760 exon:ENSE00001140282|79398969-79399215 exon:ENSE00001268187|79400528-79400872 exon:ENSE00001340953|79402958-79403118 exon:ENSE00001331026|79403542-79403689 exon:ENSE00001331025|79410029-79410234 exon:ENSE00001331024|79417959-79418115 exon:ENSE00001268079|79420875-…	ACCGCTGACTTCCAGATTATGACAGCAGCA
hsa_circ_0024924_CBC1	0.101376	0.00167807	2.59639	up	48.3064	45.8386	50.0711	51.6516	18.6313	7.61213	22.5797	19.4149	14.148	26.1706	5.44392	6.06779	5.32725	5.5857	4.29248	2.95499	4.61952	4.28959	3.95652	4.66808	Detected	Detected	Detected	Detected	Detected	Not Detected	Detected	Detected	Detected	Detected	0	chr11	134118172	134123260	-	circbase|deepbase	hsa_circ_0024924	hsa_circ_0024924	hsa-circRNA9790-1	5088	1321	ENSG00000151500	ENST00000392595	---	ATCAAAGTTGAAGAAGCGGGGGTCGCGCTG
hsa_circ_0091635_CBC1	0.130146	0.0133417	2.12238	up	179.36	52.159	157.963	109.627	21.5507	44.9127	58.3884	54.4383	54.795	87.9635	7.38193	6.26133	7.06587	6.74309	4.4839	5.37749	5.90591	5.7472	5.91297	6.40816	Detected	Detected	Detected	Detected	Detected	Detected	Detected	Detected	Detected	Detected	0	chrX	135747711	135757255	-	circbase|deepbase	hsa_circ_0091635	hsa_circ_0091635	hsa-circRNA16255	9544	2862	ENSG00000129675	ENST00000370620	---	AACAGTGCTTTATAAGTACAGCTGCTCTGG
hsa_circ_0020960_CBC1	0.101376	0.00229872	3.26377	up	67.9348	27.8123	84.7248	74.01	18.5521	7.94133	12.1432	15.7299	10.3545	16.9132	5.95737	5.32167	6.13043	6.13692	4.28601	3.02148	3.79593	3.98366	3.4917	4.02677	Detected	Detected	Detected	Detected	Detected	Not Detected	Not Detected	Detected	Not Detected	Detected	0	chr11	5269501	5270820	-	circbase|deepbase	hsa_circ_0020960	hsa_circ_0020960	hsa-circRNA9380-7	1319	439	ENSG00000213934	ENST00000330597	---	CTGCTGAGAGATCACGCTCCTGGTTGTCTA
hsa_circ_0132612_CBC1	0.101608	0.00295709	2.23704	up	23.6987	16.7863	23.1383	27.152	4.49452	18.6004	15.2688	11.564	8.69159	6.4335	4.38064	4.57748	4.11776	4.59728	2.421	4.17498	4.09532	3.54342	3.24346	2.57765	Detected	Detected	Detected	Detected	Not Detected	Detected	Detected	Not Detected	Not Detected	Not Detected	0	chr6	89559473	89601634	-	Rybak-Wolf2015	hsa_circ_0132612	hsa_circ_0132612		42161	420	ENSG00000111880	ENST00000369485	89559474-89559545 exon:ENSE00000760355|89563348-89563483 exon:ENSE00000760356|89600214-89600315 exon:ENSE00000918693|89601525-89601634 exon:ENSE00000918694	ATAATTAAATTCAATGGCGCTATTTTCTTG
hsa_circ_0118102_CBC1	0.101376	0.00221119	2.25075	up	116.692	90.3915	182.368	149.644	33.0802	55.5094	52.7146	53.1636	46.5428	71.8933	6.75664	7.0868	7.2835	7.21453	5.07459	5.67104	5.76632	5.71287	5.67568	6.12159	Detected	Detected	Detected	Detected	Detected	Detected	Detected	Detected	Detected	Detected	0	chr2	17288165	17289163	-	Rybak-Wolf2015	hsa_circ_0118102	hsa_circ_0118102		998	999	---	---	---	ATGGATTTGCACAAGCCCCCATTTCCCATC
hsa_circ_0017477_CBC1	0.101376	0.00125679	2.06489	up	94.6659	46.7291	114.926	83.6592	34.0237	29.3748	42.7155	51.9353	25.0261	41.5644	6.44984	6.09631	6.58391	6.32859	5.11569	4.79129	5.48261	5.67971	4.78999	5.33422	Detected	Detected	Detected	Detected	Detected	Detected	Detected	Detected	Detected	Detected	0	chr10	3143556	3178997	+	circbase|deepbase	hsa_circ_0017477	hsa_circ_0017477	hsa-circRNA832-1	35441	2317	ENSG00000067057	ENST00000607886	---	CTATGACTCCAACAGGGCGGGACGATCATT
hsa_circ_0010174_CBC1	0.116225	0.00896687	2.03649	up	176.055	93.316	138.595	84.5805	35.8812	40.0465	67.5863	108.715	51.0939	55.8256	7.35449	7.13494	6.87309	6.34571	5.19098	5.21615	6.10848	6.70367	5.81124	5.76427	Detected	Detected	Detected	Detected	Detected	Detected	Detected	Detected	Detected	Detected	0	chr1	17312452	17313451	-	circbase|deepbase	hsa_circ_0010174	hsa_circ_0010174	hsa-circRNA8326-9	999	723	ENSG00000159363	ENST00000326735	17312453-17312853 exon:ENSE00003563233|17312958-17313127 exon:ENSE00001045132|17313300-17313451 exon:ENSE00001269261	TGATATTTTCCTGGCGTTCGTGCCTCTGAA
hsa_circ_0035023_CBC1	0.131859	0.0138815	2.14587	up	70.7242	88.0335	124.94	140.287	34.3775	33.5742	27.2092	45.1684	36.9238	41.2418	6.01547	7.04591	6.71405	7.11776	5.1313	4.9742	4.87259	5.4827	5.34756	5.3222	Detected	Detected	Detected	Detected	Detected	Detected	Detected	Detected	Detected	Detected	0	chr15	43985083	43991420	+	circbase|deepbase	hsa_circ_0035023	hsa_circ_0035023	hsa-circRNA2558-1	6337	1779	ENSG00000223572	ENST00000434505	43985084-43985301 exon:ENSE00001793115|43986075-43986397 exon:ENSE00001641680|43987002-43987200 exon:ENSE00001687656|43987404-43987499 exon:ENSE00003599626|43987886-43988107 exon:ENSE00001765312|43988237-43988322 exon:ENSE00003598934|43988438-43988561 exon:ENSE00001693317|43990212-43990346 exon:ENSE00001702905|43990839-43990964 exon:ENSE00001634760|43991171-43991420 exon:ENSE00001736881	CCTTGCTATGCTGCACTTCACCTCACTTTA
hsa_circ_0056583_CBC1	0.101376	0.00225615	2.1912	up	1738.01	1153.57	1749.7	1562.32	567.994	637.004	662.472	681.886	660.834	755.031	10.6743	10.7951	10.696	10.7532	9.08091	9.2013	9.2184	9.22755	9.49922	9.46938	Detected	Detected	Detected	Detected	Detected	Detected	Detected	Detected	Detected	Detected	0	chr2	136432901	136482839	+	circbase|deepbase	hsa_circ_0056583	hsa_circ_0056583	hsa-circRNA4643-42	49938	2230	ENSG00000048991	ENST00000409478	---	ATGTTTACAAATATAGTTATCAAGTTATAC
hsa_circ_0135500_CBC1	0.101376	0.000719166	2.58294	up	34.0179	17.814	48.8342	26.086	5.81188	8.7866	13.7027	13.1053	6.8969	16.5148	4.92111	4.66633	5.28956	4.53769	2.73426	3.1585	3.95455	3.72355	2.91575	3.99211	Detected	Detected	Detected	Detected	Not Detected	Not Detected	Not Detected	Not Detected	Not Detected	Detected	0	chr8	113504717	113529454	-	Rybak-Wolf2015	hsa_circ_0135500	hsa_circ_0135500		24737	714	ENSG00000164796	ENST00000343508	113504718-113504912 exon:ENSE00001304025|113516019-113516206 exon:ENSE00001324568|113518920-113519058 exon:ENSE00001295519|113529263-113529454 exon:ENSE00001315308	TGCCAAGTTGTCATGGTTCTGTTGCCACTG
hsa_circ_0039829_CBC1	0.101376	0.0017899	2.45113	up	999.051	1199.15	909.224	923.784	394.272	333.083	461.819	497.23	339.058	384.885	9.86972	10.8487	9.69986	9.97037	8.55565	8.23588	8.7112	8.78991	8.54674	8.50448	Detected	Detected	Detected	Detected	Detected	Detected	Detected	Detected	Detected	Detected	0	chr16	67471916	67472592	-	circbase|deepbase	hsa_circ_0039829	hsa_circ_0039829	hsa-circRNA11139-9	676	676	ENSG00000159720	ENST00000568620	67471917-67472592 exon:ENSE00002610246	CTAAGGCCAACTGTCGTAAAGCTGAACAAG
hsa_circ_0104980_CBC1	0.101376	0.00179538	3.19796	up	106.517	108.052	198.611	129.094	24.8441	27.3406	31.9413	55.2667	28.0489	32.7541	6.62365	7.35869	7.41271	6.99038	4.67788	4.69582	5.08606	5.7673	4.95427	4.99045	Detected	Detected	Detected	Detected	Detected	Detected	Detected	Detected	Detected	Detected	0	chr16	10851949	10865655	-	Rybak-Wolf2015	hsa_circ_0104980	hsa_circ_0104980		13706	13706	ENSG00000166676	ENST00000572980	---	GAGTATCAGAGCCAGGCTCTGGTGGTTGCT
hsa_circ_0009402_CBC1	0.101376	0.000670053	2.83048	up	2335.24	2199.35	2820.66	2235.8	645.789	667.404	1013.83	1032.13	644.454	1090.1	11.1104	11.6842	11.4162	11.2768	9.26324	9.26722	9.80638	9.79856	9.46255	9.99725	Detected	Detected	Detected	Detected	Detected	Detected	Detected	Detected	Detected	Detected	0	chr1	3417196	3417872	-	circbase|deepbase	hsa_circ_0009402	hsa_circ_0009402	hsa-circRNA8262-11	676	393	ENSG00000162591	ENST00000294599	3417197-3417328 exon:ENSE00001123378|3417530-3417658 exon:ENSE00001123340|3417741-3417872 exon:ENSE00001123347	CGCGGTGCGAGCAGCATTGTCCCGAGGGCC
hsa_circ_0095015_CBC1	0.101837	0.00388809	3.12576	up	235.118	199.357	366.905	264.327	35.4305	66.0741	56.6864	68.5164	74.7162	100.182	7.77719	8.27356	8.33003	8.08662	5.17461	5.90703	5.86464	6.06715	6.36318	6.59905	Detected	Detected	Detected	Detected	Detected	Detected	Detected	Detected	Detected	Detected	0	chr11	113103076	113103439	+	Rybak-Wolf2015	hsa_circ_0095015	hsa_circ_0095015		363	363	ENSG00000149294	ENST00000531915	113103077-113103439 intron:-	TTCTTCCTTCTAAAGGTGAGTCAGGATGGG
hsa_circ_0127115_CBC1	0.102035	0.00413555	2.49587	up	31.5172	18.3713	36.7499	17.4265	5.70527	3.57407	8.95921	10.8157	11.4466	10.1159	4.80616	4.71037	4.84394	3.92432	2.70901	2.00915	3.38496	3.44851	3.64138	3.26396	Detected	Detected	Detected	Detected	Not Detected	Not Detected	Not Detected	Not Detected	Not Detected	Not Detected	0	chr4	84182870	84187772	-	Rybak-Wolf2015	hsa_circ_0127115	hsa_circ_0127115		4902	4902	ENSG00000173085	ENST00000503391	---	AATGGAGATTTCATGAATCAAAAAGGTATT
hsa-circRNA6213-27_CBC1	0.101376	0.000342028	2.12988	up	97.1331	49.8627	126.479	79.3799	22.9227	42.1858	66.5213	46.9054	35.6239	49.9214	6.49125	6.19197	6.73235	6.24613	4.56921	5.28887	6.08489	5.53676	5.29651	5.60136	Detected	Detected	Detected	Detected	Detected	Detected	Detected	Detected	Detected	Detected	0	chr5	10414544	10430140	+	deepbase	hsa-circRNA6213-27		hsa-circRNA6213-27	15596	746	ENSG00000145495	ENST00000449913	10414545-10414614 exon:ENSE00003538091|10415600-10415781 exon:ENSE00003582403|10417382-10417516 exon:ENSE00003581666|10423847-10423936 exon:ENSE00003693606|10426502-10426634 exon:ENSE00003554924|10430005-10430140 exon:ENSE00003657608	TATTAAAAATGACAAATATTTCTGTTGATT
hsa_circ_0028879_CBC1	0.115466	0.00869199	2.54843	up	38.9263	38.0218	33.2147	19.0365	7.75594	7.67239	7.22112	14.0757	7.75114	8.56659	5.11995	5.79211	4.68538	4.05936	3.11541	2.96869	3.10177	3.82736	3.08223	3.01682	Detected	Detected	Detected	Detected	Not Detected	Not Detected	Not Detected	Detected	Not Detected	Not Detected	0	chr12	120881763	120884215	-	circbase|deepbase	hsa_circ_0028879	hsa_circ_0028879	hsa-circRNA10155	2452	1182	ENSG00000170855	ENST00000546954	120881764-120882758 exon:ENSE00002373736|120884029-120884215 exon:ENSE00001128640	TAGTTTCTATCATTAATCAGAGTGCGCCGT
hsa_circ_0104184_CBC1	0.101376	0.000146724	2.45804	up	48.4999	19.1987	40.7304	33.6763	7.29949	16.586	24.4416	13.1879	10.0892	18.5223	5.45014	4.77557	5.0031	4.93711	3.03608	4.02168	4.72917	3.73249	3.4559	4.16139	Detected	Detected	Detected	Detected	Not Detected	Detected	Detected	Detected	Not Detected	Detected	0	chr15	64025122	64047524	-	Rybak-Wolf2015	hsa_circ_0104184	hsa_circ_0104184		22402	1335	ENSG00000103657	ENST00000443617	64025123-64025344 exon:ENSE00001300592|64026923-64027048 exon:ENSE00001290065|64039117-64039282 exon:ENSE00003637442|64039923-64040057 exon:ENSE00003517806|64041566-64041737 exon:ENSE00001034004|64041846-64041990 exon:ENSE00001320860|64045157-64045284 exon:ENSE00001034003|64046704-64046847 exon:ENSE00003594839|64047428-64047524 exon:ENSE00003467276	TTAGGATTTTATACAGTAGTTGTTTGTGTG
hsa-circRNA946-10_CBC1	0.10162	0.00319854	2.90117	up	8.57255	18.0337	20.2561	15.5833	2.75593	3.37748	7.29242	10.0175	3.06733	5.01735	2.81249	4.6835	3.91269	3.75437	1.29958	1.95142	3.11457	3.33056	1.81816	2.19474	Not Detected	Detected	Detected	Detected	Not Detected	Not Detected	Not Detected	Not Detected	Not Detected	Not Detected	0	chr10	69925458	69966660	+	deepbase	hsa-circRNA946-10		hsa-circRNA946-10	41202	2310	ENSG00000138347	ENST00000354393	69925459-69925575 exon:ENSE00001384933|69926051-69926423 exon:ENSE00000993824|69933823-69934413 exon:ENSE00000933624|69935080-69935218 exon:ENSE00000933625|69948662-69948883 exon:ENSE00000933626|69954120-69954269 exon:ENSE00000933627|69955207-69955289 exon:ENSE00000933628|69957109-69957235 exon:ENSE00000933629|69959125-69959332 exon:ENSE00000933630|69961586-69961751 exon:ENSE00000933631|69966527-…	GGCTGGATATATACGAGGAGATTTGCACCT
hsa_circ_0064757_CBC1	0.104207	0.00501657	2.31247	up	3105.59	2932.75	3251.78	2930.58	852.128	1304.47	1189.89	1218	1472.82	1378.82	11.536	12.07	11.6363	11.6872	9.64785	10.268	10.0255	10.0272	10.6309	10.334	Detected	Detected	Detected	Detected	Detected	Detected	Detected	Detected	Detected	Detected	0	chr3	33576724	33644617	-	circbase|deepbase	hsa_circ_0064757	hsa_circ_0064757	hsa-circRNA13479-73	67893	2100	ENSG00000163539	ENST00000468888	33576725-33576953 exon:ENSE00001654741|33580281-33580434 exon:ENSE00003564019|33584925-33585031 exon:ENSE00003523070|33586190-33586333 exon:ENSE00001676639|33592744-33592887 exon:ENSE00001696563|33600799-33600877 exon:ENSE00001625094|33602300-33602463 exon:ENSE00001622909|33612219-33612282 exon:ENSE00001619214|33614602-33614846 exon:ENSE00003593723|33615965-33615988 exon:ENSE00001800540|33617661-…	ACCAGTTTCCTGACGTATCAGCAGGCAGCA
hsa_circ_0134622_CBC1	0.119241	0.00989865	5.67739	up	35.2052	45.5632	61.4422	57.6292	2.80509	2.50073	2.76402	9.03602	5.62008	7.60066	4.97264	6.05922	5.63703	5.75008	1.37288	1.26489	1.38217	3.18694	2.61807	2.83222	Detected	Detected	Detected	Detected	Not Detected	Not Detected	Not Detected	Not Detected	Not Detected	Not Detected	0	chr7	73709909	73731997	+	Rybak-Wolf2015	hsa_circ_0134622	hsa_circ_0134622		22088	22088	ENSG00000106665	ENST00000361545	---	CTAGCTCCAAGGAAGCTTCTTTGGAGCCAG
hsa_circ_0059816_CBC1	0.101376	0.00193688	2.54446	up	326.2	245.47	325.596	213.438	88.7212	62.0234	120.113	143.574	82.1275	137.087	8.25379	8.58609	8.15183	7.75816	6.43754	5.82186	6.87878	7.09194	6.49955	7.04098	Detected	Detected	Detected	Detected	Detected	Detected	Detected	Detected	Detected	Detected	0	chr20	31596346	31596489	+	circbase|deepbase	hsa_circ_0059816	hsa_circ_0059816	hsa-circRNA4977-24	143	143	ENSG00000078898	ENST00000170150	31596347-31596489 exon:ENSE00000661246	CAGCATTGAGCTACGCCCACAGATCCTGTG
hsa_circ_0091741_CBC1	0.101376	0.00094202	2.56562	up	39.9117	28.0861	39.4219	26.5664	8.20743	8.3244	12.9865	17.7497	7.31891	13.2969	5.15753	5.33728	4.95154	4.56524	3.19032	3.08416	3.8869	4.15647	3.00352	3.66746	Detected	Detected	Detected	Detected	Not Detected	Not Detected	Not Detected	Detected	Not Detected	Detected	0	chrX	152770078	152775004	+	circbase|deepbase	hsa_circ_0091741	hsa_circ_0091741	hsa-circRNA8179-7	4926	2219	ENSG00000182492	ENST00000472615	152770079-152770327 exon:ENSE00003641147|152770696-152770747 exon:ENSE00001895264|152771387-152771534 exon:ENSE00001930163|152771987-152772097 exon:ENSE00003488719|152772288-152772381 exon:ENSE00003522945|152772505-152772643 exon:ENSE00003609570|152773706-152775004 exon:ENSE00003479220	ACACCGTGCAACGTGGTCCATCCGCCATGT
hsa_circ_0112805_CBC1	0.103568	0.00469379	2.03526	up	32.7047	8.67648	35.5864	29.4075	5.43146	12.0677	13.2369	9.61486	11.2696	13.0938	4.86229	3.62192	4.79069	4.71949	2.64787	3.59436	3.90981	3.27355	3.61771	3.64467	Detected	Not Detected	Detected	Detected	Not Detected	Not Detected	Not Detected	Not Detected	Not Detected	Detected	0	chr1	244218733	244219186	+	Rybak-Wolf2015	hsa_circ_0112805	hsa_circ_0112805		453	453	ENSG00000179456	ENST00000358704	---	ATTTTTAAACAAGCATTGTGGTACGGTCTA
hsa-circRNA10753-30_CBC1	0.103866	0.00476	2.05304	up	43.378	25.9773	67.9381	50.5314	16.5835	9.69298	35.2877	25.96	27.8106	28.7824	5.28271	5.22141	5.79203	5.55371	4.13633	3.29233	5.22032	4.70553	4.94119	4.80599	Detected	Detected	Detected	Detected	Detected	Not Detected	Detected	Detected	Detected	Detected	0	chr15	59465944	59466439	-	deepbase	hsa-circRNA10753-30		hsa-circRNA10753-30	495	285	ENSG00000157483	ENST00000288235	59465945-59466114 exon:ENSE00001681842|59466325-59466439 exon:ENSE00001099455	GACAGGAGGTTCAAGCTATTTCTTTTAGAA
hsa_circ_0068308_CBC1	0.101376	0.000138967	2.29102	up	15.3171	13.9192	21.2302	14.5428	3.99755	4.53209	10.3862	6.20823	7.47739	8.57253	3.71735	4.30232	3.98551	3.65045	2.28799	2.27953	3.58529	2.64085	3.03488	3.01773	Detected	Not Detected	Detected	Detected	Not Detected	Not Detected	Not Detected	Not Detected	Not Detected	Not Detected	0	chr3	183960116	183966759	-	circbase|deepbase	hsa_circ_0068308	hsa_circ_0068308	hsa-circRNA13852-4	6643	1533	ENSG00000214160	ENST00000397676	---	ATTCACTCAAGCAGTGGTGGGCCCACACAA
hsa_circ_0010091_CBC1	0.116232	0.0089717	2.126	up	1034.47	851.227	1400	1413.23	391.532	357.712	490.76	574.761	639.087	665.393	9.92114	10.3721	10.3627	10.6044	8.54526	8.34257	8.797	8.99089	9.45196	9.28596	Detected	Detected	Detected	Detected	Detected	Detected	Detected	Detected	Detected	Detected	0	chr1	16085254	16113084	+	circbase|deepbase	hsa_circ_0010091	hsa_circ_0010091	hsa-circRNA83-5	27830	3349	ENSG00000162458	ENST00000400773	16085255-16085343 exon:ENSE00001413039|16090991-16091180 exon:ENSE00001433295|16091459-16091728 exon:ENSE00002143332|16096904-16097073 exon:ENSE00001603049|16101113-16101291 exon:ENSE00001712332|16103665-16103782 exon:ENSE00003605244|16111043-16113084 exon:ENSE00001544633	AAGTGTTAGAAGCTCGGACGGGCGGAGGGG
hsa-circRNA809-14_CBC1	0.102523	0.00428396	2.25657	up	225.961	235.167	257.048	285.037	79.0379	113.37	91.0866	103.712	114.879	81.9378	7.71875	8.52446	7.80026	8.20071	6.28087	6.67293	6.51034	6.63895	6.98469	6.30641	Detected	Detected	Detected	Detected	Detected	Detected	Detected	Detected	Detected	Detected	0	chr1	237758797	237921076	+	deepbase	hsa-circRNA809-14		hsa-circRNA809-14	162279	6889	ENSG00000198626	ENST00000366574	237758798-237758957 exon:ENSE00001165606|237765325-237765411 exon:ENSE00000908149|237774062-237774288 exon:ENSE00000908150|237777339-237778143 exon:ENSE00001165599|237780586-237780786 exon:ENSE00000908152|237787065-237787170 exon:ENSE00001165786|237788961-237789104 exon:ENSE00001165593|237791107-237791380 exon:ENSE00001165779|237794727-237794841 exon:ENSE00002233717|237796878-237797010 exon:ENSE0…	TCCACAGTACAGCAGCATCAAACGCAGCAA
hsa_circ_0053126_CBC1	0.101376	0.00238781	2.45017	up	2053.24	1458.64	2375.34	1773.97	586.886	568.183	735.196	990.727	606.195	912.967	10.9179	11.1225	11.1464	10.9391	9.12829	9.02895	9.35986	9.74328	9.3753	9.74561	Detected	Detected	Detected	Detected	Detected	Detected	Detected	Detected	Detected	Detected	0	chr2	27275780	27291612	+	circbase|deepbase	hsa_circ_0053126	hsa_circ_0053126	hsa-circRNA4364-6	15832	2401	ENSG00000084693	ENST00000487078	27275781-27276041 exon:ENSE00003522738|27276270-27276441 exon:ENSE00003583626|27276764-27276927 exon:ENSE00003587248|27277498-27277675 exon:ENSE00003589100|27277943-27278121 exon:ENSE00003487811|27278550-27279006 exon:ENSE00003670223|27279491-27279660 exon:ENSE00000732135|27280171-27280306 exon:ENSE00000732217|27281268-27281470 exon:ENSE00000542694|27282058-27282272 exon:ENSE00001078266|27290362-…	AAGACTCGATTGCAGCTCTCAGGGCCAGAG
hsa_circ_0107673_CBC1	0.101376	0.00203433	2.49914	up	1367.87	810.617	1440.26	1073.41	426.97	293.11	466.892	658.962	345.4	500.346	10.3312	10.3018	10.4045	10.1928	8.67078	8.04935	8.7271	9.17913	8.57353	8.87743	Detected	Detected	Detected	Detected	Detected	Detected	Detected	Detected	Detected	Detected	0	chr17	74276113	74276235	-	Rybak-Wolf2015	hsa_circ_0107673	hsa_circ_0107673		122	122	ENSG00000129646	ENST00000262765	74276114-74276235 exon:ENSE00003603710	GGCTGCCATGCGGAGCTGGACCGCCTGGAG
hsa_circ_0061185_CBC1	0.10162	0.00318405	2.25272	up	907.29	488.177	726.674	905.053	234.392	280.137	292.464	375.302	306.078	318.681	9.73444	9.57214	9.36171	9.93863	7.81374	7.98178	8.09029	8.40343	8.39884	8.24107	Detected	Detected	Detected	Detected	Detected	Detected	Detected	Detected	Detected	Detected	0	chr20	62559687	62567384	+	circbase|deepbase	hsa_circ_0061185	hsa_circ_0061185	hsa-circRNA5113-3	7697	5071	ENSG00000101152	ENST00000360864	62559688-62559805 exon:ENSE00002190190|62560665-62560878 exon:ENSE00000663600|62562204-62562375 exon:ENSE00000663601|62562818-62567384 exon:ENSE00003514881	TCACTGCGGACCCCAAATAGCCTAACATGG
hsa_circ_0111733_CBC1	0.102035	0.00408797	2.07397	up	1349.2	1377.53	1691.1	888.485	615.606	1034.35	877.851	720.053	505.495	447.281	10.3107	11.0386	10.6458	9.91008	9.19602	9.91532	9.60614	9.304	9.1179	8.71619	Detected	Detected	Detected	Detected	Detected	Detected	Detected	Detected	Detected	Detected	0	chr1	203676989	203677232	+	Rybak-Wolf2015|deepbase	hsa_circ_0111733	hsa_circ_0111733	hsa-circRNA698-19	243	243	ENSG00000058668	ENST00000357681	203676990-203677232 exon:ENSE00001075119	ACCTCCAAGATTCTGAAAATGATGAAAGAC
hsa_circ_0014213_CBC1	0.101376	0.00145469	2.44497	up	17.5186	8.32215	31.2271	28.3036	5.33035	5.56563	8.39858	4.12313	7.60671	10.0838	3.91879	3.55813	4.58894	4.66012	2.62246	2.54879	3.30255	2.09281	3.05719	3.2582	Detected	Not Detected	Detected	Detected	Not Detected	Not Detected	Not Detected	Not Detected	Not Detected	Not Detected	0	chr1	153004802	153005376	+	circbase|deepbase	hsa_circ_0014213	hsa_circ_0014213	hsa-circRNA519-2	574	574	ENSG00000169469	ENST00000307098	153004803-153005376 exon:ENSE00001177153	TCACTTTCAATTCCAGACCAGTCACTGTTG
hsa_circ_0046024_CBC1	0.101376	0.000554935	2.26692	up	237.418	127.243	210.159	168.77	77.162	56.2159	114.627	129.767	66.0451	72.1567	7.79169	7.60151	7.49455	7.39797	6.24714	5.68844	6.81605	6.95055	6.18497	6.12701	Detected	Detected	Detected	Detected	Detected	Detected	Detected	Detected	Detected	Detected	0	chr17	78280051	78306431	+	circbase|deepbase	hsa_circ_0046024	hsa_circ_0046024	hsa-circRNA3557-76	26380	1933	ENSG00000173821	ENST00000508628	78280052-78280268 exon:ENSE00003596621|78280928-78281001 exon:ENSE00003639848|78282818-78282971 exon:ENSE00003623256|78286812-78286967 exon:ENSE00003620753|78290988-78291077 exon:ENSE00003481809|78292990-78293112 exon:ENSE00003485264|78298830-78298998 exon:ENSE00003562184|78301616-78301789 exon:ENSE00003579768|78302128-78302277 exon:ENSE00003532369|78305806-78306431 exon:ENSE00003677343	ACTTTACTAAATTTTGAGTTCCCTACTTCA
hsa-circRNA15693-15_CBC1	0.181787	0.0332701	2.31621	up	21.6147	18.0713	25.5648	16.7017	2.81992	3.90099	10.9534	23.1112	7.79963	12.0708	4.23811	4.68645	4.27508	3.85579	1.39189	2.10569	3.65752	4.53477	3.09092	3.53084	Detected	Detected	Detected	Detected	Not Detected	Not Detected	Not Detected	Detected	Not Detected	Detected	0	chr9	14848662	14857747	-	deepbase	hsa-circRNA15693-15		hsa-circRNA15693-15	9085	633	ENSG00000164946	ENST00000422223	14848663-14848771 exon:ENSE00001486667|14851282-14851608 exon:ENSE00001540572|14857551-14857747 exon:ENSE00001486674	TATCCTGGAATACAGAACTGAGAGCAAAAC
hsa_circ_0136242_CBC1	0.14755	0.0195599	2.20078	up	45.1047	18.1462	69.1587	35.5506	6.98331	26.0339	9.8392	13.1992	14.037	11.1264	5.34013	4.69244	5.81957	5.01909	2.97667	4.62972	3.51095	3.73388	3.94456	3.40729	Detected	Detected	Detected	Detected	Not Detected	Detected	Not Detected	Not Detected	Detected	Not Detected	0	chr8	2818662	2820161	-	Rybak-Wolf2015|deepbase	hsa_circ_0136242	hsa_circ_0136242	hsa-circRNA15399	1499	248	ENSG00000183117	ENST00000335551	2818663-2818736 exon:ENSE00001760704|2819988-2820161 exon:ENSE00001752958	TCCAGAGGCTATGAGCTGTGTTCTGCGGAG
hsa-circRNA4611-14_CBC1	0.103926	0.00482723	2.07079	up	114.31	60.1112	163.928	104.308	44.6642	36.7566	39.6806	61.2745	31.2989	47.095	6.72536	6.47425	7.12223	6.66878	5.48345	5.09945	5.38205	5.91334	5.10939	5.51614	Detected	Detected	Detected	Detected	Detected	Detected	Detected	Detected	Detected	Detected	0	chr2	120785165	120799686	+	deepbase	hsa-circRNA4611-14		hsa-circRNA4611-14	14521	14521	ENSG00000115109	ENST00000263713	---	TCAGCACAAGTAGCAGGATGGTGTCTTGCT
hsa_circ_0031013_CBC1	0.101376	0.0016247	2.12356	up	2731.42	2242.82	3392.61	2419.94	1080.26	1070.5	1443.51	1674.2	1025.16	1513.73	11.3465	11.7114	11.6955	11.3963	9.99287	9.96822	10.2954	10.4702	10.117	10.4645	Detected	Detected	Detected	Detected	Detected	Detected	Detected	Detected	Detected	Detected	0	chr13	114145307	114193822	+	circbase|deepbase	hsa_circ_0031013	hsa_circ_0031013	hsa-circRNA2197-13	48515	2051	ENSG00000150403	ENST00000434316	---	TCTTCGCCTCCATAGTTAAAGGGGGCAGTG
hsa_circ_0023967_CBC1	0.135286	0.0151518	2.48506	up	56.0023	65.8813	55.8101	46.9511	25.5127	5.61211	30.3025	36.2525	22.6439	24.5	5.66899	6.6122	5.49221	5.44526	4.71487	2.56063	5.01545	5.17638	4.64485	4.57098	Detected	Detected	Detected	Detected	Detected	Not Detected	Detected	Detected	Detected	Detected	0	chr11	86511490	86522273	+	circbase|deepbase	hsa_circ_0023967	hsa_circ_0023967	hsa-circRNA1506-32	10783	3804	ENSG00000150687	ENST00000280258	---	CATCTTTGATCACAAGCGGCTTCCCCGAGG
hsa_circ_0075002_CBC1	0.202913	0.043051	2.01618	up	136.152	61.0078	107.347	131.369	25.5956	48.8787	26.6651	24.3882	74.1261	49.5171	6.98441	6.49542	6.48093	7.01831	4.7194	5.49324	4.84712	4.6145	6.3521	5.58882	Detected	Detected	Detected	Detected	Detected	Detected	Detected	Detected	Detected	Detected	0	chr5	170817054	170833731	+	circbase|deepbase	hsa_circ_0075002	hsa_circ_0075002	hsa-circRNA6535-20	16677	1044	ENSG00000181163	ENST00000517671	---	ATTTGAATGCATCAAGTTGTGAACTAAAGG
hsa-circRNA13504-6_CBC1	0.136589	0.0155254	2.17895	up	586.342	583.677	807.402	1002.07	252.411	353.975	218.576	235.821	350.696	269.034	9.09771	9.83285	9.51775	10.0915	7.91809	8.32911	7.69481	7.77403	8.59589	7.99934	Detected	Detected	Detected	Detected	Detected	Detected	Detected	Detected	Detected	Detected	0	chr3	45130545	45135149	-	deepbase	hsa-circRNA13504-6		hsa-circRNA13504-6	4604	835	ENSG00000163814	ENST00000296129	45130546-45130633 exon:ENSE00001078528|45132665-45133030 exon:ENSE00001078534|45134769-45135149 exon:ENSE00001078535	CTGTGTGAAAAAGAAGCTGCACAGACCACC
hsa_circ_0048470_CBC1	0.101376	0.00129319	2.34525	up	637.012	408.428	672.568	574.069	224.151	183.625	229.746	228.79	214.18	253.069	9.21924	9.31903	9.2396	9.2553	7.75027	7.3662	7.76223	7.73405	7.8834	7.91276	Detected	Detected	Detected	Detected	Detected	Detected	Detected	Detected	Detected	Detected	0	chr19	3474404	3478476	-	circbase|deepbase	hsa_circ_0048470	hsa_circ_0048470	hsa-circRNA11894-4	4072	650	ENSG00000095932	ENST00000215531	3474405-3474994 exon:ENSE00001533723|3478417-3478476 exon:ENSE00003611131	CGTAACAGCCCTTTGGGCTGAGGACGAGGA
hsa_circ_0051932_CBC1	0.111402	0.00739639	2.21526	up	182.617	175.822	224.761	257.945	40.4043	101.622	123.994	98.0734	80.037	180.444	7.4086	8.08183	7.59465	8.04967	5.34776	6.5155	6.92343	6.5648	6.4641	7.42863	Detected	Detected	Compromised	Detected	Detected	Detected	Detected	Detected	Detected	Detected	0	chr19	50170278	50177173	+	circbase|deepbase	hsa_circ_0051932	hsa_circ_0051932	hsa-circRNA4212-3	6895	811	ENSG00000126453	ENST00000441864	---	AAACGTTACAAAGTACCCTGCCCAAGAAGA
hsa_circ_0092531_CBC1	0.101376	0.000103881	2.10529	up	629.676	449.472	580.885	529.223	284.569	335.341	403.454	267.036	209.964	240.339	9.20186	9.45458	9.02165	9.13872	8.09101	8.24547	8.52242	7.94065	7.85537	7.83661	Detected	Detected	Detected	Detected	Detected	Detected	Detected	Detected	Detected	Detected	0	chr10	105361199	105361387	-	Rybak-Wolf2015	hsa_circ_0092531	hsa_circ_0092531		188	188	ENSG00000107957	ENST00000427662	---	TCTGGAAAAGACAAGGGGATGGGGGTGCCC
hsa-circRNA10336-9_CBC1	0.101376	0.000236732	2.28891	up	32.8628	21.3898	46.7075	29.9532	9.61025	18.4847	18.5654	13.2374	7.70798	14.1842	4.86952	4.93072	5.21956	4.74992	3.40611	4.16664	4.35613	3.73818	3.07581	3.76583	Detected	Detected	Detected	Detected	Not Detected	Detected	Detected	Detected	Not Detected	Detected	0	chr13	101294464	101322823	-	deepbase	hsa-circRNA10336-9		hsa-circRNA10336-9	28359	948	ENSG00000125247	ENST00000342624	101294465-101294565 exon:ENSE00003538482|101308635-101308722 exon:ENSE00001736054|101315218-101315434 exon:ENSE00001621412|101316475-101316590 exon:ENSE00003512464|101320833-101321048 exon:ENSE00003636176|101322614-101322823 exon:ENSE00001408776	GGGATCACTGTGCTGTTGTAATTTAGATTC
hsa_circ_0062839_CBC1	0.101376	0.00119387	2.08349	up	31.9268	26.5202	44.4224	33.8878	8.80671	13.6217	17.3321	19.4387	17.1825	12.3464	4.82598	5.25085	5.1414	4.94653	3.28746	3.7554	4.26327	4.29173	4.23565	3.56278	Detected	Detected	Detected	Detected	Not Detected	Detected	Detected	Detected	Detected	Detected	0	chr22	30972611	30975922	-	circbase|deepbase	hsa_circ_0062839	hsa_circ_0062839	hsa-circRNA13306-4	3311	1019	ENSG00000100029	ENST00000354694	30972612-30973116 exon:ENSE00003709188|30974824-30974985 exon:ENSE00000652434|30975124-30975290 exon:ENSE00000652440|30975738-30975922 exon:ENSE00000652444	TTTGTGCCAATTGCAGTGCTACGTGCAGCC
hsa_circ_0046281_CBC1	0.101376	0.00136178	2.06291	up	1228.55	836.112	1032.37	998.288	483.202	329.419	791.934	840.367	471.231	598.536	10.1742	10.3453	9.89346	10.0866	8.84811	8.22091	9.46325	9.51688	9.02072	9.13278	Detected	Detected	Detected	Detected	Detected	Detected	Detected	Detected	Detected	Detected	0	chr17	79876144	79880933	-	circbase|deepbase	hsa_circ_0046281	hsa_circ_0046281	hsa-circRNA11725-1	4789	4789	ENSG00000197063	ENST00000357736	---	ACCTTTTAAAGAGACGTGAAGCGGGAGCCG
hsa_circ_0060805_CBC1	0.101376	0.0014908	2.38979	up	34.2704	11.7152	34.1165	30.896	7.26202	7.59635	20.5569	22.1933	6.9322	10.6229	4.93336	4.05379	4.72661	4.79846	3.03063	2.95296	4.4925	4.47693	2.92188	3.33791	Detected	Not Detected	Detected	Detected	Not Detected	Not Detected	Detected	Detected	Not Detected	Not Detected	0	chr20	48249482	48257202	-	circbase|deepbase	hsa_circ_0060805	hsa_circ_0060805	hsa-circRNA13093-2	7720	3927	ENSG00000158470	ENST00000371711	---	ATATTCAAGAACCAAGTTGGTACCCAACCC
hsa_circ_0080912_CBC1	0.129031	0.0129614	2.14938	up	49.1106	31.1254	52.9352	31.2378	15.7248	6.37113	18.2757	26.4432	13.7471	24.5858	5.46843	5.49057	5.41336	4.81786	4.06478	2.71807	4.3346	4.73164	3.91459	4.57614	Detected	Detected	Detected	Detected	Detected	Not Detected	Detected	Detected	Detected	Detected	0	chr7	80545994	80548667	-	circbase|deepbase	hsa_circ_0080912	hsa_circ_0080912	hsa-circRNA15179-28	2673	665	ENSG00000075223	ENST00000265361	80545995-80546135 exon:ENSE00003628421|80548144-80548667 exon:ENSE00001429726	ATTTAACATTTGATGGGACTGCGAAAGGAG
hsa_circ_0131144_CBC1	0.11359	0.00802929	2.08484	up	215.449	169.168	251.455	191.202	72.2084	53.6201	86.9983	134.641	92.7759	110.145	7.65077	8.02679	7.76763	7.5922	6.15294	5.62306	6.44859	7.00146	6.67569	6.73315	Detected	Detected	Detected	Detected	Detected	Detected	Detected	Detected	Detected	Detected	0	chr6	155458310	155504634	+	Rybak-Wolf2015	hsa_circ_0131144	hsa_circ_0131144		46324	1870	ENSG00000146426	ENST00000461783	155458311-155458746 exon:ENSE00003495103|155465740-155465912 exon:ENSE00003654116|155469244-155469468 exon:ENSE00003594329|155485549-155485734 exon:ENSE00003467435|155486397-155486543 exon:ENSE00002314865|155497950-155498111 exon:ENSE00002284526|155500173-155500277 exon:ENSE00002296129|155500512-155500590 exon:ENSE00002293728|155503360-155503452 exon:ENSE00002258639|155504371-155504634 exon:ENSE0…	AGAATACAGCCAATGGAGCCGAGGTCCAAG
hsa_circ_0090268_CBC1	0.101376	0.000235464	2.33169	up	48.2084	24.0409	81.3405	56.2974	18.7562	15.8294	24.9245	19.2914	17.3958	18.7987	5.44045	5.1024	6.06924	5.71597	4.30071	3.95488	4.75505	4.27959	4.25609	4.18496	Detected	Detected	Detected	Detected	Detected	Detected	Detected	Detected	Detected	Detected	0	chrX	41031090	41045895	+	circbase|deepbase	hsa_circ_0090268	hsa_circ_0090268	hsa-circRNA7984-29	14805	657	ENSG00000124486	ENST00000378308	41031091-41031211 exon:ENSE00001712847|41043251-41043381 exon:ENSE00003673625|41043650-41043928 exon:ENSE00003551825|41045770-41045895 exon:ENSE00003599116	CAGATATCTGATGAGATAATGTCACTGCAT
hsa_circ_0027838_CBC1	0.101805	0.00372229	2.28704	up	79.6185	74.2958	129.993	108.18	29.9701	36.5822	29.406	27.5584	37.568	40.7219	6.19883	6.79027	6.77441	6.72319	4.93589	5.09302	4.97554	4.78852	5.37364	5.30377	Detected	Detected	Detected	Detected	Detected	Detected	Detected	Detected	Detected	Detected	0	chr12	99128568	100219167	-	circbase|deepbase	hsa_circ_0027838	hsa_circ_0027838	hsa-circRNA10075-2	1090599	4382	ENSG00000185046	ENST00000549558	---	ATTTGGGTATTCTAACATCTGGCGAGGCCC
hsa-circRNA9710-30_CBC1	0.156133	0.0226971	2.09302	up	109.751	22.1579	94.8032	36.9546	14.7968	39.7685	67.6977	46.6687	15.2677	33.4288	6.66554	4.98131	6.29498	5.07848	3.98366	5.20656	6.11077	5.52956	4.06676	5.01658	Detected	Detected	Detected	Detected	Not Detected	Detected	Detected	Detected	Detected	Detected	0	chr11	113682997	113684677	-	deepbase	hsa-circRNA9710-30		hsa-circRNA9710-30	1680	300	ENSG00000048028	ENST00000003302	113682998-113683226 exon:ENSE00001126239|113684607-113684677 exon:ENSE00001126249	CCTACTTCAATGCAGATTTAAAGACTTGTA
hsa_circ_0066314_CBC1	0.101395	0.00251187	2.42941	up	993.255	760.677	1292.78	902.569	294.016	306.831	372.148	406.297	352.743	505.151	9.86042	10.2099	10.2376	9.93495	8.13422	8.1138	8.4133	8.5113	8.60285	8.89099	Detected	Detected	Detected	Detected	Detected	Detected	Detected	Detected	Detected	Detected	0	chr3	58084437	58107230	+	circbase|deepbase	hsa_circ_0066314	hsa_circ_0066314	hsa-circRNA5608-71	22793	1979	ENSG00000136068	ENST00000490882	58084438-58084635 exon:ENSE00001316025|58087930-58088067 exon:ENSE00001295364|58089686-58089812 exon:ENSE00001180356|58090807-58090943 exon:ENSE00001296552|58092407-58092600 exon:ENSE00001313345|58094185-58094298 exon:ENSE00001180347|58094906-58095049 exon:ENSE00001180346|58095303-58095426 exon:ENSE00001180344|58095737-58095897 exon:ENSE00001180363|58097518-58097608 exon:ENSE00001212915|58097876-…	CCAGATCCCAGCAAGGAGCTGGTGTGGGTG
hsa_circ_0091049_CBC1	0.109255	0.00674534	2.00423	up	2241.9	996.57	1343.54	1213.11	379.835	798.575	850.251	1069.52	650.732	770.873	11.0533	10.5881	10.2947	10.3791	8.49903	9.53884	9.56223	9.84732	9.4762	9.5008	Detected	Detected	Detected	Detected	Detected	Detected	Detected	Detected	Detected	Detected	0	chrX	71492452	71493239	-	circbase|deepbase	hsa_circ_0091049	hsa_circ_0091049	hsa-circRNA16162-1	787	328	ENSG00000198034	ENST00000316084	---	GCAGGATTAATAGCAGTAACCTGTGTATGG
hsa-circRNA2396_CBC1	0.126306	0.0120576	2.00876	up	18.1359	13.5306	38.7073	22.1757	7.65694	3.8264	11.0576	11.5049	9.93028	15.861	3.96789	4.26223	4.92508	4.29289	3.09837	2.08629	3.66988	3.53581	3.43456	3.93141	Detected	Not Detected	Detected	Detected	Not Detected	Not Detected	Not Detected	Not Detected	Not Detected	Detected	0	chr14	78708733	78764203	+	deepbase	hsa-circRNA2396		hsa-circRNA2396	55470	1442	ENSG00000021645	ENST00000554738	78708734-78710145 exon:ENSE00002514835|78764174-78764203 exon:ENSE00003460703	TGATGAGTGAACAAGGTCTTTTCTCTGGAG
hsa-circRNA12095-4_CBC1	0.105809	0.00560876	2.55314	up	128.084	55.2348	194.318	94.1223	27.7107	20.7301	37.2993	59.6833	28.043	53.0187	6.89476	6.34922	7.37933	6.51235	4.82839	4.32274	5.29748	5.87571	4.95378	5.69116	Detected	Detected	Detected	Detected	Detected	Detected	Detected	Detected	Detected	Detected	0	chr19	18327550	18330207	-	deepbase	hsa-circRNA12095-4		hsa-circRNA12095-4	2657	683	ENSG00000105650	ENST00000355502	18327551-18327705 exon:ENSE00003705268|18328959-18329058 exon:ENSE00003703165|18329144-18329308 exon:ENSE00003703883|18329750-18329848 exon:ENSE00003706361|18330044-18330207 exon:ENSE00003702849	ATGGTCATTGACATGACCAGCAGACCGAGG
hsa_circ_0099499_CBC1	0.104105	0.00494789	2.41492	up	30.6134	23.2799	44.9574	42.0753	7.37419	11.166	9.05304	10.3332	17.8751	8.96245	4.76354	5.05348	5.16006	5.2787	3.04914	3.48839	3.39906	3.37556	4.29619	3.08569	Detected	Detected	Detected	Detected	Not Detected	Not Detected	Not Detected	Not Detected	Detected	Not Detected	0	chr12	93864261	93881436	+	Rybak-Wolf2015	hsa_circ_0099499	hsa_circ_0099499		17175	333	ENSG00000198015	ENST00000361630	93864262-93864281 exon:ENSE00003540321|93870730-93870793 exon:ENSE00003503758|93873164-93873248 exon:ENSE00003609549|93881273-93881436 exon:ENSE00003520696	GTATCCTCATGGACGATTCGGGCGTACATG
hsa_circ_0019424_CBC1	0.101608	0.00280832	2.34371	up	22.7976	19.6818	25.1985	15.0986	5.24832	4.50242	7.34389	8.82637	10.0505	6.5249	4.32081	4.81124	4.25022	3.70876	2.59982	2.27281	3.12518	3.14974	3.45049	2.59939	Detected	Detected	Detected	Detected	Not Detected	Not Detected	Not Detected	Not Detected	Not Detected	Not Detected	0	chr10	101491957	101515894	+	circbase|deepbase	hsa_circ_0019424	hsa_circ_0019424	hsa-circRNA1057-7	23937	1368	ENSG00000119929	---	---	TCCACTATTACAGTACTCCGCTTTCGCGGG
hsa-circRNA12871-15_CBC1	0.205129	0.0440559	2.28089	up	91.5713	203.126	67.3226	48.6632	35.99	30.4359	35.1773	33.4019	52.5857	20.3002	6.40222	8.30161	5.77886	5.49993	5.19465	4.83925	5.2153	5.0647	5.85471	4.29663	Detected	Detected	Detected	Detected	Detected	Detected	Detected	Detected	Detected	Detected	0	chr2	215595134	215661841	-	deepbase	hsa-circRNA12871-15		hsa-circRNA12871-15	66707	1843	ENSG00000138376	ENST00000260947	215595135-215595232 exon:ENSE00003691312|215609791-215609883 exon:ENSE00003576984|215610446-215610578 exon:ENSE00003475336|215617171-215617279 exon:ENSE00003615221|215632206-215632378 exon:ENSE00003576852|215633956-215634036 exon:ENSE00003553408|215645284-215646233 exon:ENSE00003480752|215657021-215657169 exon:ENSE00002320755|215661785-215661841 exon:ENSE00003492578	AACAGAGAACAGCTGTACTAACATTCTGAG
hsa_circ_0107011_CBC1	0.103322	0.00451826	2.00821	up	266.091	140.153	417.504	182.513	88.8791	79.5722	196.179	147.286	114.819	198.168	7.95962	7.74449	8.52825	7.52155	6.43982	6.16661	7.55232	7.12623	6.98416	7.55986	Detected	Detected	Detected	Detected	Detected	Detected	Detected	Detected	Detected	Detected	0	chr17	45918035	45918430	-	Rybak-Wolf2015	hsa_circ_0107011	hsa_circ_0107011		395	395	ENSG00000141295	ENST00000407215	---	GGGAGCCGGCTCCAGTGGGGGCGGGACCCC
hsa-circRNA12589-5_CBC1	0.101376	0.00201376	2.36609	up	363.318	220.093	428.712	269.028	123.091	88.0242	123.651	158.44	92.4873	144.303	8.41115	8.42554	8.5683	8.11145	6.90219	6.30955	6.91892	7.22457	6.67114	7.1154	Detected	Detected	Detected	Detected	Detected	Detected	Detected	Detected	Detected	Detected	0	chr2	85783304	85785728	-	deepbase	hsa-circRNA12589-5		hsa-circRNA12589-5	2424	245	ENSG00000115486	ENST00000233838	85783305-85783383 exon:ENSE00003479852|85785563-85785728 exon:ENSE00001135574	GTGCTCCGTGGCCAGGGGCACTGGGCATGA
hsa_circ_0107798_CBC1	0.105405	0.00534953	2.46816	up	159.575	83.7129	268.463	169.58	35.2534	46.4655	51.0999	76.6131	41.0491	84.6566	7.21333	6.9716	7.8666	7.40592	5.16726	5.42517	5.72688	6.22219	5.50085	6.35168	Detected	Detected	Detected	Detected	Detected	Detected	Detected	Detected	Detected	Detected	0	chr17	80425657	80425900	+	Rybak-Wolf2015	hsa_circ_0107798	hsa_circ_0107798		243	243	ENSG00000141562	ENST00000579198	---	CTCTTTTAAGACAGAGTATGAGCCACCATG
hsa_circ_0052201_CBC1	0.101376	0.00172828	2.33347	up	1105.24	776.119	1328.98	1153.99	377.387	366.32	460.16	596.618	422.982	431.342	10.0206	10.2392	10.2794	10.3033	8.48975	8.37789	8.70566	9.04181	8.86392	8.6625	Detected	Detected	Detected	Detected	Detected	Detected	Detected	Detected	Detected	Detected	0	chr19	55741146	55751482	-	circbase|deepbase	hsa_circ_0052201	hsa_circ_0052201	hsa-circRNA12358-1	10336	2034	ENSG00000105063	ENST00000412770	---	GAAGGCAGTTTACGAGTGTGCGGGAGGCCC
hsa_circ_0071703_CBC1	0.101376	0.00231737	2.43425	up	73.8409	42.5622	95.4246	53.6324	20.9889	14.8241	22.171	33.6428	16.2578	25.4512	6.08356	5.96029	6.30587	5.64494	4.44775	3.86321	4.59405	5.07409	4.1578	4.62847	Detected	Detected	Detected	Detected	Detected	Detected	Detected	Detected	Detected	Detected	0	chr5	1255401	1282739	-	circbase|deepbase	hsa_circ_0071703	hsa_circ_0071703	hsa-circRNA14226-10	27338	1584	ENSG00000164362	ENST00000310581	1255402-1255526 exon:ENSE00003575157|1258713-1258774 exon:ENSE00003537454|1260589-1260715 exon:ENSE00003567573|1264519-1264707 exon:ENSE00003609778|1266579-1266650 exon:ENSE00003591376|1268635-1268748 exon:ENSE00003576607|1271234-1271319 exon:ENSE00001196912|1272300-1272395 exon:ENSE00001196926|1278756-1278911 exon:ENSE00003646510|1279406-1279585 exon:ENSE00003507833|1280273-1280453 exon:ENSE0000…	AAGCCAAGAACGCAGGGGTTGGCTGTGTTC
hsa_circ_0009493_CBC1	0.125891	0.0118847	2.38588	up	71.3349	56.1316	81.2223	35.4958	28.8017	23.1591	94.5661	67.8749	11.0922	27.9925	6.02846	6.37409	6.0664	5.01662	4.8822	4.47788	6.56156	6.05451	3.59341	4.76652	Detected	Detected	Detected	Detected	Detected	Detected	Detected	Detected	Not Detected	Detected	0	chr1	6307405	6310684	-	circbase|deepbase	hsa_circ_0009493	hsa_circ_0009493	hsa-circRNA8271-2	3279	2843	ENSG00000158292	ENST00000377893	6307406-6310063 exon:ENSE00001475432|6310500-6310684 exon:ENSE00001404850	GATTTGCACCTGGCAAGACCAGCCTGGAAG
hsa_circ_0024879_CBC1	0.101376	0.00229549	2.02151	up	1100.06	521.349	962.778	1009.88	664.192	421.546	1423.44	390.546	362.03	937.123	10.0138	9.66725	9.78624	10.1028	9.3013	8.58966	10.2761	8.45675	8.63943	9.78187	Detected	Detected	Detected	Detected	Detected	Detected	Detected	Detected	Detected	Detected	0	chr11	130069845	130080257	+	circbase|deepbase	hsa_circ_0024879	hsa_circ_0024879	hsa-circRNA1611-1	10412	1300	ENSG00000149418	ENST00000278742	---	TTTTATTTCTTTTTAACTGTGGGCTGCGGT
hsa-circRNA12196-4_CBC1	0.101395	0.00249075	2.0863	up	2010.21	1109.09	2359.96	1235.25	665.471	672.804	824.534	994.363	626.563	842.555	10.8893	10.7408	11.1361	10.406	9.3042	9.28006	9.51937	9.74837	9.42363	9.63059	Detected	Detected	Detected	Detected	Detected	Detected	Detected	Detected	Detected	Detected	0	chr19	40357376	40361055	-	deepbase	hsa-circRNA12196-4		hsa-circRNA12196-4	3679	584	ENSG00000090920	ENST00000221347	40357377-40357760 exon:ENSE00000706146|40360856-40361055 exon:ENSE00000877625	AACAAGGGTGTGTGGCGCTCCATTGCCCCG
hsa_circ_0017877_CBC1	0.136413	0.0154876	2.30373	up	1567.09	952.947	856.157	1576.82	334.339	281.839	442.979	629.465	611.271	649.5	10.529	10.5253	9.60614	10.7665	8.31514	7.99171	8.65245	9.11433	9.38806	9.25029	Detected	Detected	Detected	Detected	Detected	Detected	Detected	Detected	Detected	Detected	0	chr10	17275768	17279592	+	circbase|deepbase	hsa_circ_0017877	hsa_circ_0017877	hsa-circRNA864-20	3824	1003	ENSG00000026025	ENST00000224237	17275769-17275930 exon:ENSE00003614198|17276692-17276817 exon:ENSE00000692812|17277168-17277388 exon:ENSE00001270949|17277845-17277888 exon:ENSE00001121153|17278293-17278378 exon:ENSE00000815998|17279229-17279592 exon:ENSE00003647967	TCTTTGGAAAAACTCGAAATCCAGGAGCTG
hsa_circ_0101002_CBC1	0.101608	0.00293544	2.1604	up	62.3145	49.7634	77.845	63.539	13.5125	25.4671	27.8361	29.3194	22.7405	39.9156	5.82946	6.18875	5.99956	5.8975	3.86024	4.59938	4.90297	4.87667	4.65133	5.27412	Detected	Detected	Detected	Detected	Not Detected	Detected	Detected	Detected	Detected	Detected	0	chr13	94896403	94896702	+	Rybak-Wolf2015	hsa_circ_0101002	hsa_circ_0101002		299	299	ENSG00000183098	ENST00000377047	---	CATCTCGAACTAAATATCTATTGTGTGCCA
hsa_circ_0013387_CBC1	0.101376	0.00154851	2.52502	up	191.443	201.258	229.389	253.396	57.5567	74.1654	79.8333	76.3311	81.7075	90.4381	7.47799	8.28805	7.62373	8.02168	5.83686	6.0688	6.33416	6.21706	6.49314	6.44828	Detected	Detected	Detected	Detected	Detected	Detected	Detected	Detected	Detected	Detected	0	chr1	109427896	109466836	+	circbase|Rybak-Wolf2015|deepbase	hsa_circ_0013387	hsa_circ_0013387	hsa-circRNA427-13	38940	2063	ENSG00000121957	ENST00000406462	109427897-109428200 exon:ENSE00001024150|109439486-109439707 exon:ENSE00002221677|109440114-109440249 exon:ENSE00001752230|109440581-109440723 exon:ENSE00001783677|109441264-109441387 exon:ENSE00001689752|109441501-109441616 exon:ENSE00001774460|109444412-109444567 exon:ENSE00001614490|109445748-109445856 exon:ENSE00001672146|109446747-109446876 exon:ENSE00001754383|109456960-109457030 exon:ENSE0…	CTTGTAAAATGTCAAAAATGTTGCTGAAGT
hsa_circ_0017357_CBC1	0.115585	0.00873356	2.05073	up	458.538	362.488	398.737	403.638	122.445	184.573	153.518	249.05	157.923	198.446	8.74643	9.14435	8.45937	8.72551	6.89354	7.37315	7.21787	7.8441	7.43992	7.56212	Detected	Detected	Detected	Detected	Detected	Detected	Detected	Detected	Detected	Detected	0	chr1	249139764	249143714	+	circbase|deepbase	hsa_circ_0017357	hsa_circ_0017357	hsa-circRNA826-4	3950	2561	ENSG00000171161	ENST00000510904	---	GTTGTTTGAGTACTACACATCTTACTCCAG
hsa-circRNA15908-11_CBC1	0.105383	0.0053379	2.94297	up	14.6755	17.4975	26.5503	17.8216	4.29127	2.53345	10.9689	3.13138	7.89355	16.3262	3.65271	4.63943	4.33205	3.95817	2.36714	1.30367	3.65979	1.70004	3.10908	3.97586	Detected	Not Detected	Detected	Detected	Not Detected	Not Detected	Not Detected	Not Detected	Not Detected	Detected	0	chr9	123758517	123760052	-	deepbase	hsa-circRNA15908-11		hsa-circRNA15908-11	1535	289	ENSG00000106804	ENST00000223642	123758518-123758578 exon:ENSE00000724327|123759825-123760052 exon:ENSE00000724329	CTAGGGGTATTTATGTTCTGTGTTAAAATG
hsa_circ_0023691_CBC1	0.101837	0.00389741	2.64828	up	134.349	123.67	116.316	122.813	32.0784	22.282	39.262	50.6393	40.7661	56.8584	6.9656	7.55867	6.6021	6.91359	5.03339	4.42351	5.36705	5.64434	5.49025	5.79025	Detected	Detected	Detected	Detected	Detected	Detected	Detected	Detected	Detected	Detected	0	chr11	77327195	77348851	-	circbase|deepbase	hsa_circ_0023691	hsa_circ_0023691	hsa-circRNA9636-3	21656	1373	ENSG00000074201	---	---	AGGTTTTCTATATTACGGGGTGACTGCCTC
hsa_circ_0032858_CBC1	0.101376	0.00138714	2.22395	up	1333.88	949.56	1415.25	1101.64	395.338	468.28	581.363	670.846	488.753	593.846	10.2937	10.5198	10.3784	10.2315	8.55913	8.74106	9.03628	9.20415	9.06935	9.12037	Detected	Detected	Detected	Detected	Detected	Detected	Detected	Detected	Detected	Detected	0	chr14	89093181	89110855	-	circbase|Rybak-Wolf2015|deepbase	hsa_circ_0032858	hsa_circ_0032858	hsa-circRNA10550-34	17674	712	ENSG00000165521	ENST00000554922	89093182-89093390 exon:ENSE00003609094|89093990-89094163 exon:ENSE00003525777|89100813-89100833 exon:ENSE00003657997|89105153-89105251 exon:ENSE00003548234|89109237-89109366 exon:ENSE00003651075|89110777-89110855 exon:ENSE00003666127	ATTGCATTTGGTGCAGCCTCCAGTGAGCAG
hsa_circ_0133343_CBC1	0.133111	0.0143199	2.52103	up	19.9173	16.0803	30.3598	18.2147	2.80451	3.61959	7.79095	14.3318	6.45202	12.9906	4.11403	4.51425	4.54399	3.9922	1.37207	2.02484	3.20356	3.85247	2.81516	3.63343	Detected	Detected	Detected	Detected	Not Detected	Not Detected	Not Detected	Detected	Not Detected	Detected	0	chr7	132149234	132149766	-	Rybak-Wolf2015	hsa_circ_0133343	hsa_circ_0133343		532	532	ENSG00000221866	ENST00000321063	---	CAGATAAGGAATCAGGCTCTGAGTGACAGC
hsa_circ_0073264_CBC1	0.201655	0.0424234	2.25785	up	22.7002	27.5494	31.6295	19.3765	6.40065	13.207	5.00347	2.9204	10.6633	11.1272	4.31417	5.30879	4.60739	4.08579	2.86062	3.71568	2.61637	1.54089	3.53319	3.40736	Detected	Detected	Detected	Detected	Not Detected	Detected	Not Detected	Not Detected	Not Detected	Not Detected	0	chr5	87516379	87524345	-	circbase|deepbase	hsa_circ_0073264	hsa_circ_0073264	hsa-circRNA14354-1	7966	339	ENSG00000164180	ENST00000514135	87516380-87516536 exon:ENSE00003520153|87521586-87521683 exon:ENSE00003539994|87524262-87524345 exon:ENSE00003529063	TTTGTCTTTTGCAATTTTGAGGTGGTATCA
hsa_circ_0020321_CBC1	0.101805	0.00382126	2.24921	up	1701.41	1739.99	1572.96	1225.62	498.519	843.188	747.941	898.992	633.543	512.904	10.6445	11.363	10.5365	10.3941	8.8921	9.62069	9.38423	9.61112	9.43934	8.9121	Detected	Detected	Detected	Detected	Detected	Detected	Detected	Detected	Detected	Detected	0	chr10	126355758	126370948	-	circbase|deepbase	hsa_circ_0020321	hsa_circ_0020321	hsa-circRNA9326-15	15190	15190	ENSG00000189319	ENST00000280780	126355759-126355989 exon:ENSE00001413107|126370176-126370948 exon:ENSE00003542605	ATCATGAATGCACTAAAAATGACAGATGGC
hsa_circ_0027513_CBC1	0.102468	0.00424528	2.49036	up	449.594	272.325	471.7	286.73	120.977	89.7673	120.392	214.299	97.8153	138.976	8.71917	8.7355	8.71033	8.20884	6.87697	6.33717	6.88285	7.64603	6.75343	7.06131	Detected	Detected	Detected	Detected	Detected	Detected	Detected	Detected	Detected	Detected	0	chr12	69753531	69784576	+	circbase|deepbase	hsa_circ_0027513	hsa_circ_0027513	hsa-circRNA1877-3	31045	1385	ENSG00000127337	ENST00000247843	---	AGTTTACAGATCCTACGGCGTTCTCCACCT
hsa_circ_0027276_CBC1	0.10162	0.0035488	2.32852	up	406.184	301.73	398.847	379.406	121.202	111.619	129.009	168.08	126.195	186.707	8.57071	8.88408	8.45982	8.63434	6.87963	6.64847	6.97831	7.30706	7.11825	7.47678	Detected	Detected	Detected	Detected	Detected	Detected	Detected	Detected	Detected	Detected	0	chr12	57922728	57923931	+	circbase|deepbase	hsa_circ_0027276	hsa_circ_0027276	hsa-circRNA1830-1	1203	1053	ENSG00000166987	ENST00000355673	57922729-57922792 exon:ENSE00001267870|57922943-57923931 exon:ENSE00001412336	TATTTTGAAACTCTGCCCTACCCGGAACAG
hsa_circ_0022257_CBC1	0.101376	0.000451115	3.29537	up	31.4108	18.9422	33.5652	25.4445	3.22035	7.50304	9.10975	12.3615	6.3853	5.28801	4.80107	4.75727	4.70098	4.50094	1.91405	2.93937	3.40729	3.63784	2.80098	2.2731	Detected	Detected	Detected	Detected	Not Detected	Not Detected	Not Detected	Not Detected	Not Detected	Not Detected	0	chr11	61066918	61090566	-	circbase|deepbase	hsa_circ_0022257	hsa_circ_0022257	hsa-circRNA9506-7	23648	3191	ENSG00000167986	ENST00000301764	---	ATAAGAAGAAAGGTAACCTCTATTGCTGAG
hsa_circ_0043615_CBC1	0.157077	0.0229901	2.02045	up	34.2452	26.8558	63.6851	35.6229	10.2794	7.95185	11.6684	24.9663	17.3129	18.6242	4.93208	5.26937	5.69385	5.02251	3.49277	3.02291	3.7395	4.64966	4.24828	4.1703	Detected	Detected	Detected	Detected	Not Detected	Not Detected	Not Detected	Detected	Detected	Detected	0	chr17	39739345	39743147	-	circbase|deepbase	hsa_circ_0043615	hsa_circ_0043615	hsa-circRNA11467-1	3802	1382	ENSG00000186847	ENST00000167586	---	AGTCATCCAGAGATGACCCGAGCACCTTCT
hsa_circ_0045558_CBC1	0.101376	0.00200852	2.34651	up	253.333	213.999	276.029	201.771	77.9879	75.0215	102.159	131.933	65.8824	120.974	7.88779	8.38306	7.90779	7.67334	6.26149	6.08457	6.6654	6.97361	6.18161	6.8635	Detected	Detected	Detected	Detected	Detected	Detected	Detected	Detected	Detected	Detected	0	chr17	72744762	72765499	+	circbase|deepbase	hsa_circ_0045558	hsa_circ_0045558	hsa-circRNA3505-5	20737	2004	ENSG00000266036	---	---	CCTCCAAACCCTTCAGCTCAGACGCCGCGC
hsa_circ_0069233_CBC1	0.101376	0.000287945	2.16242	up	137.359	69.224	207.699	176.754	94.5885	59.3522	147.738	75.5442	45.8238	69.9689	6.9974	6.686	7.47844	7.47168	6.52863	5.76439	7.1648	6.20305	5.65486	6.08416	Detected	Detected	Detected	Detected	Detected	Detected	Detected	Detected	Detected	Detected	0	chr4	15818133	15842161	+	circbase|deepbase	hsa_circ_0069233	hsa_circ_0069233	hsa-circRNA5931-1	24028	606	ENSG00000004468	ENST00000502843	15818134-15818263 exon:ENSE00003599703|15835840-15835925 exon:ENSE00003657254|15839715-15839788 exon:ENSE00003576046|15841649-15841741 exon:ENSE00003528037|15842075-15842161 exon:ENSE00003463255	CAAGAATATCTACAGACATGTAGACTGCCA
hsa_circ_0106065_CBC1	0.101376	0.00220114	2.69861	up	97.7884	86.7579	96.061	137.99	22.2961	19.4961	41.6685	49.9493	34.8187	48.7422	6.50045	7.02405	6.31671	7.0921	4.52834	4.23664	5.44835	5.62562	5.26322	5.56675	Detected	Detected	Detected	Detected	Detected	Detected	Detected	Detected	Detected	Detected	0	chr16	84124547	84125336	-	Rybak-Wolf2015	hsa_circ_0106065	hsa_circ_0106065		789	789	ENSG00000140943	ENST00000343411	84124548-84125336 intron:-	ATGCTCCTTTTGTAGGTTTGTGGAGTCACT
hsa-circRNA10746-9_CBC1	0.10162	0.00333635	2.02069	up	76.2135	37.6214	79.6095	53.6246	12.7903	28.2728	40.2771	30.7132	33.5269	38.6637	6.13043	5.77588	6.03475	5.64483	3.78961	4.73989	5.40085	4.94373	5.21184	5.22743	Detected	Detected	Detected	Detected	Not Detected	Detected	Detected	Detected	Detected	Detected	0	chr15	56471256	56471501	-	deepbase	hsa-circRNA10746-9		hsa-circRNA10746-9	245	109	ENSG00000181827	ENST00000560792	56471257-56471331 exon:ENSE00002555885|56471468-56471501 exon:ENSE00003543126	AAATCACAATCTGAGCAAAACTGTACAATC
hsa-circRNA7275-92_CBC1	0.101376	0.000593969	2.04693	up	97.2327	44.7856	108.43	113.186	36.6624	68.6822	62.971	34.3877	36.0615	34.4213	6.4924	6.03475	6.49533	6.79196	5.21891	5.95935	6.00657	5.1024	5.31373	5.05931	Detected	Detected	Detected	Detected	Detected	Detected	Detected	Detected	Detected	Detected	0	chr7	135307524	135310103	+	deepbase	hsa-circRNA7275-92		hsa-circRNA7275-92	2579	341	ENSG00000155561	ENST00000285968	135307525-135307673 exon:ENSE00003699538|135309912-135310103 exon:ENSE00003698849	TATGAATCTAAAATGCCAAGAAAACCATGT
hsa_circ_0072938_CBC1	0.10156	0.00275601	2.1597	up	876.823	906.809	954.154	827.859	293.44	341.26	476.611	490.321	464.811	458.153	9.68363	10.4564	9.77224	9.81088	8.13157	8.27217	8.75592	8.76992	9.00085	8.75037	Detected	Detected	Detected	Detected	Detected	Detected	Detected	Detected	Detected	Detected	0	chr5	72182896	72199610	+	circbase|deepbase	hsa_circ_0072938	hsa_circ_0072938	hsa-circRNA6312-4	16714	1439	ENSG00000083312	ENST00000337273	72182897-72183049 exon:ENSE00002222197|72183905-72184130 exon:ENSE00002231362|72185613-72185784 exon:ENSE00003292584|72187637-72187723 exon:ENSE00003317917|72188966-72189073 exon:ENSE00002212634|72189204-72189362 exon:ENSE00002305754|72189443-72189530 exon:ENSE00003350786|72192285-72192383 exon:ENSE00003253564|72192883-72192978 exon:ENSE00003366077|72195833-72195908 exon:ENSE00003431492|72196801-…	GACATGTTCTGTAAGGAAAATGTTCTGCTG
hsa_circ_0064885_CBC1	0.10162	0.0035408	2.33041	up	3957.42	3070.39	5149.22	4286.71	1511.23	1346.17	1560.8	2045	1359.14	1970.73	11.8955	12.1323	12.3352	12.2382	10.4733	10.315	10.4013	10.7506	10.5167	10.844	Detected	Detected	Detected	Detected	Detected	Detected	Detected	Detected	Detected	Detected	0	chr3	38518777	38523827	+	circbase|deepbase	hsa_circ_0064885	hsa_circ_0064885	hsa-circRNA5509-1	5050	1161	ENSG00000114739	ENST00000352511	38518778-38518985 exon:ENSE00003484673|38519352-38519461 exon:ENSE00003657582|38519632-38519783 exon:ENSE00003648414|38519866-38520009 exon:ENSE00003530637|38520619-38520762 exon:ENSE00003549324|38521169-38521317 exon:ENSE00003604962|38522842-38522956 exon:ENSE00003586220|38523689-38523827 exon:ENSE00003500317	GCAAGGCTGCAGACGGCTCTGGGCGTGGGG
hsa_circ_0035399_CBC1	0.101376	0.00114673	2.22914	up	8203.06	4999.88	6268.18	5747.62	2124.16	2404.2	3613.2	3276.22	3523.53	3011.36	12.9984	12.7933	12.6372	12.6565	10.9656	11.191	11.5822	11.4218	11.8463	11.4605	Detected	Detected	Detected	Detected	Detected	Detected	Detected	Detected	Detected	Detected	0	chr15	56382730	56535483	-	circbase|deepbase	hsa_circ_0035399	hsa_circ_0035399	hsa-circRNA10746-12	152753	7195	ENSG00000181827	ENST00000422057	---	TTTATATTAAACTGAATGGCAGAGGAACAA
hsa-circRNA9277-15_CBC1	0.115572	0.00871816	2.09522	up	800.424	588.701	1166.78	1235.21	309.855	333.226	386.15	418.093	473.467	539.997	9.55075	9.84521	10.0782	10.4059	8.21034	8.23686	8.46409	8.55002	9.02718	8.98425	Detected	Detected	Detected	Detected	Detected	Detected	Detected	Detected	Detected	Detected	0	chr10	105452785	105484119	-	deepbase	hsa-circRNA9277-15		hsa-circRNA9277-15	31334	121	ENSG00000107957	ENST00000369774	105452786-105452814 exon:ENSE00003611862|105484028-105484119 exon:ENSE00000811670	CCAAGAGGAAATCAGGCACTTGTCCGGCTG
hsa_circ_0128919_CBC1	0.11172	0.00751091	2.10067	up	697.434	673.46	829.84	424.029	201.676	247.986	311.912	344.268	341.497	338.063	9.34977	10.039	9.55771	8.80133	7.60031	7.8049	8.17854	8.28674	8.55702	8.32308	Detected	Detected	Detected	Detected	Detected	Detected	Detected	Detected	Detected	Detected	0	chr5	36961585	36986403	+	Rybak-Wolf2015	hsa_circ_0128919	hsa_circ_0128919		24818	2763	ENSG00000164190	ENST00000282516	36961586-36961685 exon:ENSE00003471473|36962225-36962376 exon:ENSE00003492746|36970978-36971138 exon:ENSE00003576989|36972047-36972143 exon:ENSE00003535903|36975878-36976504 exon:ENSE00003497667|36984778-36986403 exon:ENSE00003627626	CAAAGTCAAATAAAGGAATGATGATGTCTC
hsa-circRNA6901-6_CBC1	0.101425	0.00256425	4.59376	up	23.3573	19.9883	29.4897	15.828	2.81536	2.50404	2.75033	5.4427	2.38069	2.28878	4.35853	4.83294	4.49732	3.77822	1.38652	1.26948	1.37372	2.46655	1.37586	1.34395	Detected	Detected	Detected	Detected	Not Detected	Not Detected	Not Detected	Not Detected	Not Detected	Not Detected	0	chr6	132185645	132207864	+	deepbase	hsa-circRNA6901-6		hsa-circRNA6901-6	22219	1582	ENSG00000197594	ENST00000360971	132185646-132185711 exon:ENSE00003477160|132186006-132186078 exon:ENSE00000763731|132189158-132189266 exon:ENSE00003641164|132190498-132190629 exon:ENSE00003620099|132193210-132193241 exon:ENSE00003642026|132194063-132194190 exon:ENSE00003459242|132195408-132195477 exon:ENSE00003587062|132196916-132197003 exon:ENSE00003628761|132198132-132198301 exon:ENSE00003607573|132199682-132199733 exon:ENSE0…	AGCGAGAGCTGTGTGTTCAGTACCATTTGA
hsa_circ_0065433_CBC1	0.101376	6.36056e-05	3.67775	up	15.9016	9.95996	23.9291	11.3212	2.9036	3.05693	15.897	8.15162	2.45455	4.41582	3.77168	3.81676	4.16778	3.2714	1.46797	1.84201	4.14722	3.03129	1.4112	2.02826	Detected	Not Detected	Detected	Not Detected	Not Detected	Not Detected	Detected	Not Detected	Not Detected	Not Detected	0	chr3	48623995	48630882	-	circbase|deepbase	hsa_circ_0065433	hsa_circ_0065433	hsa-circRNA13528-21	6887	2977	ENSG00000114270	ENST00000328333	48623996-48624122 exon:ENSE00001294173|48624405-48624541 exon:ENSE00001306073|48624623-48624769 exon:ENSE00001292995|48624853-48624987 exon:ENSE00001304891|48625226-48625372 exon:ENSE00001321531|48625715-48625837 exon:ENSE00001302640|48626075-48626221 exon:ENSE00001063341|48626303-48626428 exon:ENSE00001063364|48626760-48626903 exon:ENSE00001063400|48627032-48627151 exon:ENSE00001063368|48627646-…	GTGGGAACAACCTGGGTCTGCATCCTGATC
hsa_circ_0022796_CBC1	0.101376	0.00195905	2.09344	up	1048.22	890.796	1257.88	719.038	459.082	304.532	748.848	718.707	416.698	628.547	9.94137	10.4341	10.196	9.59851	8.77413	8.10322	9.38618	9.30145	8.8432	9.20473	Detected	Detected	Detected	Detected	Detected	Detected	Detected	Detected	Detected	Detected	0	chr11	64978730	64979477	+	circbase|deepbase	hsa_circ_0022796	hsa_circ_0022796	hsa-circRNA1392	747	747	ENSG00000014216	ENST00000533820	64978731-64979477 exon:ENSE00003587788	CACATCTGTCTGTGATGGTTGCAGCTGACC
hsa_circ_0058833_CBC1	0.109746	0.00689733	2.00787	up	61.7459	41.958	90.9347	57.3254	26.0925	16.1534	32.7931	51.1848	19.4946	33.1781	5.81522	5.9402	6.23316	5.74272	4.74588	3.98515	5.1214	5.65968	4.42674	5.0069	Detected	Detected	Detected	Detected	Detected	Detected	Detected	Detected	Detected	Detected	0	chr2	238271895	238322850	-	circbase|deepbase	hsa_circ_0058833	hsa_circ_0058833	hsa-circRNA12931-40	50955	6348	ENSG00000163359	ENST00000353578	238271896-238272041 exon:ENSE00002222359|238272993-238273071 exon:ENSE00002298215|238274341-238274678 exon:ENSE00002303895|238275330-238275929 exon:ENSE00002220388|238277206-238277820 exon:ENSE00001266203|238280375-238280980 exon:ENSE00001073780|238283055-238283663 exon:ENSE00001073741|238285415-238285987 exon:ENSE00001073779|238287279-238287878 exon:ENSE00001073761|238289558-238290142 exon:ENSE0…	CTAGCGGAGCAGCTTAAGCCCTGACTGGTA
hsa_circ_0073640_CBC1	0.101376	0.00226346	2.80398	up	3650.22	3653.82	3282.78	4192.8	1082.5	1011.86	1172.34	1341.74	1211.4	1230.88	11.7766	12.3718	11.6487	12.2016	9.99643	9.88218	10.0058	10.162	10.3515	10.1749	Detected	Detected	Detected	Detected	Detected	Detected	Detected	Detected	Detected	Detected	0	chr5	115177618	115202458	+	circbase|deepbase	hsa_circ_0073640	hsa_circ_0073640	hsa-circRNA6391-4	24840	277	ENSG00000177879	ENST00000316788	---	CCTAGAAGGAGGATTGGTCGCGTGCGGGAG
hsa_circ_0047633_CBC1	0.101608	0.00299467	2.04992	up	85.9953	44.8868	95.0949	56.2113	18.3848	22.6469	40.9192	44.2183	29.8158	43.4049	6.31045	6.03773	6.30007	5.71386	4.27347	4.44548	5.42296	5.45151	5.04099	5.39577	Detected	Detected	Detected	Detected	Detected	Detected	Detected	Detected	Detected	Detected	0	chr18	46570171	46906128	-	circbase|deepbase	hsa_circ_0047633	hsa_circ_0047633	hsa-circRNA11806-49	335957	2070	ENSG00000141627	ENST00000269445	---	AAACCTGCTATTCAATTGAAAACAATCCTC
hsa_circ_0126690_CBC1	0.10162	0.00342682	2.53926	up	33.7595	22.6593	57.865	21.7135	5.52851	7.20902	19.3306	19.7172	9.1283	19.5192	4.90985	5.01277	5.54736	4.26379	2.66973	2.88433	4.41054	4.31231	3.31485	4.24106	Detected	Detected	Detected	Detected	Not Detected	Not Detected	Detected	Detected	Not Detected	Detected	0	chr4	57467099	57470388	+	Rybak-Wolf2015	hsa_circ_0126690	hsa_circ_0126690		3289	3289	ENSG00000249693	ENST00000512175	---	TGGATTATTTACCAGGTACCTCCTGCTGCC
hsa_circ_0034761_CBC1	0.101376	0.00117671	2.28036	up	332.905	264.917	362.221	271.779	141.663	86.5103	163.163	181.429	105.395	144.023	8.28442	8.69442	8.31167	8.12834	7.10391	6.28392	7.30023	7.41172	6.86057	7.11266	Detected	Detected	Detected	Detected	Detected	Detected	Detected	Detected	Detected	Detected	0	chr15	42066631	42104325	+	circbase|deepbase	hsa_circ_0034761	hsa_circ_0034761	hsa-circRNA2541-1	37694	784	ENSG00000137802	ENST00000512970	42066632-42066808 exon:ENSE00001778898|42067365-42067587 exon:ENSE00003621755|42092021-42092112 exon:ENSE00003469865|42103081-42103143 exon:ENSE00003627270|42103376-42103433 exon:ENSE00003580441|42104155-42104325 exon:ENSE00003674084	GTGTGGGCCTGGAAGGGCTCCGCCCACCCA
hsa_circ_0062205_CBC1	0.101376	0.00125756	4.10332	up	57.5118	35.661	49.1534	31.7675	3.02846	5.28033	14.3512	18.2574	10.7924	11.7325	5.70644	5.69469	5.29832	4.8435	1.66152	2.47472	4.01447	4.19867	3.5516	3.48696	Detected	Detected	Detected	Detected	Not Detected	Not Detected	Detected	Detected	Not Detected	Detected	0	chr22	19117791	19124945	-	circbase|deepbase	hsa_circ_0062205	hsa_circ_0062205	hsa-circRNA13234	7154	4423	ENSG00000100056	ENST00000252137	19117792-19121988 exon:ENSE00000879093|19122573-19122688 exon:ENSE00003470560|19124836-19124945 exon:ENSE00003536450	CTCCCTTCTTTCCTAGTGTGAACGAGTCCC
hsa-circRNA15344-27_CBC1	0.113213	0.00792064	3.02826	up	15.33	10.9854	22.9676	16.0153	2.82092	5.68737	2.74898	4.72378	2.38555	2.2885	3.71842	3.95708	4.10691	3.79423	1.3932	2.57643	1.37292	2.26576	1.37807	1.34368	Detected	Not Detected	Detected	Detected	Not Detected	Not Detected	Not Detected	Not Detected	Not Detected	Not Detected	0	chr7	140037083	140045063	-	deepbase	hsa-circRNA15344-27		hsa-circRNA15344-27	7980	266	ENSG00000157800	ENST00000477571	140037084-140037149 exon:ENSE00003555649|140043212-140043363 exon:ENSE00003510007|140045016-140045063 exon:ENSE00003503998	TTTTTCATTCTCATGGTTCTCCAAATGATA
hsa_circ_0035569_CBC1	0.101376	0.00197756	2.04042	up	40.5626	18.9646	40.3238	29.3898	9.9572	12.8797	12.7439	9.28285	14.3239	17.0295	5.18169	4.7592	4.98719	4.7186	3.4514	3.67925	3.86289	3.22468	3.97228	4.03763	Detected	Detected	Detected	Detected	Not Detected	Not Detected	Not Detected	Not Detected	Detected	Detected	0	chr15	60724132	60740344	-	circbase|deepbase	hsa_circ_0035569	hsa_circ_0035569	hsa-circRNA10757-13	16212	442	ENSG00000128915	ENST00000439632	60724133-60724183 exon:ENSE00003538237|60728342-60728426 exon:ENSE00003472675|60734615-60734744 exon:ENSE00003622632|60740169-60740344 exon:ENSE00003657078	AAAGAAACTAAGTAGGATTGCCATATGAAC
hsa_circ_0036863_CBC1	0.105329	0.00531117	3.1148	up	802.483	358.176	692.227	557.473	96.5734	110.221	119.018	182.567	195.96	188.229	9.55431	9.12757	9.28419	9.21316	6.55734	6.62934	6.86679	7.42014	7.7549	7.48859	Detected	Detected	Detected	Detected	Detected	Detected	Detected	Detected	Detected	Detected	0	chr15	91161114	91188577	+	circbase|deepbase	hsa_circ_0036863	hsa_circ_0036863	hsa-circRNA2728-24	27463	4452	ENSG00000140577	ENST00000420329	91161115-91161200 exon:ENSE00003692153|91162973-91163022 exon:ENSE00003644253|91169008-91169225 exon:ENSE00003633003|91172466-91172764 exon:ENSE00001228739|91181678-91181878 exon:ENSE00001228730|91181967-91182047 exon:ENSE00001228723|91184329-91184431 exon:ENSE00001228713|91185167-91188577 exon:ENSE00001598675	GAGGTTGTCTCTGCATAGCATCTTTCCCTG
hsa_circ_0068043_CBC1	0.105146	0.00525835	2.07238	up	49.4406	39.161	44.0316	35.1483	16.8969	10.4761	41.6626	32.2637	15.6289	32.1144	5.47779	5.83658	5.1294	5.00197	4.16247	3.39883	5.44809	5.0154	4.09893	4.96176	Detected	Detected	Detected	Detected	Detected	Not Detected	Detected	Detected	Detected	Detected	0	chr3	176738541	176915048	-	circbase|deepbase	hsa_circ_0068043	hsa_circ_0068043	hsa-circRNA13834-32	176507	6550	ENSG00000177565	ENST00000474363	---	TATATTTTGATATTAGGGGTTATAATTGCC
hsa_circ_0044529_CBC1	0.101837	0.00393632	2.08063	up	94.4114	78.7531	142.693	120.971	38.5945	35.5475	42.5732	66.3763	38.2689	48.5835	6.44579	6.87946	6.91484	6.89093	5.28684	5.05263	5.47804	6.02439	5.39896	5.56117	Detected	Detected	Detected	Detected	Detected	Detected	Detected	Detected	Detected	Detected	0	chr17	48266102	48277308	-	circbase|deepbase	hsa_circ_0044529	hsa_circ_0044529	hsa-circRNA11554-47	11206	2996	ENSG00000108821	ENST00000225964	48266103-48266156 exon:ENSE00000736838|48266264-48266371 exon:ENSE00000736836|48266529-48266636 exon:ENSE00000736834|48266738-48266899 exon:ENSE00000736832|48267040-48267093 exon:ENSE00000736830|48267220-48267273 exon:ENSE00000736827|48267362-48267469 exon:ENSE00000736823|48267688-48267741 exon:ENSE00000736819|48267904-48267957 exon:ENSE00000736814|48268178-48268285 exon:ENSE00003634235|48268744-…	TCTCCTGGCGCCAAGTCCCACCAATCACCT
hsa_circ_0084806_CBC1	0.11118	0.00727856	2.00773	up	1110.85	925.032	548.809	680.905	429.547	615.609	823.964	641.256	232.798	378.022	10.0278	10.483	8.93736	9.51547	8.67922	9.14913	9.51869	9.14091	8.00507	8.48016	Detected	Detected	Detected	Detected	Detected	Detected	Detected	Detected	Detected	Detected	0	chr8	82192717	82197012	+	circbase|deepbase	hsa_circ_0084806	hsa_circ_0084806	hsa-circRNA7488-2	4295	731	ENSG00000164687	ENST00000297258	---	GTGTTTGTGCTAATACGCCGCCCAGCGCGG
hsa_circ_0002423_CBC1	0.101608	0.00284087	2.11952	up	36.3842	26.055	29.7846	16.1488	8.78045	13.9981	23.5578	14.3059	7.09551	15.9986	5.02323	5.22589	4.51257	3.8061	3.28255	3.78768	4.6763	3.85064	2.95926	3.94526	Detected	Detected	Detected	Detected	Not Detected	Detected	Detected	Detected	Not Detected	Detected	0	chr5	139546949	139547387	+	circbase|Rybak-Wolf2015|deepbase	hsa_circ_0002423	hsa_circ_0002423	hsa-circRNA6464-2	438	231	ENSG00000254363	ENST00000523154	139546950-139547058 exon:ENSE00002121572|139547266-139547387 exon:ENSE00002106733	GACTTTGCTTTTTTGGCTACGACACAAAGA
hsa_circ_0014689_CBC1	0.101376	0.00238652	2.10974	up	3282.72	1804.76	2819.43	2402.95	970.414	993.165	1242.83	1581.19	1158.95	1221.19	11.618	11.4086	11.4144	11.3845	9.83605	9.85549	10.0881	10.3856	10.2879	10.1631	Detected	Detected	Detected	Detected	Detected	Detected	Detected	Detected	Detected	Detected	0	chr1	156219014	156248825	-	circbase|deepbase	hsa_circ_0014689	hsa_circ_0014689	hsa-circRNA8786-15	29811	4340	ENSG00000198952	ENST00000361813	156219015-156220461 exon:ENSE00001446733|156220649-156220787 exon:ENSE00001054418|156221194-156221268 exon:ENSE00001054403|156222205-156222295 exon:ENSE00001054404|156222710-156222869 exon:ENSE00001054415|156223240-156223299 exon:ENSE00003442982|156228796-156228954 exon:ENSE00003436026|156230242-156230417 exon:ENSE00001054416|156231124-156231199 exon:ENSE00001054400|156233186-156233361 exon:ENSE0…	ACCCCCCAAGCCCAAGGCTGTGGTGGAGGC
hsa_circ_0001927_CBC1	0.101376	0.0019132	2.27114	up	867.645	719.312	1130.51	915.647	341.098	316.2	385.621	460.267	349.666	399.632	9.66736	10.1361	10.0317	9.95656	8.34481	8.15995	8.4625	8.68247	8.59205	8.55785	Detected	Detected	Detected	Detected	Detected	Detected	Detected	Detected	Detected	Detected	0	chrX	70521322	70524454	+	circbase|deepbase	hsa_circ_0001927	hsa_circ_0001927	hsa-circRNA8066-2	3132	1150	ENSG00000147166	ENST00000373829	---	ATGAAGCTCTGGGGGCAGCTGCTGCTGTGT
hsa_circ_0045032_CBC1	0.103926	0.00483835	2.00067	up	59.3535	77.7514	82.4544	83.1251	27.4472	39.631	31.9398	29.1414	35.9537	31.0865	5.75474	6.86071	6.09025	6.31844	4.81435	5.20225	5.08599	4.86693	5.30986	4.91432	Detected	Detected	Detected	Detected	Detected	Detected	Detected	Detected	Detected	Detected	0	chr17	59946394	59996874	-	circbase|deepbase	hsa_circ_0045032	hsa_circ_0045032	hsa-circRNA11596-13	50480	2709	ENSG00000108506	ENST00000444766	59946395-59946500 exon:ENSE00001113078|59946634-59946741 exon:ENSE00001113077|59947098-59947349 exon:ENSE00001113079|59949626-59949821 exon:ENSE00001113076|59952274-59952399 exon:ENSE00003550261|59955248-59955449 exon:ENSE00003583309|59958368-59958532 exon:ENSE00003651910|59962262-59962366 exon:ENSE00003498879|59967147-59967255 exon:ENSE00000740958|59968874-59969050 exon:ENSE00000740960|59971126-…	GAACTTTGTTAACAGAGCTCCCTTCCTTGC
hsa_circ_0077455_CBC1	0.10162	0.00336867	2.00634	up	66.3083	33.199	65.165	39.1993	14.1651	26.7614	33.5491	16.0685	35.4158	25.7082	5.92212	5.58878	5.72757	5.16637	3.92439	4.66669	5.1519	4.01262	5.28848	4.64172	Detected	Detected	Detected	Detected	Not Detected	Detected	Detected	Detected	Detected	Detected	0	chr6	101037823	101086697	-	circbase|deepbase	hsa_circ_0077455	hsa_circ_0077455	hsa-circRNA14851-6	48874	1514	ENSG00000112249	ENST00000369162	101037824-101037935 exon:ENSE00000760987|101049686-101049811 exon:ENSE00000760990|101053444-101053576 exon:ENSE00000840250|101054616-101054736 exon:ENSE00000421608|101054827-101054964 exon:ENSE00000761034|101073068-101073210 exon:ENSE00000840253|101075466-101075586 exon:ENSE00000840254|101075718-101075863 exon:ENSE00000421604|101076891-101077057 exon:ENSE00000840256|101079004-101079089 exon:ENSE0…	ATTGAAATTGGAGAGAATTACTGGATCTTC
hsa_circ_0131942_CBC1	0.101376	0.000548813	2.46609	up	265.508	190.87	248.808	207.743	65.1333	68.6496	111.394	101.662	100.448	95.2245	7.95592	8.2061	7.75057	7.71862	6.00868	5.95872	6.77786	6.61341	6.7923	6.52482	Detected	Detected	Detected	Detected	Detected	Detected	Detected	Detected	Detected	Detected	0	chr6	55360216	55378994	-	Rybak-Wolf2015	hsa_circ_0131942	hsa_circ_0131942		18778	402	ENSG00000146151	ENST00000274901	55360217-55360405 exon:ENSE00003538649|55364034-55364097 exon:ENSE00003467043|55378846-55378994 exon:ENSE00003621104	CTTACGGCCCTTCAGGTTGCTGCTGGAGCT
hsa_circ_0018322_CBC1	0.101376	0.00182071	2.68293	up	229.212	144.984	189.786	138.576	43.4523	31.6214	173.538	102.972	85.9377	108.754	7.74088	7.79554	7.34412	7.0984	5.44581	4.88785	7.38456	6.63006	6.5648	6.71594	Detected	Detected	Detected	Detected	Detected	Detected	Detected	Detected	Detected	Detected	0	chr10	49997918	50191001	+	circbase|deepbase	hsa_circ_0018322	hsa_circ_0018322	hsa-circRNA925-3	193083	5982	ENSG00000128815	ENST00000413659	---	TATGTTTTAAATGCAATGAACATTTCATCC
hsa-circRNA13123-33_CBC1	0.101376	0.000287667	2.27907	up	278.352	160.806	388.442	280.261	106.822	84.5031	228.571	181.824	98.107	159.938	8.02271	7.95121	8.42068	8.17372	6.70012	6.24969	7.75613	7.4151	6.75748	7.25984	Detected	Detected	Detected	Detected	Detected	Detected	Detected	Detected	Detected	Detected	0	chr20	60885957	60886150	-	deepbase	hsa-circRNA13123-33		hsa-circRNA13123-33	193	193	ENSG00000130702	ENST00000370691	60885958-60886150 exon:ENSE00000897393	GGCCGCTGGCACAAGGCCCAGTCTCTCCAT
hsa_circ_0042257_CBC1	0.101376	0.00239143	2.29001	up	136.911	65.0239	139.34	92.2348	32.6901	27.7153	46.1322	70.1048	34.5537	44.6638	6.9923	6.59134	6.88133	6.48002	5.05824	4.71356	5.59091	6.09732	5.25334	5.43669	Detected	Detected	Detected	Detected	Detected	Detected	Detected	Detected	Detected	Detected	0	chr17	17206679	17250977	+	circbase|deepbase	hsa_circ_0042257	hsa_circ_0042257	hsa-circRNA3259-4	44298	1588	ENSG00000205309	ENST00000478373	---	ATGTGTGTAGCTCAACGGCCTCGCTCTGGG
hsa_circ_0045697_CBC1	0.113681	0.00809068	2.12951	up	66.2803	55.8081	90.1406	58.9719	18.7037	19.2217	28.0086	45.5636	18.7066	42.8062	5.92146	6.36454	6.22047	5.78504	4.29741	4.21656	4.91021	5.49551	4.36416	5.37549	Detected	Detected	Detected	Detected	Detected	Detected	Detected	Detected	Detected	Detected	0	chr17	73736438	73753899	+	circbase|deepbase	hsa_circ_0045697	hsa_circ_0045697	hsa-circRNA3521-2	17461	3286	ENSG00000132470	ENST00000200181	73736439-73736542 exon:ENSE00003513990|73736874-73736932 exon:ENSE00003628124|73737063-73737086 exon:ENSE00003626842|73738422-73738570 exon:ENSE00003533968|73738663-73738842 exon:ENSE00002509631|73739794-73739942 exon:ENSE00003529154|73744922-73745126 exon:ENSE00003508634|73746192-73746349 exon:ENSE00002461839|73746761-73746941 exon:ENSE00002495477|73747055-73747192 exon:ENSE00002504004|73748255-…	GTTTTGCTACTGCTATGCCCTACGGGCTGT
hsa_circ_0023997_CBC1	0.128407	0.0127531	2.54229	up	22.6618	8.19424	29.6116	26.9614	2.78895	4.00346	5.68497	6.59183	9.65703	10.9849	4.31099	3.53713	4.5025	4.58694	1.33888	2.13538	2.78592	2.72907	3.39897	3.39055	Detected	Not Detected	Detected	Detected	Not Detected	Not Detected	Not Detected	Not Detected	Not Detected	Not Detected	0	chr11	92085261	92539681	+	circbase|deepbase	hsa_circ_0023997	hsa_circ_0023997	hsa-circRNA1508-5	454420	9264	ENSG00000165323	ENST00000409404	92085262-92088570 exon:ENSE00001709176|92257800-92258114 exon:ENSE00001656779|92430550-92430611 exon:ENSE00001618597|92495022-92495336 exon:ENSE00001725058|92498045-92498255 exon:ENSE00001775568|92507207-92507346 exon:ENSE00001637579|92523109-92523384 exon:ENSE00001629080|92525933-92526143 exon:ENSE00001802371|92531002-92535075 exon:ENSE00001803295|92538319-92538515 exon:ENSE00001672944|92539528-…	TAGATCCAGAAAGTGGATGGAAGTATGATG
hsa_circ_0135559_CBC1	0.101376	0.00166336	2.33987	up	1990.79	1220.63	2264.23	1686.06	715.757	623.178	718.803	866.295	587.299	731.354	10.8742	10.8737	11.0761	10.8631	9.40152	9.16845	9.32891	9.55974	9.33088	9.42329	Detected	Detected	Detected	Detected	Detected	Detected	Detected	Detected	Detected	Detected	0	chr8	117762938	117763184	-	Rybak-Wolf2015	hsa_circ_0135559	hsa_circ_0135559		246	246	ENSG00000147677	ENST00000521861	---	TAAAGGCCAGGTGTGCCACCGTGCCCGGCC
hsa-circRNA10051-8_CBC1	0.140678	0.0169613	2.09867	up	99.5307	93.2092	175.549	106.758	70.3615	91.013	59.4883	58.394	17.6109	49.2305	6.52658	7.13324	7.22494	6.70324	6.11621	6.3563	5.93186	5.84575	4.27375	5.58048	Detected	Detected	Detected	Detected	Detected	Detected	Detected	Detected	Detected	Detected	0	chr12	89864137	89866052	-	deepbase	hsa-circRNA10051-8		hsa-circRNA10051-8	1915	358	ENSG00000139323	ENST00000393179	89864138-89864271 exon:ENSE00003512779|89865391-89865506 exon:ENSE00003680916|89865945-89866052 exon:ENSE00003579505	CTTCAAGGACATACGATTTTCACCCGATGG
hsa_circ_0064843_CBC1	0.101376	0.00136996	3.83373	up	2508.61	3914.94	1508.31	2484.19	639.492	644.856	787.955	816.437	348.16	482.197	11.2158	12.465	10.4727	11.4391	9.24989	9.2184	9.45637	9.47748	8.58636	8.82307	Detected	Detected	Detected	Detected	Detected	Detected	Detected	Detected	Detected	Detected	0	chr3	37903668	38017385	+	circbase|deepbase	hsa_circ_0064843	hsa_circ_0064843	hsa-circRNA5500-3	113717	727	ENSG00000144677	ENST00000435525	---	CATCCTGAGAATGCAGCGGCCGCCGCGCCG
hsa_circ_0031404_CBC1	0.101425	0.00255644	2.25883	up	60.8915	44.3635	113.038	65.2049	20.9051	15.9692	33.7022	44.3319	24.8141	31.8344	5.79413	6.02062	6.55806	5.93902	4.44262	3.96996	5.15927	5.45566	4.77575	4.94924	Detected	Detected	Detected	Detected	Detected	Detected	Detected	Detected	Detected	Detected	0	chr14	24880281	24888494	+	circbase|deepbase	hsa_circ_0031404	hsa_circ_0031404	hsa-circRNA2242-1	8213	5125	ENSG00000205978	ENST00000382554	24880282-24880412 exon:ENSE00001667281|24880560-24880656 exon:ENSE00001801977|24882203-24882304 exon:ENSE00003561380|24882522-24882623 exon:ENSE00003628694|24883802-24888494 exon:ENSE00001637427	TCAAACTGGAGCTGAGCATGGCCTGCAGCA
hsa_circ_0025321_CBC1	0.101376	0.000250563	2.08981	up	225.101	150.188	214.01	197.017	105.679	93.8917	117.109	100.507	77.811	73.0019	7.71358	7.84934	7.52125	7.6384	6.68343	6.40238	6.84437	6.59701	6.42317	6.14409	Detected	Detected	Detected	Detected	Detected	Detected	Detected	Detected	Detected	Detected	0	chr12	7085346	7090793	-	circbase|deepbase	hsa_circ_0025321	hsa_circ_0025321	hsa-circRNA9824-6	5447	1723	ENSG00000111684	ENST00000535479	---	TTGTTCAGTTTTTCAGTTTGGCTGTTGACT
hsa_circ_0049597_CBC1	0.114917	0.00853327	2.36214	up	109.787	91.4596	121.418	100.672	41.1131	35.2845	27.1687	41.3814	43.3516	21.4283	6.66575	7.10437	6.66955	6.61304	5.37139	5.04178	4.86981	5.35744	5.57454	4.3769	Detected	Detected	Detected	Detected	Detected	Detected	Detected	Detected	Detected	Detected	0	chr19	12858208	12859137	+	circbase|deepbase	hsa_circ_0049597	hsa_circ_0049597	hsa-circRNA3879-1	929	549	ENSG00000198356	ENST00000591090	12858209-12858406 exon:ENSE00000681706|12858787-12859137 exon:ENSE00000836333	ATGATCTTAAACTGCGAGCAGACAACTTTC
hsa_circ_0026969_CBC1	0.101376	0.00207309	2.38312	up	159.229	73.4242	173.37	107.239	26.5662	36.9818	59.0475	47.6094	60.0699	69.2823	7.21051	6.77431	7.20562	6.70984	4.77112	5.10841	5.92088	5.55794	6.04896	6.07046	Detected	Detected	Detected	Detected	Detected	Detected	Detected	Detected	Detected	Detected	0	chr12	56665482	56668915	-	circbase|deepbase	hsa_circ_0026969	hsa_circ_0026969	hsa-circRNA9984-21	3433	1998	ENSG00000062485	ENST00000549143	56665483-56667038 exon:ENSE00001343740|56667371-56667580 exon:ENSE00003573132|56668561-56668662 exon:ENSE00003555604|56668786-56668915 exon:ENSE00003491941	TTTTTATTAACAATGTGACCATGAGGGTGG
hsa_circ_0052131_CBC1	0.140689	0.0169658	2.01708	up	26.273	22.7658	30.8277	11.9949	4.5775	6.66357	11.7356	12.5184	13.5981	10.9834	4.53519	5.01988	4.56807	3.3553	2.44031	2.77898	3.74632	3.65589	3.89814	3.3901	Detected	Detected	Detected	Not Detected	Not Detected	Not Detected	Not Detected	Not Detected	Detected	Not Detected	0	chr19	54418618	54418759	+	circbase|Rybak-Wolf2015|deepbase	hsa_circ_0052131	hsa_circ_0052131	hsa-circRNA4250-3	141	141	ENSG00000105605	ENST00000468076	54418619-54418759 exon:ENSE00003571813	TCTTCATACTATCGGAGACAGTGCGCACGG
hsa_circ_0095246_CBC1	0.195528	0.0394188	2.65672	up	33.1254	30.1343	46.8661	37.7676	6.31263	2.53416	8.0615	19.0816	17.1066	19.3208	4.88127	5.4428	5.22463	5.11113	2.84024	1.30428	3.24915	4.26272	4.22836	4.22516	Detected	Detected	Detected	Detected	Not Detected	Not Detected	Not Detected	Detected	Detected	Detected	0	chr11	122131014	122165713	-	Rybak-Wolf2015	hsa_circ_0095246	hsa_circ_0095246		34699	34699	ENSG00000255015	ENST00000527100	---	TTTGGAAATTCATGCCATAGATGCTGGCTC
hsa_circ_0063922_CBC1	0.103926	0.00479391	2.52904	up	368.042	250.154	389.213	332.697	96.0984	69.3201	100.533	145.984	125.838	143.144	8.42993	8.61283	8.42427	8.43816	6.55118	5.97313	6.64524	7.11462	7.11456	7.10398	Detected	Detected	Detected	Detected	Detected	Detected	Detected	Detected	Detected	Detected	0	chr22	50713407	50721615	-	circbase|deepbase	hsa_circ_0063922	hsa_circ_0063922	hsa-circRNA13405-10	8208	3563	ENSG00000196576	ENST00000449103	50713408-50714237 exon:ENSE00003537782|50714318-50714392 exon:ENSE00003529915|50715058-50715133 exon:ENSE00003532951|50715271-50715335 exon:ENSE00003461896|50716020-50716167 exon:ENSE00003586533|50716282-50716442 exon:ENSE00003588803|50716546-50716700 exon:ENSE00003611176|50716864-50716948 exon:ENSE00003494430|50717025-50717125 exon:ENSE00003499761|50717284-50717440 exon:ENSE00003485623|50718059-…	GTCTTTTTCACTCTGCAGCCCAAGCCTCTC
hsa_circ_0064281_CBC1	0.101386	0.0024218	2.70141	up	109.577	111.889	75.6512	88.1727	37.4983	20.4867	44.4808	54.0661	19.5163	35.1211	6.66342	7.41305	5.95557	6.4104	5.24988	4.3069	5.53748	5.73786	4.428	5.08871	Detected	Detected	Detected	Detected	Detected	Detected	Detected	Detected	Detected	Detected	0	chr3	11314009	11340329	+	circbase|deepbase	hsa_circ_0064281	hsa_circ_0064281	hsa-circRNA5432-65	26320	277	ENSG00000197548	ENST00000451513	---	GTTATTACTACAATGCTTTGCGCACGCGCG
hsa_circ_0111518_CBC1	0.171806	0.0288204	2.46424	up	63.7276	55.5732	74.3594	310.211	27.9156	15.6235	43.7998	42.9983	51.6493	45.7534	5.86192	6.3592	5.92979	8.33129	4.83833	3.93861	5.51585	5.41203	5.82825	5.47512	Detected	Detected	Detected	Detected	Detected	Detected	Detected	Detected	Detected	Detected	0	chr1	186342606	186344011	-	Rybak-Wolf2015	hsa_circ_0111518	hsa_circ_0111518		1405	1405	ENSG00000047410	ENST00000367478	---	TTTTGTTTTTTGCTTCGGTAAGTGAGATGC
hsa_circ_0018729_CBC1	0.101376	0.000987817	2.25341	up	18.2273	12.9392	18.7415	27.2646	6.32685	5.70181	11.9785	14.0634	5.96781	6.21077	3.97597	4.198	3.78469	4.60271	2.84457	2.57998	3.77723	3.82589	2.70804	2.51956	Detected	Not Detected	Detected	Detected	Not Detected	Not Detected	Not Detected	Detected	Not Detected	Not Detected	0	chr10	73765493	73773322	+	circbase|deepbase	hsa_circ_0018729	hsa_circ_0018729	hsa-circRNA974	7829	6640	ENSG00000122863	ENST00000373115	73765494-73765740 exon:ENSE00001459537|73766930-73773322 exon:ENSE00001459536	TGAGCAAAACCTGCAGACAAGGGTGTCCCC
hsa_circ_0090079_CBC1	0.115147	0.0085898	3.02611	up	12.2444	8.42878	15.7397	6.47088	2.90333	13.6442	21.2676	2.69717	2.44865	2.31291	3.38021	3.57775	3.50739	2.38959	1.46753	3.75774	4.53617	1.41519	1.4086	1.35475	Detected	Not Detected	Detected	Not Detected	Not Detected	Detected	Detected	Not Detected	Not Detected	Not Detected	0	chrX	22231020	22245728	+	circbase|Rybak-Wolf2015|deepbase	hsa_circ_0090079	hsa_circ_0090079	hsa-circRNA7964-2	14708	425	ENSG00000102174	ENST00000379374	22231021-22231075 exon:ENSE00000666747|22237153-22237220 exon:ENSE00000872549|22239730-22239860 exon:ENSE00000872550|22244560-22244625 exon:ENSE00000666750|22245624-22245728 exon:ENSE00000666751	CTGAGTTATGCTCATGATTTCCAGCAGGAG
hsa_circ_0062825_CBC1	0.101376	0.00175649	2.02839	up	176.409	114.57	243.119	126.111	64.1137	54.6338	94.4024	103.711	70.7189	85.9031	7.35752	7.44656	7.71512	6.95475	5.98715	5.64776	6.55936	6.63887	6.28459	6.37327	Detected	Detected	Detected	Detected	Detected	Detected	Detected	Detected	Detected	Detected	0	chr22	30681106	30683276	-	circbase|deepbase	hsa_circ_0062825	hsa_circ_0062825	hsa-circRNA13296-3	2170	1120	ENSG00000239282	ENST00000459785	---	AGGACTTTGTAGTGAGTGCGGGAGCAGGAC
hsa_circ_0026926_CBC1	0.203029	0.0431238	2.42953	up	100.616	58.1252	190.61	74.0409	25.8571	7.98587	47.3486	71.7613	43.879	75.2797	6.541	6.42444	7.34994	6.13754	4.73368	3.02846	5.62317	6.13047	5.59232	6.18779	Detected	Detected	Detected	Detected	Detected	Not Detected	Detected	Detected	Detected	Detected	0	chr12	56631590	56646681	-	circbase|deepbase	hsa_circ_0026926	hsa_circ_0026926	hsa-circRNA9983-19	15091	7383	ENSG00000139645	ENST00000267116	56631591-56637176 exon:ENSE00001281512|56637569-56637660 exon:ENSE00003480316|56637835-56637917 exon:ENSE00003629937|56638137-56638219 exon:ENSE00003475111|56638436-56638581 exon:ENSE00001730470|56638690-56638773 exon:ENSE00001622231|56638887-56638974 exon:ENSE00001702548|56639161-56639380 exon:ENSE00001680720|56641277-56641394 exon:ENSE00001746902|56641471-56641558 exon:ENSE00001602909|56641807-…	ATCCTATTGCTCCTAGTCAGTTGTACAGCA
hsa-circRNA12850-2_CBC1	0.20203	0.0425853	2.59573	up	250.733	263.943	221.779	112.71	35.7718	54.1651	25.4459	51.5787	86.2472	55.5893	7.87149	8.68917	7.57397	6.78519	5.1878	5.63687	4.78386	5.67022	6.57022	5.75788	Detected	Detected	Detected	Detected	Detected	Detected	Detected	Detected	Detected	Detected	0	chr2	203075457	203096455	-	deepbase	hsa-circRNA12850-2		hsa-circRNA12850-2	20998	415	ENSG00000116030	ENST00000409627	203075458-203075529 exon:ENSE00003568660|203079080-203079157 exon:ENSE00003478755|203084755-203084829 exon:ENSE00003629147|203096266-203096455 exon:ENSE00001529010	CATACTCCAAAAGAAGAATCACTTAACCCT
hsa_circ_0020959_CBC1	0.101376	0.00228572	2.76636	up	293.589	180.578	381.722	413.579	124.091	49.1515	122.997	148.154	87.3597	116.883	8.10013	8.12445	8.39396	8.76342	6.91315	5.5009	6.91145	7.13401	6.58822	6.81719	Detected	Detected	Detected	Detected	Detected	Detected	Detected	Detected	Detected	Detected	0	chr11	5269501	5269717	-	circbase|deepbase	hsa_circ_0020959	hsa_circ_0020959	hsa-circRNA9380-3	216	216	ENSG00000213934	ENST00000330597	---	CTGCTGAGAGATCACCTCCTGGGAAATGTG
hsa_circ_0048281_CBC1	0.102035	0.00411495	2.34476	up	32.7224	26.0286	41.2848	19.5572	7.944	7.16214	12.2788	20.8142	7.67953	11.0193	4.86324	5.22382	5.02664	4.10009	3.14962	2.8752	3.81224	4.38962	3.06955	3.39484	Detected	Detected	Detected	Detected	Not Detected	Not Detected	Not Detected	Detected	Not Detected	Not Detected	0	chr19	1782073	1792134	-	circbase|deepbase	hsa_circ_0048281	hsa_circ_0048281	hsa-circRNA11872	10061	2831	ENSG00000130270	ENST00000310127	1782074-1783269 exon:ENSE00002165246|1784818-1784945 exon:ENSE00003542141|1785158-1785296 exon:ENSE00003544148|1785468-1785707 exon:ENSE00003503834|1787102-1787185 exon:ENSE00003560049|1788896-1789119 exon:ENSE00003625036|1789360-1789726 exon:ENSE00003512589|1789889-1789988 exon:ENSE00003515487|1790756-1790831 exon:ENSE00003520444|1791749-1791860 exon:ENSE00003574407|1792000-1792134 exon:ENSE0000…	TGACCCCAGCGCTAAGCCTTTGCCCAGGAG
hsa_circ_0086176_CBC1	0.109746	0.00690653	2.37301	up	35.0883	26.6792	43.0025	35.351	17.1835	6.58981	10.3337	15.9608	6.6582	15.0373	4.96738	5.25916	5.0915	5.01066	4.18445	2.76439	3.57606	4.00333	2.86499	3.85401	Detected	Detected	Detected	Detected	Detected	Not Detected	Not Detected	Detected	Not Detected	Detected	0	chr8	146198974	146225155	-	circbase|deepbase	hsa_circ_0086176	hsa_circ_0086176	hsa-circRNA15663-1	26181	5347	ENSG00000196922	ENST00000426361	146198975-146203939 exon:ENSE00001686879|146224989-146225155 exon:ENSE00003315044	AATCAGTGGATTCCAGTCCTGACCTGAGGG
hsa_circ_0037593_CBC1	0.108404	0.00652797	2.33301	up	365.436	326.621	356.43	237.196	75.8416	82.6052	212.13	212.729	140.101	238.306	8.41934	8.99787	8.28768	7.91754	6.22224	6.21658	7.65619	7.63688	7.26823	7.82372	Compromised	Detected	Detected	Detected	Detected	Detected	Detected	Detected	Detected	Detected	0	chr16	3077011	3077756	+	circbase|deepbase	hsa_circ_0037593	hsa_circ_0037593	hsa-circRNA2818-3	745	488	ENSG00000131652	ENST00000574549	3077012-3077074 exon:ENSE00000901616|3077171-3077281 exon:ENSE00000901617|3077367-3077501 exon:ENSE00000901618|3077578-3077756 exon:ENSE00001380267	GGCTTTTTTACCATGGAGTGCTCGAGGCCC
hsa_circ_0056498_CBC1	0.135419	0.0151931	2.09762	up	1243.84	1013.7	1691.2	862.216	365.843	344.595	472.217	693.32	595.804	710.446	10.1931	10.6102	10.646	9.86546	8.44532	8.28603	8.74245	9.25054	9.35038	9.38111	Detected	Detected	Detected	Detected	Detected	Detected	Detected	Detected	Detected	Detected	0	chr2	132241532	132249597	-	circbase|deepbase	hsa_circ_0056498	hsa_circ_0056498	hsa-circRNA12708-2	8065	408	ENSG00000173272	ENST00000309451	132241533-132241791 exon:ENSE00002441654|132249449-132249597 exon:ENSE00003640913	AGAGGGTCCAGGTCAGATCCTGGTGGACCT
hsa_circ_0026172_CBC1	0.101376	0.000624248	2.40341	up	4235.14	4372.93	3418.99	3145.33	1517.12	1452.9	2140.92	2058	1363.49	1480.04	12	12.6104	11.7077	11.7861	10.4792	10.4342	10.8493	10.7604	10.5211	10.4332	Detected	Detected	Detected	Detected	Detected	Detected	Detected	Detected	Detected	Detected	0	chr12	50047974	50101197	-	circbase|deepbase	hsa_circ_0026172	hsa_circ_0026172	hsa-circRNA9925-3	53223	1305	ENSG00000161791	ENST00000335154	50047975-50048085 exon:ENSE00001631845|50048693-50048767 exon:ENSE00001775320|50050187-50050280 exon:ENSE00001798453|50050606-50050682 exon:ENSE00001793632|50050865-50050973 exon:ENSE00001799348|50052225-50052377 exon:ENSE00001612465|50055749-50055832 exon:ENSE00001331883|50059615-50059691 exon:ENSE00003644605|50059910-50059990 exon:ENSE00003636791|50062254-50062337 exon:ENSE00003540569|50100838-…	GAGGAGTTCCTGCAGGAGCCGGCCGCCTCC
hsa_circ_0112627_CBC1	0.101608	0.00295257	2.25788	up	373.33	242.406	528.841	297.545	142.421	119.007	146.905	205.602	91.5736	169.65	8.4481	8.56749	8.88261	8.2678	7.11176	6.74407	7.15677	7.58953	6.65706	7.34552	Detected	Detected	Detected	Detected	Detected	Detected	Detected	Detected	Detected	Detected	0	chr1	237538016	237551483	+	Rybak-Wolf2015|deepbase	hsa_circ_0112627	hsa_circ_0112627	hsa-circRNA809-5	13467	389	ENSG00000198626	ENST00000366574	237538017-237538095 exon:ENSE00001022826|237540623-237540735 exon:ENSE00001165714|237550581-237550680 exon:ENSE00001022773|237551387-237551483 exon:ENSE00001165710	TGAAGAGCAGCGGAGTATCTGTGCTGCCTG
hsa-circRNA11034-1_CBC1	0.102432	0.00421372	2.19389	up	68.4089	38.777	85.601	58.7821	12.4398	19.9191	25.0617	37.9475	24.7295	28.3703	5.96705	5.82245	6.14492	5.78054	3.7521	4.26574	4.76268	5.23703	4.77047	4.78483	Detected	Detected	Detected	Detected	Not Detected	Detected	Detected	Detected	Detected	Detected	0	chr16	21030945	21053525	-	deepbase	hsa-circRNA11034-1		hsa-circRNA11034-1	22580	1561	ENSG00000158486	ENST00000261383	21030946-21031191 exon:ENSE00003685890|21033293-21033422 exon:ENSE00003486520|21035918-21036023 exon:ENSE00003639288|21038349-21038449 exon:ENSE00003681702|21042367-21042608 exon:ENSE00003654115|21045296-21045407 exon:ENSE00003685967|21048036-21048170 exon:ENSE00003645470|21049083-21049302 exon:ENSE00003654496|21051174-21051265 exon:ENSE00003565483|21053349-21053525 exon:ENSE00003689188	TCTTTCCAGAAAGAGGTAGAAGTGCTGTCT
hsa-circRNA13753-28_CBC1	0.101608	0.00288799	2.29598	up	14.5803	13.1624	18.0805	20.8164	2.9156	10.4747	13.8043	7.25849	7.56438	8.24844	3.64337	4.22131	3.72674	4.19742	1.48325	3.39866	3.96327	2.8664	3.04897	2.95926	Detected	Not Detected	Detected	Detected	Not Detected	Not Detected	Not Detected	Not Detected	Not Detected	Not Detected	0	chr3	133356719	133368787	-	deepbase	hsa-circRNA13753-28		hsa-circRNA13753-28	12068	1431	ENSG00000163781	ENST00000260810	133356720-133357006 exon:ENSE00001150558|133358803-133359014 exon:ENSE00001078166|133362044-133362216 exon:ENSE00000933934|133362864-133363207 exon:ENSE00001078161|133368227-133368477 exon:ENSE00003523343|133368624-133368787 exon:ENSE00003474574	TCCTTTGATGTGAAGATATATCTTTGCGGT
hsa_circ_0039214_CBC1	0.101717	0.00362207	2.20325	up	174.099	81.8373	198.292	100.679	41.0411	39.1637	55.3617	77.0817	56.0455	53.5121	7.33806	6.93746	7.41033	6.61309	5.36932	5.18537	5.83364	6.23018	5.94526	5.7043	Detected	Detected	Detected	Detected	Detected	Detected	Detected	Detected	Detected	Detected	0	chr16	46724902	46727094	+	circbase|deepbase	hsa_circ_0039214	hsa_circ_0039214	hsa-circRNA2987-1	2192	384	ENSG00000091651	ENST00000219097	46724903-46725032 exon:ENSE00003569451|46726294-46726457 exon:ENSE00003538041|46727005-46727094 exon:ENSE00003465011	GCTTTCAGCATGCAAGAAAGCAGAGGAGTA
hsa_circ_0024955_CBC1	0.101376	0.00105362	2.03517	up	417.705	309.054	457.608	452.169	179.867	189.213	219.683	262.761	164.652	176.415	8.6105	8.91798	8.6652	8.89711	7.44141	7.4087	7.70215	7.91739	7.50131	7.39837	Detected	Detected	Detected	Detected	Detected	Detected	Detected	Detected	Detected	Detected	0	chr12	660087	660197	+	circbase|deepbase	hsa_circ_0024955	hsa_circ_0024955	hsa-circRNA1624	110	110	ENSG00000139044	ENST00000266383	660088-660197 exon:ENSE00001301925	CAGGGACTCCGGTTTTGCCTCTGATCCCCA
hsa_circ_0003969_CBC1	0.110533	0.00706092	2.22497	up	2617.1	2145.48	3182.19	2177.83	848.354	906.829	866.337	1134	1032.41	1223.8	11.2793	11.6468	11.6015	11.2365	9.64155	9.72142	9.58887	9.92886	10.1255	10.1668	Detected	Detected	Detected	Detected	Detected	Detected	Detected	Detected	Detected	Detected	0	chr4	154191486	154217188	+	circbase|Rybak-Wolf2015|deepbase	hsa_circ_0003969	hsa_circ_0003969	hsa-circRNA6146-10	25702	1480	ENSG00000109654	ENST00000494872	154191487-154191671 exon:ENSE00003645132|154197045-154197282 exon:ENSE00003519782|154214134-154214285 exon:ENSE00003588159|154215457-154215637 exon:ENSE00003492763|154216465-154217188 exon:ENSE00003561777	TGATCTTTCGAGTGGCAGCAGCGTGCAGGG
hsa_circ_0012799_CBC1	0.106119	0.00567959	2.03526	up	29.247	10.2936	25.5417	26.647	12.9083	5.47697	17.0884	6.42599	14.6491	11.8747	4.69617	3.86523	4.27433	4.56953	3.80112	2.52377	4.2459	2.69023	4.00434	3.50565	Detected	Not Detected	Detected	Detected	Not Detected	Not Detected	Detected	Not Detected	Detected	Detected	0	chr1	62939652	62943505	-	circbase|Rybak-Wolf2015|deepbase	hsa_circ_0012799	hsa_circ_0012799	hsa-circRNA8538-40	3853	713	ENSG00000116641	ENST00000251157	62939653-62939759 exon:ENSE00001011066|62940879-62941022 exon:ENSE00003672862|62941378-62941614 exon:ENSE00003546182|62941738-62941827 exon:ENSE00003612008|62943371-62943505 exon:ENSE00001764115	AGATTTTACTAAAAGGATGGTAAGCGGATG
hsa_circ_0120812_CBC1	0.101376	2.78679e-05	2.02286	up	35.5516	19.3425	39.6996	25.6688	10.4738	14.0948	28.0058	14.9869	13.7037	15.9706	4.98711	4.78581	4.9619	4.51304	3.5156	3.79686	4.91002	3.91183	3.90997	3.94161	Detected	Detected	Detected	Detected	Not Detected	Detected	Detected	Detected	Detected	Detected	0	chr2	69553302	69601245	-	Rybak-Wolf2015	hsa_circ_0120812	hsa_circ_0120812		47943	47943	ENSG00000198380	ENST00000357308	---	ATATCTATACAAAATGTATATTTGCTTACT
hsa_circ_0089456_CBC1	0.101376	0.000959515	2.2929	up	55.6057	39.1936	71.3222	58.7714	16.1759	13.8286	37.6047	29.0589	19.3594	40.9318	5.65854	5.83808	5.8665	5.78024	4.10344	3.77284	5.30903	4.86312	4.41611	5.31101	Detected	Detected	Detected	Detected	Detected	Detected	Detected	Detected	Detected	Detected	0	chr9	137676834	137717750	+	circbase|deepbase	hsa_circ_0089456	hsa_circ_0089456	hsa-circRNA7878-59	40916	2583	ENSG00000130635	ENST00000371817	137676835-137676942 exon:ENSE00001722961|137677841-137677894 exon:ENSE00001764753|137681001-137681054 exon:ENSE00001604675|137686928-137686972 exon:ENSE00001610158|137687108-137687161 exon:ENSE00001776421|137688220-137688264 exon:ENSE00001643672|137688694-137688747 exon:ENSE00001658157|137690254-137690307 exon:ENSE00001604658|137693800-137693853 exon:ENSE00001705181|137694734-137694841 exon:ENSE0…	AAGAAGTCCGAAGGGGGGGAGATCGGCCCA
hsa_circ_0007170_CBC1	0.101376	0.000196091	5.02875	up	36.9099	30.6256	28.2133	29.7474	2.7982	2.92617	8.58716	9.7552	4.78551	6.28931	5.04556	5.4655	4.42727	4.73937	1.35781	1.76853	3.32994	3.29471	2.39601	2.5396	Detected	Detected	Detected	Detected	Not Detected	Not Detected	Not Detected	Not Detected	Not Detected	Not Detected	0	chr9	16672063	16738483	-	circbase|deepbase	hsa_circ_0007170	hsa_circ_0007170	hsa-circRNA15697-8	66420	56058	ENSG00000173068	ENST00000380672	---	CTTGCTGTTAGCAGAGCACACCTTGGGCCC
hsa_circ_0023101_CBC1	0.117058	0.00919334	3.40367	up	45.9047	38.1121	51.1486	34.4223	2.80057	26.7566	10.4946	11.2092	10.1942	10.1015	5.36602	5.79505	5.36173	4.97124	1.36362	4.66657	3.59984	3.49767	3.46921	3.26138	Detected	Detected	Detected	Detected	Not Detected	Detected	Not Detected	Not Detected	Not Detected	Not Detected	0	chr11	67257508	67258579	+	circbase|deepbase	hsa_circ_0023101	hsa_circ_0023101	hsa-circRNA1449-2	1071	640	ENSG00000110711	ENST00000528641	---	TTTATCTCTCTCTGAGTGGAGAGCCCTGGC
hsa_circ_0033152_CBC1	0.101376	0.00138958	2.43989	up	61.4766	39.3419	64.2938	60.7075	18.8115	13.452	23.5797	33.0398	12.3931	24.6711	5.80901	5.84474	5.70734	5.82825	4.30515	3.74023	4.67805	5.04837	3.75746	4.5821	Detected	Detected	Detected	Detected	Detected	Detected	Detected	Detected	Not Detected	Detected	0	chr14	100111479	100143011	+	circbase|deepbase	hsa_circ_0033152	hsa_circ_0033152	hsa-circRNA2427-1	31532	3462	ENSG00000182218	ENST00000357223	---	GCTGTTTACACACCACGCGAGCGCCCCGGG
hsa_circ_0088922_CBC1	0.101376	0.00121978	2.3722	up	6597.47	4603.43	8296.45	6044.12	2515.7	2214.86	2874.12	3181.14	2214.38	2709.14	12.6601	12.6823	13.0567	12.7316	11.2027	11.0646	11.2615	11.3795	11.2085	11.3058	Detected	Detected	Detected	Detected	Detected	Detected	Detected	Detected	Detected	Detected	0	chr9	131644390	131680317	+	circbase|deepbase	hsa_circ_0088922	hsa_circ_0088922	hsa-circRNA7834-3	35927	4354	ENSG00000136802	ENST00000372600	---	AAATCTATAACAGAAACTTCCGGGGCGGAG
hsa_circ_0137046_CBC1	0.121771	0.0105916	2.07891	up	43.1594	33.7112	66.3059	31.9762	10.063	10.5207	24.7308	31.4022	17.6944	29.4195	5.27532	5.61177	5.75296	4.85444	3.46386	3.40557	4.74416	4.97623	4.27971	4.83415	Detected	Detected	Detected	Detected	Not Detected	Not Detected	Detected	Detected	Detected	Detected	0	chr8	70588843	70617464	-	Rybak-Wolf2015	hsa_circ_0137046	hsa_circ_0137046		28621	666	ENSG00000137571	ENST00000260126	70588844-70588908 exon:ENSE00003541217|70591613-70591854 exon:ENSE00003679135|70594419-70594578 exon:ENSE00003654509|70617266-70617464 exon:ENSE00000928486	TGTTGCGAACACTTGGGGTTATTATCGTCC
hsa_circ_0095590_CBC1	0.116425	0.00902271	2.77402	up	15.6704	11.7416	15.0111	18.0554	2.78318	2.49446	3.55234	7.22107	2.48609	9.69138	3.75056	4.05868	3.42838	3.97799	1.33046	1.25557	2.21585	2.85926	1.42522	3.20107	Detected	Not Detected	Detected	Detected	Not Detected	Not Detected	Not Detected	Not Detected	Not Detected	Not Detected	0	chr11	20649525	20668480	+	Rybak-Wolf2015	hsa_circ_0095590	hsa_circ_0095590		18955	675	ENSG00000165970	ENST00000525748	20649526-20649629 exon:ENSE00003498055|20652237-20652361 exon:ENSE00003618751|20657853-20657965 exon:ENSE00003533991|20658718-20658849 exon:ENSE00003615854|20660005-20660104 exon:ENSE00003690902|20668380-20668480 exon:ENSE00003651067	CCAACCATTTTAACCGTGTGGAAAGATGCT
hsa_circ_0081074_CBC1	0.101376	0.00125019	3.83645	up	152.905	88.3117	224.442	141.271	16.9088	22.7904	28.2221	33.5369	32.1823	40.8599	7.15142	7.05091	7.5921	7.12788	4.16348	4.45466	4.92117	5.06963	5.14828	5.30856	Detected	Detected	Detected	Detected	Detected	Detected	Detected	Detected	Detected	Detected	0	chr7	94029507	94034058	+	circbase|deepbase	hsa_circ_0081074	hsa_circ_0081074	hsa-circRNA7155-50	4551	246	ENSG00000164692	ENST00000297268	94029508-94029600 exon:ENSE00001086713|94030879-94030932 exon:ENSE00001086712|94033868-94033912 exon:ENSE00001086675|94034005-94034058 exon:ENSE00001086705	GAACCTGGTCAAACTGGTCCACCAGGCCCC
hsa_circ_0056142_CBC1	0.101717	0.00362002	2.27968	up	55.2352	39.2223	64.4915	55.4935	8.71594	22.1458	21.3654	19.8691	24.6351	27.1545	5.65024	5.83931	5.71174	5.69492	3.2718	4.41427	4.54222	4.32375	4.7644	4.72006	Detected	Detected	Detected	Detected	Not Detected	Detected	Detected	Detected	Detected	Detected	0	chr2	113304997	113334727	+	circbase|deepbase	hsa_circ_0056142	hsa_circ_0056142	hsa-circRNA4590-6	29730	4484	ENSG00000125630	ENST00000263331	---	TGTTTTTTGATGATGGCTGATATCAACTGG
hsa_circ_0023245_CBC1	0.106865	0.00599792	2.38472	up	39.5667	37.693	51.3658	33.0859	8.61533	8.26696	13.7872	24.7381	12.3219	18.7065	5.14421	5.77874	5.36836	4.9086	3.25669	3.07384	3.96133	4.63618	3.74857	4.17687	Detected	Detected	Detected	Detected	Not Detected	Not Detected	Detected	Detected	Detected	Detected	0	chr11	68458384	68458643	+	circbase|deepbase	hsa_circ_0023245	hsa_circ_0023245	hsa-circRNA1459-3	259	259	ENSG00000069482	ENST00000265643	68458385-68458643 exon:ENSE00001326470	AAAGAATAGCAATTAAGGCCGGTGCCCTCG
hsa_circ_0092588_CBC1	0.114123	0.00828462	2.08014	up	48.8973	29.2704	53.7033	31.4068	10.8452	10.4194	15.9292	28.4497	13.2254	21.0961	5.46253	5.39844	5.43545	4.82624	3.56021	3.38886	4.1506	4.83259	3.85319	4.35499	Detected	Detected	Detected	Detected	Not Detected	Not Detected	Detected	Detected	Detected	Detected	0	chr10	108371668	108380319	-	Rybak-Wolf2015|deepbase	hsa_circ_0092588	hsa_circ_0092588	hsa-circRNA9282-1	8651	371	ENSG00000108018	ENST00000263054	108371669-108371781 exon:ENSE00003507531|108377907-108378030 exon:ENSE00000933268|108380186-108380319 exon:ENSE00000723679	AAATCCCTGGTGGAAGTCCCTTGGAGCACG
hsa_circ_0065328_CBC1	0.12334	0.0110469	2.10651	up	102.17	49.6363	110.188	45.7312	16.3433	23.0964	48.0215	59.7699	28.451	46.4512	6.56303	6.18478	6.5188	5.40398	4.11726	4.47382	5.64222	5.87739	4.97455	5.49551	Detected	Detected	Detected	Detected	Detected	Detected	Detected	Detected	Detected	Detected	0	chr3	47890409	47891686	+	circbase|deepbase	hsa_circ_0065328	hsa_circ_0065328	hsa-circRNA5554-18	1277	892	ENSG00000132153	ENST00000446256	---	TATCCCTTGTGACCAGTGAAAGCACTGTTG
hsa_circ_0037305_CBC1	0.133453	0.01448	2.09691	up	37.1603	16.7487	66.5778	19.0996	6.56861	11.1966	19.5411	21.9755	9.46296	20.5686	5.05468	4.57434	5.76	4.0644	2.89383	3.49245	4.42558	4.46397	3.37003	4.31738	Detected	Detected	Detected	Detected	Not Detected	Not Detected	Detected	Detected	Not Detected	Detected	0	chr16	1551420	1560460	+	circbase|deepbase	hsa_circ_0037305	hsa_circ_0037305	hsa-circRNA2786-11	9040	1756	ENSG00000100726	ENST00000262319	---	TTTATTGGAATTACATACGAAGAGGATGAA
hsa_circ_0064243_CBC1	0.101376	0.000348209	2.30431	up	105.667	71.932	129.477	89.3632	32.3067	30.6612	60.6616	62.0934	30.7297	49.3382	6.61253	6.74431	6.76864	6.42959	5.04304	4.84976	5.958	5.93071	5.08393	5.58394	Detected	Detected	Detected	Detected	Detected	Detected	Detected	Detected	Detected	Detected	0	chr3	10107077	10115046	+	circbase|deepbase	hsa_circ_0064243	hsa_circ_0064243	hsa-circRNA5427-19	7969	547	ENSG00000144554	ENST00000287647	10107078-10107178 exon:ENSE00003561424|10107548-10107663 exon:ENSE00003678854|10108893-10109001 exon:ENSE00003568884|10114555-10114665 exon:ENSE00001029687|10114937-10115046 exon:ENSE00001029708	GGCCAGCTAAACAAGATTGGTGTCTCCGCT
hsa_circ_0046283_CBC1	0.101395	0.00249266	2.49023	up	1640.32	1575.65	1442.74	1240.09	407.973	483.746	628.998	785.407	645.982	515.106	10.5936	11.227	10.4069	10.4121	8.6045	8.79179	9.14518	9.42315	9.46588	8.91819	Detected	Detected	Detected	Detected	Detected	Detected	Detected	Detected	Detected	Detected	0	chr17	79890268	79892365	-	circbase|deepbase	hsa_circ_0046283	hsa_circ_0046283	hsa-circRNA11726-5	2097	1148	ENSG00000183010	ENST00000329875	---	ATGTCAATGTAATCTGGGGCTGCCAAGATG
hsa_circ_0045733_CBC1	0.101376	0.00191428	2.24057	up	1024.55	773.501	877.355	748.814	351.228	268.109	414.655	473.767	331.848	425.446	9.90672	10.2333	9.64416	9.66028	8.38815	7.91586	8.55965	8.72233	8.51563	8.64274	Detected	Detected	Detected	Detected	Detected	Detected	Detected	Detected	Detected	Detected	0	chr17	73894723	73900800	-	circbase|deepbase	hsa_circ_0045733	hsa_circ_0045733	hsa-circRNA11666-16	6077	1283	ENSG00000204316	ENST00000309352	73894724-73895067 exon:ENSE00001352100|73895239-73895375 exon:ENSE00003646259|73895597-73895755 exon:ENSE00003599355|73897063-73897108 exon:ENSE00003556659|73897282-73897354 exon:ENSE00003481404|73897793-73898001 exon:ENSE00003646411|73898101-73898235 exon:ENSE00003564974|73900621-73900800 exon:ENSE00003589927	GATTTCTTGCCGGGCCCGTCCTGGGCCGCC
hsa-circRNA14513-33_CBC1	0.101376	4.72629e-05	2.45782	up	127.154	54.6181	119.473	104.665	41.226	42.0569	175.104	47.517	51.5569	43.5762	6.88303	6.33296	6.64273	6.6738	5.3754	5.28464	7.39699	5.55492	5.82561	5.40202	Detected	Detected	Detected	Detected	Detected	Detected	Detected	Detected	Detected	Detected	0	chr5	168201239	168271660	-	deepbase	hsa-circRNA14513-33		hsa-circRNA14513-33	70421	810	ENSG00000184347	ENST00000519560	168201240-168201383 exon:ENSE00003626537|168212912-168212983 exon:ENSE00003459673|168216565-168216636 exon:ENSE00003485839|168222512-168222583 exon:ENSE00003597496|168233451-168233592 exon:ENSE00003675724|168244305-168244468 exon:ENSE00003573166|168250265-168250336 exon:ENSE00003537988|168271589-168271660 exon:ENSE00003587321	GTCCATCCAGACACTGCAACTGGACAACAA
hsa-circRNA3078-16_CBC1	0.10145	0.00261867	2.01887	up	228.113	105.329	254.437	135.176	64.6681	71.1544	88.5827	115.477	64.6502	85.089	7.7331	7.3209	7.78598	7.06166	5.99779	6.01003	6.47267	6.78548	6.15342	6.35983	Detected	Detected	Detected	Detected	Detected	Detected	Detected	Detected	Detected	Detected	0	chr16	68961470	68964198	+	deepbase	hsa-circRNA3078-16		hsa-circRNA3078-16	2728	574	ENSG00000103047	ENST00000261778	68961471-68961986 exon:ENSE00000691111|68964141-68964198 exon:ENSE00000946469	TATCTGCAATTCAGGTTGAAGTCAAGTGAT
hsa_circ_0083937_CBC1	0.10162	0.0031534	2.2568	up	385.516	111.343	334.773	249.655	66.9688	90.7967	121.582	105.508	107.905	148.365	8.49167	7.40522	8.19272	7.99891	6.04685	6.35295	6.89604	6.66414	6.89391	7.1553	Detected	Detected	Detected	Detected	Detected	Detected	Detected	Detected	Detected	Detected	0	chr8	37635490	37637286	+	circbase|deepbase	hsa_circ_0083937	hsa_circ_0083937	hsa-circRNA7417-8	1796	1796	ENSG00000147471	ENST00000328195	---	ATTTATTTTTTATGAGTTGAAGTAGGATCT
hsa-circRNA12064_CBC1	0.101425	0.00255785	2.16147	up	221.381	223.794	310.122	183.738	96.2063	70.327	130.247	152.596	90.1081	117.971	7.69068	8.44947	8.07966	7.5321	6.55271	5.99412	6.99075	7.17446	6.63186	6.82944	Detected	Detected	Detected	Detected	Detected	Detected	Detected	Detected	Detected	Detected	0	chr19	15421611	15421841	-	deepbase	hsa-circRNA12064		hsa-circRNA12064	230	230	ENSG00000141867	ENST00000360016	---	ACTGCCTAAAGGACTGCATGAGCCCCTGCT
hsa_circ_0061833_CBC1	0.155522	0.0224907	2.16563	up	48.2938	16.8371	46.0739	36.2037	3.96823	11.121	25.4438	25.5295	21.2814	22.9614	5.44349	4.58155	5.19817	5.04665	2.28094	3.48214	4.78373	4.6826	4.55545	4.47851	Detected	Not Detected	Detected	Detected	Not Detected	Not Detected	Detected	Detected	Detected	Detected	0	chr21	44263203	44279832	-	circbase|deepbase	hsa_circ_0061833	hsa_circ_0061833	hsa-circRNA13202-12	16629	869	ENSG00000160193	ENST00000330317	44263204-44263391 exon:ENSE00001283844|44270151-44270352 exon:ENSE00001313461|44272365-44272434 exon:ENSE00003540633|44273679-44273862 exon:ENSE00003570160|44274672-44274736 exon:ENSE00003606199|44275792-44275890 exon:ENSE00003511519|44279772-44279832 exon:ENSE00003694162	ATTTTTGACTAGGAAGTTTGTGAGCCGTAT
hsa_circ_0111337_CBC1	0.101395	0.00245976	2.08696	up	3273.25	1921.16	3927.89	3158.56	1305.71	1335.19	1458.88	1693.18	1118.8	1590.87	11.6146	11.5016	11.92	11.7925	10.2685	10.3025	10.3093	10.4864	10.2375	10.5361	Detected	Detected	Detected	Detected	Detected	Detected	Detected	Detected	Detected	Detected	0	chr1	179182740	179182953	-	Rybak-Wolf2015	hsa_circ_0111337	hsa_circ_0111337		213	213	ENSG00000143322	ENST00000502732	---	TGTCCTAACTGAGAAGTGTGAGCCACCACG
hsa_circ_0083843_CBC1	0.186202	0.0351335	2.2757	up	38.3486	33.6795	67.5648	42.5868	7.7343	8.61718	6.96059	16.9305	14.5966	24.6398	5.09845	5.60977	5.78433	5.29696	3.11145	3.13104	3.05101	4.08804	3.99869	4.57973	Detected	Detected	Detected	Detected	Not Detected	Not Detected	Not Detected	Detected	Detected	Detected	0	chr8	29963261	29965587	+	circbase|deepbase	hsa_circ_0083843	hsa_circ_0083843	hsa-circRNA7407-3	2326	2326	ENSG00000104660	ENST00000321250	---	TAAATATCTATTTTAATTGAGTGGGGAGCT
hsa_circ_0137483_CBC1	0.101376	0.000917815	2.81962	up	271.718	190.985	227.143	171.964	62.9173	40.3953	87.328	89.9021	70.7703	81.3536	7.98866	8.20683	7.61044	7.42935	5.9607	5.22635	6.45377	6.44288	6.28535	6.29626	Detected	Detected	Detected	Detected	Detected	Detected	Detected	Detected	Detected	Detected	0	chr9	100334909	100335189	+	Rybak-Wolf2015	hsa_circ_0137483	hsa_circ_0137483		280	280	ENSG00000136842	ENST00000395211	---	CTGTTGCCACCTGTGGTGGCGAGTGGCATT
hsa_circ_0134765_CBC1	0.101395	0.00249676	2.34351	up	31.6968	16.4824	37.6844	33.0203	4.82346	7.09178	15.3593	12.699	15.7746	16.2313	4.81501	4.55145	4.88463	4.90582	2.49681	2.86227	4.10297	3.67713	4.1129	3.96739	Detected	Not Detected	Detected	Detected	Not Detected	Not Detected	Detected	Not Detected	Detected	Detected	0	chr7	79818266	79833148	+	Rybak-Wolf2015	hsa_circ_0134765	hsa_circ_0134765		14882	472	ENSG00000127955	ENST00000351004	79818267-79818309 exon:ENSE00003587658|79818406-79818547 exon:ENSE00001129655|79828541-79828698 exon:ENSE00000877050|79833020-79833148 exon:ENSE00003466700	AGATCTTCATTTTAAGTGCTGGTGAATCTG
hsa_circ_0065935_CBC1	0.102035	0.00405508	2.01139	up	106.963	92.7009	126.95	67.4661	35.9048	31.8962	57.3427	66.3222	44.5571	49.5997	6.62996	7.12432	6.73734	5.99067	5.19164	4.90041	5.88075	6.02349	5.61454	5.59199	Detected	Detected	Detected	Detected	Detected	Detected	Detected	Detected	Detected	Detected	0	chr3	51708286	51738339	+	circbase|deepbase	hsa_circ_0065935	hsa_circ_0065935	hsa-circRNA5585-3	30053	1283	ENSG00000164081	ENST00000341333	51708287-51708578 exon:ENSE00001081263|51718429-51718650 exon:ENSE00003484638|51733422-51733590 exon:ENSE00003580570|51737740-51738339 exon:ENSE00001941477	CTTGTTTCACCTGGACTGCCTTGAGGTGCA
hsa-circRNA9396-3_CBC1	0.101376	0.00115697	2.22322	up	1413.98	1077.74	1620.65	1186.18	564.327	453.517	683.853	793.598	463.603	672.219	10.3767	10.6977	10.5811	10.3445	9.07034	8.69496	9.26312	9.43759	8.99592	9.30111	Detected	Detected	Detected	Detected	Detected	Detected	Detected	Detected	Detected	Detected	0	chr11	7690435	7694122	-	deepbase	hsa-circRNA9396-3		hsa-circRNA9396-3	3687	454	ENSG00000166394	ENST00000524790	7690436-7690565 exon:ENSE00003630941|7690856-7690962 exon:ENSE00003570840|7693682-7693754 exon:ENSE00003596177|7693979-7694122 exon:ENSE00003509477	TTTACCATGGGCCAGGACCCGTCCCTGCTC
hsa_circ_0062256_CBC1	0.101376	0.00115772	2.24458	up	1042.43	926.495	694.325	786.07	385.481	376.304	528.871	527.688	274.383	371.655	9.93327	10.4856	9.28954	9.73028	8.52082	8.41722	8.90196	8.87261	8.24137	8.45636	Detected	Detected	Detected	Detected	Detected	Detected	Detected	Detected	Detected	Detected	0	chr22	19428409	19435068	-	circbase|deepbase	hsa_circ_0062256	hsa_circ_0062256	hsa-circRNA13238-33	6659	976	ENSG00000100084	ENST00000546308	---	AAAAGTTGAAAACAACCGCCGCGCCCCTGC
hsa_circ_0028636_CBC1	0.101376	0.00116753	2.83795	up	14.8143	14.8824	15.331	17.4533	2.8911	6.09438	9.02917	2.66276	6.72265	8.11188	3.66625	4.40091	3.46401	3.92687	1.45631	2.66	3.39569	1.39856	2.88064	2.93397	Detected	Not Detected	Detected	Detected	Not Detected	Not Detected	Not Detected	Not Detected	Not Detected	Not Detected	0	chr12	118501397	118520234	-	circbase|deepbase	hsa_circ_0028636	hsa_circ_0028636	hsa-circRNA10146-14	18837	4308	ENSG00000176834	ENST00000359236	118501398-118504499 exon:ENSE00001431813|118506182-118506402 exon:ENSE00001326828|118508857-118508872 exon:ENSE00002387355|118509164-118509274 exon:ENSE00001307615|118511504-118511797 exon:ENSE00001326021|118517151-118517411 exon:ENSE00001311670|118519932-118520234 exon:ENSE00001293835	GCTATTTTTAAGTAAGCGGCCCCTATCAGA
hsa-circRNA5805-60_CBC1	0.104556	0.0051292	2.03144	up	29.5319	15.589	30.2581	62.5506	17.2876	17.6064	18.6393	11.2028	9.28931	13.5866	4.71023	4.4629	4.53861	5.87283	4.19331	4.10327	4.36218	3.49701	3.34164	3.699	Detected	Detected	Detected	Detected	Detected	Detected	Detected	Not Detected	Not Detected	Detected	0	chr3	172050878	172055191	+	deepbase	hsa-circRNA5805-60		hsa-circRNA5805-60	4313	298	ENSG00000075420	ENST00000415807	172050879-172050965 exon:ENSE00003547557|172052734-172052872 exon:ENSE00003655827|172055120-172055191 exon:ENSE00001211922	ATGGAAATTCTGAAGGATAACCTTTTCCAC
hsa_circ_0116299_CBC1	0.123787	0.0111558	2.12236	up	31.8444	16.2284	20.6317	9.12977	9.22683	13.056	20.7217	8.26128	6.53374	5.63025	4.82198	4.52762	3.94202	2.94073	3.3498	3.69838	4.50265	3.05169	2.83428	2.3725	Detected	Not Detected	Detected	Not Detected	Not Detected	Detected	Detected	Not Detected	Not Detected	Not Detected	0	chr22	25301071	25315960	+	Rybak-Wolf2015	hsa_circ_0116299	hsa_circ_0116299		14889	458	ENSG00000167037	ENST00000400358	25301072-25301154 exon:ENSE00003687103|25308610-25308719 exon:ENSE00003488189|25313625-25313721 exon:ENSE00003691067|25315793-25315960 exon:ENSE00003657550	TCAAATTCTTTAATGCTACATCTGGCAGCA
hsa_circ_0021073_CBC1	0.101376	0.00135997	2.33971	up	1172.91	1038.72	1351.27	1082.15	389.467	395.412	562.448	673.045	391.697	594.654	10.1086	10.6452	10.3035	10.2044	8.53706	8.49328	8.98842	9.20847	8.7575	9.12217	Detected	Detected	Detected	Detected	Detected	Detected	Detected	Detected	Detected	Detected	0	chr11	7690855	7694122	-	circbase|deepbase	hsa_circ_0021073	hsa_circ_0021073	hsa-circRNA9396-4	3267	324	ENSG00000166394	ENST00000524790	7690856-7690962 exon:ENSE00003570840|7693682-7693754 exon:ENSE00003596177|7693979-7694122 exon:ENSE00003509477	GACCTAATTATAAAGGACCCGTCCCTGCTC
hsa_circ_0127980_CBC1	0.101376	0.000215526	2.25333	up	72.6301	34.7335	75.0357	65.4014	15.7002	20.6795	41.514	29.7618	25.4394	35.012	6.0557	5.65521	5.94229	5.94318	4.06271	4.31895	5.44274	4.89855	4.81419	5.08444	Detected	Detected	Detected	Detected	Detected	Detected	Detected	Detected	Detected	Detected	0	chr5	133643828	133657594	-	Rybak-Wolf2015	hsa_circ_0127980	hsa_circ_0127980		13766	825	ENSG00000006837	ENST00000609654	133643829-133644157 exon:ENSE00003471297|133644265-133644418 exon:ENSE00003625884|133647983-133648071 exon:ENSE00003552998|133655049-133655188 exon:ENSE00003523307|133657482-133657594 exon:ENSE00003487216	TCACCCCAGTGTGAGACCTGTGGATATCTG
hsa_circ_0053004_CBC1	0.179346	0.0321737	6.67666	up	426.277	23.189	614.395	55.3488	347.972	6.11799	677.716	28.8537	11.905	22.4851	8.64195	5.0475	9.10355	5.6911	8.3748	2.66532	9.24982	4.85261	3.69911	4.44645	Detected	Detected	Detected	Detected	Detected	Not Detected	Detected	Detected	Not Detected	Detected	0	chr2	25046077	25142055	-	circbase|deepbase	hsa_circ_0053004	hsa_circ_0053004	hsa-circRNA12429-7	95978	3082	ENSG00000138031	ENST00000260600	---	TCAGATTTTGACTCTAGTTCTAGCTGATCA
hsa_circ_0033153_CBC1	0.101434	0.00258586	2.19195	up	388.974	345.547	456.099	277.119	137.985	112.584	214.009	269.299	135.509	190.325	8.505	9.07571	8.65986	8.15615	7.06424	6.66171	7.66775	7.95249	7.22056	7.50442	Detected	Detected	Detected	Detected	Detected	Detected	Detected	Detected	Detected	Detected	0	chr14	100125764	100143011	+	circbase|deepbase	hsa_circ_0033153	hsa_circ_0033153	hsa-circRNA2427-2	17247	2351	ENSG00000182218	ENST00000330710	---	GCTGTTTACACACCAGTCGGCGCTGCTGGG
hsa_circ_0017285_CBC1	0.167098	0.0268505	2.01053	up	180.003	253.996	276.643	126.236	66.1125	58.5392	86.1343	125.826	106.292	110.209	7.3874	8.63584	7.9107	6.95656	6.02906	5.74333	6.43535	6.90872	6.87283	6.73403	Detected	Detected	Detected	Detected	Detected	Detected	Detected	Detected	Detected	Detected	0	chr1	245927342	246093239	-	circbase|deepbase	hsa_circ_0017285	hsa_circ_0017285	hsa-circRNA9012-24	165897	654	ENSG00000185420	ENST00000541742	245927343-245927451 exon:ENSE00003640770|246021798-246021972 exon:ENSE00003581929|246027101-246027188 exon:ENSE00003596259|246078832-246078942 exon:ENSE00003693575|246091233-246091335 exon:ENSE00003667915|246093172-246093239 exon:ENSE00003645014	AAGAATCTGAGACTGGTGATCTGCAACTCT
hsa_circ_0019065_CBC1	0.101376	0.00186725	3.09474	up	2593.94	2358.16	3744.92	3337.1	754.235	593.765	887.923	1139.11	918.404	927.424	11.2661	11.7783	11.8483	11.8731	9.47547	9.09456	9.62139	9.93612	9.96323	9.76882	Compromised	Detected	Detected	Detected	Detected	Detected	Detected	Detected	Detected	Detected	0	chr10	90700985	90703664	-	circbase|deepbase	hsa_circ_0019065	hsa_circ_0019065	hsa-circRNA9211-4	2679	358	ENSG00000107796	ENST00000224784	90700986-90701147 exon:ENSE00002438133|90701542-90701626 exon:ENSE00003663499|90703554-90703664 exon:ENSE00003495326	CCTTCGTTACTACTGATCTGGCACCACTCT
hsa_circ_0127367_CBC1	0.10162	0.00336932	2.09549	up	3501.76	2716.22	4202.49	2852.59	1213.41	1193.21	1697.88	1872.51	1566.88	2061.85	11.7164	11.9697	12.0236	11.6481	10.1597	10.1317	10.5214	10.6274	10.7127	10.9111	Detected	Detected	Detected	Detected	Detected	Detected	Detected	Detected	Detected	Detected	0	chr4	96104047	96124115	-	Rybak-Wolf2015	hsa_circ_0127367	hsa_circ_0127367		20068	549	ENSG00000182168	ENST00000453304	96104048-96104212 exon:ENSE00001746003|96106198-96106347 exon:ENSE00001622435|96123882-96124115 exon:ENSE00001591928	TGCACCGTGTCAGAGGATGTGGTGGTGGTC
hsa-circRNA2817_CBC1	0.101376	0.000971067	2.63423	up	982.106	953.204	1253.04	1001.42	347.917	306.565	423.774	484.376	318.042	400.483	9.84494	10.5258	10.1892	10.0905	8.37471	8.1127	8.58963	8.75191	8.45323	8.56051	Detected	Detected	Detected	Detected	Detected	Detected	Detected	Detected	Detected	Detected	0	chr16	3071555	3071690	+	deepbase	hsa-circRNA2817		hsa-circRNA2817	135	135	ENSG00000006327	ENST00000573001	3071556-3071690 exon:ENSE00003651094	GAGAGAAGTTCACCAGCGCTGCAGCACCTC
hsa_circ_0122045_CBC1	0.10162	0.00338074	2.24814	up	16.6938	7.35423	25.3938	19.3288	8.75076	3.1932	5.94959	6.64549	4.13738	5.99111	3.84741	3.38224	4.26362	4.08226	3.27699	1.891	2.84416	2.74085	2.19796	2.46921	Detected	Not Detected	Detected	Detected	Not Detected	Not Detected	Not Detected	Not Detected	Not Detected	Not Detected	0	chr3	135820848	135825164	+	Rybak-Wolf2015|deepbase	hsa_circ_0122045	hsa_circ_0122045	hsa-circRNA5745-3	4316	402	ENSG00000073711	ENST00000264977	135820849-135821024 exon:ENSE00001183945|135822100-135822218 exon:ENSE00003572326|135825058-135825164 exon:ENSE00003682607	ACAATTCCAGGAAGGCATTGAGTATTGGTT
hsa-circRNA13968-2_CBC1	0.101376	0.000259507	2.52813	up	24.7642	14.0206	32.8129	28.2145	4.85289	14.4408	25.6528	13.5684	8.58182	7.68312	4.44588	4.31289	4.66532	4.6565	2.50608	3.83	4.79516	3.77416	3.22576	2.84942	Detected	Not Detected	Detected	Detected	Not Detected	Detected	Detected	Detected	Not Detected	Not Detected	0	chr4	23825902	23826131	-	deepbase	hsa-circRNA13968-2		hsa-circRNA13968-2	229	120	ENSG00000109819	ENST00000509702	23825903-23825976 exon:ENSE00003566985|23826086-23826131 exon:ENSE00003625481	TCTCTGGAACTGCAGCCAAACCAACAACTT
hsa_circ_0125409_CBC1	0.101376	0.00178643	2.23377	up	206.123	156.772	265.6	214.665	63.0702	63.5007	107.444	130.937	79.095	117.198	7.58823	7.91267	7.8494	7.76691	5.96402	5.85408	6.73036	6.96312	6.44824	6.82071	Detected	Detected	Detected	Detected	Detected	Detected	Detected	Detected	Detected	Detected	0	chr4	141832297	141870526	-	Rybak-Wolf2015	hsa_circ_0125409	hsa_circ_0125409		38229	463	ENSG00000170153	ENST00000515673	141832298-141832508 exon:ENSE00003556960|141847131-141847227 exon:ENSE00001139115|141868808-141868890 exon:ENSE00003671119|141870455-141870526 exon:ENSE00003574389	TCTTTACTACTAACACGCCGACTGGGGGAT
hsa_circ_0077568_CBC1	0.101376	0.00240807	3.04642	up	17.4252	16.2248	29.3974	22.4982	2.75729	3.6321	8.27424	5.92204	6.55519	13.9946	3.9105	4.52738	4.4925	4.31617	1.3011	2.02893	3.28113	2.57689	2.8396	3.74559	Detected	Not Detected	Detected	Detected	Not Detected	Not Detected	Not Detected	Not Detected	Not Detected	Detected	0	chr6	108676857	108768499	+	circbase|Rybak-Wolf2015|deepbase	hsa_circ_0077568	hsa_circ_0077568	hsa-circRNA6849-7	91642	475	ENSG00000135537	ENST00000368977	108676858-108676959 exon:ENSE00000919020|108677894-108678024 exon:ENSE00002201431|108687437-108687536 exon:ENSE00002167115|108723200-108723258 exon:ENSE00002179833|108768417-108768499 exon:ENSE00003495504	AAAACTCTACTACCTGTACAGGAAAAACAA
hsa_circ_0090990_CBC1	0.101481	0.00266429	2.60549	up	167.186	92.5296	182.366	91.853	22.8537	33.9148	53.0908	72.0323	44.6396	54.1487	7.27923	7.12183	7.28344	6.47317	4.56533	4.98605	5.77566	6.13589	5.61774	5.72054	Detected	Detected	Detected	Detected	Detected	Detected	Detected	Detected	Detected	Detected	0	chrX	70459473	70467360	-	circbase|deepbase	hsa_circ_0090990	hsa_circ_0090990	hsa-circRNA16161-5	7887	3257	ENSG00000147130	ENST00000314425	70459474-70460958 exon:ENSE00001755024|70461077-70461194 exon:ENSE00003587832|70462020-70462274 exon:ENSE00003639056|70462820-70462934 exon:ENSE00003485664|70463679-70463830 exon:ENSE00003490974|70464152-70464320 exon:ENSE00003472120|70464640-70464743 exon:ENSE00003483350|70465189-70465335 exon:ENSE00003609245|70465518-70465692 exon:ENSE00003592360|70465836-70465948 exon:ENSE00003657615|70466203-…	AGAGTTAAAATTGTCGCTGCCCGGTGCCAT
hsa_circ_0127793_CBC1	0.150619	0.0206725	2.13989	up	31.0505	19.6798	47.4706	23.0686	4.6389	13.9596	22.164	32.8468	7.4688	16.4503	4.78421	4.81101	5.24551	4.35147	2.45319	3.78372	4.5931	5.04075	3.03291	3.98703	Detected	Detected	Detected	Detected	Not Detected	Detected	Detected	Detected	Not Detected	Detected	0	chr5	124032402	124036962	-	Rybak-Wolf2015	hsa_circ_0127793	hsa_circ_0127793		4560	4560	ENSG00000168916	ENST00000504926	---	AAGATGCTATGGCAGGTTGACCCCCTGTTT
hsa_circ_0084224_CBC1	0.133288	0.0143948	2.20375	up	46.4845	23.9158	74.6655	29.1138	15.9223	5.53983	19.9226	21.0668	19.9467	21.5256	5.38579	5.09522	5.93524	4.70579	4.08226	2.54237	4.45326	4.40632	4.46129	4.38325	Detected	Detected	Detected	Detected	Detected	Not Detected	Detected	Detected	Detected	Detected	0	chr8	48685668	48777324	-	circbase|deepbase	hsa_circ_0084224	hsa_circ_0084224	hsa-circRNA15486-308	91656	8089	ENSG00000253729	ENST00000523565	48685669-48686938 exon:ENSE00003659456|48689405-48689544 exon:ENSE00003527683|48690247-48690435 exon:ENSE00003624522|48691020-48691221 exon:ENSE00003490329|48691289-48691360 exon:ENSE00003625450|48691565-48691654 exon:ENSE00003602951|48694723-48694815 exon:ENSE00003661278|48694939-48695159 exon:ENSE00003561125|48696303-48696370 exon:ENSE00003682951|48697674-48697878 exon:ENSE00003503098|48701467-…	TTTTTTCCAAAAGTAGGGTTCATGTGTCAC
hsa-circRNA15330-9_CBC1	0.106289	0.00577102	3.07332	up	65.9591	53.4623	73.0432	41.5194	10.2406	10.6368	17.6177	34.6861	6.69067	26.1109	5.91359	6.30081	5.90257	5.25718	3.48759	3.41961	4.2857	5.11442	2.87453	4.66469	Detected	Detected	Detected	Detected	Not Detected	Not Detected	Detected	Detected	Not Detected	Detected	0	chr7	137237114	137374748	-	deepbase	hsa-circRNA15330-9		hsa-circRNA15330-9	137634	1746	ENSG00000157680	ENST00000288490	137237115-137237314 exon:ENSE00003585535|137255921-137256032 exon:ENSE00003657431|137257511-137257584 exon:ENSE00003464478|137261968-137262030 exon:ENSE00003470242|137263016-137263071 exon:ENSE00003516006|137266596-137266674 exon:ENSE00003592843|137269955-137270092 exon:ENSE00001034386|137271843-137271956 exon:ENSE00001140177|137282593-137282653 exon:ENSE00001140184|137284569-137284651 exon:ENSE0…	GCCTTTACTCAATGAGAAAGCAATCTCCCG
hsa_circ_0125911_CBC1	0.101608	0.00295694	2.18675	up	33.7985	38.0712	37.3929	32.9582	10.5506	9.71764	31.9927	28.2135	13.6817	21.3891	4.91199	5.79358	4.87132	4.90301	3.52513	3.29656	5.0888	4.82147	3.90779	4.37383	Detected	Detected	Detected	Detected	Not Detected	Not Detected	Detected	Detected	Detected	Detected	0	chr4	184952758	184981246	+	Rybak-Wolf2015	hsa_circ_0125911	hsa_circ_0125911		28488	28489	---	---	---	CCTCTTGATTCTAAGGGGGATTCAGAAGGG
hsa_circ_0126735_CBC1	0.10162	0.00351826	2.04295	up	2956.94	2384.53	3301.16	3522.45	1043.7	1285.95	1658.29	1753.42	1763.92	1661.44	11.4649	11.7941	11.656	11.9496	9.94275	10.2452	10.4879	10.535	10.8789	10.5974	Detected	Detected	Detected	Detected	Detected	Detected	Detected	Detected	Detected	Detected	0	chr4	62257871	62258133	+	Rybak-Wolf2015	hsa_circ_0126735	hsa_circ_0126735		262	262	ENSG00000150471	ENST00000512091	---	CAGGCGCCGGGTGCGCCCCCCTGCCCGGCC
hsa-circRNA8657-21_CBC1	0.101376	0.000372783	2.41822	up	48.831	20.5473	51.2092	52.08	12.3541	11.5943	23.4787	12.6403	14.1846	26.4541	5.46074	4.87279	5.36323	5.5975	3.74179	3.54274	4.67204	3.67023	3.95954	4.68228	Detected	Detected	Detected	Detected	Not Detected	Not Detected	Detected	Not Detected	Detected	Detected	0	chr1	114240883	114301355	-	deepbase	hsa-circRNA8657-21		hsa-circRNA8657-21	60472	2163	ENSG00000116793	ENST00000369598	114240884-114241009 exon:ENSE00003670016|114242326-114242421 exon:ENSE00003600401|114243416-114243571 exon:ENSE00003686829|114246703-114246789 exon:ENSE00003676591|114247288-114247419 exon:ENSE00003683211|114248512-114248784 exon:ENSE00003467911|114249216-114249344 exon:ENSE00003465332|114252876-114253097 exon:ENSE00003580839|114254368-114254457 exon:ENSE00003509366|114254562-114254735 exon:ENSE0…	GGATTTAATATAAGATGAAATCCCATTCTC
hsa_circ_0119103_CBC1	0.101376	0.000753615	2.29455	up	164.246	121.746	249.581	183.253	61.509	57.9325	78.7386	85.6539	60.8385	81.3381	7.25427	7.53574	7.75529	7.52787	5.92783	5.72987	6.31457	6.37603	6.0671	6.29582	Detected	Detected	Detected	Detected	Detected	Detected	Detected	Detected	Detected	Detected	0	chr2	216903913	216908738	-	Rybak-Wolf2015|deepbase	hsa_circ_0119103	hsa_circ_0119103	hsa-circRNA12876-3	4825	282	ENSG00000115425	ENST00000442122	216903914-216904083 exon:ENSE00001782993|216908627-216908738 exon:ENSE00003513112	AAAAGCTTATAGTTGGTCTCCTCTGTGGTC
hsa_circ_0099030_CBC1	0.141837	0.0173753	3.04508	up	23.8518	15.3831	34.2011	12.0642	2.91092	2.59805	2.75053	5.75343	4.29695	6.59057	4.38888	4.44299	4.73019	3.36304	1.47691	1.38833	1.37389	2.53759	2.24849	2.61528	Detected	Detected	Detected	Not Detected	Not Detected	Not Detected	Not Detected	Not Detected	Not Detected	Not Detected	0	chr12	66800062	66859202	-	Rybak-Wolf2015	hsa_circ_0099030	hsa_circ_0099030		59140	1104	ENSG00000155974	ENST00000398016	66800063-66800208 exon:ENSE00003511813|66814500-66814569 exon:ENSE00001323901|66826328-66826408 exon:ENSE00001303738|66838364-66838509 exon:ENSE00001023699|66839102-66839288 exon:ENSE00001023701|66849189-66849344 exon:ENSE00003575654|66856704-66856873 exon:ENSE00001023700|66859055-66859202 exon:ENSE00001023693	ATGAAGATAATTCAGACTCTGTGGCAACAG
hsa_circ_0116768_CBC1	0.101425	0.00254695	2.2468	up	539.48	339.269	559.495	341.927	153.197	117.46	269.207	321.737	167.449	260.709	8.97988	9.04919	8.96775	8.4787	7.21587	6.72531	7.9778	8.19409	7.52526	7.95344	Detected	Detected	Detected	Detected	Detected	Detected	Detected	Detected	Detected	Detected	0	chr22	45393134	45393788	-	Rybak-Wolf2015	hsa_circ_0116768	hsa_circ_0116768		654	654	ENSG00000056487	ENST00000403565	---	TGCCAGGAGCCACCTATGGCAATTTGGAAG
hsa_circ_0074402_CBC1	0.106672	0.00593346	2.00488	up	54.1493	53.8004	75.4137	68.2103	20.7334	49.4463	28.5293	18.5693	28.4146	26.1306	5.61835	6.31027	5.95076	6.00742	4.43223	5.51001	4.93628	4.22412	4.97329	4.66584	Detected	Detected	Detected	Detected	Detected	Detected	Detected	Detected	Detected	Detected	0	chr5	145515163	145544034	-	circbase|deepbase	hsa_circ_0074402	hsa_circ_0074402	hsa-circRNA14469-15	28871	1780	ENSG00000133706	ENST00000394434	145515164-145515227 exon:ENSE00003548361|145519767-145519824 exon:ENSE00003643724|145522435-145522647 exon:ENSE00003611362|145522975-145523113 exon:ENSE00003568827|145523830-145523912 exon:ENSE00003569000|145524035-145524100 exon:ENSE00003643699|145524187-145524272 exon:ENSE00003512870|145529185-145529262 exon:ENSE00003589329|145531425-145531565 exon:ENSE00001026689|145532737-145532790 exon:ENSE0…	AATTTTCAGCAGATGAGTAAAGCTGCTGCT
hsa-circRNA2615_CBC1	0.103926	0.00478973	2.45744	up	13.1197	10.342	14.6584	15.201	5.45562	2.60004	7.51688	11.2145	2.44306	4.97111	3.48164	3.8715	3.38875	3.71776	2.65255	1.39053	3.15397	3.49828	1.4061	2.1804	Detected	Not Detected	Detected	Detected	Not Detected	Not Detected	Not Detected	Not Detected	Not Detected	Not Detected	0	chr15	65160809	65160998	+	deepbase	hsa-circRNA2615		hsa-circRNA2615	189	189	ENSG00000249240	ENST00000502574	---	AGTACAAAGGCCATGCCACCTTGTGCAGCA
hsa_circ_0014983_CBC1	0.101608	0.00281588	2.40937	up	628.809	494.263	755.047	799.766	210.343	218.746	235.672	270.53	284.7	248.462	9.19995	9.59052	9.41926	9.75685	7.66218	7.61809	7.797	7.9591	8.29506	7.88587	Detected	Detected	Detected	Detected	Detected	Detected	Detected	Detected	Detected	Detected	0	chr1	161141100	161143517	-	circbase|deepbase	hsa_circ_0014983	hsa_circ_0014983	hsa-circRNA8820	2417	1007	ENSG00000158850	ENST00000470882	---	AGGACTTTGTCTCGCCCTCCCGTACCCCCA
hsa_circ_0121379_CBC1	0.187208	0.0355683	2.57953	up	172.303	103.838	29.1806	188.047	57.7658	34.8859	58.6213	27.5448	17.15	59.5012	7.32216	7.2979	4.48037	7.56694	5.84228	5.02509	5.91137	4.78748	4.23273	5.85562	Detected	Detected	Detected	Detected	Detected	Detected	Detected	Detected	Detected	Detected	0	chr3	101540880	101541100	+	Rybak-Wolf2015	hsa_circ_0121379	hsa_circ_0121379		220	220	ENSG00000144815	ENST00000273347	---	CTTCTCCTAGGAGGGATGACTGCCCTTAAT
hsa_circ_0014946_CBC1	0.102814	0.00435687	2.04447	up	206.518	145.544	161.242	136.38	97.9733	54.3639	72.9614	81.4206	63.4365	64.2184	7.59051	7.80155	7.09672	7.07483	6.57716	5.64165	6.21105	6.30297	6.12629	5.96795	Detected	Detected	Detected	Detected	Detected	Detected	Detected	Detected	Detected	Detected	0	chr1	160323907	160328742	+	circbase|deepbase	hsa_circ_0014946	hsa_circ_0014946	hsa-circRNA581-8	4835	1632	ENSG00000162736	ENST00000294785	160323908-160324080 exon:ENSE00003641398|160325445-160325547 exon:ENSE00003493942|160325653-160325748 exon:ENSE00003540666|160326050-160326137 exon:ENSE00003477257|160326390-160326544 exon:ENSE00003545006|160326831-160327043 exon:ENSE00002341633|160327939-160328742 exon:ENSE00001446230	GATTATCCCACACGAGTGGAGGATCTCCTG
hsa_circ_0128701_CBC1	0.101395	0.00243308	3.46552	up	27.2864	26.9734	45.2308	22.2303	7.1294	2.75578	15.2422	16.3473	3.63028	14.2885	4.59043	5.27682	5.16998	4.29691	3.00708	1.58942	4.09243	4.03725	2.05023	3.77723	Detected	Detected	Detected	Detected	Not Detected	Not Detected	Detected	Detected	Not Detected	Detected	0	chr5	17850291	17873195	+	Rybak-Wolf2015	hsa_circ_0128701	hsa_circ_0128701		22904	22904	ENSG00000249937	ENST00000514771	---	TTTTTGTTGTTTCAGGTACCATGTGAAGGC
hsa_circ_0020015_CBC1	0.101608	0.00287039	2.11283	up	1143.74	937.918	1175.16	1085.65	441.892	409.169	494.692	537.234	497.759	556.028	10.0703	10.5016	10.0905	10.2097	8.72054	8.5444	8.80779	8.89748	9.09537	9.02624	Detected	Detected	Detected	Detected	Detected	Detected	Detected	Detected	Detected	Detected	0	chr10	112327448	112364392	+	circbase|deepbase	hsa_circ_0020015	hsa_circ_0020015	hsa-circRNA1104-8	36944	4112	ENSG00000108055	ENST00000361804	---	CGGTTTTATGACTAATTTTGTTTGGCTGAG
hsa-circRNA8128-28_CBC1	0.101376	0.00151641	2.53141	up	19.2131	13.0705	18.4565	17.3424	4.89499	16.2795	22.9179	6.33446	5.74594	4.51891	4.06015	4.21179	3.76032	3.91509	2.51522	3.99543	4.63843	2.6672	2.65077	2.05746	Detected	Not Detected	Detected	Detected	Not Detected	Detected	Detected	Not Detected	Not Detected	Not Detected	0	chrX	117752512	117773540	+	deepbase	hsa-circRNA8128-28		hsa-circRNA8128-28	21028	852	ENSG00000147251	ENST00000276204	117752513-117752691 exon:ENSE00000979346|117758502-117758618 exon:ENSE00001341339|117761467-117761542 exon:ENSE00001037573|117762126-117762235 exon:ENSE00001125744|117764342-117764453 exon:ENSE00001456065|117770309-117770375 exon:ENSE00001341337|117772043-117772090 exon:ENSE00001341335|117773398-117773540 exon:ENSE00001125722	TTACACTTAATCACAATTCAAATCTTGAAT
hsa_circ_0129399_CBC1	0.101376	0.000194396	2.42806	up	130.24	87.281	90.6075	109.844	41.7713	51.9755	58.8563	29.5761	39.0056	36.8648	6.92053	7.03374	6.22722	6.74641	5.39377	5.57886	5.91681	4.88899	5.42667	5.15741	Detected	Detected	Detected	Detected	Detected	Detected	Detected	Detected	Detected	Detected	0	chr5	65320133	65346794	+	Rybak-Wolf2015|deepbase	hsa_circ_0129399	hsa_circ_0129399	hsa-circRNA6289-3	26661	1415	ENSG00000112851	ENST00000284037	65320134-65320278 exon:ENSE00000912226|65321308-65321380 exon:ENSE00000912227|65321676-65321805 exon:ENSE00003676737|65322130-65322245 exon:ENSE00000912229|65324102-65324171 exon:ENSE00000912230|65334211-65334310 exon:ENSE00000912231|65338905-65339026 exon:ENSE00000912232|65339965-65340138 exon:ENSE00000912233|65342181-65342366 exon:ENSE00000912234|65344495-65344609 exon:ENSE00000749858|65346611-…	TAATTCCAAAATCAGTTTATTGGTAGTTTG
hsa_circ_0069569_CBC1	0.101608	0.00292982	2.37066	up	2412.29	1603.48	3603.5	2203.26	891.323	839.03	930.433	1338.96	795.422	864.175	11.1575	11.2504	11.788	11.2528	9.71133	9.61267	9.68592	10.1584	9.75904	9.66665	Detected	Detected	Detected	Detected	Detected	Detected	Detected	Detected	Detected	Detected	0	chr4	41067592	41145159	-	circbase|Rybak-Wolf2015|deepbase	hsa_circ_0069569	hsa_circ_0069569	hsa-circRNA13988-7	77567	366	ENSG00000163697	ENST00000295974	41067593-41067690 exon:ENSE00001330720|41102656-41102767 exon:ENSE00001418703|41145004-41145159 exon:ENSE00001421325	GTCCAGGCAGCTCATGTTGGAGTTGCTGTG
hsa_circ_0075478_CBC1	0.101376	0.00203392	2.03801	up	5751.3	4101.32	5412.39	4730.58	2051.29	2542.78	2749.55	3306.7	1784.38	2739.32	12.4591	12.5243	12.4142	12.3815	10.9134	11.2761	11.1981	11.4344	10.8952	11.3224	Detected	Detected	Detected	Detected	Detected	Detected	Detected	Detected	Detected	Detected	0	chr6	3000066	3002520	+	circbase|deepbase	hsa_circ_0075478	hsa_circ_0075478	hsa-circRNA6590-16	2454	2454	ENSG00000124588	ENST00000338130	---	GCAACATTTACAAAGGGGCGGGGCCTCGGC
hsa_circ_0050562_CBC1	0.101386	0.00242263	2.80164	up	23.3413	13.6237	26.43	18.801	2.83633	3.47259	8.20332	6.88528	8.55453	11.2689	4.35708	4.27253	4.32391	4.03905	1.40792	1.97954	3.26937	2.79429	3.22117	3.42766	Detected	Not Detected	Detected	Detected	Not Detected	Not Detected	Not Detected	Not Detected	Not Detected	Not Detected	0	chr19	34984167	34986676	+	circbase|Rybak-Wolf2015|deepbase	hsa_circ_0050562	hsa_circ_0050562	hsa-circRNA4015-3	2509	315	ENSG00000142279	ENST00000270288	34984168-34984230 exon:ENSE00000953201|34984397-34984527 exon:ENSE00000953206|34985491-34985542 exon:ENSE00000953203|34986608-34986676 exon:ENSE00001757670	TGTTACCACTGTGAGTACTCCGGGTTCCAG
hsa_circ_0086582_CBC1	0.105777	0.00560293	3.34193	up	35.5223	12.1989	58.7574	31.5498	4.93271	2.57656	15.1806	17.4032	6.38382	17.403	4.98618	4.11363	5.56997	4.83407	2.52542	1.36403	4.08673	4.12883	2.80055	4.06833	Detected	Not Detected	Detected	Detected	Not Detected	Not Detected	Detected	Detected	Not Detected	Detected	0	chr9	21454266	21559697	-	circbase|deepbase	hsa_circ_0086582	hsa_circ_0086582	hsa-circRNA15708-6	105431	2148	ENSG00000238271	---	---	TTTGTGACCTTTGTCAGGTTCCACGTCCGG
hsa_circ_0043579_CBC1	0.144934	0.0184947	2.09701	up	1038.2	1180.84	529.155	482.345	386.949	376.411	653.133	780.847	243.658	280.277	9.92676	10.8272	8.88359	8.99483	8.52615	8.41778	9.19765	9.41441	8.07222	8.05778	Detected	Detected	Detected	Detected	Detected	Detected	Detected	Detected	Detected	Detected	0	chr17	38975373	38992526	+	circbase|deepbase	hsa_circ_0043579	hsa_circ_0043579	hsa-circRNA3357-2	17153	2065	ENSG00000186395	---	---	GGAATATTGGTTTTTGCCGCCGAAACTTCC
hsa_circ_0044513_CBC1	0.102975	0.0044681	2.15508	up	293.579	151.842	393.48	210.535	92.4999	78.4296	101.912	145.685	85.7558	128.805	8.10007	7.86648	8.44097	7.73771	6.49689	6.14607	6.66237	7.11176	6.56207	6.95209	Detected	Detected	Detected	Detected	Detected	Detected	Detected	Detected	Detected	Detected	0	chr17	48263677	48265510	-	circbase|deepbase	hsa_circ_0044513	hsa_circ_0044513	hsa-circRNA11554-59	1833	798	ENSG00000108821	ENST00000225964	48263678-48263868 exon:ENSE00000736853|48264001-48264283 exon:ENSE00000736851|48264376-48264483 exon:ENSE00001594859|48264845-48264898 exon:ENSE00003432012|48265237-48265344 exon:ENSE00003284476|48265457-48265510 exon:ENSE00000736842	ACCGATGGATTCCAGGGTCCTGCTGGTCCC
hsa-circRNA3771-4_CBC1	0.10156	0.00273298	2.11373	up	14398.3	11772.9	16641	15628.3	6347.7	6078.93	6874.28	7549.67	5944.07	7490.27	13.8453	13.9311	14.1174	14.0729	12.5161	12.5605	12.4929	12.6251	12.5882	12.771	Detected	Detected	Detected	Detected	Detected	Detected	Detected	Detected	Detected	Detected	0	chr19	3198814	3201624	+	deepbase	hsa-circRNA3771-4		hsa-circRNA3771-4	2810	185	ENSG00000125912	ENST00000590671	3198815-3198895 exon:ENSE00000859546|3201521-3201624 exon:ENSE00000859547	GCGCACGCACGCCGCGGGCGGCTGACGGGG
hsa_circ_0041376_CBC1	0.15486	0.0222558	2.15089	up	38.3467	14.6835	41.7399	14.9519	3.17156	13.1164	14.5998	15.8691	9.04971	15.0848	5.0984	4.38017	5.04277	3.69363	1.86653	3.70405	4.03725	3.99593	3.30291	3.85812	Detected	Not Detected	Detected	Detected	Not Detected	Detected	Detected	Detected	Not Detected	Detected	0	chr17	1963132	2148013	-	circbase|deepbase	hsa_circ_0041376	hsa_circ_0041376	hsa-circRNA11264-11	184881	3252	ENSG00000070366	ENST00000544865	1963133-1964916 exon:ENSE00001527783|1968367-1968448 exon:ENSE00003656046|1968762-1968973 exon:ENSE00003502051|1972072-1972225 exon:ENSE00003631242|1985104-1985250 exon:ENSE00003645806|1989019-1989195 exon:ENSE00003530785|2075952-2076153 exon:ENSE00000947188|2089957-2090125 exon:ENSE00002967159|2091693-2091809 exon:ENSE00003550815|2139786-2139931 exon:ENSE00003595615|2147952-2148013 exon:ENSE0000…	TATGAAACATACCTGCTGAACAAAAGGTTC
hsa_circ_0099616_CBC1	0.116082	0.00891846	2.30401	up	52.418	52.5206	61.8915	77.5025	9.54772	28.6114	20.298	18.5861	25.8741	31.6437	5.56827	6.27239	5.6502	6.20982	3.39641	4.75584	4.47693	4.22592	4.83883	4.93986	Detected	Detected	Detected	Detected	Not Detected	Detected	Detected	Detected	Detected	Detected	0	chr12	97178494	97180676	+	Rybak-Wolf2015	hsa_circ_0099616	hsa_circ_0099616		2182	398	ENSG00000188596	ENST00000524981	97178495-97178668 exon:ENSE00002200497|97180453-97180676 exon:ENSE00002160590	GAATCATCTGCCAAGACAACTACCAAGTCC
hsa_circ_0076294_CBC1	0.101376	0.000707887	2.01282	up	1527.3	1199.1	1563.1	1089.82	625.241	602.13	1046.65	1144.41	576.812	673.953	10.4901	10.8487	10.5275	10.2154	9.21921	9.11524	9.85036	9.94227	9.3039	9.30543	Detected	Detected	Detected	Detected	Detected	Detected	Detected	Detected	Detected	Detected	0	chr6	41552506	41555250	+	circbase|deepbase	hsa_circ_0076294	hsa_circ_0076294	hsa-circRNA6751-8	2744	572	ENSG00000137166	ENST00000373063	41552507-41552629 exon:ENSE00001120658|41553169-41553255 exon:ENSE00000849893|41554747-41554894 exon:ENSE00000974138|41555040-41555250 exon:ENSE00001321084	ATCTCGGAGAGACAGGTGCCTGTGTCGGTG
hsa-circRNA8786-10_CBC1	0.101376	0.00168183	2.26263	up	3381.47	2170.63	3022.95	2440.99	1014.12	983.118	1242.1	1431.59	1126.88	1269.11	11.6646	11.6638	11.5216	11.4113	9.90128	9.84193	10.0872	10.2485	10.2482	10.2185	Detected	Detected	Detected	Detected	Detected	Detected	Detected	Detected	Detected	Detected	0	chr1	156243151	156248825	-	deepbase	hsa-circRNA8786-10		hsa-circRNA8786-10	5674	560	ENSG00000198952	ENST00000361813	156243152-156243241 exon:ENSE00001054407|156244388-156244477 exon:ENSE00001075017|156246876-156247032 exon:ENSE00001075015|156247716-156247839 exon:ENSE00001075011|156248727-156248825 exon:ENSE00001196892	TAGCTCCTCAGATTGGGCTGTGGTGGAGGC
hsa_circ_0110594_CBC1	0.101376	0.000335975	2.45443	up	499.94	550.391	512.629	462.916	284.512	139.334	452.49	267.58	200.522	233.829	8.86887	9.74842	8.83397	8.93176	8.09069	6.96927	8.68241	7.94337	7.78888	7.79626	Detected	Detected	Detected	Detected	Detected	Detected	Detected	Detected	Detected	Detected	0	chr1	11775175	11780302	+	Rybak-Wolf2015	hsa_circ_0110594	hsa_circ_0110594		5127	5127	ENSG00000162490	ENST00000294485	---	TGCCCAGGGTCCCAGGGACTTGCTGCGACC
hsa-circRNA1790-11_CBC1	0.101376	0.000153104	2.27285	up	435.695	230.688	407.924	281.275	138.493	129.627	246.937	218.467	103.52	168.954	8.67366	8.49529	8.4945	8.17977	7.06969	6.86522	7.86201	7.67162	6.83706	7.33915	Detected	Detected	Detected	Detected	Detected	Detected	Detected	Detected	Detected	Detected	0	chr12	53685473	53687313	+	deepbase	hsa-circRNA1790-11		hsa-circRNA1790-11	1840	1840	ENSG00000135476	ENST00000257934	---	TGTTCTACCTCCAAGATCATGCTCAGTGGT
hsa-circRNA4446-13_CBC1	0.210348	0.0467735	3.18805	up	25.7292	61.9085	144.498	86.004	46.8053	46.6677	25.4229	8.9484	25.3219	3.50363	4.5059	6.51761	6.93251	6.37196	5.54723	5.4312	4.78248	3.17096	4.80713	1.79055	Detected	Detected	Detected	Detected	Detected	Detected	Detected	Not Detected	Detected	Not Detected	0	chr2	58315475	58362334	+	deepbase	hsa-circRNA4446-13		hsa-circRNA4446-13	46859	512	ENSG00000028116	ENST00000435505	58315476-58315581 exon:ENSE00003503302|58316766-58316858 exon:ENSE00003678450|58350236-58350368 exon:ENSE00003608283|58358943-58359063 exon:ENSE00003622543|58362276-58362334 exon:ENSE00003607415	CTGGAAGCAGTTGCTTTACAGATTTATGGT
hsa_circ_0068869_CBC1	0.101376	0.000859196	2.55957	up	3721.5	3124.43	2993.16	3156.42	1248.65	1077.37	1431.02	1581.05	958.91	1229.41	11.8052	12.1566	11.5067	11.791	10.2025	9.97808	10.2836	10.3854	10.0248	10.1729	Detected	Detected	Detected	Detected	Detected	Detected	Detected	Detected	Detected	Detected	0	chr4	1795559	1801539	+	circbase|deepbase	hsa_circ_0068869	hsa_circ_0068869	hsa-circRNA5885-6	5980	547	ENSG00000068078	ENST00000481110	1795560-1795770 exon:ENSE00001596390|1800981-1801250 exon:ENSE00001164902|1801474-1801539 exon:ENSE00000778155	CAGGTGTGGACACAGTCTCCCGAGCGGCGC
hsa_circ_0114629_CBC1	0.106057	0.00565999	2.08188	up	26.3164	20.9584	27.527	26.2421	9.21934	8.34252	6.65942	8.82428	10.3028	8.5362	4.53772	4.90243	4.38769	4.54675	3.34919	3.08674	2.99421	3.14928	3.48399	3.01015	Detected	Detected	Detected	Detected	Not Detected	Not Detected	Not Detected	Not Detected	Not Detected	Not Detected	0	chr1	98858610	98860946	+	Rybak-Wolf2015|deepbase	hsa_circ_0114629	hsa_circ_0114629	hsa-circRNA402	2336	2337	---	---	---	GAAGTCCCTTTGCAGGAGACTCCTCAGAGG
hsa_circ_0063808_CBC1	0.119625	0.0100089	2.22096	up	74.3	53.1277	71.6264	41.3381	17.0963	29.4646	147.598	50.7613	23.3265	50.0324	6.09314	6.29013	5.87335	5.25021	4.17931	4.79582	7.16335	5.64754	4.68731	5.60428	Detected	Detected	Detected	Detected	Detected	Detected	Detected	Detected	Detected	Detected	0	chr22	46780439	46782482	-	circbase|deepbase	hsa_circ_0063808	hsa_circ_0063808	hsa-circRNA13390-2	2043	328	ENSG00000075275	ENST00000262738	46780440-46780583 exon:ENSE00001668343|46782299-46782482 exon:ENSE00000657351	CACCTGAAGAAAAAGGACGTCATCCACTCG
hsa_circ_0039423_CBC1	0.101376	0.000672971	2.26096	up	731.42	381.117	611.418	403.118	181.532	160.574	418.822	329.724	272.705	281.044	9.42041	9.21768	9.09638	8.72336	7.45496	7.16901	8.57353	8.2273	8.23332	8.06209	Detected	Detected	Detected	Detected	Detected	Detected	Detected	Detected	Detected	Detected	0	chr16	56395363	56437030	-	circbase|deepbase	hsa_circ_0039423	hsa_circ_0039423	hsa-circRNA11103-3	41667	2549	ENSG00000159461	ENST00000290649	56395364-56396968 exon:ENSE00001204531|56397833-56398017 exon:ENSE00003543756|56401356-56401439 exon:ENSE00003413886|56403105-56403239 exon:ENSE00003608109|56419831-56419934 exon:ENSE00003373462|56423097-56423287 exon:ENSE00001045783|56435645-56435755 exon:ENSE00003597038|56436897-56437030 exon:ENSE00001045776	AAAAAGCAAACTCTATTATTTGGCAACATC
hsa_circ_0092271_CBC1	0.101376	0.000828065	2.38701	up	602.555	405.561	612.764	615.658	206.368	186.857	238.238	220.374	210.467	247.064	9.13729	9.30844	9.10021	9.36322	7.63528	7.39006	7.81319	7.68345	7.85939	7.87815	Detected	Detected	Detected	Detected	Detected	Detected	Detected	Detected	Detected	Detected	0	chrY	21882757	21883197	-	circbase|deepbase	hsa_circ_0092271	hsa_circ_0092271	hsa-circRNA16320-2	440	345	ENSG00000012817	ENST00000317961	21882758-21882920 exon:ENSE00003497148|21883016-21883197 exon:ENSE00001786866	TCCCATGGTGTGCCAGAGTATGCGACCAGT
hsa_circ_0013888_CBC1	0.101376	0.00219647	2.19786	up	68.38	53.6581	95.191	64.2827	23.851	26.0623	32.1197	39.394	15.693	39.4207	5.96648	6.30552	6.30178	5.91611	4.62289	4.63143	5.09394	5.28848	4.10449	5.25605	Detected	Detected	Detected	Detected	Detected	Detected	Detected	Detected	Detected	Detected	0	chr1	145517272	145523732	+	circbase|deepbase	hsa_circ_0013888	hsa_circ_0013888	hsa-circRNA482-24	6460	1537	ENSG00000131779	ENST00000369306	---	GTTTGCTCATCGACAGGCCGCCCAGTATGC
hsa_circ_0098784_CBC1	0.101376	0.00155919	4.26379	up	91.4852	86.7806	83.5504	90.9323	10.6519	9.84414	12.5675	16.9461	17.2716	18.8545	6.40096	7.02456	6.1094	6.45735	3.53658	3.31485	3.84281	4.08984	4.24374	4.18939	Detected	Detected	Detected	Detected	Not Detected	Not Detected	Not Detected	Detected	Detected	Detected	0	chr12	52093353	52100499	+	Rybak-Wolf2015|deepbase	hsa_circ_0098784	hsa_circ_0098784	hsa-circRNA1774-23	7146	929	ENSG00000196876	ENST00000550891	52093354-52093575 exon:ENSE00001275435|52094928-52094991 exon:ENSE00001275428|52096557-52096698 exon:ENSE00001673780|52099201-52099407 exon:ENSE00001275412|52100206-52100499 exon:ENSE00001275406	TCCATCATGAATCAGGCCTGAAGACAATTG
hsa_circ_0035358_CBC1	0.123295	0.0110331	2.31379	up	26.4378	54.7231	49.087	70.153	16.4957	22.8687	15.0799	11.9051	14.3174	17.9216	4.54453	6.33575	5.29601	6.05145	4.12973	4.45875	4.07819	3.58371	3.97168	4.11075	Detected	Detected	Detected	Detected	Detected	Detected	Detected	Not Detected	Detected	Detected	0	chr15	54435816	54592571	+	circbase|deepbase	hsa_circ_0035358	hsa_circ_0035358	hsa-circRNA2590-3	156755	1262	ENSG00000137766	ENST00000260323	54435817-54435881 exon:ENSE00001800767|54527228-54527306 exon:ENSE00001186405|54528628-54528633 exon:ENSE00001796302|54529817-54529888 exon:ENSE00001186398|54542423-54542642 exon:ENSE00000689765|54556366-54556593 exon:ENSE00000689767|54557553-54557694 exon:ENSE00003489290|54586093-54586262 exon:ENSE00003478478|54590009-54590124 exon:ENSE00003683694|54592408-54592571 exon:ENSE00003604875	TTATCAAGCTATGACGCTCGAATAGTAAGT
hsa_circ_0099041_CBC1	0.145918	0.0189276	2.43529	up	17.1178	16.0487	14.3371	15.4502	2.95092	3.39982	5.34746	10.0328	2.46276	12.049	3.88325	4.51021	3.35477	3.7413	1.54286	1.9592	2.70804	3.33253	1.41468	3.52782	Detected	Detected	Detected	Detected	Not Detected	Not Detected	Not Detected	Not Detected	Not Detected	Detected	0	chr12	66838363	66849344	-	Rybak-Wolf2015	hsa_circ_0099041	hsa_circ_0099041		10981	489	ENSG00000155974	ENST00000398016	66838364-66838509 exon:ENSE00001023699|66839102-66839288 exon:ENSE00001023701|66849189-66849344 exon:ENSE00003575654	AGTTTGATGTTGCAGCAGCTTTGGTGTCTT
hsa_circ_0139536_CBC1	0.10162	0.00351575	2.04053	up	22.9169	30.8842	35.12	29.6835	7.98579	16.4729	15.0117	9.48637	15.0225	14.2586	4.32892	5.47832	4.77011	4.7352	3.15776	4.01205	4.07293	3.25546	4.04172	3.77377	Detected	Detected	Detected	Detected	Not Detected	Detected	Detected	Not Detected	Detected	Detected	0	chrX	106310785	106332069	-	Rybak-Wolf2015	hsa_circ_0139536	hsa_circ_0139536		21284	690	ENSG00000089682	ENST00000372487	106310786-106310923 exon:ENSE00003689119|106312485-106312632 exon:ENSE00001212903|106331666-106332069 exon:ENSE00000674313	TATCATGTGCTACAGATGAACCCCAAAAGA
hsa_circ_0063228_CBC1	0.114621	0.0084231	2.26951	up	5755.88	5207.15	5988.35	3448.7	1897.72	1412.96	1871.29	3021.53	1789.52	2412.79	12.4601	12.8467	12.5666	11.9192	10.805	10.3908	10.6598	11.3062	10.8996	11.1388	Detected	Detected	Detected	Detected	Detected	Detected	Detected	Detected	Detected	Detected	0	chr22	38074489	38075809	+	circbase|deepbase	hsa_circ_0063228	hsa_circ_0063228	hsa-circRNA5319-2	1320	372	ENSG00000100097	ENST00000425542	38074490-38074661 exon:ENSE00003498503|38075610-38075809 exon:ENSE00001769780	TCTGCTCCCTCTGAACTTCGTGCTGAACCT
hsa_circ_0036815_CBC1	0.101376	0.000102854	2.53449	up	71.9582	37.8887	51.3117	46.7071	12.8964	15.4748	33.1753	27.7974	17.6676	19.7268	6.04216	5.78702	5.3668	5.4371	3.80057	3.92524	5.1356	4.8005	4.27737	4.25654	Detected	Detected	Detected	Detected	Not Detected	Detected	Detected	Detected	Detected	Detected	0	chr15	90996006	91045475	+	circbase|deepbase	hsa_circ_0036815	hsa_circ_0036815	hsa-circRNA2727-57	49469	5947	ENSG00000140575	ENST00000268182	90996007-90996170 exon:ENSE00000944003|90996364-90996524 exon:ENSE00000944004|90997660-90997784 exon:ENSE00000944005|90999384-90999547 exon:ENSE00000944006|91009233-91009323 exon:ENSE00000944007|91009501-91009668 exon:ENSE00000944008|91010682-91010824 exon:ENSE00000944009|91016072-91016242 exon:ENSE00000944010|91016947-91017030 exon:ENSE00000944011|91017128-91017199 exon:ENSE00000944012|91017296-…	TCATTTGTTCATGTTGATTGGCAGCAGTAG
hsa_circ_0071992_CBC1	0.101376	0.00122557	2.86065	up	83.9544	58.1084	66.0888	63.6314	23.0368	11.2008	28.6449	36.9693	13.2638	24.6097	6.2748	6.42387	5.74848	5.90024	4.57653	3.49277	4.94169	5.20225	3.85818	4.57765	Detected	Detected	Detected	Detected	Detected	Not Detected	Detected	Detected	Detected	Detected	0	chr5	16685846	16694723	-	circbase|Rybak-Wolf2015|deepbase	hsa_circ_0071992	hsa_circ_0071992	hsa-circRNA14248-33	8877	434	ENSG00000145555	ENST00000513610	16685847-16685940 exon:ENSE00001122943|16689933-16690028 exon:ENSE00001208355|16694480-16694723 exon:ENSE00001122951	CCACAGAATGCTGTGGTGGCCTGATGAACT
hsa_circ_0010016_CBC1	0.106022	0.00564959	2.14693	up	776.526	553.108	770.27	687.411	201.86	307.776	271.535	285.497	335.756	366.574	9.50721	9.75571	9.44858	9.53035	7.60121	8.11929	7.98957	8.03162	8.53295	8.43496	Detected	Detected	Detected	Detected	Detected	Detected	Detected	Detected	Detected	Detected	0	chr1	12627938	12639440	-	circbase|deepbase	hsa_circ_0010016	hsa_circ_0010016	hsa-circRNA8303-4	11502	1000	ENSG00000162496	ENST00000376223	12627939-12628453 exon:ENSE00001212057|12632756-12632881 exon:ENSE00003634690|12638746-12638984 exon:ENSE00003498672|12639321-12639440 exon:ENSE00001065784	AGATGGCTTTTGTGAGTGGGTGACATCACC
hsa_circ_0034903_CBC1	0.173818	0.0297735	2.01946	up	27.7738	21.1491	34.8963	29.4712	6.84143	24.7259	7.32612	7.32399	7.08808	13.7601	4.6181	4.91544	4.7599	4.72271	2.94935	4.56409	3.12128	2.87864	2.95688	3.71862	Detected	Detected	Detected	Detected	Not Detected	Detected	Not Detected	Not Detected	Not Detected	Detected	0	chr15	43268914	43340689	-	circbase|deepbase	hsa_circ_0034903	hsa_circ_0034903	hsa-circRNA10689-62	71775	2930	ENSG00000159459	ENST00000290650	43268915-43269065 exon:ENSE00003460454|43270078-43270145 exon:ENSE00003605961|43276095-43276191 exon:ENSE00003564199|43277085-43277140 exon:ENSE00003467533|43281017-43281165 exon:ENSE00003598100|43282228-43282318 exon:ENSE00003466390|43290366-43290463 exon:ENSE00003650253|43294753-43294902 exon:ENSE00003460054|43296035-43296128 exon:ENSE00003647924|43299277-43299482 exon:ENSE00003590052|43307886-…	TTACAGTAGACACAGGTATATCCTGATCAG
hsa_circ_0012365_CBC1	0.118351	0.00963439	2.33193	up	27.1902	25.5992	35.5407	34.5993	8.474	3.75684	16.8527	20.2741	16.1454	15.2465	4.58617	5.19844	4.78859	4.97972	3.23319	2.06616	4.22906	4.35217	4.14793	3.87493	Detected	Detected	Detected	Detected	Not Detected	Not Detected	Detected	Detected	Detected	Detected	0	chr1	47728574	47759216	-	circbase|deepbase	hsa_circ_0012365	hsa_circ_0012365	hsa-circRNA8500-55	30642	2044	ENSG00000123473	ENST00000337817	47728575-47728785 exon:ENSE00003576756|47735307-47735538 exon:ENSE00003511546|47737748-47737913 exon:ENSE00003491580|47745913-47746881 exon:ENSE00003578797|47748017-47748131 exon:ENSE00001654497|47753223-47753332 exon:ENSE00001753690|47755107-47755257 exon:ENSE00001738495|47759130-47759216 exon:ENSE00001659435	TACCAGGATTTATTGTTGGCTGTCTGGAAT
hsa_circ_0029878_CBC1	0.101376	0.000741365	2.08618	up	58.7306	33.4457	77.6825	49.1692	18.812	39.8528	30.2787	21.3697	18.3323	20.1061	5.73842	5.59927	5.99653	5.51461	4.30522	5.20938	5.01432	4.42714	4.3345	4.28261	Detected	Detected	Detected	Detected	Detected	Detected	Detected	Detected	Detected	Detected	0	chr13	30083550	30093686	-	circbase|deepbase	hsa_circ_0029878	hsa_circ_0029878	hsa-circRNA10238-4	10136	5767	ENSG00000139514	ENST00000380752	---	ATTCTATGGCTTCCACTGTGATGGCCTTCC
hsa_circ_0121670_CBC1	0.101376	0.000998974	2.60865	up	22.2826	16.7131	27.5235	20.3354	3.89318	3.98554	8.17581	8.23329	10.8661	7.22271	4.28413	4.57037	4.38745	4.16072	2.25728	2.13025	3.2652	3.04519	3.56181	2.7568	Detected	Detected	Detected	Detected	Not Detected	Not Detected	Not Detected	Not Detected	Not Detected	Not Detected	0	chr3	123044168	123051522	-	Rybak-Wolf2015	hsa_circ_0121670	hsa_circ_0121670		7354	682	ENSG00000173175	ENST00000462833	123044169-123044309 exon:ENSE00001222681|123046465-123046606 exon:ENSE00001205278|123047491-123047649 exon:ENSE00001222692|123049736-123049863 exon:ENSE00001222702|123051411-123051522 exon:ENSE00001205260	GAGATGAAGCGGATGCATCCTGTTTGCTGA
hsa_circ_0091408_CBC1	0.101376	0.000531993	2.61825	up	112.082	49.148	93.2868	53.5122	21.1535	15.7617	42.4408	38.8251	22.6102	32.7229	6.69578	6.17021	6.2716	5.64174	4.45954	3.95019	5.47356	5.26766	4.64275	4.98973	Detected	Detected	Detected	Detected	Detected	Detected	Detected	Detected	Detected	Detected	0	chrX	118533257	118560317	+	circbase|deepbase	hsa_circ_0091408	hsa_circ_0091408	hsa-circRNA8132-4	27060	16791	ENSG00000077713	ENST00000488158	---	TCATCTGTTTTGAGGACGCGGGCCCGCCCC
hsa_circ_0097935_CBC1	0.101376	0.00239813	2.46059	up	1373.02	858.663	1741.77	1305.49	435.4	426.749	449.409	557.297	439.277	509.037	10.3367	10.3825	10.6881	10.488	8.70002	8.60762	8.67232	8.94665	8.91622	8.90204	Detected	Detected	Detected	Detected	Detected	Detected	Detected	Detected	Detected	Detected	0	chr12	133433053	133438220	-	Rybak-Wolf2015|deepbase	hsa_circ_0097935	hsa_circ_0097935	hsa-circRNA10210-15	5167	646	ENSG00000072609	ENST00000315585	133433054-133433216 exon:ENSE00003617015|133433991-133434145 exon:ENSE00003535580|133435654-133435813 exon:ENSE00003615486|133438053-133438220 exon:ENSE00003466349	GTCCTCAGACATTAGGGTCTGGGGGTGGTG
hsa_circ_0059159_CBC1	0.101376	0.000417191	4.43714	up	21.0098	11.581	41.6659	29.1373	2.88728	14.4454	12.4512	5.25098	2.42223	4.19685	4.19594	4.03714	5.04056	4.70657	1.45287	3.83031	3.83109	2.41777	1.39575	1.96644	Detected	Not Detected	Detected	Detected	Not Detected	Detected	Not Detected	Not Detected	Not Detected	Not Detected	0	chr20	463337	508693	-	circbase|deepbase	hsa_circ_0059159	hsa_circ_0059159	hsa-circRNA12953-14	45356	2669	ENSG00000101266	ENST00000217244	---	GGTTTTATTTATCAACTCTATCAAGGCTTG
hsa_circ_0078703_CBC1	0.103869	0.00477128	2.2875	up	90.3552	90.5957	90.7724	55.6811	26.0528	21.7575	31.3734	28.5553	37.8542	36.3863	6.38214	7.09017	6.23022	5.69923	4.74375	4.38953	5.06184	4.83792	5.38402	5.13952	Detected	Detected	Detected	Detected	Detected	Detected	Detected	Detected	Detected	Detected	0	chr6	169620292	169637441	-	circbase|deepbase	hsa_circ_0078703	hsa_circ_0078703	hsa-circRNA14993-28	17149	2211	ENSG00000186340	ENST00000366787	169620293-169620432 exon:ENSE00003509884|169621525-169621622 exon:ENSE00003475796|169622292-169622563 exon:ENSE00003666845|169623343-169623570 exon:ENSE00001336843|169625240-169625474 exon:ENSE00001336844|169626275-169626393 exon:ENSE00001336846|169628217-169628376 exon:ENSE00001336848|169629667-169629774 exon:ENSE00001336849|169632075-169632293 exon:ENSE00001336851|169632759-169632911 exon:ENSE0…	AGTACGAATGCAGAGTCCGGCAGGACGGCG
hsa_circ_0043573_CBC1	0.118739	0.00976151	2.06639	up	4020.39	4226.13	4253.37	2840.02	1452.51	1657.43	1633.84	1534.11	1947.23	2171.79	11.9208	12.5649	12.0419	11.6406	10.4166	10.6306	10.467	10.3433	11.024	10.9853	Detected	Detected	Detected	Detected	Detected	Detected	Detected	Detected	Detected	Detected	0	chr17	38974368	38975413	-	circbase|deepbase	hsa_circ_0043573	hsa_circ_0043573	hsa-circRNA11462-2	1045	741	ENSG00000186395	ENST00000269576	38974369-38974734 exon:ENSE00001332351|38975039-38975413 exon:ENSE00000950662	TACTGATGCAAACTATTCCGGAGGCGGCGG
hsa_circ_0140717_CBC1	0.101425	0.00254062	2.12301	up	373.33	213.24	471.257	366.255	141.653	144.315	142.176	188.29	110.673	162.054	8.44808	8.37809	8.70891	8.58211	7.10387	7.01904	7.10915	7.46332	6.9303	7.27926	Detected	Detected	Detected	Detected	Detected	Detected	Detected	Detected	Detected	Detected	0	chrX	9710497	9710843	+	Rybak-Wolf2015	hsa_circ_0140717	hsa_circ_0140717		346	346	ENSG00000101850	ENST00000467482	---	GAGTGAGGCAAATGGGATGGTTTTGAACTC
hsa_circ_0100115_CBC1	0.185516	0.0348343	2.04083	up	22.9536	22.32	26.5855	34.0259	21.9117	4.70427	11.6412	20.3987	6.15792	10.0677	4.33144	4.99127	4.33434	4.95326	4.50452	2.33013	3.73617	4.36063	2.74984	3.2556	Detected	Detected	Detected	Detected	Detected	Not Detected	Not Detected	Detected	Not Detected	Not Detected	0	chr13	26043114	26138169	+	Rybak-Wolf2015	hsa_circ_0100115	hsa_circ_0100115		95055	1397	ENSG00000132932	ENST00000381655	26043115-26043259 exon:ENSE00003658608|26104137-26104236 exon:ENSE00003625159|26104700-26104798 exon:ENSE00003609761|26106410-26106455 exon:ENSE00003524750|26107411-26107451 exon:ENSE00003523935|26112126-26112199 exon:ENSE00001002184|26114457-26114526 exon:ENSE00001002177|26116057-26116184 exon:ENSE00001002183|26117429-26117540 exon:ENSE00001002179|26125476-26125641 exon:ENSE00001002181|26127931-…	ATTGAGGATCGCCATGACCTGTTCGTTCTT
hsa_circ_0019517_CBC1	0.113751	0.00812911	2.0568	up	6053.62	4846.41	6784.19	5658.16	2166.57	1978.21	2741.25	3510.84	2260.37	4428.7	12.5336	12.7513	12.7579	12.6349	10.9952	10.9019	11.1924	11.5171	11.2348	12.0191	Detected	Detected	Detected	Detected	Detected	Detected	Detected	Detected	Detected	Detected	0	chr10	102241668	102243399	+	circbase|deepbase	hsa_circ_0019517	hsa_circ_0019517	hsa-circRNA1061-1	1731	1515	ENSG00000075290	ENST00000343737	---	ACTTCCTCCTAGCAAGGGGACAAGGCTGGC
hsa_circ_0136634_CBC1	0.101376	0.00039322	2.29074	up	144.662	77.0142	144.052	129.56	40.4536	42.3163	58.8028	41.9898	56.0466	57.7647	7.0712	6.84604	6.92837	6.99602	5.34929	5.29275	5.91544	5.37727	5.94531	5.81338	Detected	Detected	Detected	Detected	Detected	Detected	Detected	Detected	Detected	Detected	0	chr8	43002090	43027529	+	Rybak-Wolf2015	hsa_circ_0136634	hsa_circ_0136634		25439	702	ENSG00000165102	ENST00000458501	43002091-43002206 exon:ENSE00003520710|43013718-43013854 exon:ENSE00001309984|43014066-43014187 exon:ENSE00003536498|43016581-43016650 exon:ENSE00003497502|43024316-43024385 exon:ENSE00003565057|43025728-43025837 exon:ENSE00003479241|43027453-43027529 exon:ENSE00003601827	ATGCAAGTTGGAATGACTTAGACAAAAAAA
hsa_circ_0104260_CBC1	0.101376	0.00123019	2.12963	up	233.494	169.595	255.388	222.445	73.9181	70.1459	136.682	136.331	109.707	123.872	7.76658	8.03032	7.7912	7.82045	6.18578	5.99007	7.05614	7.01934	6.91823	6.89823	Detected	Detected	Detected	Detected	Detected	Detected	Detected	Detected	Detected	Detected	0	chr15	65702805	65703356	-	Rybak-Wolf2015	hsa_circ_0104260	hsa_circ_0104260		551	551	ENSG00000103742	ENST00000352385	---	ACCACTTCTTGTTGTTAAGTGCTTGCATCG
hsa_circ_0052353_CBC1	0.10162	0.00328372	2.48044	up	73.2618	34.8376	79.0116	59.5536	21.4252	9.12725	22.0763	23.1581	19.7441	31.076	6.07075	5.65978	6.02396	5.79862	4.47593	3.21353	4.58724	4.53759	4.44638	4.91396	Detected	Detected	Detected	Detected	Detected	Not Detected	Detected	Detected	Detected	Detected	0	chr19	58921331	58929692	+	circbase|deepbase	hsa_circ_0052353	hsa_circ_0052353	hsa-circRNA4303-1	8361	1765	ENSG00000171574	ENST00000322834	---	GTTTAAGCCGCTTAAGGCTTGGTGATGTTT
hsa_circ_0131359_CBC1	0.172215	0.028986	2.16959	up	15.0125	3.42181	14.0245	14.474	3.39871	2.5214	2.70564	2.84243	4.65379	2.25711	3.68657	2.11847	3.31561	3.64337	2.06112	1.2944	1.35097	1.4806	2.35952	1.33224	Detected	Not Detected	Detected	Detected	Not Detected	Not Detected	Not Detected	Not Detected	Not Detected	Not Detected	0	chr6	170806347	170858201	-	Rybak-Wolf2015	hsa_circ_0131359	hsa_circ_0131359		51854	51854	ENSG00000008018	ENST00000262193	---	CTTTGTAGGTTACAGTACTATACTGGCAAT
hsa_circ_0031183_CBC1	0.106511	0.00585942	2.04101	up	86.1232	65.0622	97.6749	121.244	32.6159	35.4357	31.6907	33.3638	47.0335	38.3605	6.31297	6.59263	6.342	6.89482	5.0551	5.04809	5.07512	5.06305	5.69012	5.21475	Detected	Detected	Detected	Detected	Detected	Detected	Detected	Detected	Detected	Detected	0	chr14	21853352	21894401	-	circbase|deepbase	hsa_circ_0031183	hsa_circ_0031183	hsa-circRNA10374-13	41049	6564	ENSG00000100888	ENST00000430710	21853353-21854335 exon:ENSE00002521606|21859106-21859222 exon:ENSE00001096840|21859622-21859801 exon:ENSE00001096832|21859992-21860105 exon:ENSE00001096825|21860666-21860968 exon:ENSE00001096823|21861265-21861413 exon:ENSE00001096834|21861635-21862354 exon:ENSE00001096842|21862436-21862644 exon:ENSE00001096837|21863071-21863278 exon:ENSE00000889091|21863457-21863511 exon:ENSE00003488804|21863976-…	GTTAATCCTTTTCCACACCATCACTCCTGT
hsa_circ_0010095_CBC1	0.101376	0.00117282	3.24858	up	738.808	578.651	1085.02	923.688	151.155	212.535	228.132	217.897	239.563	262.797	9.4346	9.82154	9.97108	9.97026	7.19686	7.57532	7.75343	7.66729	8.04785	7.96455	Detected	Detected	Detected	Detected	Detected	Detected	Detected	Detected	Detected	Detected	0	chr1	16093870	16095125	+	circbase|deepbase	hsa_circ_0010095	hsa_circ_0010095	hsa-circRNA83-19	1255	291	ENSG00000162458	ENST00000375771	16093871-16094058 exon:ENSE00001759398|16095023-16095125 exon:ENSE00001747550	AAGGGGCATCCACAGGATGCCCACCCCCTC
hsa_circ_0081961_CBC1	0.101376	0.00033942	2.05628	up	137.508	102.356	151.316	128.032	40.9068	57.4023	98.1943	71.0181	64.6853	82.614	6.99874	7.27721	7.00184	6.97905	5.3648	5.71644	6.61304	6.1164	6.15429	6.31779	Detected	Detected	Detected	Detected	Detected	Detected	Detected	Detected	Detected	Detected	0	chr7	110526648	111201979	-	circbase|deepbase	hsa_circ_0081961	hsa_circ_0081961	hsa-circRNA15281-7	675331	483	ENSG00000184903	ENST00000331762	110526649-110526751 exon:ENSE00001318331|110603556-110603621 exon:ENSE00003687376|111127294-111127397 exon:ENSE00003513263|111161369-111161505 exon:ENSE00003587841|111201907-111201979 exon:ENSE00001757689	AATTCTTTTGGGCCGGGTTTTGGCCAAATT
hsa_circ_0012484_CBC1	0.102191	0.00416932	2.76751	up	70.9652	65.7924	73.1283	110.584	16.7839	19.5091	17.1623	22.5912	27.8834	21.2063	6.02076	6.60939	5.90392	6.75656	4.15313	4.2374	4.25069	4.50213	4.94457	4.36115	Detected	Detected	Detected	Detected	Detected	Detected	Detected	Detected	Detected	Detected	0	chr1	52373627	52399114	-	circbase|deepbase	hsa_circ_0012484	hsa_circ_0012484	hsa-circRNA8507-2	25487	12284	ENSG00000169213	ENST00000371655	52373628-52385786 exon:ENSE00001455765|52398990-52399114 exon:ENSE00001156932	TTCTTCTGAATTGTGGGCTACTCAGATCAA
hsa_circ_0117866_CBC1	0.168723	0.0275723	2.29503	up	18.7357	12.3609	22.1742	21.5358	12.5406	2.73361	13.1037	15.756	2.69604	11.7864	4.01883	4.13281	4.05328	4.24901	3.76256	1.55704	3.89769	3.98535	1.56013	3.49397	Detected	Not Detected	Detected	Detected	Not Detected	Not Detected	Not Detected	Detected	Not Detected	Detected	0	chr2	163279845	163302940	-	Rybak-Wolf2015	hsa_circ_0117866	hsa_circ_0117866		23095	23095	ENSG00000184611	ENST00000332142	---	ATTGACATGAACATGGAGCAGATGTCCTAC
hsa-circRNA11758-17_CBC1	0.119432	0.00993833	2.26123	up	12.5183	23.0172	28.2934	18.6424	9.75821	14.6948	12.1357	8.53157	4.50415	4.76752	3.41313	5.03553	4.43148	4.02809	3.42734	3.8521	3.79521	3.10136	2.31095	2.12617	Detected	Detected	Detected	Detected	Not Detected	Detected	Not Detected	Not Detected	Not Detected	Not Detected	0	chr18	6213147	6215834	-	deepbase	hsa-circRNA11758-17		hsa-circRNA11758-17	2687	197	ENSG00000154655	ENST00000400105	6213148-6213258 exon:ENSE00001277318|6215749-6215834 exon:ENSE00001380770	GACCAAAGAGTAAAGGTTATCCCAATCCAG
hsa_circ_0011010_CBC1	0.110533	0.00705201	2.34825	up	1621.62	664.274	1154.91	577.063	293.394	226.74	533.113	775.181	432.975	404.108	10.5775	10.0179	10.0619	9.26294	8.13132	7.67302	8.91315	9.40304	8.8959	8.5722	Detected	Detected	Detected	Detected	Detected	Detected	Detected	Detected	Detected	Detected	0	chr1	26898666	26901520	+	circbase|deepbase	hsa_circ_0011010	hsa_circ_0011010	hsa-circRNA147-7	2854	1207	ENSG00000117676	ENST00000374168	---	GTTGAGTTGAAGCACATATACTCCATTTGC
hsa-circRNA4014-25_CBC1	0.10354	0.00467547	2.15595	up	631.783	754.518	812.788	657.732	289.41	449.25	320.74	250.794	275.014	304.783	9.20685	10.1991	9.52676	9.46287	8.11287	8.68186	8.21632	7.85335	8.24506	8.17716	Detected	Detected	Detected	Detected	Detected	Detected	Detected	Detected	Detected	Detected	0	chr19	34924252	34949829	+	deepbase	hsa-circRNA4014-25		hsa-circRNA4014-25	25577	1108	ENSG00000126261	ENST00000246548	34924253-34924317 exon:ENSE00000862690|34925773-34925873 exon:ENSE00003504279|34929550-34929671 exon:ENSE00003660760|34934749-34934816 exon:ENSE00003500032|34935905-34936026 exon:ENSE00003664506|34941170-34941269 exon:ENSE00003626065|34942886-34943052 exon:ENSE00003468579|34945165-34945258 exon:ENSE00003682170|34945349-34945461 exon:ENSE00003601380|34949674-34949829 exon:ENSE00003496317	ACCTTACAAGACAAGCCCTGACTATAATGT
hsa_circ_0002728_CBC1	0.101376	0.00138158	2.19145	up	458.308	338.055	573.964	364.559	134.653	235.488	202.94	186.958	164.167	204.092	8.74564	9.0434	9.00483	8.57538	7.0299	7.72714	7.5977	7.45287	7.49594	7.60167	Detected	Detected	Detected	Detected	Detected	Detected	Detected	Detected	Detected	Detected	0	chr2	109368449	110577273	+	circbase|deepbase	hsa_circ_0002728	hsa_circ_0002728	hsa-circRNA4580-16	1208824	1184837	ENSG00000153201	---	---	TCTAAAATTATTAGGGGGCAGCGGTCTTAA
hsa_circ_0033636_CBC1	0.101376	0.00141482	2.08271	up	3219.23	2064.71	3656.48	3057.02	1222.28	1228.45	1615.6	1836.17	1252.38	1615.5	11.591	11.5983	11.8119	11.7449	10.1708	10.1753	10.4516	10.6002	10.4013	10.5578	Detected	Detected	Detected	Detected	Detected	Detected	Detected	Detected	Detected	Detected	0	chr14	106330762	106331860	-	circbase|deepbase	hsa_circ_0033636	hsa_circ_0033636	hsa-circRNA10608-244	1098	1098	ENSG00000242887	---	---	GCCTCCTTTCTCTGGCCCGCCCTGGAGACC
hsa-circRNA12806_CBC1	0.101376	0.00101782	2.66281	up	29.2368	19.3453	32.303	29.3908	7.92163	3.43654	11.6721	10.9387	8.74774	13.4467	4.69551	4.78596	4.64041	4.71874	3.14606	1.96983	3.73994	3.46363	3.25188	3.6844	Detected	Detected	Detected	Detected	Not Detected	Not Detected	Not Detected	Not Detected	Not Detected	Detected	0	chr2	187229452	187229856	-	deepbase	hsa-circRNA12806		hsa-circRNA12806	404	404	ENSG00000227692	---	---	AACTTTTCCATCAAGGTTGGCTTCAGAGGT
hsa-circRNA11764-16_CBC1	0.101376	0.00193011	2.44293	up	346.149	231.916	328.589	295.437	91.5475	112.028	96.422	116.624	100.671	105.843	8.34138	8.50374	8.16438	8.25638	6.48201	6.65436	6.58689	6.80047	6.79533	6.67755	Detected	Detected	Detected	Detected	Detected	Detected	Detected	Detected	Detected	Detected	0	chr18	12366963	12367381	-	deepbase	hsa-circRNA11764-16		hsa-circRNA11764-16	418	260	ENSG00000141385	ENST00000269143	12366964-12367116 exon:ENSE00001018386|12367275-12367381 exon:ENSE00001120659	CTTTCAAAAGGAGTAAATCAAAGCCAGCTG
hsa_circ_0120190_CBC1	0.103568	0.00470141	2.01019	up	33.3004	20.5477	32.8764	25.5109	12.2485	9.88475	12.452	19.5201	6.42198	12.3868	4.88918	4.87288	4.66768	4.5046	3.73187	3.32151	3.83129	4.2991	2.80872	3.56775	Detected	Detected	Detected	Detected	Not Detected	Not Detected	Not Detected	Detected	Not Detected	Detected	0	chr2	47728974	47748947	-	Rybak-Wolf2015	hsa_circ_0120190	hsa_circ_0120190		19973	19973	ENSG00000184261	ENST00000327876	---	CACAGTCATGTGCAGGTTTCGGCATGACCA
hsa_circ_0028020_CBC1	0.153311	0.0216749	2.1692	up	21.2367	13.2165	24.8769	14.273	9.27215	17.5287	16.1066	10.7862	2.40638	6.44981	4.21096	4.22801	4.22926	3.62033	3.35703	4.09724	4.16592	3.44357	1.3881	2.58272	Detected	Not Detected	Detected	Detected	Not Detected	Detected	Detected	Not Detected	Not Detected	Not Detected	0	chr12	106903197	106903976	+	circbase|deepbase	hsa_circ_0028020	hsa_circ_0028020	hsa-circRNA1959-14	779	779	ENSG00000013503	ENST00000228347	106903198-106903976 exon:ENSE00002407950	AATATCTGAATCTAAGTGCCATTACTGCAA
hsa_circ_0074057_CBC1	0.105511	0.00539502	2.11386	up	13.9079	9.20857	18.6227	15.652	6.12167	2.49979	9.53476	9.62863	6.40658	7.12356	3.57013	3.70464	3.77513	3.76061	2.80041	1.26305	3.46929	3.27639	2.8049	2.73564	Detected	Not Detected	Detected	Detected	Not Detected	Not Detected	Not Detected	Not Detected	Not Detected	Not Detected	0	chr5	135513087	135518422	+	circbase|deepbase	hsa_circ_0074057	hsa_circ_0074057	hsa-circRNA6449-15	5335	5335	ENSG00000113658	ENST00000545620	135513088-135518422 exon:ENSE00002251256	AACCTCAAAACCTGCCTTCATGGGCCTCTT
hsa_circ_0040235_CBC1	0.122877	0.0109065	2.54307	up	289.693	222.252	419.267	307.287	87.7972	45.3982	121.899	155.807	92.7601	241.609	8.08011	8.43937	8.53384	8.31702	6.42262	5.39235	6.89928	7.20259	6.67528	7.8439	Detected	Detected	Detected	Detected	Detected	Detected	Detected	Detected	Detected	Detected	0	chr16	70505100	70514177	+	circbase|deepbase	hsa_circ_0040235	hsa_circ_0040235	hsa-circRNA3090-18	9077	2663	ENSG00000157353	ENST00000571514	---	CACTCTGTCCTTGCAGCGCTGGCTGCTTGG
hsa_circ_0087267_CBC1	0.114269	0.0083086	2.45788	up	94.8237	26.7946	72.7377	32.2588	27.7942	47.5145	52.772	21.0506	11.2383	11.4949	6.4523	5.26587	5.89689	4.86901	4.83231	5.4542	5.76782	4.40534	3.61445	3.45853	Detected	Detected	Detected	Detected	Detected	Detected	Detected	Detected	Not Detected	Not Detected	0	chr9	80863206	80879232	+	circbase|deepbase	hsa_circ_0087267	hsa_circ_0087267	hsa-circRNA7700-1	16026	736	ENSG00000148019	ENST00000424347	80863207-80863271 exon:ENSE00003470561|80863678-80863789 exon:ENSE00000982806|80866824-80866959 exon:ENSE00000982807|80868148-80868193 exon:ENSE00000982808|80869752-80869880 exon:ENSE00000982809|80877823-80877900 exon:ENSE00003641544|80879066-80879232 exon:ENSE00003567927	CCTTAAAGATGCTGGATCATTCTATGATGA
hsa_circ_0020090_CBC1	0.101805	0.00382625	2.45657	up	13.3154	17.5432	17.253	17.6323	3.03207	11.5562	9.56298	6.25701	6.99415	4.11712	3.50388	4.64307	3.65441	3.94144	1.66564	3.53735	3.47282	2.65197	2.93491	1.94252	Detected	Detected	Detected	Detected	Not Detected	Not Detected	Not Detected	Not Detected	Not Detected	Not Detected	0	chr10	116710852	116737439	+	circbase|deepbase	hsa_circ_0020090	hsa_circ_0020090	hsa-circRNA1119-4	26587	2966	ENSG00000165832	ENST00000298746	---	TGGTTTCTATACATATTGTTGGAATTGGAA
hsa_circ_0034574_CBC1	0.101376	0.000220202	3.69694	up	31.0682	13.1093	33.4045	19.6425	4.56286	6.48881	13.7012	12.4083	3.42903	2.76918	4.78504	4.21619	4.69413	4.10733	2.43734	2.74286	3.95437	3.64256	1.99123	1.51142	Detected	Not Detected	Detected	Detected	Not Detected	Not Detected	Detected	Detected	Not Detected	Not Detected	0	chr15	40565066	40569688	+	circbase|deepbase	hsa_circ_0034574	hsa_circ_0034574	hsa-circRNA2522	4622	2083	ENSG00000137843	ENST00000260404	40565067-40565200 exon:ENSE00003686366|40565547-40565673 exon:ENSE00003513316|40565752-40565877 exon:ENSE00003662414|40566343-40566477 exon:ENSE00003588586|40568128-40569688 exon:ENSE00001945531	GAGTGTTCAAAGCCAGTGGTGATCATGCGG
hsa_circ_0089473_CBC1	0.119276	0.00990964	2.3919	up	26.3077	17.1737	43.5518	17.747	6.05013	8.05438	9.91674	11.594	3.24775	18.222	4.53705	4.61296	5.11109	3.95147	2.78653	3.03959	3.52107	3.54713	1.93223	4.13736	Detected	Detected	Detected	Detected	Not Detected	Not Detected	Not Detected	Not Detected	Not Detected	Detected	0	chr9	138454139	138458622	+	circbase|deepbase	hsa_circ_0089473	hsa_circ_0089473	hsa-circRNA7882	4483	700	ENSG00000122133	ENST00000371768	138454140-138454279 exon:ENSE00002419983|138454666-138454739 exon:ENSE00000984815|138456090-138456200 exon:ENSE00000984816|138457260-138457360 exon:ENSE00001864572|138457631-138457676 exon:ENSE00003558865|138458399-138458622 exon:ENSE00001127749	AACCCTTGGAGCATGTTGGCAGGGACCTGG
hsa_circ_0062669_CBC1	0.101376	0.00187665	2.48266	up	2408.59	1450.69	3678.28	1803.55	774.41	671.394	1082.56	1344.16	604.013	1146.12	11.1544	11.1151	11.822	10.9627	9.51156	9.27599	9.89712	10.1654	9.3702	10.0687	Detected	Detected	Detected	Detected	Detected	Detected	Detected	Detected	Detected	Detected	0	chr22	26864516	26868905	-	circbase|Rybak-Wolf2015|deepbase	hsa_circ_0062669	hsa_circ_0062669	hsa-circRNA13275-1	4389	393	ENSG00000100099	ENST00000398145	26864517-26864589 exon:ENSE00003581679|26866685-26866779 exon:ENSE00003685053|26868268-26868384 exon:ENSE00003582813|26868798-26868905 exon:ENSE00003658319	GCACCTCAGGAGCAGGTGCTGGGCTGTGCT
hsa_circ_0051336_CBC1	0.107809	0.00628267	2.00591	up	69.0581	52.9812	78.6548	68.0157	21.6952	22.9149	23.5764	41.8143	26.6852	27.4614	5.97996	6.28596	6.01631	6.00286	4.49141	4.46099	4.67778	5.37067	4.88161	4.73689	Detected	Detected	Detected	Detected	Detected	Detected	Detected	Detected	Detected	Detected	0	chr19	44010870	44031396	-	circbase|deepbase	hsa_circ_0051336	hsa_circ_0051336	hsa-circRNA12229-3	20526	963	ENSG00000105755	ENST00000292147	44010871-44011054 exon:ENSE00001112388|44012096-44012212 exon:ENSE00003657367|44012927-44013016 exon:ENSE00003495773|44015589-44015718 exon:ENSE00003666457|44030353-44030501 exon:ENSE00003658026|44030667-44030811 exon:ENSE00003565139|44031249-44031396 exon:ENSE00001161529	CTTTTTTTAACGTGAAGTGCCGTAGCGCCC
hsa_circ_0017998_CBC1	0.101376	0.00106905	3.4617	up	12835.9	19499	7240.33	10852.7	3778.57	3440.87	4962.51	5071.99	2023.92	2390.99	13.6797	14.578	12.858	13.5511	11.7771	11.7194	12.0337	12.046	11.0759	11.1246	Detected	Detected	Detected	Detected	Detected	Detected	Detected	Detected	Detected	Detected	0	chr10	26986594	26998697	+	circbase|deepbase	hsa_circ_0017998	hsa_circ_0017998	hsa-circRNA887-8	12103	513	ENSG00000148459	ENST00000376203	26986595-26986769 exon:ENSE00002321036|26991091-26991123 exon:ENSE00001605478|26993606-26993670 exon:ENSE00001704490|26994215-26994323 exon:ENSE00001629104|26998567-26998697 exon:ENSE00003477402	TCATAACAACTCCCGGCCAGAGGCGGAGCC
hsa_circ_0074529_CBC1	0.113299	0.00796996	2.04366	up	7745.17	6091.4	6820.65	5446.05	2529.46	1873.93	3485.08	5063.06	3095.55	4184.29	12.9043	13.0524	12.7657	12.5791	11.2086	10.8185	11.531	12.0434	11.6668	11.9394	Compromised	Detected	Detected	Detected	Detected	Detected	Detected	Detected	Detected	Detected	0	chr5	149781199	149786523	-	circbase|deepbase	hsa_circ_0074529	hsa_circ_0074529	hsa-circRNA14480-1	5324	1196	ENSG00000019582	ENST00000377795	149781200-149781813 exon:ENSE00002125852|149782126-149782188 exon:ENSE00003494107|149785822-149785884 exon:ENSE00003569785|149786444-149786523 exon:ENSE00003680132	GTAGTAATTAGAACACTCCCAAGCCTGTGA
hsa_circ_0133826_CBC1	0.10162	0.00342643	2.29498	up	38.7965	22.4593	47.6722	48.7941	11.5356	6.57923	28.2031	23.9276	16.9535	24.7892	5.11556	5.0001	5.25249	5.50396	3.64525	2.76281	4.91985	4.58626	4.21643	4.5888	Detected	Detected	Detected	Detected	Not Detected	Not Detected	Detected	Detected	Detected	Detected	0	chr7	157926368	157997965	-	Rybak-Wolf2015	hsa_circ_0133826	hsa_circ_0133826		71597	1279	ENSG00000155093	ENST00000389413	157926369-157926751 exon:ENSE00001147319|157929347-157929387 exon:ENSE00001147328|157930986-157931207 exon:ENSE00001147335|157959623-157959983 exon:ENSE00001330207|157985019-157985187 exon:ENSE00001301678|157997863-157997965 exon:ENSE00001320738	CGTGACAGACAGAGAGTTTCACGTGGCAGG
hsa_circ_0124417_CBC1	0.139752	0.0166328	2.43415	up	23.5042	17.8264	25.3193	16.4221	3.06365	2.8128	6.74691	12.3365	8.1624	12.2298	4.36777	4.66749	4.2585	3.82989	1.71463	1.66279	3.01172	3.63537	3.15557	3.54993	Detected	Detected	Detected	Detected	Not Detected	Not Detected	Not Detected	Not Detected	Not Detected	Detected	0	chr3	62431202	62464091	-	Rybak-Wolf2015	hsa_circ_0124417	hsa_circ_0124417		32889	32889	ENSG00000163618	ENST00000383710	---	AGGTCCTGTTTGAGGTAATGGGTCAGGCAC
hsa_circ_0043476_CBC1	0.101376	0.00215673	2.17894	up	2995.22	1599.46	3131.05	2122.8	1040.31	1083.23	1132.5	1057.89	792.976	1374.54	11.4837	11.2466	11.5748	11.1974	9.93823	9.98654	9.95745	9.83209	9.75537	10.3295	Detected	Detected	Detected	Detected	Detected	Detected	Detected	Detected	Detected	Detected	0	chr17	37895023	37903538	+	circbase|deepbase	hsa_circ_0043476	hsa_circ_0043476	hsa-circRNA3344-3	8515	2191	ENSG00000141738	ENST00000445327	---	TTATTTTTTGATACATGCGGGCTGCGGGGA
hsa_circ_0029490_CBC1	0.130479	0.0134763	2.76929	up	37.4135	20.4448	28.5741	26.2527	3.76364	5.57109	3.91134	15.1302	4.77669	7.48824	5.06334	4.86615	4.44762	4.54714	2.21911	2.54972	2.32294	3.92556	2.39359	2.81165	Detected	Detected	Detected	Detected	Not Detected	Not Detected	Not Detected	Detected	Not Detected	Not Detected	0	chr12	133200347	133220146	-	circbase|deepbase	hsa_circ_0029490	hsa_circ_0029490	hsa-circRNA10206-43	19799	3506	ENSG00000177084	ENST00000320574	133200348-133201396 exon:ENSE00003481557|133201491-133201580 exon:ENSE00003555146|133202231-133202356 exon:ENSE00003627930|133202703-133202903 exon:ENSE00003666262|133208901-133209094 exon:ENSE00003484451|133209250-133209381 exon:ENSE00003655346|133210772-133210964 exon:ENSE00003673423|133212478-133212610 exon:ENSE00003674568|133214600-133214725 exon:ENSE00003505045|133215711-133215884 exon:ENSE0…	TCATACTGAAGTTTCGTTCCGTTACTGTTC
hsa_circ_0136172_CBC1	0.157851	0.0232993	2.10765	up	60.6177	37.9057	85.1186	61.9503	19.2882	9.65486	19.9791	42.6156	21.3247	34.5535	5.78637	5.78769	6.13596	5.85788	4.33532	3.28706	4.45659	5.39932	4.55874	5.06587	Detected	Detected	Detected	Detected	Detected	Not Detected	Detected	Detected	Detected	Detected	0	chr8	2314445	2316183	+	Rybak-Wolf2015	hsa_circ_0136172	hsa_circ_0136172		1738	1739	---	---	---	TCTCTTACCCTAAAGGGATACCTCAGGAGC
hsa_circ_0096678_CBC1	0.10162	0.00345727	2.90663	up	27.297	17.5579	35.535	27.876	4.14649	5.86426	5.28288	6.57832	4.32118	13.8527	4.5912	4.64419	4.78832	4.63776	2.32962	2.61472	2.69242	2.72472	2.25832	3.72976	Detected	Detected	Detected	Detected	Not Detected	Not Detected	Not Detected	Not Detected	Not Detected	Detected	0	chr11	86153862	86161044	-	Rybak-Wolf2015	hsa_circ_0096678	hsa_circ_0096678		7182	636	ENSG00000151376	ENST00000393324	86153863-86153961 exon:ENSE00000999243|86157356-86157529 exon:ENSE00000999245|86158107-86158249 exon:ENSE00000999244|86159192-86159297 exon:ENSE00003602052|86160931-86161044 exon:ENSE00003643302	AGAATTGCCATCAAAGCAGCTATGGGCATT
hsa-circRNA9402-6_CBC1	0.101376	0.00150732	4.25623	up	168.056	381.18	103.912	76.4902	36.291	27.19	145.221	59.7448	37.6628	26.2047	7.28605	9.21791	6.43367	6.18899	5.20638	4.68838	7.13934	5.87685	5.37671	4.66975	Detected	Detected	Detected	Detected	Detected	Detected	Detected	Detected	Detected	Detected	0	chr11	8747619	8752756	-	deepbase	hsa-circRNA9402-6		hsa-circRNA9402-6	5137	1397	ENSG00000166444	ENST00000534127	8747620-8747756 exon:ENSE00003651454|8751497-8752756 exon:ENSE00001426749	ATGAAGATATTGTGGGTCTCAGTCAGTCTC
hsa-circRNA2719-40_CBC1	0.101376	0.000770818	2.39801	up	17.6198	12.4645	24.0063	14.6881	10.6958	3.94545	10.7785	7.8966	3.77524	6.13099	3.92699	4.14558	4.17297	3.66538	3.5421	2.11769	3.63392	2.98495	2.09027	2.50063	Detected	Not Detected	Detected	Detected	Not Detected	Not Detected	Not Detected	Not Detected	Not Detected	Not Detected	0	chr15	89816607	89828449	+	deepbase	hsa-circRNA2719-40		hsa-circRNA2719-40	11842	939	ENSG00000140525	ENST00000300027	89816608-89816700 exon:ENSE00000943566|89817399-89817535 exon:ENSE00000943567|89819942-89820122 exon:ENSE00001217519|89821918-89822005 exon:ENSE00001217382|89824401-89824531 exon:ENSE00003524389|89824996-89825066 exon:ENSE00001348092|89826367-89826481 exon:ENSE00001364507|89828327-89828449 exon:ENSE00003537650	CTCATGCTTTATGAGGTAGGACAGCAAGGA
hsa_circ_0036476_CBC1	0.101376	0.000384568	4.13402	up	14.6257	19.0518	42.3918	17.6897	2.92991	2.64243	7.69552	6.3691	7.04192	3.61595	3.64749	4.76539	5.06751	3.94641	1.5013	1.43344	3.18649	2.67596	2.94711	1.81776	Detected	Detected	Detected	Detected	Not Detected	Not Detected	Not Detected	Not Detected	Not Detected	Not Detected	0	chr15	78887646	78911257	-	circbase|deepbase	hsa_circ_0036476	hsa_circ_0036476	hsa-circRNA10848-2	23611	2735	ENSG00000080644	ENST00000326828	78887647-78889074 exon:ENSE00001371145|78893595-78894606 exon:ENSE00001160226|78909366-78909475 exon:ENSE00000794038|78910959-78911003 exon:ENSE00000794039|78911118-78911257 exon:ENSE00003609585	ACAGAATTGCAGCCCTGGCCAGGGCCTCAG
hsa_circ_0061835_CBC1	0.101376	0.000331951	2.66893	up	24.9208	24.7048	27.2675	29.9288	6.87663	5.02939	13.2564	9.03511	12.6292	9.75504	4.4561	5.14505	4.37243	4.74826	2.9571	2.41213	3.91116	3.18682	3.78545	3.21017	Detected	Detected	Detected	Detected	Not Detected	Not Detected	Not Detected	Not Detected	Detected	Not Detected	0	chr21	44263203	44299678	-	circbase|deepbase	hsa_circ_0061835	hsa_circ_0061835	hsa-circRNA13202-18	36475	1508	ENSG00000160193	---	---	ATTTTTGACTAGGAAGCGTCACCGACCGGT
hsa_circ_0060504_CBC1	0.101816	0.003858	2.16355	up	66.6145	31.3905	58.2503	27.9731	15.6958	14.189	19.8808	27.7043	15.2142	14.4083	5.92836	5.50165	5.55743	4.64364	4.06207	3.80617	4.45034	4.79537	4.06089	3.78992	Detected	Detected	Detected	Detected	Detected	Detected	Detected	Detected	Detected	Detected	0	chr20	43248162	43264929	-	circbase|deepbase	hsa_circ_0060504	hsa_circ_0060504	hsa-circRNA13063-8	16767	1371	ENSG00000196839	ENST00000372874	43248163-43248488 exon:ENSE00003479916|43248940-43249042 exon:ENSE00003572076|43249659-43249788 exon:ENSE00003524429|43251229-43251293 exon:ENSE00003551087|43251470-43251571 exon:ENSE00003512095|43251648-43251719 exon:ENSE00003526755|43252843-43252970 exon:ENSE00003659075|43254210-43254325 exon:ENSE00003691626|43255097-43255240 exon:ENSE00003463626|43257688-43257810 exon:ENSE00003645967|43264868-…	GGCTGGTGGCATGCAGTGGAACTGCATGTC
hsa_circ_0138524_CBC1	0.101837	0.00390085	2.2797	up	212.536	121.036	342.348	168.883	76.3592	53.2434	101.642	148.887	55.2638	99.2711	7.63218	7.52697	8.22639	7.39891	6.23248	5.61325	6.65897	7.14099	5.92492	6.58758	Detected	Detected	Detected	Detected	Detected	Detected	Detected	Detected	Detected	Detected	0	chr9	2493074	2506540	-	Rybak-Wolf2015|deepbase	hsa_circ_0138524	hsa_circ_0138524	hsa-circRNA15668-2	13466	351	ENSG00000236404	ENST00000416826	2493075-2493180 exon:ENSE00001663423|2494180-2494302 exon:ENSE00001700269|2506419-2506540 exon:ENSE00001761445	GCTTTTTGGCCCTAGGGAAGCTGGCAGCCT
hsa-circRNA13011-11_CBC1	0.101376	0.000336143	3.87208	up	40.2385	21.856	23.7427	21.6204	2.84551	10.286	12.6707	3.79624	6.52431	8.50857	5.16973	4.96032	4.15451	4.25646	1.41635	3.37268	3.85419	2.00261	2.83222	3.0058	Detected	Detected	Detected	Detected	Not Detected	Not Detected	Not Detected	Not Detected	Not Detected	Not Detected	0	chr20	25498388	25507234	-	deepbase	hsa-circRNA13011-11		hsa-circRNA13011-11	8846	288	ENSG00000101004	ENST00000422516	25498389-25498485 exon:ENSE00000897275|25507044-25507234 exon:ENSE00001358809	GTTCTTTGGAATCAGCCTGCTATGGGATGG
hsa_circ_0011497_CBC1	0.106482	0.00583508	2.14503	up	57.0991	96.5987	103.779	81.0879	34.4663	29.0656	51.9697	55.5431	20.9413	50.5288	5.69662	7.18849	6.43213	6.27838	5.1351	4.77782	5.74868	5.77361	4.53353	5.61926	Detected	Detected	Detected	Detected	Detected	Detected	Detected	Detected	Detected	Detected	0	chr1	34190116	34209207	-	circbase|deepbase	hsa_circ_0011497	hsa_circ_0011497	hsa-circRNA8427-1	19091	1038	ENSG00000121904	ENST00000241312	34190117-34190305 exon:ENSE00001361180|34190950-34191137 exon:ENSE00001361183|34192148-34192286 exon:ENSE00001361188|34204741-34204935 exon:ENSE00001361196|34208881-34209207 exon:ENSE00001361200	TGCCCAGTTGTGAAGTCTCCTGCTTCTTCA
hsa_circ_0070164_CBC1	0.114948	0.00855073	2.40812	up	76.9266	69.9091	80.3578	81.4063	16.9473	18.2681	18.4376	34.6113	25.1029	32.219	6.14529	6.70201	6.04962	6.28554	4.1667	4.14977	4.34721	5.11191	4.79493	4.96681	Detected	Detected	Detected	Detected	Detected	Detected	Detected	Detected	Detected	Detected	0	chr4	79343016	79369470	+	circbase|deepbase	hsa_circ_0070164	hsa_circ_0070164	hsa-circRNA6034-19	26454	1734	ENSG00000138759	ENST00000264895	79343017-79343154 exon:ENSE00001331051|79345542-79345574 exon:ENSE00002448931|79350249-79350380 exon:ENSE00002509738|79351446-79351571 exon:ENSE00001358355|79353511-79353758 exon:ENSE00001358351|79359724-79359872 exon:ENSE00001025457|79360056-79360218 exon:ENSE00001025467|79362316-79362451 exon:ENSE00001025452|79366676-79366866 exon:ENSE00001025461|79367881-79368034 exon:ENSE00001331043|79369207-…	TACAGCTCTCAGCAGGTATCATCGAGCACC
hsa_circ_0033827_CBC1	0.10162	0.00342771	2.21935	up	3643.54	3026.59	4512.54	4195.29	1188.61	1448.04	1743.18	1870.49	1784.33	2113.05	11.7745	12.1124	12.1331	12.2024	10.1308	10.4297	10.5566	10.6258	10.8951	10.9469	Detected	Detected	Detected	Detected	Detected	Detected	Detected	Detected	Detected	Detected	0	chr14	106331860	106434514	-	circbase|deepbase	hsa_circ_0033827	hsa_circ_0033827	hsa-circRNA10608-31	102654	102654	ENSG00000227335	---	---	GGCCCCTGGACCCGATCAGGGCCTGTGTCC
hsa_circ_0126770_CBC1	0.125303	0.0116695	3.69469	up	236.679	116.379	385.778	151.667	20.2864	40.7905	18.8404	52.4549	31.4704	43.3479	7.78739	7.46962	8.41007	7.23345	4.40376	5.2397	4.37629	5.69437	5.11757	5.39413	Detected	Detected	Detected	Detected	Detected	Detected	Detected	Detected	Detected	Detected	0	chr4	62845397	62910267	+	Rybak-Wolf2015	hsa_circ_0126770	hsa_circ_0126770		64870	64870	ENSG00000150471	ENST00000512091	---	CGTCACTCAACAGAGAGTGACCGTAACACC
hsa_circ_0088156_CBC1	0.103866	0.00475642	2.37787	up	355.244	154.786	291.187	110.42	76.9951	105.276	151.18	159.066	76.0367	47.6306	8.37907	7.89281	7.98618	6.75405	6.24378	6.56471	7.19596	7.22974	6.38869	5.5328	Detected	Detected	Detected	Detected	Detected	Detected	Detected	Detected	Detected	Detected	0	chr9	116285209	116360018	+	circbase|deepbase	hsa_circ_0088156	hsa_circ_0088156	hsa-circRNA7777-26	74809	2624	ENSG00000138835	ENST00000374140	116285210-116285321 exon:ENSE00003638481|116291501-116291544 exon:ENSE00003685672|116299076-116299198 exon:ENSE00003660133|116345730-116346707 exon:ENSE00003651697|116353613-116353677 exon:ENSE00003692726|116356710-116356811 exon:ENSE00003561947|116357199-116357260 exon:ENSE00003693673|116357879-116358045 exon:ENSE00003550113|116359048-116360018 exon:ENSE00003570786	ATTTCTTGTTCTTGAGTGACACTGTTTGCC
hsa_circ_0056667_CBC1	0.10722	0.006122	2.14191	up	91.2368	71.7218	146.13	74.0687	36.4193	19.9057	44.2357	54.4354	37.7206	51.8799	6.3968	6.74005	6.94895	6.13799	5.21034	4.26504	5.5295	5.74705	5.3789	5.65748	Detected	Detected	Detected	Detected	Detected	Detected	Detected	Detected	Detected	Detected	0	chr2	145525664	145525847	+	circbase|deepbase	hsa_circ_0056667	hsa_circ_0056667	hsa-circRNA4651	183	183	ENSG00000226674	ENST00000597655	145525665-145525847 exon:ENSE00001723087	TTCTAAATGGCCAAGGCCTCACGTGTACCA
hsa_circ_0066593_CBC1	0.101376	0.000895935	2.33771	up	65.3985	41.2334	123.786	77.8762	18.7759	22.9353	49.9681	28.1666	30.359	51.6573	5.90078	5.91355	6.69872	6.21741	4.30248	4.46248	5.69571	4.81886	5.06614	5.65071	Detected	Detected	Detected	Detected	Detected	Detected	Detected	Detected	Detected	Detected	0	chr3	86987122	87018273	-	circbase|deepbase	hsa_circ_0066593	hsa_circ_0066593	hsa-circRNA13648-1	31151	9629	ENSG00000206538	ENST00000398399	---	AAAAATTGGCTTCAAACAGCTCAGCTCTCT
hsa-circRNA4364-7_CBC1	0.101376	0.00149976	2.60404	up	1007.31	481.582	1117.31	671.974	218.06	249.859	303.948	402.105	205.108	341.994	9.88253	9.55396	10.0141	9.49606	7.71372	7.81566	8.144	8.49644	7.82156	8.33948	Detected	Detected	Detected	Detected	Detected	Detected	Detected	Detected	Detected	Detected	0	chr2	27275780	27290514	+	deepbase	hsa-circRNA4364-7		hsa-circRNA4364-7	14734	2288	ENSG00000084693	ENST00000487078	27275781-27276041 exon:ENSE00003522738|27276270-27276441 exon:ENSE00003583626|27276764-27276927 exon:ENSE00003587248|27277498-27277675 exon:ENSE00003589100|27277943-27278121 exon:ENSE00003487811|27278550-27279006 exon:ENSE00003670223|27279491-27279660 exon:ENSE00000732135|27280171-27280306 exon:ENSE00000732217|27281268-27281470 exon:ENSE00000542694|27282058-27282272 exon:ENSE00001078266|27290362-…	CATTCAACATACCAGCTCTCAGGGCCAGAG
hsa_circ_0099941_CBC1	0.101376	0.00147087	2.14519	up	27.0824	17.1867	47.4731	32.5904	11.6737	14.1928	14.5285	7.6516	9.28891	17.7704	4.57948	4.6142	5.24576	4.88679	3.66317	3.80691	4.03135	2.94162	3.34118	4.09916	Detected	Detected	Detected	Detected	Not Detected	Detected	Detected	Not Detected	Not Detected	Detected	0	chr13	114157810	114188555	+	Rybak-Wolf2015	hsa_circ_0099941	hsa_circ_0099941		30745	594	ENSG00000150403	ENST00000434316	114157811-114157903 exon:ENSE00003595632|114164553-114164739 exon:ENSE00003683310|114174931-114175048 exon:ENSE00003647184|114188360-114188555 exon:ENSE00001311677	TTCTTAATGTTAACGTCTATTGTGCAAGTG
hsa_circ_0129393_CBC1	0.135467	0.0152023	2.2092	up	83.6338	33.5707	72.1342	84.7492	20.7148	58.1153	25.2933	13.1637	16.3414	35.5519	6.27035	5.60513	5.88349	6.34922	4.43089	5.73344	4.77497	3.72956	4.16584	5.10582	Detected	Detected	Detected	Detected	Detected	Detected	Detected	Not Detected	Detected	Detected	0	chr5	65307876	65346794	+	Rybak-Wolf2015	hsa_circ_0129393	hsa_circ_0129393		38918	1780	ENSG00000112851	ENST00000284037	65307877-65307955 exon:ENSE00000912223|65309377-65309466 exon:ENSE00000837126|65310497-65310553 exon:ENSE00000837127|65317150-65317213 exon:ENSE00000912224|65319118-65319192 exon:ENSE00000912225|65320134-65320278 exon:ENSE00000912226|65321308-65321380 exon:ENSE00000912227|65321676-65321805 exon:ENSE00003676737|65322130-65322245 exon:ENSE00000912229|65324102-65324171 exon:ENSE00000912230|65334211-…	TAATTCCAAAATCAGGAATACAGGAGTTTC
hsa_circ_0049166_CBC1	0.101805	0.00379481	2.05998	up	596.692	586.179	771.319	411.356	304.509	224.664	295.495	296.561	228.293	300.277	9.12262	9.83859	9.45062	8.7549	8.18432	7.65909	8.10402	8.08327	7.97531	8.1556	Detected	Detected	Detected	Detected	Detected	Detected	Detected	Detected	Detected	Detected	0	chr19	9939512	9940797	+	circbase|deepbase	hsa_circ_0049166	hsa_circ_0049166	hsa-circRNA3846-6	1285	195	ENSG00000198258	ENST00000586895	---	TAGATGTTGCTTTGTGTACACGATTTTTAA
hsa-circRNA11641-5_CBC1	0.101376	0.000809288	3.42048	up	39.3212	43.3624	38.5967	47.8523	11.3112	7.54476	9.86349	9.87178	6.32475	11.8181	5.13479	5.98841	4.92096	5.47352	3.61972	2.94431	3.51474	3.31067	2.78773	3.499	Detected	Detected	Detected	Detected	Not Detected	Not Detected	Not Detected	Not Detected	Not Detected	Detected	0	chr17	67260875	67273983	-	deepbase	hsa-circRNA11641-5		hsa-circRNA11641-5	13108	923	ENSG00000154265	ENST00000392676	67260876-67261046 exon:ENSE00003468748|67264084-67264197 exon:ENSE00003648878|67266754-67266891 exon:ENSE00003691194|67267303-67267430 exon:ENSE00003678842|67270100-67270269 exon:ENSE00003486764|67273782-67273983 exon:ENSE00003683930	AAGTTCCTTGCTGTGATTATAGTGTATTTA
hsa_circ_0043515_CBC1	0.101376	0.00028451	2.4537	up	241.102	154.188	229.227	131.325	53.5506	69.4727	117.492	104.837	59.6456	82.3163	7.81389	7.88764	7.62265	7.01787	5.73562	5.97618	6.84888	6.65432	6.03728	6.31272	Detected	Detected	Detected	Detected	Detected	Detected	Detected	Detected	Detected	Detected	0	chr17	38323750	38328431	+	circbase|deepbase	hsa_circ_0043515	hsa_circ_0043515	hsa-circRNA3349-2	4681	2349	ENSG00000108349	ENST00000264645	---	TAAACTTGGCTCCCTGGTGTCCAGGGTGGT
hsa_circ_0022405_CBC1	0.150272	0.0205403	2.19928	up	16.658	9.46809	38.371	15.8094	2.81384	7.34349	9.18202	8.01005	6.27397	15.9192	3.84451	3.74317	4.91254	3.77557	1.38433	2.91147	3.41892	3.00412	2.77397	3.93566	Detected	Not Detected	Detected	Detected	Not Detected	Not Detected	Not Detected	Not Detected	Not Detected	Detected	0	chr11	61640997	61659006	-	circbase|deepbase	hsa_circ_0022405	hsa_circ_0022405	hsa-circRNA9513-3	18009	1779	ENSG00000221968	ENST00000278829	61640998-61641337 exon:ENSE00002176319|61643323-61643448 exon:ENSE00003605467|61643583-61643662 exon:ENSE00003591508|61643831-61643927 exon:ENSE00000990846|61644338-61644435 exon:ENSE00000990845|61644983-61645059 exon:ENSE00003471838|61645627-61645687 exon:ENSE00003669316|61645984-61646106 exon:ENSE00003551052|61646218-61646319 exon:ENSE00003569857|61646784-61646981 exon:ENSE00003477044|61647513-…	ATACATTCAGATGTACGCACGCTCGCTCGT
hsa_circ_0072199_CBC1	0.101376	0.00170935	3.28723	up	17.5443	17.0758	26.2912	21.3261	2.90908	6.13811	5.77829	5.42432	2.42792	10.303	3.92125	4.6039	4.31542	4.23533	1.47483	2.66944	2.80566	2.46253	1.3984	3.29198	Detected	Detected	Detected	Detected	Not Detected	Not Detected	Not Detected	Not Detected	Not Detected	Not Detected	0	chr5	37057287	37061120	+	circbase|deepbase	hsa_circ_0072199	hsa_circ_0072199	hsa-circRNA6244-39	3833	597	ENSG00000164190	ENST00000282516	37057288-37057434 exon:ENSE00003609335|37058993-37059267 exon:ENSE00003505393|37060946-37061120 exon:ENSE00003471553	AAACAGTATCTAGATAAAACAGACGTGACT
hsa_circ_0051391_CBC1	0.101376	0.00101299	2.34501	up	694.993	690.36	607.976	612.339	336.612	191.3	450.809	396.102	203.823	346.013	9.3445	10.0754	9.0887	9.35519	8.32566	7.42397	8.67703	8.47624	7.81185	8.35513	Detected	Detected	Detected	Detected	Detected	Detected	Detected	Detected	Detected	Detected	0	chr19	45254483	45263301	+	circbase|deepbase	hsa_circ_0051391	hsa_circ_0051391	hsa-circRNA4124-4	8818	1538	ENSG00000069399	ENST00000164227	45254484-45254637 exon:ENSE00003592913|45259489-45259597 exon:ENSE00003605392|45260274-45260478 exon:ENSE00003600591|45260584-45260672 exon:ENSE00003639612|45260903-45260980 exon:ENSE00003534157|45261503-45261670 exon:ENSE00003550473|45261981-45262098 exon:ENSE00003669599|45262685-45263301 exon:ENSE00001549617	TATTTTTGTACCATAGAGCCTTACTGCCTT
hsa_circ_0083683_CBC1	0.117741	0.00939659	2.4582	up	180.951	134.921	316.454	151.728	46.136	41.6156	55.7836	84.0616	51.9054	115.695	7.39541	7.68933	8.10993	7.23434	5.52805	5.2691	5.8438	6.34911	5.83556	6.80298	Detected	Detected	Detected	Detected	Detected	Detected	Detected	Detected	Detected	Detected	0	chr8	24772454	24776606	+	circbase|deepbase	hsa_circ_0083683	hsa_circ_0083683	hsa-circRNA7391-1	4152	2514	ENSG00000104722	ENST00000433454	---	CATATTGGAAACATAGTGCCCAGGCGCCCT
hsa_circ_0069974_CBC1	0.175207	0.030413	2.39871	up	30.1772	23.3049	50.8791	77.0093	13.7165	7.93697	102.812	52.2056	15.3916	34.1191	4.74129	5.05569	5.35414	6.19926	3.88018	3.02038	6.67332	5.68656	4.07909	5.04623	Detected	Detected	Detected	Detected	Not Detected	Not Detected	Detected	Detected	Detected	Detected	0	chr4	74861358	74864416	-	circbase|deepbase	hsa_circ_0069974	hsa_circ_0069974	hsa-circRNA14031-3	3058	2458	ENSG00000163735	ENST00000296027	---	GATTTCTAAACTTCAGTGCAGAAGGCACGA
hsa_circ_0011025_CBC1	0.101376	0.000733871	2.43324	up	193.902	120.989	216.018	174.954	46.2005	55.9558	71.4179	78.3256	66.6173	71.8296	7.49687	7.52656	7.53552	7.4554	5.52974	5.68239	6.18141	6.25159	6.19731	6.12032	Detected	Detected	Detected	Detected	Detected	Detected	Detected	Detected	Detected	Detected	0	chr1	27180216	27182211	+	circbase|deepbase	hsa_circ_0011025	hsa_circ_0011025	hsa-circRNA150-2	1995	1995	ENSG00000204160	ENST00000374142	---	CAGTTTATAAGAGTTCCTAATTGACCGGAG
hsa_circ_0138290_CBC1	0.101376	0.00185007	2.29577	up	73.4965	55.9488	82.1964	58.7827	17.8692	21.3047	23.0794	27.1156	25.7397	27.9896	6.0758	6.36864	6.0854	5.78065	4.238	4.36115	4.64717	4.76738	4.82982	4.76642	Detected	Detected	Detected	Detected	Detected	Detected	Detected	Detected	Detected	Detected	0	chr9	140938269	140941401	+	Rybak-Wolf2015	hsa_circ_0138290	hsa_circ_0138290		3132	3132	ENSG00000148408	ENST00000277551	---	ATGAGGTACTTCGAGGTGGAAGCGGATGAC
hsa_circ_0050924_CBC1	0.101376	0.00186784	2.37999	up	2618.45	1571.8	2547.97	1842.11	669.88	628.404	961.225	1193.9	938.176	911.997	11.2801	11.2239	11.2557	10.994	9.31249	9.18068	9.73234	10.0008	9.99307	9.74421	Detected	Detected	Detected	Detected	Detected	Detected	Detected	Detected	Detected	Detected	0	chr19	39306061	39306357	-	circbase|deepbase	hsa_circ_0050924	hsa_circ_0050924	hsa-circRNA12182-5	296	296	ENSG00000104823	ENST00000601333	39306062-39306357 exon:ENSE00003467157	AAGCAAAGTAAAGAAGCGTCCTGGAACATG
hsa_circ_0031528_CBC1	0.109951	0.00694505	2.8272	up	15.4145	13.533	14.8699	22.7697	2.83489	2.52909	3.93872	5.33413	9.38439	4.54556	3.72726	4.26247	3.41348	4.3312	1.40627	1.30031	2.33163	2.43918	3.35761	2.0658	Detected	Not Detected	Detected	Detected	Not Detected	Not Detected	Not Detected	Not Detected	Not Detected	Not Detected	0	chr14	31778139	31795548	-	circbase|deepbase	hsa_circ_0031528	hsa_circ_0031528	hsa-circRNA10416-88	17409	1323	ENSG00000129493	ENST00000439348	31778140-31778388 exon:ENSE00001170380|31782174-31782396 exon:ENSE00000940437|31784976-31785155 exon:ENSE00000940436|31787430-31787498 exon:ENSE00000940435|31790705-31790886 exon:ENSE00001170404|31792771-31793010 exon:ENSE00001507350|31795369-31795548 exon:ENSE00001507351	TCCATCTTATTTTAGATGCTAACATCAGAG
hsa-circRNA13837_CBC1	0.101376	0.0016084	3.51642	up	13.5133	11.2169	21.3821	14.6734	2.87053	2.56947	2.70742	2.84655	2.39966	3.52534	3.52708	3.98728	3.99699	3.66372	1.43931	1.35399	1.35181	1.48246	1.38487	1.79572	Detected	Not Detected	Detected	Detected	Not Detected	Not Detected	Not Detected	Not Detected	Not Detected	Not Detected	0	chr3	178962282	178968722	-	deepbase	hsa-circRNA13837		hsa-circRNA13837	6440	391	ENSG00000171121	ENST00000497599	178962283-178962481 exon:ENSE00001128503|178968531-178968722 exon:ENSE00001309499	CAGATAAATCCCAAGGACAGCCTTTCCTGC
hsa_circ_0085389_CBC1	0.180462	0.0326526	2.09288	up	25.9377	37.688	26.494	21.701	8.03874	6.49138	6.12915	8.29962	12.7505	13.3474	4.51665	5.7785	4.32793	4.26301	3.16538	2.74367	2.87958	3.05783	3.79906	3.6723	Detected	Detected	Detected	Detected	Not Detected	Not Detected	Not Detected	Not Detected	Detected	Detected	0	chr8	120743013	120801986	-	circbase|deepbase	hsa_circ_0085389	hsa_circ_0085389	hsa-circRNA15591-24	58973	3337	ENSG00000064313	ENST00000378164	---	AACTTTTTAAGTTGAGTTTTCAATAAACTG
hsa_circ_0027229_CBC1	0.101376	0.000406029	3.56998	up	37.6306	26.5167	53.693	37.7906	5.30001	8.17671	12.5743	8.71847	5.15017	19.4708	5.07115	5.2506	5.43494	5.11205	2.61404	3.05752	3.84346	3.132	2.49156	4.23749	Detected	Detected	Detected	Detected	Not Detected	Not Detected	Not Detected	Not Detected	Not Detected	Detected	0	chr12	57623827	57628718	+	circbase|deepbase	hsa_circ_0027229	hsa_circ_0027229	hsa-circRNA1826-6	4891	2256	ENSG00000182199	ENST00000556825	---	ATTGTATTTTGCCCATTTCACGTGGCATTA
hsa-circRNA15669_CBC1	0.101608	0.00302363	2.87505	up	31.6918	27.0649	25.0817	27.8694	7.39695	3.73482	7.93227	12.1391	4.72757	11.6631	4.81452	5.28195	4.24176	4.63732	3.05345	2.06012	3.22718	3.61133	2.37931	3.48058	Detected	Detected	Detected	Detected	Not Detected	Not Detected	Not Detected	Not Detected	Not Detected	Detected	0	chr9	2652943	2668061	-	deepbase	hsa-circRNA15669		hsa-circRNA15669	15118	15118	ENSG00000147852	---	---	CTGACTTACTGCTGGATGTTGCTTGTATTA
hsa_circ_0013130_CBC1	0.131191	0.0136976	2.40115	up	1074.32	377.791	1040.34	368.142	204.939	735.479	682.102	468.436	212.908	132.812	9.97779	9.20383	9.90693	8.58958	7.62397	9.41776	9.25995	8.70675	7.8752	6.99576	Detected	Detected	Detected	Detected	Detected	Detected	Detected	Detected	Detected	Detected	0	chr1	92145899	92163687	-	circbase|deepbase	hsa_circ_0013130	hsa_circ_0013130	hsa-circRNA8598-16	17788	3665	ENSG00000069702	ENST00000212355	---	TATATCAGTTATTAAAAAAAGGTCCAAGCA
hsa_circ_0136397_CBC1	0.101376	0.00128545	2.582	up	42.9661	60.0221	55.3008	56.2659	17.8218	18.0018	18.0537	15.8935	16.7627	14.9249	5.2691	6.47215	5.47942	5.71478	4.23367	4.13255	4.31557	3.99793	4.20185	3.84257	Detected	Detected	Detected	Detected	Detected	Detected	Detected	Detected	Detected	Detected	0	chr8	3200815	3245204	-	Rybak-Wolf2015	hsa_circ_0136397	hsa_circ_0136397		44389	1038	ENSG00000183117	ENST00000335551	3200816-3200972 exon:ENSE00003660564|3205514-3205683 exon:ENSE00003554364|3216674-3216862 exon:ENSE00003657161|3224554-3224769 exon:ENSE00003573928|3226776-3226892 exon:ENSE00003634507|3245016-3245204 exon:ENSE00003644099	AACTCACCTATACCAGTGTGACGCTTGAGT
hsa_circ_0010092_CBC1	0.101376	0.000297491	4.01094	up	33.8446	15.0301	24.6565	14.7978	2.78442	5.2782	6.31268	5.66224	2.30067	5.92248	4.91432	4.41221	4.21586	3.67774	1.33202	2.47427	2.91902	2.51716	1.34498	2.45102	Detected	Not Detected	Detected	Detected	Not Detected	Not Detected	Not Detected	Not Detected	Not Detected	Not Detected	0	chr1	16090987	16113084	+	circbase|deepbase	hsa_circ_0010092	hsa_circ_0010092	hsa-circRNA83-21	22097	3263	ENSG00000162458	ENST00000496928	---	AAGTGTTAGAAGCTCCAGAGCTGGCCTGAA
hsa_circ_0014455_CBC1	0.101376	0.000743136	2.03332	up	424.957	206.747	475.481	321.687	160.638	138.591	201.945	216.474	144.245	168.019	8.63727	8.33024	8.72203	8.38489	7.28362	6.96189	7.59124	7.65943	7.30936	7.33219	Detected	Detected	Detected	Detected	Detected	Detected	Detected	Detected	Detected	Detected	0	chr1	154934774	154940273	-	circbase|deepbase	hsa_circ_0014455	hsa_circ_0014455	hsa-circRNA8766-12	5499	2403	ENSG00000160691	ENST00000606391	154934775-154936407 exon:ENSE00003698874|154938019-154938257 exon:ENSE00001697799|154938422-154938553 exon:ENSE00001200336|154938638-154938707 exon:ENSE00001175025|154938795-154938993 exon:ENSE00001613293|154940147-154940273 exon:ENSE00001766651	GTCCGTATTTCTTCTCCTGCCACATTCTGG
hsa_circ_0083607_CBC1	0.101386	0.00241927	2.79902	up	327.02	452.83	501.019	219.898	83.8053	117.803	136.166	128.366	102.383	143.46	8.25735	9.46545	8.79963	7.80247	6.35721	6.72941	7.05106	6.93604	6.82109	7.10759	Detected	Detected	Detected	Detected	Detected	Detected	Detected	Detected	Detected	Detected	0	chr8	22102928	22108680	+	circbase|deepbase	hsa_circ_0083607	hsa_circ_0083607	hsa-circRNA7376-6	5752	1880	ENSG00000168495	ENST00000306433	---	TGTCCTTTTTCTCTATGGTGATCTCGTCGC
hsa_circ_0091190_CBC1	0.101376	0.000278258	2.27829	up	179.678	130.323	182.443	182.472	60.7755	57.1609	122.966	66.2779	105.984	80.671	7.38466	7.63543	7.28417	7.52115	5.91089	5.71022	6.91114	6.02238	6.8691	6.2842	Detected	Detected	Detected	Detected	Detected	Detected	Detected	Detected	Detected	Detected	0	chrX	84561186	84634500	-	circbase|deepbase	hsa_circ_0091190	hsa_circ_0091190	hsa-circRNA16180-9	73314	1358	ENSG00000124429	ENST00000262753	84561187-84561339 exon:ENSE00000847197|84562169-84562282 exon:ENSE00000847198|84563130-84563222 exon:ENSE00000847199|84569438-84569512 exon:ENSE00001175251|84570713-84570740 exon:ENSE00001175260|84585955-84586085 exon:ENSE00000847201|84600866-84601048 exon:ENSE00000847202|84606356-84606457 exon:ENSE00000847203|84614555-84614635 exon:ENSE00000847204|84622697-84622771 exon:ENSE00000847205|84634178-…	AACCTTAGAATGCAGGTAGAACATCTGGGA
hsa_circ_0006727_CBC1	0.105329	0.00530898	2.03175	up	3508.66	4080.84	4615.9	3261.35	2035.07	1887	1814.57	2021.71	1462.58	1741.35	11.7191	12.519	12.1714	11.8404	10.9014	10.8298	10.6164	10.7363	10.6199	10.6652	Detected	Detected	Detected	Detected	Detected	Detected	Detected	Detected	Detected	Detected	0	chrX	118544152	118560317	+	circbase|Rybak-Wolf2015|deepbase	hsa_circ_0006727	hsa_circ_0006727	hsa-circRNA8132-1	16165	16165	ENSG00000077713	ENST00000488158	118544153-118544325 exon:ENSE00003613431|118560145-118560317 exon:ENSE00001843938	TCATCTGTTTTGAGGGTGCTCTCCCGTTCT
hsa_circ_0126815_CBC1	0.128777	0.0128626	2.36565	up	42.9178	39.3415	52.8367	61.2402	7.4644	10.2234	15.9696	18.4713	24.5657	30.7632	5.26756	5.84468	5.41027	5.84046	3.0659	3.3641	4.15405	4.21633	4.76116	4.89834	Detected	Detected	Detected	Detected	Not Detected	Not Detected	Detected	Detected	Detected	Detected	0	chr4	66286158	66286283	-	Rybak-Wolf2015	hsa_circ_0126815	hsa_circ_0126815		125	125	ENSG00000145242	ENST00000273854	66286159-66286283 exon:ENSE00001139296	AAGTATTTTGAAAAGCTCCATCTCCAGTCA
hsa_circ_0091530_CBC1	0.101376	0.00116826	2.16748	up	195.986	224.625	253.864	269.28	78.9158	97.1023	137.566	110.147	118.394	121.534	7.51294	8.45454	7.78226	8.11306	6.27865	6.45112	7.06533	6.7209	7.02744	6.86989	Detected	Detected	Detected	Detected	Detected	Detected	Detected	Detected	Detected	Detected	0	chrX	130409934	130415918	-	circbase|deepbase	hsa_circ_0091530	hsa_circ_0091530	hsa-circRNA16239-1	5984	1665	ENSG00000147255	ENST00000370910	130409935-130410222 exon:ENSE00000979380|130410913-130411200 exon:ENSE00000979379|130411830-130412108 exon:ENSE00000979378|130412435-130412725 exon:ENSE00000979377|130413117-130413149 exon:ENSE00000979376|130413245-130413315 exon:ENSE00000979375|130415192-130415312 exon:ENSE00000979374|130415640-130415918 exon:ENSE00000979373	TGATCTGGGTGACTGATAAGCCCCCCAAAC
hsa-circRNA2313-10_CBC1	0.104207	0.00501855	2.45488	up	1175.17	1011.47	1428.08	932.644	419.88	391.255	359.681	554.825	402	293.856	10.1114	10.6077	10.3913	9.98489	8.64671	8.47721	8.36748	8.94114	8.79295	8.12643	Detected	Detected	Detected	Detected	Detected	Detected	Detected	Detected	Detected	Detected	0	chr14	58907938	58953884	+	deepbase	hsa-circRNA2313-10		hsa-circRNA2313-10	45946	3017	ENSG00000100578	ENST00000354386	58907939-58908061 exon:ENSE00001430787|58909424-58909598 exon:ENSE00003515380|58910672-58910893 exon:ENSE00003642505|58915058-58915211 exon:ENSE00003620803|58917297-58917464 exon:ENSE00003665131|58920068-58920191 exon:ENSE00003645941|58923420-58923528 exon:ENSE00003525938|58924477-58924697 exon:ENSE00003473799|58925191-58925263 exon:ENSE00003459834|58926561-58926788 exon:ENSE00003639747|58927704-…	TATGTGCTGAAAAAGTGTCTCACTTTGTCT
hsa_circ_0103169_CBC1	0.145589	0.0187803	2.29365	up	84.3316	78.4249	105.986	75.5182	18.9771	30.3921	16.2313	23.3746	28.2962	40.6467	6.2817	6.87317	6.46152	6.16742	4.31483	4.83712	4.17548	4.55107	4.96686	5.30117	Detected	Detected	Detected	Detected	Detected	Detected	Detected	Detected	Detected	Detected	0	chr15	25238998	25239121	+	Rybak-Wolf2015	hsa_circ_0103169	hsa_circ_0103169		123	123	ENSG00000214265	ENST00000557230	---	AAAAAAATTTGGTGTGTATGTAGAAACACC
hsa-circRNA9402-16_CBC1	0.127087	0.0123584	6.3203	up	132.588	511.501	27.23	20.0149	11.6119	9.65844	120.462	16.4585	23.585	8.40319	6.94635	9.63932	4.36961	4.1383	3.65431	3.28746	6.8835	4.0461	4.7036	2.98565	Detected	Detected	Detected	Detected	Not Detected	Not Detected	Detected	Detected	Detected	Not Detected	0	chr11	8734097	8739439	-	deepbase	hsa-circRNA9402-16		hsa-circRNA9402-16	5342	695	ENSG00000166444	ENST00000526757	8734098-8734282 exon:ENSE00001103056|8735545-8735589 exon:ENSE00003593406|8736157-8736253 exon:ENSE00003570451|8737150-8737365 exon:ENSE00001103049|8739288-8739439 exon:ENSE00003574227	TACCAGTTTCCCAAGGAGATCTGCCCAAGG
hsa_circ_0037696_CBC1	0.108146	0.00644048	2.19396	up	216.685	143.3	198.496	137.314	46.5572	45.6675	91.7856	137.174	72.5223	93.5903	7.65913	7.7783	7.41204	7.08513	5.54049	5.40039	6.52019	7.02784	6.31939	6.49902	Detected	Detected	Detected	Detected	Detected	Detected	Detected	Detected	Detected	Detected	0	chr16	4390251	4411086	-	circbase|deepbase	hsa_circ_0037696	hsa_circ_0037696	hsa-circRNA10964-17	20835	1441	ENSG00000103426	ENST00000572467	4390252-4390406 exon:ENSE00003503158|4390921-4390986 exon:ENSE00003616467|4391369-4391505 exon:ENSE00003656610|4393208-4393292 exon:ENSE00003542184|4405287-4405373 exon:ENSE00003495823|4407169-4407260 exon:ENSE00003685915|4407969-4408104 exon:ENSE00003652909|4408368-4408484 exon:ENSE00003486266|4409297-4409386 exon:ENSE00003513440|4409481-4409622 exon:ENSE00003634625|4410279-4410364 exon:ENSE0000…	AATTTCTTTTCTGCAGCCACACGGAGAAGA
[truncated: 4,786 more rows]
[truncated: 12 more columns]
