# Supplementary material for: Transcriptome-wide map of N6-methyladenosine (m6A) profiling in coronary artery disease (CAD) with clopidogrel resistance
Source: Clin Epigenetics. 2023 Dec 15;15:194. doi: 10.1186/s13148-023-01602-w (PMC10722764; doi:10.1186/s13148-023-01602-w)
Supplement: Supplementary file 4 — Additional file 4: STable 4. Methylated RNA sites in mRNA. [file 13148_2023_1602_MOESM4_ESM.xlsx]

## Sheet: up.CR_vs_NCR
Differentially methylated RNA sites for: up.CR_vs_NCR Fold change cut-off: 2 P-value cut-off: 0.00001 Column A ~ E: the coordinates of the differentially methylated RNA sites in bed format, please ref http://genome.ucsc.edu/FAQ/FAQformat.html#format1. Column F: the length of the methylated RNA sites Column G ~ H: the transcript id and gene symbol of differentially methylated RNA. Column I ~ L: th…
	up.CR_vs_NCR differentially methylated RNA sites
bed format information of differentially methylated RNA sites					differentially methylated RNA			comparison information				Annotations
chrom	txStart	txEnd	PeakID	score	Peak_length	transcript_id	GeneName	Foldchange	P_value	FDR	Regulation	GeneID	Synonyms	dbXrefs	description	Pathway	GO_CC	GO_MF	GO_BP
chr19	3630381	3630600	diffreps_peak_00009363	10.7317	219	NM_012398	PIP5K1C	2.46654	1.85476e-11	8.15193e-08	up	23396	LCCS3|PIP5K-GAMMA|PIP5K1-gamma|PIP5Kgamma	MIM:606102|HGNC:HGNC:8996|Ensembl:ENSG00000186111|HPRD:05834|Vega:OTTHUMG00000180870	phosphatidylinositol-4-phosphate 5-kinase, type I, gamma	hsa00562(Inositol phosphate metabolism)//	GO:0001891(phagocytic cup)//GO:0001931(uropod)//GO:0098793(presynapse)//GO:0012505(endomembrane system)//GO:0005829(cytosol)//GO:0005634(nucleus)//GO:0032587(ruffle membrane)//GO:0005925(focal adhesion)	GO:0005524(ATP binding)//GO:1990147(talin binding)//GO:0005515(protein binding)//GO:0016308(1-phosphatidylinositol-4-phosphate 5-kinase activity)	GO:0034333(adherens junction assembly)//GO:0006644(phospholipid metabolic process)//GO:0007411(axon guidance)//GO:0044281(small molecule metabolic process)//GO:0072583(clathrin-mediated endocytosis)//GO:0070527(platelet aggregation)//GO:0007016(cytoskeletal anchoring at plasma membrane)//GO:0048488(synaptic vesicle endocytosis)//GO:0006909(phagocytosis)//GO:0046854(phosphatidylinositol phosphoryl…
chr14	93673174	93673459	diffreps_peak_00003947	9.99539	285	NM_032490	C14orf142	2.19962	1.01067e-10	2.39188e-07	up	84520	PNAS-127	HGNC:HGNC:20356|Ensembl:ENSG00000170270|HPRD:16608|Vega:OTTHUMG00000171267	chromosome 14 open reading frame 142
chr19	10334481	10335020	diffreps_peak_00009873	9.96102	539	NM_004230	S1PR2	3.23658	1.0939e-10	2.40392e-07	up	9294	AGR16|EDG-5|EDG5|Gpcr13|H218|LPB2|S1P2	MIM:605111|HGNC:HGNC:3169|Ensembl:ENSG00000267534|HPRD:05488|Vega:OTTHUMG00000180399	sphingosine-1-phosphate receptor 2	hsa04071(Sphingolipid signaling pathway)//hsa04080(Neuroactive ligand-receptor interaction)	GO:0005886(plasma membrane)//GO:0016021(integral component of membrane)	GO:0038036(sphingosine-1-phosphate receptor activity)//GO:0008289(lipid binding)//GO:0004930(G-protein coupled receptor activity)//GO:0005178(integrin binding)//GO:0001664(G-protein coupled receptor binding)//GO:0005515(protein binding)	GO:0008284(positive regulation of cell proliferation)//GO:0031532(actin cytoskeleton reorganization)//GO:0046847(filopodium assembly)//GO:0000187(activation of MAPK activity)//GO:1903142(positive regulation of establishment of endothelial barrier)//GO:0003376(sphingosine-1-phosphate signaling pathway)//GO:0010800(positive regulation of peptidyl-threonine phosphorylation)//GO:0090394(negative regu…
chr16	57546661	57546782	diffreps_peak_00006018	9.50965	121	NM_033212	CCDC102A	5.4175	3.09279e-10	4.13708e-07	up	92922	-	HGNC:HGNC:28097|Ensembl:ENSG00000135736|HPRD:14408|Vega:OTTHUMG00000133472	coiled-coil domain containing 102A		GO:0016459(myosin complex)	GO:0003774(motor activity)	GO:0008152(metabolic process)
chr8	8233762	8234280	diffreps_peak_00018901	9.09125	518	ENST00000330777	SGK223	2.39151	8.10486e-10	6.23385e-07	up	157285	PRAGMIN	Ensembl:ENSG00000275342|Vega:OTTHUMG00000163709	homolog of rat pragma of Rnd2			GO:0004672(protein kinase activity)//GO:0004715(non-membrane spanning protein tyrosine kinase activity)//GO:0005524(ATP binding)	GO:0018108(peptidyl-tyrosine phosphorylation)
chr6	29640761	29640960	diffreps_peak_00016256	8.96393	199	NM_001109809	ZFP57	147	1.08661e-09	7.77457e-07	up	346171	C6orf40|TNDM1|ZNF698|bA145L22|bA145L22.2	MIM:612192|HGNC:HGNC:18791|Ensembl:ENSG00000204644|Vega:OTTHUMG00000031158	ZFP57 zinc finger protein		GO:0005720(nuclear heterochromatin)	GO:0046872(metal ion binding)//GO:0003677(DNA binding)	GO:0043045(DNA methylation involved in embryo development)//GO:0006349(regulation of gene expression by genetic imprinting)//GO:0006351(transcription, DNA-templated)//GO:0000122(negative regulation of transcription from RNA polymerase II promoter)
chr21	46396594	46396660	diffreps_peak_00013186	8.83648	66	NM_058190	FAM207A	3.40796	1.45722e-09	8.72868e-07	up	85395	C21orf70|PRED56	HGNC:HGNC:15811|Ensembl:ENSG00000160256|HPRD:10765|Vega:OTTHUMG00000090293	family with sequence similarity 207 member A			GO:0005515(protein binding)
chr16	3534941	3535260	diffreps_peak_00005297	8.83872	319	ENST00000576916	NAA60	2.007	1.44972e-09	8.72868e-07	up	79903	HAT4|NAT15	MIM:614246|HGNC:HGNC:25875|Ensembl:ENSG00000122390|HPRD:07852|Vega:OTTHUMG00000150268	N(alpha)-acetyltransferase 60, NatF catalytic subunit		GO:0000139(Golgi membrane)	GO:0004596(peptide alpha-N-acetyltransferase activity)//GO:0010485(H4 histone acetyltransferase activity)//GO:0008080(N-acetyltransferase activity)	GO:0008152(metabolic process)//GO:0008283(cell proliferation)//GO:0017196(N-terminal peptidyl-methionine acetylation)//GO:0006334(nucleosome assembly)//GO:0043967(histone H4 acetylation)//GO:0007059(chromosome segregation)
chr7	77378740	77378920	diffreps_peak_00018067	8.80676	180	NM_198467	RSBN1L	3.44686	1.56042e-09	8.72868e-07	up	222194	-	HGNC:HGNC:24765|Ensembl:ENSG00000187257|HPRD:15278	round spermatid basic protein 1-like		GO:0005634(nucleus)
chr19	49813296	49813423	diffreps_peak_00011523	8.77406	127	NM_014037	SLC6A16	2.19357	1.68245e-09	9.08112e-07	up	28968	NT5|NTT5	MIM:607972|HGNC:HGNC:13622|Ensembl:ENSG00000063127|Vega:OTTHUMG00000183179	solute carrier family 6 member 16		GO:0005622(intracellular)//GO:0016021(integral component of membrane)//GO:0005887(integral component of plasma membrane)	GO:0005328(neurotransmitter:sodium symporter activity)//GO:0005326(neurotransmitter transporter activity)//GO:0015171(amino acid transmembrane transporter activity)	GO:0055085(transmembrane transport)//GO:0003333(amino acid transmembrane transport)//GO:0006836(neurotransmitter transport)
chr6	13486869	13487869	diffreps_peak_00016145	8.75482	1000	NM_018988	GFOD1	2.94326	1.75867e-09	9.21077e-07	up	54438	ADG-90|C6orf114	HGNC:HGNC:21096|Ensembl:ENSG00000145990|HPRD:13574|Vega:OTTHUMG00000014276	glucose-fructose oxidoreductase domain containing 1		GO:0005576(extracellular region)	GO:0016491(oxidoreductase activity)//GO:0005515(protein binding)	GO:0055114(oxidation-reduction process)
chr9	117168801	117169100	diffreps_peak_00020324	8.75292	299	NM_015404	DFNB31	7.76163	1.76635e-09	9.21077e-07	up	25861	CIP98|PDZD7B|USH2D|WHRN|WI	MIM:607928|HGNC:HGNC:16361|Ensembl:ENSG00000095397|HPRD:09718|Vega:OTTHUMG00000020539	deafness, autosomal recessive 31		GO:1990696(USH2 complex)//GO:0001917(photoreceptor inner segment)//GO:0032420(stereocilium)//GO:0032426(stereocilium tip)//GO:1990075(periciliary membrane compartment)//GO:0002142(stereocilia ankle link complex)//GO:0005884(actin filament)//GO:0030426(growth cone)//GO:0032391(photoreceptor connecting cilium)//GO:0036064(ciliary basal body)//GO:0005737(cytoplasm)	GO:0046982(protein heterodimerization activity)//GO:0005515(protein binding)//GO:0042803(protein homodimerization activity)	GO:0050953(sensory perception of light stimulus)//GO:0010628(positive regulation of gene expression)//GO:0045184(establishment of protein localization)//GO:0001895(retina homeostasis)//GO:0021694(cerebellar Purkinje cell layer formation)//GO:1990227(paranodal junction maintenance)//GO:0007605(sensory perception of sound)//GO:0060122(inner ear receptor stereocilium organization)
chr6	13364761	13365260	diffreps_peak_00016143	8.57235	499	NM_018988	GFOD1	3.34384	2.67698e-09	1.19362e-06	up	54438	ADG-90|C6orf114	HGNC:HGNC:21096|Ensembl:ENSG00000145990|HPRD:13574|Vega:OTTHUMG00000014276	glucose-fructose oxidoreductase domain containing 1		GO:0005576(extracellular region)	GO:0016491(oxidoreductase activity)//GO:0005515(protein binding)	GO:0055114(oxidation-reduction process)
chr11	8751721	8751920	diffreps_peak_00000232	8.48173	199	NM_005418	ST5	193.9	3.29815e-09	1.40608e-06	up	6764	DENND2B|HTS1|p126	MIM:140750|HGNC:HGNC:11350|Ensembl:ENSG00000166444|HPRD:00780|Vega:OTTHUMG00000165835	suppression of tumorigenicity 5			GO:0017112(Rab guanyl-nucleotide exchange factor activity)	GO:0070374(positive regulation of ERK1 and ERK2 cascade)//GO:0043547(positive regulation of GTPase activity)
chr9	131193501	131193582	diffreps_peak_00020543	8.43887	81	NM_016174	CERCAM	5.23311	3.64021e-09	1.45503e-06	up	51148	CEECAM1|GLT25D3	MIM:616626|HGNC:HGNC:23723|Ensembl:ENSG00000167123|HPRD:16705|Vega:OTTHUMG00000020747	cerebral endothelial cell adhesion molecule		GO:0005788(endoplasmic reticulum lumen)//GO:0005886(plasma membrane)		GO:0006928(movement of cell or subcellular component)//GO:0007159(leukocyte cell-cell adhesion)//GO:0007155(cell adhesion)
chr7	97854317	97854417	diffreps_peak_00018116	8.3596	100	ENST00000379795	TECPR1	2.25496	4.36918e-09	1.67174e-06	up	25851	-	MIM:614781|HGNC:HGNC:22214|Ensembl:ENSG00000205356|HPRD:08521|Vega:OTTHUMG00000154273	tectonin beta-propeller repeat containing 1		GO:0005765(lysosomal membrane)//GO:0000421(autophagosome membrane)//GO:0016021(integral component of membrane)//GO:0031410(cytoplasmic vesicle)	GO:0032266(phosphatidylinositol-3-phosphate binding)//GO:0005515(protein binding)	GO:0097352(autophagosome maturation)//GO:0006914(autophagy)
chr18	77287527	77287660	diffreps_peak_00008928	8.21654	133	NM_006162	NFATC1	2.80355	6.07383e-09	2.06465e-06	up	4772	NF-ATC|NF-ATc1.2|NFAT2|NFATc	MIM:600489|HGNC:HGNC:7775|Ensembl:ENSG00000131196|HPRD:02729|Vega:OTTHUMG00000132897	nuclear factor of activated T-cells, cytoplasmic, calcineurin-dependent 1	hsa04010(MAPK signaling pathway)//hsa04022(cGMP-PKG signaling pathway)//hsa04024(cAMP signaling pathway)//hsa04310(Wnt signaling pathway)//hsa04380(Osteoclast differentiation)//hsa04650(Natural killer cell mediated cytotoxicity)//hsa04660(T cell receptor signaling pathway)//hsa04662(B cell receptor signaling pathway)//hsa04921(Oxytocin signaling pathway)//	GO:0005829(cytosol)//GO:0005654(nucleoplasm)//GO:0005634(nucleus)//GO:0005737(cytoplasm)//GO:0000790(nuclear chromatin)	GO:0003700(transcription factor activity, sequence-specific DNA binding)//GO:0005515(protein binding)//GO:0001085(RNA polymerase II transcription factor binding)//GO:0001205(transcriptional activator activity, RNA polymerase II distal enhancer sequence-specific binding)//GO:0003705(transcription factor activity, RNA polymerase II distal enhancer sequence-specific binding)//GO:0005528(FK506 bindin…	GO:0045087(innate immune response)//GO:0002223(stimulatory C-type lectin receptor signaling pathway)//GO:0033173(calcineurin-NFAT signaling cascade)//GO:0038095(Fc-epsilon receptor signaling pathway)//GO:0030178(negative regulation of Wnt signaling pathway)//GO:0006366(transcription from RNA polymerase II promoter)//GO:0045944(positive regulation of transcription from RNA polymerase II promoter)/…
chr6	29644861	29645143	diffreps_peak_00016257	8.19235	282	ENST00000376883	ZFP57	75.52	6.42174e-09	2.12442e-06	up	346171	C6orf40|TNDM1|ZNF698|bA145L22|bA145L22.2	MIM:612192|HGNC:HGNC:18791|Ensembl:ENSG00000204644|Vega:OTTHUMG00000031158	ZFP57 zinc finger protein		GO:0005720(nuclear heterochromatin)	GO:0046872(metal ion binding)//GO:0003677(DNA binding)	GO:0043045(DNA methylation involved in embryo development)//GO:0006349(regulation of gene expression by genetic imprinting)//GO:0006351(transcription, DNA-templated)//GO:0000122(negative regulation of transcription from RNA polymerase II promoter)
chr19	14272321	14272438	diffreps_peak_00010147	8.14627	117	NM_014921	ADGRL1	4.29215	7.14056e-09	2.31249e-06	up	22859	CIRL1|CL1|LEC2|LPHN1	MIM:616416|HGNC:HGNC:20973|Ensembl:ENSG00000072071|HPRD:14305|Vega:OTTHUMG00000182138	adhesion G protein-coupled receptor L1		GO:0005886(plasma membrane)//GO:0098793(presynapse)//GO:0043005(neuron projection)//GO:0016020(membrane)//GO:0030424(axon)//GO:0016021(integral component of membrane)//GO:0045202(synapse)//GO:0030054(cell junction)//GO:0030426(growth cone)//GO:0005622(intracellular)//GO:0042734(presynaptic membrane)	GO:0005515(protein binding)//GO:0016524(latrotoxin receptor activity)//GO:0030246(carbohydrate binding)//GO:0004930(G-protein coupled receptor activity)//GO:0050839(cell adhesion molecule binding)	GO:0007157(heterophilic cell-cell adhesion via plasma membrane cell adhesion molecules)//GO:0090129(positive regulation of synapse maturation)//GO:0007166(cell surface receptor signaling pathway)//GO:0035584(calcium-mediated signaling using intracellular calcium source)//GO:0007186(G-protein coupled receptor signaling pathway)//GO:0051965(positive regulation of synapse assembly)//GO:0016079(synap…
chr16	11018461	11018780	diffreps_peak_00005419	8.13116	319	NM_000246	CIITA	2.26498	7.39329e-09	2.34691e-06	up	4261	C2TA|CIITAIV|MHC2TA|NLRA	MIM:600005|HGNC:HGNC:7067|Ensembl:ENSG00000179583|HPRD:02475|Vega:OTTHUMG00000129753	class II, major histocompatibility complex, transactivator	hsa04612(Antigen processing and presentation)//hsa05145(Toxoplasmosis)//hsa05152(Tuberculosis)//hsa05164(Influenza A)//hsa05340(Primary immunodeficiency)	GO:0005654(nucleoplasm)//GO:0016605(PML body)//GO:0009986(cell surface)	GO:0032403(protein complex binding)//GO:0005524(ATP binding)//GO:0016746(transferase activity, transferring acyl groups)//GO:0044212(transcription regulatory region DNA binding)//GO:0033613(activating transcription factor binding)//GO:0016301(kinase activity)//GO:0005525(GTP binding)//GO:0005515(protein binding)//GO:0003677(DNA binding)//GO:0008022(protein C-terminus binding)//GO:0003713(transcri…	GO:0007568(aging)//GO:0071346(cellular response to interferon-gamma)//GO:0032966(negative regulation of collagen biosynthetic process)//GO:0016310(phosphorylation)//GO:0046677(response to antibiotic)//GO:0071360(cellular response to exogenous dsRNA)//GO:0006351(transcription, DNA-templated)//GO:0060333(interferon-gamma-mediated signaling pathway)//GO:0034341(response to interferon-gamma)//GO:0006…
chr19	42799001	42799280	diffreps_peak_00011079	8.1308	279	NM_001304815	CIC	2.28403	7.39943e-09	2.34691e-06	up	23152	-	MIM:612082|HGNC:HGNC:14214|Ensembl:ENSG00000079432|HPRD:10831|Vega:OTTHUMG00000182794	capicua transcriptional repressor		GO:0005634(nucleus)	GO:0003682(chromatin binding)//GO:0005515(protein binding)//GO:0003677(DNA binding)	GO:0048286(lung alveolus development)//GO:0006351(transcription, DNA-templated)//GO:0000122(negative regulation of transcription from RNA polymerase II promoter)
chr19	38610321	38610522	diffreps_peak_00010760	8.09559	201	NM_015073	SIPA1L3	2.16289	8.02434e-09	2.45146e-06	up	23094	SPAL3|SPAR3	MIM:616655|HGNC:HGNC:23801|Ensembl:ENSG00000105738|HPRD:18755|Vega:OTTHUMG00000073727	signal-induced proliferation-associated 1 like 3	hsa04015(Rap1 signaling pathway)	GO:0061689(tricellular tight junction)//GO:0045177(apical part of cell)//GO:0001725(stress fiber)//GO:0005615(extracellular space)//GO:0016324(apical plasma membrane)	GO:0005096(GTPase activator activity)	GO:0003382(epithelial cell morphogenesis)//GO:0090162(establishment of epithelial cell polarity)//GO:0007010(cytoskeleton organization)//GO:0002244(hematopoietic progenitor cell differentiation)//GO:0043547(positive regulation of GTPase activity)//GO:0001654(eye development)//GO:0051056(regulation of small GTPase mediated signal transduction)
chr14	24605781	24606060	diffreps_peak_00003461	8.08191	279	uc031qod.1	AK307150	9.13018	8.28118e-09	2.46709e-06	up
chrX	48925001	48925360	diffreps_peak_00021249	8.073	359	NM_033626	CCDC120	2.7919	8.45282e-09	2.46709e-06	up	90060	JM11	MIM:300947|HGNC:HGNC:28910|Ensembl:ENSG00000147144|HPRD:06595|Vega:OTTHUMG00000021509	coiled-coil domain containing 120		GO:0005768(endosome)//GO:0030426(growth cone)	GO:0005515(protein binding)	GO:0007275(multicellular organism development)
chrX	153067620	153067740	diffreps_peak_00021795	7.94908	120	NM_032512	PDZD4	3.70327	1.12439e-08	2.98215e-06	up	57595	LU1|PDZK4|PDZRN4L	MIM:300634|HGNC:HGNC:21167|Ensembl:ENSG00000067840|HPRD:06601|Vega:OTTHUMG00000024209	PDZ domain containing 4		GO:0005938(cell cortex)	GO:0005515(protein binding)
chr6	43019850	43020060	diffreps_peak_00016786	7.93813	210	NM_001168370	CUL7	3.9707	1.15311e-08	3.00648e-06	up	9820	3M1|KIAA0076|dJ20C7.5	MIM:609577|HGNC:HGNC:21024|Ensembl:ENSG00000044090|HPRD:09901|Vega:OTTHUMG00000014718	cullin 7	hsa04120(Ubiquitin mediated proteolysis)	GO:0048471(perinuclear region of cytoplasm)//GO:0005794(Golgi apparatus)//GO:0005829(cytosol)//GO:0005813(centrosome)//GO:0005680(anaphase-promoting complex)//GO:0005654(nucleoplasm)//GO:1990393(3M complex)//GO:0005634(nucleus)//GO:0005737(cytoplasm)//GO:0031467(Cul7-RING ubiquitin ligase complex)	GO:0005515(protein binding)//GO:0031625(ubiquitin protein ligase binding)	GO:0016567(protein ubiquitination)//GO:0044267(cellular protein metabolic process)//GO:0050775(positive regulation of dendrite morphogenesis)//GO:0030968(endoplasmic reticulum unfolded protein response)//GO:0000281(mitotic cytokinesis)//GO:0001837(epithelial to mesenchymal transition)//GO:0000226(microtubule cytoskeleton organization)//GO:0001570(vasculogenesis)//GO:0007088(regulation of mitotic …
chr5	138728861	138729120	diffreps_peak_00015516	7.93847	259	NM_001161546	PROB1	4.38947	1.15219e-08	3.00648e-06	up	389333	C5orf65	HGNC:HGNC:41906	proline-rich basic protein 1
chr5	111755581	111755820	diffreps_peak_00015345	7.93216	239	ENST00000600409	EPB41L4A-AS2	30.4773	1.16907e-08	3.01073e-06	up	54508	-	HGNC:HGNC:25643|Ensembl:ENSG00000278921	EPB41L4A antisense RNA 2 (head to head)
chr5	138729921	138730140	diffreps_peak_00015517	7.93022	219	NM_001161546	PROB1	14.3974	1.17431e-08	3.01073e-06	up	389333	C5orf65	HGNC:HGNC:41906	proline-rich basic protein 1
chr11	64374521	64374820	diffreps_peak_00000722	7.91177	299	NM_015080	NRXN2	24.8361	1.22528e-08	3.08658e-06	up	9379	-	MIM:600566|HGNC:HGNC:8009|Ensembl:ENSG00000110076|HPRD:11859|Vega:OTTHUMG00000045214	neurexin 2	hsa04514(Cell adhesion molecules (CAMs))	GO:0005623(cell)//GO:0016021(integral component of membrane)//GO:0043234(protein complex)//GO:0042734(presynaptic membrane)	GO:0050839(cell adhesion molecule binding)//GO:0046872(metal ion binding)//GO:0097109(neuroligin family protein binding)//GO:0004888(transmembrane signaling receptor activity)//GO:0005246(calcium channel regulator activity)	GO:0097116(gephyrin clustering involved in postsynaptic density assembly)//GO:0042297(vocal learning)//GO:0007416(synapse assembly)//GO:0007158(neuron cell-cell adhesion)//GO:0035176(social behavior)//GO:0071625(vocalization behavior)//GO:0007268(synaptic transmission)//GO:0097104(postsynaptic membrane assembly)//GO:0007165(signal transduction)//GO:0097119(postsynaptic density protein 95 clusteri…
chr4	54930741	54930815	diffreps_peak_00014548	7.87019	74	NM_012110	CHIC2	16.9796	1.34836e-08	3.2409e-06	up	26511	BTL	MIM:604332|HGNC:HGNC:1935|Ensembl:ENSG00000109220|HPRD:10373|Vega:OTTHUMG00000102101	cysteine rich hydrophobic domain 2		GO:0005886(plasma membrane)//GO:0005575(cellular_component)//GO:0005798(Golgi-associated vesicle)	GO:0003674(molecular_function)//GO:0005515(protein binding)	GO:0006893(Golgi to plasma membrane transport)//GO:0008150(biological_process)
chr22	30782661	30782875	diffreps_peak_00013611	7.83048	214	uc011akw.2	RNF215	5.58663	1.47749e-08	3.41777e-06	up	200312	-	HGNC:HGNC:33434|Ensembl:ENSG00000099999|HPRD:18747|Vega:OTTHUMG00000151016	ring finger protein 215		GO:0016021(integral component of membrane)	GO:0008270(zinc ion binding)
chr17	8272281	8272580	diffreps_peak_00006979	7.80547	299	NM_001304947	KRBA2	4.0114	1.56506e-08	3.52886e-06	up	124751	-	HGNC:HGNC:26989|Ensembl:ENSG00000184619|HPRD:14028|Vega:OTTHUMG00000132864	KRAB-A domain containing 2		GO:0005622(intracellular)	GO:0003676(nucleic acid binding)	GO:0015074(DNA integration)//GO:0006355(regulation of transcription, DNA-templated)
chr14	77724421	77724760	diffreps_peak_00003823	7.79743	339	NM_020431	TMEM63C	5.60451	1.59431e-08	3.53882e-06	up	57156	C14orf171|CSC1|hsCSC1	HGNC:HGNC:23787|Ensembl:ENSG00000165548|HPRD:16617|Vega:OTTHUMG00000171557	transmembrane protein 63C		GO:0016021(integral component of membrane)	GO:0005227(calcium activated cation channel activity)	GO:0006812(cation transport)//GO:0098655(cation transmembrane transport)
chr19	54973021	54973500	diffreps_peak_00011817	7.76308	479	NM_198988	LENG9	2.17655	1.72554e-08	3.66123e-06	up	94059	-	HGNC:HGNC:16306|Ensembl:ENSG00000275183|HPRD:13986|Vega:OTTHUMG00000188273	leukocyte receptor cluster (LRC) member 9			GO:0046872(metal ion binding)	GO:0002230(positive regulation of defense response to virus by host)//GO:0098779(mitophagy in response to mitochondrial depolarization)//GO:0098792(xenophagy)
chr16	31150246	31150540	diffreps_peak_00005921	7.73757	294	NM_173502	PRSS36	4.38376	1.82992e-08	3.82988e-06	up	146547	-	MIM:610560|HGNC:HGNC:26906|Ensembl:ENSG00000178226|HPRD:07119|Vega:OTTHUMG00000176751	protease, serine 36		GO:0005578(proteinaceous extracellular matrix)//GO:0005737(cytoplasm)	GO:0004252(serine-type endopeptidase activity)	GO:0006508(proteolysis)
chr19	18417241	18417500	diffreps_peak_00010442	7.64918	259	NM_012321	LSM4	5.25299	2.24295e-08	4.18221e-06	up	25804	GRP|YER112W	MIM:607284|HGNC:HGNC:17259|Ensembl:ENSG00000130520|HPRD:06284|Vega:OTTHUMG00000183357	LSM4 homolog, U6 small nuclear RNA and mRNA degradation associated	hsa03018(RNA degradation)//hsa03040(Spliceosome)	GO:0000932(cytoplasmic mRNA processing body)//GO:0005829(cytosol)//GO:0005688(U6 snRNP)//GO:0043005(neuron projection)//GO:0005654(nucleoplasm)//GO:0097526(spliceosomal tri-snRNP complex)//GO:0005681(spliceosomal complex)	GO:0044822(poly(A) RNA binding)//GO:0005515(protein binding)//GO:0017070(U6 snRNA binding)	GO:0000245(spliceosomal complex assembly)//GO:0098779(mitophagy in response to mitochondrial depolarization)//GO:0008380(RNA splicing)//GO:0006396(RNA processing)//GO:0000956(nuclear-transcribed mRNA catabolic process)//GO:0033962(cytoplasmic mRNA processing body assembly)//GO:0000398(mRNA splicing, via spliceosome)//GO:0000387(spliceosomal snRNP assembly)//GO:0010467(gene expression)//GO:0000288…
chr22	21740661	21740900	diffreps_peak_00013416	7.68156	239	NM_001128633	RIMBP3C	5.20396	2.08181e-08	4.18221e-06	up	150221	RIM-BP3.3|RIMBP3.3	MIM:612701|HGNC:HGNC:33892|Ensembl:ENSG00000183246|Vega:OTTHUMG00000150825	RIMS binding protein 3C
chr13	111175841	111176220	diffreps_peak_00003275	7.65402	379	NM_017817	RAB20	2.18317	2.21808e-08	4.18221e-06	up	55647	-	HGNC:HGNC:18260|Ensembl:ENSG00000139832|HPRD:06694|Vega:OTTHUMG00000017343	RAB20, member RAS oncogene family		GO:0043231(intracellular membrane-bounded organelle)//GO:0005794(Golgi apparatus)//GO:0030670(phagocytic vesicle membrane)//GO:0045335(phagocytic vesicle)	GO:0005525(GTP binding)	GO:0090385(phagosome-lysosome fusion)//GO:0090383(phagosome acidification)//GO:0015031(protein transport)//GO:0007264(small GTPase mediated signal transduction)//GO:2000785(regulation of autophagosome assembly)
chr17	694773	695360	diffreps_peak_00006606	7.6873	587	NM_018146	RNMTL1	2.06491	2.05445e-08	4.18221e-06	up	55178	MRM3|RMTL1	MIM:612600|HGNC:HGNC:18485|Ensembl:ENSG00000171861|HPRD:15266|Vega:OTTHUMG00000090285	RNA methyltransferase like 1		GO:0005739(mitochondrion)	GO:0008168(methyltransferase activity)//GO:0003723(RNA binding)//GO:0005515(protein binding)//GO:0008173(RNA methyltransferase activity)//GO:0044822(poly(A) RNA binding)	GO:0006364(rRNA processing)//GO:0006396(RNA processing)//GO:0001510(RNA methylation)
chr16	299547	299657	diffreps_peak_00005024	7.65369	110	ENST00000447499	ITFG3	2.90252	2.21977e-08	4.18221e-06	up
chr11	130079556	130079780	diffreps_peak_00001491	7.66083	224	NM_021978	ST14	2.66805	2.18358e-08	4.18221e-06	up	6768	ARCI11|HAI|MT-SP1|MTSP1|PRSS14|SNC19|TADG15|TMPRSS14	MIM:606797|HGNC:HGNC:11344|Ensembl:ENSG00000149418|HPRD:06005|Vega:OTTHUMG00000165768	suppression of tumorigenicity 14	hsa05206(MicroRNAs in cancer)	GO:0005886(plasma membrane)//GO:0005887(integral component of plasma membrane)//GO:0019897(extrinsic component of plasma membrane)//GO:0016323(basolateral plasma membrane)//GO:0070062(extracellular exosome)//GO:0005615(extracellular space)	GO:0008236(serine-type peptidase activity)//GO:0004252(serine-type endopeptidase activity)	GO:0001843(neural tube closure)//GO:0006508(proteolysis)//GO:0030216(keratinocyte differentiation)//GO:0060672(epithelial cell morphogenesis involved in placental branching)
chr17	38474472	38474560	diffreps_peak_00007550	7.67596	88	NM_001145301	RARA	2.99077	2.10882e-08	4.18221e-06	up	5914	NR1B1|RAR	MIM:180240|HGNC:HGNC:9864|Ensembl:ENSG00000131759|HPRD:06769|Vega:OTTHUMG00000133328	retinoic acid receptor alpha	hsa05200(Pathways in cancer)//hsa05202(Transcriptional misregulation in cancer)//hsa05221(Acute myeloid leukemia)	GO:0048471(perinuclear region of cytoplasm)//GO:0009986(cell surface)//GO:0000790(nuclear chromatin)//GO:0030425(dendrite)//GO:0015629(actin cytoskeleton)//GO:0005654(nucleoplasm)//GO:0005634(nucleus)//GO:0005737(cytoplasm)//GO:0043025(neuronal cell body)	GO:0042826(histone deacetylase binding)//GO:0031490(chromatin DNA binding)//GO:0019904(protein domain specific binding)//GO:0003700(transcription factor activity, sequence-specific DNA binding)//GO:0043422(protein kinase B binding)//GO:0003714(transcription corepressor activity)//GO:0003713(transcription coactivator activity)//GO:0008270(zinc ion binding)//GO:0001972(retinoic acid binding)//GO:00…	GO:0001889(liver development)//GO:0060591(chondroblast differentiation)//GO:0043066(negative regulation of apoptotic process)//GO:0002068(glandular epithelial cell development)//GO:0030853(negative regulation of granulocyte differentiation)//GO:0055012(ventricular cardiac muscle cell differentiation)//GO:0007283(spermatogenesis)//GO:0008285(negative regulation of cell proliferation)//GO:0000122(n…
chr17	18908021	18908060	diffreps_peak_00007133	7.63689	39	NM_001039999	FAM83G	6.63699	2.30735e-08	4.27639e-06	up	644815	PAWS1	MIM:615886|HGNC:HGNC:32554|Ensembl:ENSG00000188522	family with sequence similarity 83 member G		GO:0005634(nucleus)//GO:0005829(cytosol)	GO:0005515(protein binding)	GO:0030509(BMP signaling pathway)
chr16	30976241	30976500	diffreps_peak_00005891	7.61215	259	NM_014712	SETD1A	2.35617	2.44259e-08	4.33089e-06	up	9739	KMT2F|Set1|Set1A	MIM:611052|HGNC:HGNC:29010|Ensembl:ENSG00000099381|HPRD:13795|Vega:OTTHUMG00000150474	SET domain containing 1A	hsa00310(Lysine degradation)	GO:0035097(histone methyltransferase complex)//GO:0005694(chromosome)//GO:0016607(nuclear speck)//GO:0048188(Set1C/COMPASS complex)//GO:0005654(nucleoplasm)//GO:0005634(nucleus)	GO:0003676(nucleic acid binding)//GO:0042800(histone methyltransferase activity (H3-K4 specific))//GO:0008013(beta-catenin binding)//GO:0003723(RNA binding)//GO:0000166(nucleotide binding)//GO:0005515(protein binding)	GO:0006325(chromatin organization)//GO:0006351(transcription, DNA-templated)//GO:0006355(regulation of transcription, DNA-templated)//GO:0051568(histone H3-K4 methylation)
chr19	17638046	17638180	diffreps_peak_00010384	7.57439	134	ENST00000601861	FAM129C	5.95669	2.66449e-08	4.47954e-06	up	199786	BCNP1	MIM:609967|HGNC:HGNC:24130|Ensembl:ENSG00000167483|HPRD:16546|Vega:OTTHUMG00000182892	family with sequence similarity 129 member C
chr19	45684961	45685059	diffreps_peak_00011175	7.57525	98	NM_212550	BLOC1S3	2.24691	2.65918e-08	4.47954e-06	up	388552	BLOS3|HPS8|RP	MIM:609762|HGNC:HGNC:20914|Ensembl:ENSG00000189114|HPRD:12527|Vega:OTTHUMG00000181776	biogenesis of lysosomal organelles complex 1 subunit 3		GO:0030133(transport vesicle)//GO:0031083(BLOC-1 complex)//GO:0030424(axon)//GO:0005829(cytosol)	GO:0003674(molecular_function)//GO:0005515(protein binding)//GO:0008320(protein transmembrane transporter activity)	GO:0030168(platelet activation)//GO:0031175(neuron projection development)//GO:0032438(melanosome organization)//GO:0042493(response to drug)//GO:0035646(endosome to melanosome transport)//GO:0071806(protein transmembrane transport)//GO:0032816(positive regulation of natural killer cell activation)//GO:0001654(eye development)//GO:0032402(melanosome transport)//GO:0060155(platelet dense granule o…
chr11	3150242	3150559	diffreps_peak_00000172	7.56154	317	ENST00000526122	OSBPL5	2.32808	2.74447e-08	4.49129e-06	up	114879	OBPH1|ORP5	MIM:606733|HGNC:HGNC:16392|Ensembl:ENSG00000021762|HPRD:09475|Vega:OTTHUMG00000011702	oxysterol binding protein like 5		GO:0016020(membrane)//GO:0016021(integral component of membrane)//GO:0005789(endoplasmic reticulum membrane)//GO:0005829(cytosol)	GO:0008142(oxysterol binding)//GO:0015485(cholesterol binding)//GO:0001786(phosphatidylserine binding)//GO:0070273(phosphatidylinositol-4-phosphate binding)//GO:0005548(phospholipid transporter activity)	GO:0006869(lipid transport)//GO:0008203(cholesterol metabolic process)//GO:0030301(cholesterol transport)//GO:0006893(Golgi to plasma membrane transport)//GO:0015914(phospholipid transport)
chr16	58030461	58030820	diffreps_peak_00006038	7.56514	359	NM_020807	ZNF319	2.39598	2.72185e-08	4.49129e-06	up	57567	ZFP319	HGNC:HGNC:13644|Ensembl:ENSG00000166188|HPRD:18326|Vega:OTTHUMG00000175512	zinc finger protein 319		GO:0005634(nucleus)	GO:0046872(metal ion binding)//GO:0003677(DNA binding)	GO:0006351(transcription, DNA-templated)//GO:0006355(regulation of transcription, DNA-templated)
chr19	56128501	56128720	diffreps_peak_00011908	7.56468	219	NM_001195605	ZNF865	4.9071	2.72469e-08	4.49129e-06	up	100507290	-	HGNC:HGNC:38705	zinc finger protein 865		GO:0005634(nucleus)	GO:0003676(nucleic acid binding)//GO:0046872(metal ion binding)//GO:0003677(DNA binding)//GO:0003712(transcription cofactor activity)	GO:0006357(regulation of transcription from RNA polymerase II promoter)//GO:0006351(transcription, DNA-templated)
chr21	45647521	45647780	diffreps_peak_00013130	7.55433	259	NM_015259	ICOSLG	5.57565	2.79045e-08	4.54238e-06	up	23308	B7-H2|B7H2|B7RP-1|B7RP1|CD275|GL50|ICOS-L|ICOSL|LICOS	MIM:605717|HGNC:HGNC:17087|Ensembl:ENSG00000160223|HPRD:05757|Vega:OTTHUMG00000086920	inducible T-cell co-stimulator ligand	hsa04514(Cell adhesion molecules (CAMs))//hsa04672(Intestinal immune network for IgA production)	GO:0016021(integral component of membrane)//GO:0070062(extracellular exosome)//GO:0005886(plasma membrane)	GO:0005102(receptor binding)	GO:0006952(defense response)//GO:0042104(positive regulation of activated T cell proliferation)//GO:0031295(T cell costimulation)//GO:0042110(T cell activation)//GO:0006972(hyperosmotic response)//GO:0002250(adaptive immune response)//GO:0042113(B cell activation)//GO:0007165(signal transduction)
chr7	150094641	150094920	diffreps_peak_00018729	7.521	279	NM_173680	ZNF775	4.27578	3.01299e-08	4.63876e-06	up	285971	-	HGNC:HGNC:28501|Ensembl:ENSG00000196456|HPRD:14567|Vega:OTTHUMG00000191597	zinc finger protein 775		GO:0005634(nucleus)	GO:0003676(nucleic acid binding)//GO:0046872(metal ion binding)//GO:0003677(DNA binding)	GO:0006351(transcription, DNA-templated)//GO:0006355(regulation of transcription, DNA-templated)
chr19	18377041	18377500	diffreps_peak_00010437	7.5319	459	NM_025249	KIAA1683	4.24128	2.93832e-08	4.63876e-06	up	80726	-	HGNC:HGNC:29350|Ensembl:ENSG00000130518|HPRD:13882|Vega:OTTHUMG00000183354	KIAA1683		GO:0005739(mitochondrion)//GO:0005634(nucleus)	GO:0005515(protein binding)
chr5	39139334	39139354	diffreps_peak_00015062	7.51955	20	NM_001465	FYB	3.31607	3.02306e-08	4.63876e-06	up	2533	ADAP|PRO0823|SLAP-130|SLAP130	MIM:602731|HGNC:HGNC:4036|Ensembl:ENSG00000082074|HPRD:04107|Vega:OTTHUMG00000162071	FYN binding protein	hsa04015(Rap1 signaling pathway)	GO:0005634(nucleus)//GO:0005886(plasma membrane)//GO:0015629(actin cytoskeleton)//GO:0005829(cytosol)	GO:0005102(receptor binding)//GO:0005515(protein binding)//GO:0032403(protein complex binding)	GO:0006468(protein phosphorylation)//GO:0050852(T cell receptor signaling pathway)//GO:0008150(biological_process)//GO:0072659(protein localization to plasma membrane)//GO:0006607(NLS-bearing protein import into nucleus)//GO:0006955(immune response)//GO:0035556(intracellular signal transduction)//GO:0007165(signal transduction)
chr20	50768841	50769260	diffreps_peak_00012688	7.52584	419	NM_018197	ZFP64	2.31199	2.97962e-08	4.63876e-06	up	55734	ZNF338	HGNC:HGNC:15940|Ensembl:ENSG00000020256|HPRD:15728|Vega:OTTHUMG00000032756	ZFP64 zinc finger protein		GO:0005634(nucleus)	GO:0003676(nucleic acid binding)//GO:0046872(metal ion binding)//GO:0005515(protein binding)//GO:0003677(DNA binding)	GO:0048026(positive regulation of mRNA splicing, via spliceosome)//GO:0006351(transcription, DNA-templated)//GO:0006355(regulation of transcription, DNA-templated)
chr9	139391561	139391940	diffreps_peak_00020856	7.53016	379	NM_017617	NOTCH1	2.24713	2.95012e-08	4.63876e-06	up	4851	AOS5|AOVD1|TAN1|hN1	MIM:190198|HGNC:HGNC:7881|Ensembl:ENSG00000148400|HPRD:01827|Vega:OTTHUMG00000020935	notch 1	hsa04320(Dorso-ventral axis formation)//hsa04330(Notch signaling pathway)//hsa04919(Thyroid hormone signaling pathway)//hsa05020(Prion diseases)//hsa05206(MicroRNAs in cancer)	GO:0005886(plasma membrane)//GO:0005576(extracellular region)//GO:0043235(receptor complex)//GO:0009986(cell surface)//GO:0002193(MAML1-RBP-Jkappa- ICN1 complex)//GO:0001669(acrosomal vesicle)//GO:0005789(endoplasmic reticulum membrane)//GO:0016021(integral component of membrane)//GO:0005829(cytosol)//GO:0005912(adherens junction)//GO:0000139(Golgi membrane)//GO:0005654(nucleoplasm)//GO:0005634(n…	GO:0031490(chromatin DNA binding)//GO:0005112(Notch binding)//GO:0003700(transcription factor activity, sequence-specific DNA binding)//GO:0004872(receptor activity)//GO:0043565(sequence-specific DNA binding)//GO:0001047(core promoter binding)//GO:0046982(protein heterodimerization activity)//GO:0001190(transcriptional activator activity, RNA polymerase II transcription factor binding)//GO:000485…	GO:1901201(regulation of extracellular matrix assembly)//GO:0072017(distal tubule development)//GO:0003256(regulation of transcription from RNA polymerase II promoter involved in myocardial precursor cell differentiation)//GO:0048709(oligodendrocyte differentiation)//GO:0006959(humoral immune response)//GO:0060317(cardiac epithelial to mesenchymal transition)//GO:0002437(inflammatory response to …
chr19	16687901	16688420	diffreps_peak_00010318	7.43407	519	NM_004831	MED26	2.0909	3.68072e-08	5.20325e-06	up	9441	CRSP7|CRSP70	MIM:605043|HGNC:HGNC:2376|Ensembl:ENSG00000105085|HPRD:05437|Vega:OTTHUMG00000182433	mediator complex subunit 26		GO:0016592(mediator complex)//GO:0005654(nucleoplasm)//GO:0005634(nucleus)	GO:0005515(protein binding)//GO:0003677(DNA binding)//GO:0001104(RNA polymerase II transcription cofactor activity)//GO:0003713(transcription coactivator activity)	GO:0006357(regulation of transcription from RNA polymerase II promoter)//GO:0010467(gene expression)//GO:0006367(transcription initiation from RNA polymerase II promoter)//GO:0006351(transcription, DNA-templated)
chr7	302917	303160	diffreps_peak_00017298	7.43686	243	ENST00000599994	AC187652.1	4.77288	3.65709e-08	5.20325e-06	up
chr14	71275581	71275920	diffreps_peak_00003715	7.41414	339	ENST00000381250	MAP3K9	5.39493	3.85351e-08	5.24589e-06	up	4293	MEKK9|MLK1|PRKE1	MIM:600136|HGNC:HGNC:6861|Ensembl:ENSG00000006432|HPRD:15965|Vega:OTTHUMG00000171249	mitogen-activated protein kinase kinase kinase 9		GO:0005622(intracellular)//GO:0005575(cellular_component)	GO:0004713(protein tyrosine kinase activity)//GO:0042803(protein homodimerization activity)//GO:0004672(protein kinase activity)//GO:0004709(MAP kinase kinase kinase activity)//GO:0004708(MAP kinase kinase activity)//GO:0004706(JUN kinase kinase kinase activity)//GO:0005524(ATP binding)//GO:0004674(protein serine/threonine kinase activity)//GO:0005515(protein binding)	GO:0007256(activation of JNKK activity)//GO:0007257(activation of JUN kinase activity)//GO:0018108(peptidyl-tyrosine phosphorylation)//GO:0043065(positive regulation of apoptotic process)//GO:0006468(protein phosphorylation)//GO:0006351(transcription, DNA-templated)//GO:0006355(regulation of transcription, DNA-templated)//GO:0046777(protein autophosphorylation)//GO:0000186(activation of MAPKK act…
chr19	7598821	7598895	diffreps_peak_00009711	7.42143	74	NM_020533	MCOLN1	2.39305	3.78944e-08	5.24589e-06	up	57192	MG-2|ML4|MLIV|MST080|MSTP080|TRP-ML1|TRPM-L1|TRPML1	MIM:605248|HGNC:HGNC:13356|Ensembl:ENSG00000090674|HPRD:05582|Vega:OTTHUMG00000182046	mucolipin 1	hsa04142(Lysosome)	GO:0016021(integral component of membrane)//GO:0005887(integral component of plasma membrane)//GO:0043235(receptor complex)//GO:0010008(endosome membrane)//GO:0005886(plasma membrane)//GO:0005765(lysosomal membrane)//GO:0031902(late endosome membrane)//GO:0005737(cytoplasm)	GO:0072345(NAADP-sensitive calcium-release channel activity)//GO:0005261(cation channel activity)	GO:0051209(release of sequestered calcium ion into cytosol)//GO:0033572(transferrin transport)//GO:0070588(calcium ion transmembrane transport)//GO:0006812(cation transport)//GO:0006879(cellular iron ion homeostasis)//GO:0055085(transmembrane transport)//GO:0035556(intracellular signal transduction)//GO:0034220(ion transmembrane transport)
chr17	36508401	36508640	diffreps_peak_00007432	7.41498	239	NM_014598	SOCS7	4.45758	3.84605e-08	5.24589e-06	up	30837	NAP4|NCKAP4	MIM:608788|HGNC:HGNC:29846|Ensembl:ENSG00000274211|HPRD:12299|Vega:OTTHUMG00000188546	suppressor of cytokine signaling 7	hsa04630(Jak-STAT signaling pathway)//hsa04917(Prolactin signaling pathway)	GO:0005622(intracellular)//GO:0005886(plasma membrane)//GO:0005634(nucleus)//GO:0005737(cytoplasm)	GO:0004860(protein kinase inhibitor activity)//GO:0005515(protein binding)//GO:0017124(SH3 domain binding)	GO:1904030(negative regulation of cyclin-dependent protein kinase activity)//GO:0008286(insulin receptor signaling pathway)//GO:0040008(regulation of growth)//GO:0016567(protein ubiquitination)//GO:0021942(radial glia guided migration of Purkinje cell)//GO:0019221(cytokine-mediated signaling pathway)//GO:0021819(layer formation in cerebral cortex)//GO:0008150(biological_process)//GO:0046426(negat…
chr8	59727896	59728200	diffreps_peak_00019224	7.39991	304	NM_014729	TOX	2.83412	3.98187e-08	5.32636e-06	up	9760	TOX1	MIM:606863|HGNC:HGNC:18988|Ensembl:ENSG00000198846|HPRD:12113|Vega:OTTHUMG00000164331	thymocyte selection associated high mobility group box		GO:0005634(nucleus)	GO:0003677(DNA binding)
chr16	70698241	70698540	diffreps_peak_00006213	7.39792	299	ENST00000597002	FLJ00418	5.56716	4.00019e-08	5.3277e-06	up
chr12	132562041	132562340	diffreps_peak_00002948	7.39264	299	NM_015409	EP400	2.04304	4.04912e-08	5.36962e-06	up	57634	CAGH32|P400|TNRC12	MIM:606265|HGNC:HGNC:11958|Ensembl:ENSG00000183495|HPRD:09378|Vega:OTTHUMG00000187346	E1A binding protein p400		GO:0005654(nucleoplasm)//GO:0035267(NuA4 histone acetyltransferase complex)//GO:0016607(nuclear speck)//GO:0000812(Swr1 complex)	GO:0005524(ATP binding)//GO:0003682(chromatin binding)//GO:0004386(helicase activity)//GO:1990405(protein antigen binding)//GO:0005515(protein binding)//GO:0003677(DNA binding)	GO:0006325(chromatin organization)//GO:0043967(histone H4 acetylation)//GO:0043968(histone H2A acetylation)
chr22	20228937	20229520	diffreps_peak_00013365	7.37725	583	NM_023004	RTN4R	2.52773	4.19518e-08	5.43412e-06	up	65078	NGR|NOGOR	MIM:605566|HGNC:HGNC:18601|Ensembl:ENSG00000040608|HPRD:16123|Vega:OTTHUMG00000150572	reticulon 4 receptor		GO:0005886(plasma membrane)//GO:0005887(integral component of plasma membrane)//GO:0044295(axonal growth cone)//GO:0009986(cell surface)//GO:0043005(neuron projection)//GO:0031225(anchored component of membrane)//GO:0070062(extracellular exosome)//GO:0005783(endoplasmic reticulum)//GO:0005737(cytoplasm)//GO:0043025(neuronal cell body)	GO:0004872(receptor activity)//GO:0004860(protein kinase inhibitor activity)//GO:0038131(neuregulin receptor activity)//GO:0005515(protein binding)	GO:0007409(axonogenesis)//GO:1904030(negative regulation of cyclin-dependent protein kinase activity)//GO:0030517(negative regulation of axon extension)//GO:0050770(regulation of axonogenesis)//GO:0046426(negative regulation of JAK-STAT cascade)//GO:0043547(positive regulation of GTPase activity)//GO:0050771(negative regulation of axonogenesis)//GO:0019221(cytokine-mediated signaling pathway)//GO…
chr15	65942719	65943240	diffreps_peak_00004566	7.35909	521	NM_004727	SLC24A1	2.51447	4.3743e-08	5.43412e-06	up	9187	CSNB1D|HsT17412|NCKX|NCKX1|RODX	MIM:603617|HGNC:HGNC:10975|Ensembl:ENSG00000074621|HPRD:04685|Vega:OTTHUMG00000167960	solute carrier family 24 (sodium/potassium/calcium exchanger), member 1	hsa04744(Phototransduction)	GO:0016020(membrane)//GO:0016021(integral component of membrane)//GO:0005887(integral component of plasma membrane)//GO:0019867(outer membrane)//GO:0005886(plasma membrane)	GO:0031402(sodium ion binding)//GO:0008273(calcium, potassium:sodium antiporter activity)//GO:0030955(potassium ion binding)//GO:0005262(calcium channel activity)//GO:0005515(protein binding)//GO:0005509(calcium ion binding)//GO:0015293(symporter activity)	GO:0035725(sodium ion transmembrane transport)//GO:0070588(calcium ion transmembrane transport)//GO:0006874(cellular calcium ion homeostasis)//GO:0016056(rhodopsin mediated signaling pathway)//GO:0006816(calcium ion transport)//GO:0007601(visual perception)//GO:0009642(response to light intensity)//GO:0007603(phototransduction, visible light)//GO:0055085(transmembrane transport)//GO:0006810(trans…
chr11	62439761	62439960	diffreps_peak_00000587	7.35827	199	NM_001085372	UQCC3	3.40394	4.38263e-08	5.43412e-06	up	790955	C11orf83|CCDS41658.1|MC3DN9|UNQ655	MIM:616097|HGNC:HGNC:34399|Ensembl:ENSG00000204922	ubiquinol-cytochrome c reductase complex assembly factor 3		GO:0031305(integral component of mitochondrial inner membrane)//GO:0005750(mitochondrial respiratory chain complex III)	GO:0070300(phosphatidic acid binding)//GO:1901612(cardiolipin binding)	GO:0006122(mitochondrial electron transport, ubiquinol to cytochrome c)//GO:0034551(mitochondrial respiratory chain complex III assembly)//GO:0006754(ATP biosynthetic process)//GO:0097033(mitochondrial respiratory chain complex III biogenesis)//GO:0042407(cristae formation)
chr17	42148097	42148340	diffreps_peak_00007674	7.3618	243	NM_138387	G6PC3	3.43945	4.34707e-08	5.43412e-06	up	92579	SCN4|UGRP	MIM:611045|HGNC:HGNC:24861|Ensembl:ENSG00000141349|HPRD:13556|Vega:OTTHUMG00000181805	glucose 6 phosphatase, catalytic, 3	hsa00010(Glycolysis / Gluconeogenesis)//hsa00052(Galactose metabolism)//hsa00500(Starch and sucrose metabolism)//	GO:0016020(membrane)//GO:0016021(integral component of membrane)//GO:0005789(endoplasmic reticulum membrane)//GO:0030176(integral component of endoplasmic reticulum membrane)	GO:0004346(glucose-6-phosphatase activity)	GO:0051156(glucose 6-phosphate metabolic process)//GO:0015758(glucose transport)//GO:0044281(small molecule metabolic process)//GO:0006094(gluconeogenesis)//GO:0016311(dephosphorylation)//GO:0005975(carbohydrate metabolic process)//GO:0015760(glucose-6-phosphate transport)//GO:0055085(transmembrane transport)//GO:0008645(hexose transport)
chr7	150085509	150085589	diffreps_peak_00018727	7.35327	80	NM_173680	ZNF775	2.50621	4.43335e-08	5.43412e-06	up	285971	-	HGNC:HGNC:28501|Ensembl:ENSG00000196456|HPRD:14567|Vega:OTTHUMG00000191597	zinc finger protein 775		GO:0005634(nucleus)	GO:0003676(nucleic acid binding)//GO:0046872(metal ion binding)//GO:0003677(DNA binding)	GO:0006351(transcription, DNA-templated)//GO:0006355(regulation of transcription, DNA-templated)
chr9	35658286	35658380	diffreps_peak_00019924	7.35557	94	NM_174923	CCDC107	3.4269	4.40996e-08	5.43412e-06	up	203260	PSEC0222	HGNC:HGNC:28465|Ensembl:ENSG00000159884|HPRD:14545|Vega:OTTHUMG00000019868	coiled-coil domain containing 107		GO:0016021(integral component of membrane)
chr9	134351221	134351440	diffreps_peak_00020673	7.37131	219	NM_013318	PRRC2B	2.0089	4.25292e-08	5.43412e-06	up	84726	BAT2L|BAT2L1|KIAA0515|LQFBS-1	HGNC:HGNC:28121|Ensembl:ENSG00000130723	proline rich coiled-coil 2B			GO:0044822(poly(A) RNA binding)//GO:0005515(protein binding)
chr7	99756201	99756344	diffreps_peak_00018173	7.37987	143	NM_018275	C7orf43	4.09765	4.16996e-08	5.43412e-06	up	55262	-	HGNC:HGNC:25604|Ensembl:ENSG00000146826|HPRD:07716|Vega:OTTHUMG00000154862	chromosome 7 open reading frame 43
chr12	7014181	7014414	diffreps_peak_00001640	7.3506	233	ENST00000415834	LRRC23	4.5073	4.46063e-08	5.44586e-06	up	10233	LRPB7	HGNC:HGNC:19138|Ensembl:ENSG00000010626|HPRD:09818|Vega:OTTHUMG00000156668	leucine rich repeat containing 23		GO:0005575(cellular_component)	GO:0003674(molecular_function)	GO:0008150(biological_process)
chr7	150033841	150034100	diffreps_peak_00018720	7.34419	259	NM_023942	LRRC61	3.56491	4.52705e-08	5.49288e-06	up	65999	HSPC295	HGNC:HGNC:21704|Ensembl:ENSG00000127399|HPRD:08326|Vega:OTTHUMG00000158326	leucine rich repeat containing 61
chr18	77513651	77513860	diffreps_peak_00008940	7.34003	209	NM_004715	CTDP1	2.23857	4.57055e-08	5.49288e-06	up	9150	CCFDN|FCP1	MIM:604927|HGNC:HGNC:2498|Ensembl:ENSG00000060069|HPRD:05377|Vega:OTTHUMG00000132920	CTD phosphatase subunit 1		GO:0015629(actin cytoskeleton)//GO:0016591(DNA-directed RNA polymerase II, holoenzyme)//GO:0051233(spindle midzone)//GO:0005813(centrosome)//GO:0005819(spindle)//GO:0030496(midbody)//GO:0005654(nucleoplasm)//GO:0005634(nucleus)//GO:0005737(cytoplasm)//GO:0000922(spindle pole)	GO:0008420(CTD phosphatase activity)//GO:0005515(protein binding)//GO:0004721(phosphoprotein phosphatase activity)	GO:0051301(cell division)//GO:0006470(protein dephosphorylation)//GO:0070940(dephosphorylation of RNA polymerase II C-terminal domain)//GO:0010467(gene expression)//GO:0006366(transcription from RNA polymerase II promoter)//GO:0016032(viral process)//GO:0010458(exit from mitosis)//GO:0050434(positive regulation of viral transcription)//GO:0006368(transcription elongation from RNA polymerase II pr…
chr9	16435921	16436160	diffreps_peak_00019850	7.31841	239	NM_017637	BNC2	5.18809	4.80383e-08	5.60977e-06	up	54796	BSN2	MIM:608669|HGNC:HGNC:30988|Ensembl:ENSG00000173068|HPRD:12274|Vega:OTTHUMG00000019593	basonuclin 2		GO:0005886(plasma membrane)//GO:0005634(nucleus)//GO:0005737(cytoplasm)	GO:0008270(zinc ion binding)//GO:0046872(metal ion binding)//GO:0003677(DNA binding)	GO:0003416(endochondral bone growth)//GO:0060021(palate development)//GO:0043586(tongue development)//GO:0006351(transcription, DNA-templated)//GO:0060485(mesenchyme development)//GO:0006355(regulation of transcription, DNA-templated)
chr19	50434041	50434440	diffreps_peak_00011619	7.32573	399	ENST00000600336	ATF5	2.41925	4.72362e-08	5.60977e-06	up	22809	ATFX|HMFN0395	MIM:606398|HGNC:HGNC:790|Ensembl:ENSG00000169136|HPRD:05906|Vega:OTTHUMG00000183065	activating transcription factor 5		GO:0005654(nucleoplasm)//GO:0005667(transcription factor complex)//GO:0005634(nucleus)//GO:0005737(cytoplasm)//GO:0005813(centrosome)	GO:0019900(kinase binding)//GO:0043565(sequence-specific DNA binding)//GO:0003700(transcription factor activity, sequence-specific DNA binding)//GO:0000981(RNA polymerase II transcription factor activity, sequence-specific DNA binding)//GO:0003682(chromatin binding)//GO:0000977(RNA polymerase II regulatory region sequence-specific DNA binding)//GO:0044212(transcription regulatory region DNA bindi…	GO:0045944(positive regulation of transcription from RNA polymerase II promoter)//GO:0021930(cerebellar granule cell precursor proliferation)//GO:0035264(multicellular organism growth)//GO:0009791(post-embryonic development)//GO:0046605(regulation of centrosome cycle)//GO:1902750(negative regulation of cell cycle G2/M phase transition)//GO:0006366(transcription from RNA polymerase II promoter)//G…
chr17	48167221	48167600	diffreps_peak_00007885	7.32292	379	NM_002204	ITGA3	2.11511	4.75419e-08	5.60977e-06	up	3675	CD49C|FRP-2|GAP-B3|GAPB3|ILNEB|MSK18|VCA-2|VL3A|VLA3a	MIM:605025|HGNC:HGNC:6139|Ensembl:ENSG00000005884|HPRD:05431|Vega:OTTHUMG00000161890	integrin subunit alpha 3	hsa04151(PI3K-Akt signaling pathway)//hsa04510(Focal adhesion)//hsa04512(ECM-receptor interaction)//hsa04640(Hematopoietic cell lineage)//hsa04810(Regulation of actin cytoskeleton)//hsa05200(Pathways in cancer)//hsa05222(Small cell lung cancer)//hsa05410(Hypertrophic cardiomyopathy (HCM))//hsa05412(Arrhythmogenic right ventricular cardiomyopathy (ARVC))//hsa05414(Dilated cardiomyopathy)	GO:0097060(synaptic membrane)//GO:0009897(external side of plasma membrane)//GO:0048471(perinuclear region of cytoplasm)//GO:0043235(receptor complex)//GO:0009986(cell surface)//GO:0071438(invadopodium membrane)//GO:0071944(cell periphery)//GO:0034667(integrin alpha3-beta1 complex)//GO:0005886(plasma membrane)//GO:0016323(basolateral plasma membrane)//GO:0031527(filopodium membrane)//GO:0008305(i…	GO:0043236(laminin binding)//GO:0002020(protease binding)//GO:0019904(protein domain specific binding)//GO:0005518(collagen binding)//GO:0046982(protein heterodimerization activity)//GO:0001968(fibronectin binding)//GO:0005178(integrin binding)//GO:0046872(metal ion binding)//GO:0005515(protein binding)//GO:0001948(glycoprotein binding)	GO:0010976(positive regulation of neuron projection development)//GO:0072006(nephron development)//GO:0035024(negative regulation of Rho protein signal transduction)//GO:0010628(positive regulation of gene expression)//GO:0097062(dendritic spine maintenance)//GO:0017015(regulation of transforming growth factor beta receptor signaling pathway)//GO:0050900(leukocyte migration)//GO:0043588(skin deve…
chr11	64808375	64808640	diffreps_peak_00000766	7.32198	265	NM_013299	SAC3D1	3.64293	4.76454e-08	5.60977e-06	up	29901	HSU79266|SHD1	HGNC:HGNC:30179|Ensembl:ENSG00000168061|HPRD:11558	SAC3 domain containing 1		GO:0005815(microtubule organizing center)//GO:0005819(spindle)//GO:0005737(cytoplasm)	GO:0005515(protein binding)	GO:0007067(mitotic nuclear division)//GO:0051301(cell division)
chr12	132589661	132589849	diffreps_peak_00002949	7.31796	188	uc001ujr.2	EP400NL	2.73196	4.80879e-08	5.60977e-06	up	347918	-	HGNC:HGNC:26602|Ensembl:ENSG00000185684|HPRD:13413	EP400 N-terminal like			GO:0005515(protein binding)
chr16	30976961	30977200	diffreps_peak_00005892	7.30495	239	NM_014712	SETD1A	3.25454	4.95505e-08	5.68832e-06	up	9739	KMT2F|Set1|Set1A	MIM:611052|HGNC:HGNC:29010|Ensembl:ENSG00000099381|HPRD:13795|Vega:OTTHUMG00000150474	SET domain containing 1A	hsa00310(Lysine degradation)	GO:0035097(histone methyltransferase complex)//GO:0005694(chromosome)//GO:0016607(nuclear speck)//GO:0048188(Set1C/COMPASS complex)//GO:0005654(nucleoplasm)//GO:0005634(nucleus)	GO:0003676(nucleic acid binding)//GO:0042800(histone methyltransferase activity (H3-K4 specific))//GO:0008013(beta-catenin binding)//GO:0003723(RNA binding)//GO:0000166(nucleotide binding)//GO:0005515(protein binding)	GO:0006325(chromatin organization)//GO:0006351(transcription, DNA-templated)//GO:0006355(regulation of transcription, DNA-templated)//GO:0051568(histone H3-K4 methylation)
chr14	65216101	65216191	diffreps_peak_00003651	7.29622	90	NM_001024858	SPTB	2.77709	5.05567e-08	5.69754e-06	up	6710	EL3|HS2|HSPTB1|SPH2	MIM:182870|HGNC:HGNC:11274|Ensembl:ENSG00000070182|HPRD:01686|Vega:OTTHUMG00000171550	spectrin beta, erythrocytic		GO:0008091(spectrin)//GO:0043234(protein complex)//GO:0009986(cell surface)//GO:0015629(actin cytoskeleton)//GO:0005829(cytosol)//GO:0014731(spectrin-associated cytoskeleton)//GO:0031235(intrinsic component of the cytoplasmic side of the plasma membrane)//GO:0005737(cytoplasm)	GO:0030506(ankyrin binding)//GO:0005200(structural constituent of cytoskeleton)//GO:0003779(actin binding)//GO:0046982(protein heterodimerization activity)//GO:0051015(actin filament binding)//GO:0005515(protein binding)	GO:0061024(membrane organization)//GO:0044267(cellular protein metabolic process)//GO:0007411(axon guidance)//GO:0045087(innate immune response)//GO:0008286(insulin receptor signaling pathway)//GO:0051693(actin filament capping)//GO:0000165(MAPK cascade)//GO:0007173(epidermal growth factor receptor signaling pathway)//GO:0007264(small GTPase mediated signal transduction)//GO:0038095(Fc-epsilon re…
chrX	70838287	70838367	diffreps_peak_00021470	7.29345	80	NM_001504	CXCR3	3.26303	5.088e-08	5.71305e-06	up	2833	CD182|CD183|CKR-L2|CMKAR3|GPR9|IP10-R|Mig-R|MigR	MIM:300574|HGNC:HGNC:4540|Ensembl:ENSG00000186810|HPRD:02936|Vega:OTTHUMG00000033326	chemokine (C-X-C motif) receptor 3	hsa04060(Cytokine-cytokine receptor interaction)//hsa04062(Chemokine signaling pathway)	GO:0005886(plasma membrane)//GO:0005887(integral component of plasma membrane)//GO:0009897(external side of plasma membrane)//GO:0005737(cytoplasm)//GO:0005829(cytosol)	GO:0004872(receptor activity)//GO:0019956(chemokine binding)//GO:0019958(C-X-C chemokine binding)//GO:0016494(C-X-C chemokine receptor activity)//GO:0004950(chemokine receptor activity)	GO:0071954(chemokine (C-C motif) ligand 11 production)//GO:0007204(positive regulation of cytosolic calcium ion concentration)//GO:0002685(regulation of leukocyte migration)//GO:0016525(negative regulation of angiogenesis)//GO:0051281(positive regulation of release of sequestered calcium ion into cytosol)//GO:0045766(positive regulation of angiogenesis)//GO:0043950(positive regulation of cAMP-med…
chr9	116303761	116304020	diffreps_peak_00020298	7.28528	259	NM_017790	RGS3	3.89631	5.18467e-08	5.76926e-06	up	5998	C2PA|RGP3	MIM:602189|HGNC:HGNC:9999|Ensembl:ENSG00000138835|HPRD:03720|Vega:OTTHUMG00000021048	regulator of G-protein signaling 3	hsa04360(Axon guidance)	GO:0005654(nucleoplasm)//GO:0005886(plasma membrane)//GO:0005737(cytoplasm)//GO:0005829(cytosol)	GO:0005096(GTPase activator activity)//GO:0005515(protein binding)	GO:0008277(regulation of G-protein coupled receptor protein signaling pathway)//GO:0000188(inactivation of MAPK activity)//GO:0043547(positive regulation of GTPase activity)
chr8	143831627	143831720	diffreps_peak_00019544	7.28447	93	NM_205545	LYPD2	4.25524	5.19432e-08	5.76926e-06	up	137797	LYPDC2|UNQ430	HGNC:HGNC:25215|Ensembl:ENSG00000197353|HPRD:14334|Vega:OTTHUMG00000164686	LY6/PLAUR domain containing 2		GO:0005886(plasma membrane)//GO:0031225(anchored component of membrane)//GO:0070062(extracellular exosome)
chr14	65414781	65414980	diffreps_peak_00003663	7.27197	199	NM_198686	RAB15	4.3428	5.34597e-08	5.87407e-06	up	376267	-	HGNC:HGNC:20150|Ensembl:ENSG00000139998|HPRD:11467|Vega:OTTHUMG00000142810	RAB15, member RAS oncogene family		GO:0005886(plasma membrane)//GO:0070062(extracellular exosome)//GO:0010008(endosome membrane)//GO:0048471(perinuclear region of cytoplasm)//GO:0072372(primary cilium)//GO:0005622(intracellular)//GO:0005737(cytoplasm)	GO:0005515(protein binding)//GO:0005525(GTP binding)	GO:1903307(positive regulation of regulated secretory pathway)//GO:0015031(protein transport)//GO:0007264(small GTPase mediated signal transduction)
chr16	2185721	2185899	diffreps_peak_00005203	7.26563	178	ENST00000262304	PKD1	4.09492	5.4246e-08	5.89029e-06	up	5310	PBP|Pc-1|TRPP1	MIM:601313|HGNC:HGNC:9008|Ensembl:ENSG00000008710|HPRD:03203|Vega:OTTHUMG00000155795	polycystin 1, transient receptor potential channel interacting		GO:0016323(basolateral plasma membrane)//GO:0016021(integral component of membrane)//GO:0005887(integral component of plasma membrane)//GO:0016328(lateral plasma membrane)//GO:0009986(cell surface)//GO:0060170(ciliary membrane)//GO:0005886(plasma membrane)//GO:0030660(Golgi-associated vesicle membrane)//GO:0005829(cytosol)//GO:0002133(polycystin complex)//GO:0005929(cilium)//GO:0000139(Golgi memb…	GO:0019904(protein domain specific binding)//GO:0019901(protein kinase binding)//GO:0044325(ion channel binding)//GO:0030246(carbohydrate binding)//GO:0005262(calcium channel activity)//GO:0005515(protein binding)	GO:0060674(placenta blood vessel development)//GO:0021915(neural tube development)//GO:0009653(anatomical structure morphogenesis)//GO:0001502(cartilage condensation)//GO:0007204(positive regulation of cytosolic calcium ion concentration)//GO:0072237(metanephric proximal tubule development)//GO:0048754(branching morphogenesis of an epithelial tube)//GO:0060428(lung epithelium development)//GO:003…
chr11	73711441	73711780	diffreps_peak_00001110	7.26561	339	NM_003356	UCP3	16.4918	5.42485e-08	5.89029e-06	up	7352	SLC25A9	MIM:602044|HGNC:HGNC:12519|Ensembl:ENSG00000175564|HPRD:03623|Vega:OTTHUMG00000168109	uncoupling protein 3 (mitochondrial, proton carrier)		GO:0016021(integral component of membrane)//GO:0005739(mitochondrion)//GO:0031966(mitochondrial membrane)//GO:0005743(mitochondrial inner membrane)	GO:0003735(structural constituent of ribosome)//GO:0005515(protein binding)//GO:0005215(transporter activity)//GO:0017077(oxidative phosphorylation uncoupler activity)	GO:0007568(aging)//GO:0044281(small molecule metabolic process)//GO:0044237(cellular metabolic process)//GO:0000303(response to superoxide)//GO:0014823(response to activity)//GO:0001666(response to hypoxia)//GO:0022904(respiratory electron transport chain)//GO:0015992(proton transport)//GO:0051384(response to glucocorticoid)//GO:0006412(translation)//GO:0007585(respiratory gaseous exchange)//GO:0…
chrX	153759604	153759680	diffreps_peak_00021866	7.24904	76	NM_000402	G6PD	2.12472	5.63583e-08	6.02359e-06	up	2539	G6PD1	MIM:305900|HGNC:HGNC:4057|Ensembl:ENSG00000160211|HPRD:02377|Vega:OTTHUMG00000024237	glucose-6-phosphate dehydrogenase	hsa00030(Pentose phosphate pathway)//hsa00480(Glutathione metabolism)//	GO:0070062(extracellular exosome)//GO:0009898(cytoplasmic side of plasma membrane)//GO:0005815(microtubule organizing center)//GO:0005829(cytosol)//GO:0005813(centrosome)//GO:0043231(intracellular membrane-bounded organelle)//GO:0016020(membrane)//GO:0005634(nucleus)//GO:0005737(cytoplasm)	GO:0005536(glucose binding)//GO:0042803(protein homodimerization activity)//GO:0050661(NADP binding)//GO:0042802(identical protein binding)//GO:0004345(glucose-6-phosphate dehydrogenase activity)//GO:0005515(protein binding)	GO:0046390(ribose phosphate biosynthetic process)//GO:0005975(carbohydrate metabolic process)//GO:0043249(erythrocyte maturation)//GO:0051156(glucose 6-phosphate metabolic process)//GO:0006740(NADPH regeneration)//GO:0032094(response to food)//GO:0006006(glucose metabolic process)//GO:0034599(cellular response to oxidative stress)//GO:0014070(response to organic cyclic compound)//GO:0006629(lipid…
chr4	113565601	113565800	diffreps_peak_00014744	7.24882	199	ENST00000507443	LARP7	3.66173	5.63868e-08	6.02359e-06	up	51574	ALAZS|HDCMA18P|PIP7S	MIM:612026|HGNC:HGNC:24912|Ensembl:ENSG00000174720|HPRD:17095|Vega:OTTHUMG00000132909	La ribonucleoprotein domain family member 7		GO:0030529(intracellular ribonucleoprotein complex)//GO:0005654(nucleoplasm)//GO:0005634(nucleus)//GO:0005794(Golgi apparatus)//GO:0005737(cytoplasm)	GO:0044822(poly(A) RNA binding)//GO:0000166(nucleotide binding)//GO:0005515(protein binding)//GO:0003723(RNA binding)	GO:0006396(RNA processing)
chr16	89764181	89764620	diffreps_peak_00006552	7.23938	439	NM_152339	SPATA2L	2.30521	5.76258e-08	6.1135e-06	up	124044	C16orf76|tamo	HGNC:HGNC:28393|Ensembl:ENSG00000158792|HPRD:14515|Vega:OTTHUMG00000138047	spermatogenesis associated 2 like
chrX	123094461	123094660	diffreps_peak_00021660	7.23157	199	NM_001042749	STAG2	3.33108	5.86725e-08	6.14104e-06	up	10735	SA-2|SA2|SCC3B|bA517O1.1	MIM:300826|HGNC:HGNC:11355|Ensembl:ENSG00000101972|HPRD:05077|Vega:OTTHUMG00000022725	stromal antigen 2	hsa04110(Cell cycle)	GO:0005886(plasma membrane)//GO:0015629(actin cytoskeleton)//GO:0016020(membrane)//GO:0000785(chromatin)//GO:0005694(chromosome)//GO:0045111(intermediate filament cytoskeleton)//GO:0005829(cytosol)//GO:0005654(nucleoplasm)//GO:0005730(nucleolus)//GO:0005634(nucleus)//GO:0000775(chromosome, centromeric region)	GO:0003682(chromatin binding)//GO:0005515(protein binding)//GO:0001228(transcriptional activator activity, RNA polymerase II transcription regulatory region sequence-specific binding)	GO:0044267(cellular protein metabolic process)//GO:0007067(mitotic nuclear division)//GO:0032876(negative regulation of DNA endoreduplication)//GO:0051301(cell division)//GO:0000278(mitotic cell cycle)//GO:0043687(post-translational protein modification)//GO:0006366(transcription from RNA polymerase II promoter)//GO:0045944(positive regulation of transcription from RNA polymerase II promoter)//GO…
chr7	102093981	102094260	diffreps_peak_00018287	7.22236	279	NM_032831	ORAI2	2.26197	5.99293e-08	6.14629e-06	up	80228	C7orf19|CBCIP2|MEM142B|TMEM142B	MIM:610929|HGNC:HGNC:21667|Ensembl:ENSG00000160991|HPRD:09860	ORAI calcium release-activated calcium modulator 2	hsa04020(Calcium signaling pathway)	GO:0016020(membrane)//GO:0016021(integral component of membrane)//GO:0030426(growth cone)	GO:0015279(store-operated calcium channel activity)//GO:0005515(protein binding)	GO:0002115(store-operated calcium entry)//GO:0070588(calcium ion transmembrane transport)
chr19	47259501	47260000	diffreps_peak_00011289	7.19856	499	NM_024301	FKRP	2.99063	6.33047e-08	6.28402e-06	up	79147	LGMD2I|MDC1C|MDDGA5|MDDGB5|MDDGC5	MIM:606596|HGNC:HGNC:17997|Ensembl:ENSG00000181027|HPRD:05962|Vega:OTTHUMG00000183177	fukutin related protein		GO:0016021(integral component of membrane)//GO:0005791(rough endoplasmic reticulum)//GO:0005794(Golgi apparatus)//GO:0000139(Golgi membrane)//GO:0016010(dystrophin-associated glycoprotein complex)//GO:0005615(extracellular space)//GO:0042383(sarcolemma)	GO:0016740(transferase activity)	GO:0035269(protein O-linked mannosylation)//GO:0016485(protein processing)
chr19	42880621	42880980	diffreps_peak_00011080	7.20246	359	NM_001410	MEGF8	4.51852	6.27391e-08	6.28402e-06	up	1954	C19orf49|CRPT2|EGFL4|SBP1	MIM:604267|HGNC:HGNC:3233|Ensembl:ENSG00000105429|HPRD:10370|Vega:OTTHUMG00000150342	multiple EGF like domains 8		GO:0016021(integral component of membrane)//GO:0005634(nucleus)//GO:0070062(extracellular exosome)	GO:0005515(protein binding)//GO:0005509(calcium ion binding)	GO:0030509(BMP signaling pathway)//GO:0061371(determination of heart left/right asymmetry)//GO:0097094(craniofacial suture morphogenesis)//GO:0030326(embryonic limb morphogenesis)//GO:0097155(fasciculation of sensory neuron axon)//GO:0071907(determination of digestive tract left/right asymmetry)//GO:0060972(left/right pattern formation)//GO:0042074(cell migration involved in gastrulation)//GO:006…
chr17	7256521	7256720	diffreps_peak_00006886	7.19941	199	NM_001002914	KCTD11	3.03554	6.3182e-08	6.28402e-06	up	147040	C17orf36|KCASH1|REN|REN/KCTD11	MIM:609848|HGNC:HGNC:21302|Ensembl:ENSG00000213859|HPRD:13763|Vega:OTTHUMG00000132061	potassium channel tetramerization domain containing 11		GO:0005737(cytoplasm)		GO:0045666(positive regulation of neuron differentiation)//GO:0051260(protein homooligomerization)//GO:0007406(negative regulation of neuroblast proliferation)//GO:0040008(regulation of growth)//GO:0016567(protein ubiquitination)//GO:0007049(cell cycle)//GO:0045879(negative regulation of smoothened signaling pathway)
chr16	89767898	89768048	diffreps_peak_00006553	7.18176	150	ENST00000569918	SPATA2L	2.38412	6.58016e-08	6.40796e-06	up	124044	C16orf76|tamo	HGNC:HGNC:28393|Ensembl:ENSG00000158792|HPRD:14515|Vega:OTTHUMG00000138047	spermatogenesis associated 2 like
chr15	85341161	85341276	diffreps_peak_00004841	7.18217	115	NM_014630	ZNF592	2.1065	6.57394e-08	6.40796e-06	up	9640	CAMOS|SCAR5	MIM:613624|HGNC:HGNC:28986|Ensembl:ENSG00000166716|HPRD:10339|Vega:OTTHUMG00000172490	zinc finger protein 592		GO:0005634(nucleus)	GO:0046872(metal ion binding)//GO:0005515(protein binding)//GO:0003677(DNA binding)	GO:0006351(transcription, DNA-templated)//GO:0006355(regulation of transcription, DNA-templated)
chr11	57080541	57080780	diffreps_peak_00000452	7.16972	239	NM_033396	TNKS1BP1	4.13001	6.76519e-08	6.54521e-06	up	85456	TAB182	MIM:607104|HGNC:HGNC:19081|Ensembl:ENSG00000149115|HPRD:06164|Vega:OTTHUMG00000167022	tankyrase 1 binding protein 1		GO:0005886(plasma membrane)//GO:0005724(nuclear telomeric heterochromatin)//GO:0005829(cytosol)//GO:0030014(CCR4-NOT complex)//GO:0005654(nucleoplasm)//GO:0005634(nucleus)//GO:0005856(cytoskeleton)//GO:0005737(cytoplasm)	GO:0019899(enzyme binding)//GO:0030506(ankyrin binding)	GO:0000288(nuclear-transcribed mRNA catabolic process, deadenylation-dependent decay)//GO:0007004(telomere maintenance via telomerase)//GO:0010467(gene expression)//GO:0000289(nuclear-transcribed mRNA poly(A) tail shortening)
chr8	8175621	8176500	diffreps_peak_00018899	7.16738	879	ENST00000330777	SGK223	2.09411	6.80177e-08	6.55998e-06	up	157285	PRAGMIN	Ensembl:ENSG00000275342|Vega:OTTHUMG00000163709	homolog of rat pragma of Rnd2			GO:0004672(protein kinase activity)//GO:0004715(non-membrane spanning protein tyrosine kinase activity)//GO:0005524(ATP binding)	GO:0018108(peptidyl-tyrosine phosphorylation)
chr19	15537792	15537840	diffreps_peak_00010233	7.16119	48	NM_021241	WIZ	2.53291	6.89943e-08	6.63337e-06	up	58525	ZNF803	HGNC:HGNC:30917|Ensembl:ENSG00000011451|Vega:OTTHUMG00000182448	widely interspaced zinc finger motifs		GO:0005634(nucleus)//GO:0070062(extracellular exosome)	GO:0070984(SET domain binding)//GO:0046872(metal ion binding)//GO:0005515(protein binding)	GO:0050821(protein stabilization)//GO:0010571(positive regulation of nuclear cell cycle DNA replication)//GO:0070208(protein heterotrimerization)
chr17	17696541	17696900	diffreps_peak_00007083	7.15512	359	NM_030665	RAI1	2.60986	6.99641e-08	6.63779e-06	up	10743	SMCR|SMS	MIM:607642|HGNC:HGNC:9834|Ensembl:ENSG00000108557|HPRD:07406|Vega:OTTHUMG00000059314	retinoic acid induced 1		GO:0005739(mitochondrion)//GO:0005634(nucleus)//GO:0005654(nucleoplasm)	GO:0035326(enhancer binding)//GO:0008270(zinc ion binding)//GO:0005515(protein binding)//GO:0003700(transcription factor activity, sequence-specific DNA binding)	GO:0045944(positive regulation of transcription from RNA polymerase II promoter)//GO:0001501(skeletal system development)//GO:0032922(circadian regulation of gene expression)//GO:0040015(negative regulation of multicellular organism growth)//GO:0045893(positive regulation of transcription, DNA-templated)
chr7	148768401	148769100	diffreps_peak_00018653	7.15292	699	NM_152411	ZNF786	2.16308	7.03194e-08	6.63779e-06	up	136051	-	HGNC:HGNC:21806|Ensembl:ENSG00000197362|HPRD:13232|Vega:OTTHUMG00000158975	zinc finger protein 786		GO:0005634(nucleus)	GO:0003676(nucleic acid binding)//GO:0046872(metal ion binding)//GO:0003677(DNA binding)	GO:0006351(transcription, DNA-templated)//GO:0006355(regulation of transcription, DNA-templated)
chr12	133146641	133146827	diffreps_peak_00002965	7.14909	186	NM_001142641	FBRSL1	2.29801	7.09438e-08	6.67479e-06	up	57666	-	HGNC:HGNC:29308|Ensembl:ENSG00000112787|Vega:OTTHUMG00000167991	fibrosin-like 1			GO:0044822(poly(A) RNA binding)
chr19	1461035	1461152	diffreps_peak_00009107	7.14459	117	NM_005883	APC2	2.85595	7.1682e-08	6.72368e-06	up	10297	APCL	MIM:612034|HGNC:HGNC:24036|Ensembl:ENSG00000115266|HPRD:09802|Vega:OTTHUMG00000180059	adenomatosis polyposis coli 2	hsa04310(Wnt signaling pathway)//hsa04390(Hippo signaling pathway)//hsa04550(Signaling pathways regulating pluripotency of stem cells)//hsa04810(Regulation of actin cytoskeleton)//hsa05166(HTLV-I infection)//hsa05200(Pathways in cancer)//hsa05206(MicroRNAs in cancer)//hsa05210(Colorectal cancer)//hsa05213(Endometrial cancer)//hsa05217(Basal cell carcinoma)	GO:0048471(perinuclear region of cytoplasm)//GO:0005881(cytoplasmic microtubule)//GO:0030877(beta-catenin destruction complex)//GO:0005794(Golgi apparatus)//GO:0031258(lamellipodium membrane)//GO:0016342(catenin complex)//GO:0005884(actin filament)//GO:0015630(microtubule cytoskeleton)//GO:0005737(cytoplasm)	GO:0045295(gamma-catenin binding)//GO:0008017(microtubule binding)//GO:0005515(protein binding)//GO:0008013(beta-catenin binding)	GO:0045732(positive regulation of protein catabolic process)//GO:0007026(negative regulation of microtubule depolymerization)//GO:0035414(negative regulation of catenin import into nucleus)//GO:0090090(negative regulation of canonical Wnt signaling pathway)//GO:0016055(Wnt signaling pathway)//GO:0008283(cell proliferation)//GO:0001708(cell fate specification)//GO:0016477(cell migration)//GO:00301…
chr16	86565101	86565540	diffreps_peak_00006402	7.1372	439	NM_022764	MTHFSD	2.50572	7.29123e-08	6.74868e-06	up	64779	-	MIM:616820|HGNC:HGNC:25778|Ensembl:ENSG00000103248|HPRD:07808|Vega:OTTHUMG00000176480	methenyltetrahydrofolate synthetase domain containing			GO:0044822(poly(A) RNA binding)//GO:0000166(nucleotide binding)//GO:0003676(nucleic acid binding)
chr16	1495861	1496240	diffreps_peak_00005110	7.13691	379	NM_001287	CLCN7	2.13525	7.2961e-08	6.74868e-06	up	1186	CLC-7|CLC7|OPTA2|OPTB4|PPP1R63	MIM:602727|HGNC:HGNC:2025|Ensembl:ENSG00000103249|HPRD:04103|Vega:OTTHUMG00000044467	chloride voltage-gated channel 7		GO:0005765(lysosomal membrane)//GO:0016020(membrane)//GO:0016021(integral component of membrane)//GO:0031410(cytoplasmic vesicle)	GO:0005524(ATP binding)//GO:0005247(voltage-gated chloride channel activity)//GO:0015297(antiporter activity)//GO:0005254(chloride channel activity)	GO:0006821(chloride transport)//GO:1902476(chloride transmembrane transport)//GO:0009268(response to pH)//GO:0055085(transmembrane transport)//GO:1903959(regulation of anion transmembrane transport)//GO:0006810(transport)//GO:0034220(ion transmembrane transport)
chr17	63223392	63223680	diffreps_peak_00008126	7.13381	288	NM_003835	RGS9	2.96568	7.34839e-08	6.74868e-06	up	8787	PERRS|RGS9L	MIM:604067|HGNC:HGNC:10004|Ensembl:ENSG00000108370|HPRD:04962|Vega:OTTHUMG00000179349	regulator of G-protein signaling 9	hsa04744(Phototransduction)//hsa05030(Cocaine addiction)	GO:0005886(plasma membrane)//GO:0005834(heterotrimeric G-protein complex)//GO:0001917(photoreceptor inner segment)//GO:0001750(photoreceptor outer segment)//GO:0005634(nucleus)//GO:0005737(cytoplasm)	GO:0004871(signal transducer activity)//GO:0005096(GTPase activator activity)//GO:0032403(protein complex binding)	GO:0008277(regulation of G-protein coupled receptor protein signaling pathway)//GO:0009968(negative regulation of signal transduction)//GO:0022400(regulation of rhodopsin mediated signaling pathway)//GO:0043547(positive regulation of GTPase activity)//GO:0016056(rhodopsin mediated signaling pathway)//GO:0007212(dopamine receptor signaling pathway)//GO:0007603(phototransduction, visible light)//GO…
chr8	59059441	59059760	diffreps_peak_00019221	7.10808	319	NM_147189	FAM110B	3.7138	7.79695e-08	7.10213e-06	up	90362	C8orf72	MIM:611394|HGNC:HGNC:28587|Ensembl:ENSG00000169122|HPRD:14609|Vega:OTTHUMG00000164282	family with sequence similarity 110 member B		GO:0005815(microtubule organizing center)//GO:0005739(mitochondrion)//GO:0005737(cytoplasm)
chr9	70647841	70648040	diffreps_peak_00020024	7.10846	199	ENST00000594172	AL591479.1	4.42975	7.7901e-08	7.10213e-06	up
chr12	7044709	7045060	diffreps_peak_00001659	7.09818	351	NM_001940	ATN1	2.15265	7.97668e-08	7.12185e-06	up	1822	B37|D12S755E|DRPLA|HRS|NOD	MIM:607462|HGNC:HGNC:3033|Ensembl:ENSG00000111676|HPRD:06311|Vega:OTTHUMG00000169015	atrophin 1		GO:0048471(perinuclear region of cytoplasm)//GO:0016363(nuclear matrix)//GO:0030054(cell junction)//GO:0005654(nucleoplasm)//GO:0005634(nucleus)//GO:0005737(cytoplasm)	GO:0003714(transcription corepressor activity)//GO:0005515(protein binding)//GO:0019904(protein domain specific binding)	GO:0006351(transcription, DNA-templated)//GO:0051402(neuron apoptotic process)//GO:0000122(negative regulation of transcription from RNA polymerase II promoter)//GO:0007417(central nervous system development)
chr11	3186445	3186582	diffreps_peak_00000173	7.10126	137	NM_020896	OSBPL5	2.4553	7.92034e-08	7.12185e-06	up	114879	OBPH1|ORP5	MIM:606733|HGNC:HGNC:16392|Ensembl:ENSG00000021762|HPRD:09475|Vega:OTTHUMG00000011702	oxysterol binding protein like 5		GO:0016020(membrane)//GO:0016021(integral component of membrane)//GO:0005789(endoplasmic reticulum membrane)//GO:0005829(cytosol)	GO:0008142(oxysterol binding)//GO:0015485(cholesterol binding)//GO:0001786(phosphatidylserine binding)//GO:0070273(phosphatidylinositol-4-phosphate binding)//GO:0005548(phospholipid transporter activity)	GO:0006869(lipid transport)//GO:0008203(cholesterol metabolic process)//GO:0030301(cholesterol transport)//GO:0006893(Golgi to plasma membrane transport)//GO:0015914(phospholipid transport)
chr11	868941	869140	diffreps_peak_00000085	7.09766	199	NM_023947	CHID1	5.32955	7.98622e-08	7.12185e-06	up	66005	GL008|SI-CLP|SICLP	MIM:615692|HGNC:HGNC:28474|Ensembl:ENSG00000177830|HPRD:14550|Vega:OTTHUMG00000133314	chitinase domain containing 1		GO:0005764(lysosome)//GO:0070062(extracellular exosome)//GO:0005802(trans-Golgi network)//GO:0016020(membrane)//GO:0005770(late endosome)//GO:0005634(nucleus)//GO:0005615(extracellular space)	GO:0008061(chitin binding)//GO:0004568(chitinase activity)//GO:0070492(oligosaccharide binding)//GO:0005515(protein binding)//GO:0004553(hydrolase activity, hydrolyzing O-glycosyl compounds)	GO:0006032(chitin catabolic process)//GO:0005975(carbohydrate metabolic process)//GO:1900016(negative regulation of cytokine production involved in inflammatory response)//GO:0045087(innate immune response)
chr5	179193481	179193680	diffreps_peak_00016008	7.09056	199	NM_014757	MAML1	2.1096	8.11784e-08	7.1975e-06	up	9794	Mam-1|Mam1	MIM:605424|HGNC:HGNC:13632|Ensembl:ENSG00000161021|HPRD:05665|Vega:OTTHUMG00000163237	mastermind like transcriptional coactivator 1	hsa04330(Notch signaling pathway)	GO:0005654(nucleoplasm)//GO:0043231(intracellular membrane-bounded organelle)//GO:0005634(nucleus)//GO:0016607(nuclear speck)//GO:0002193(MAML1-RBP-Jkappa- ICN1 complex)	GO:0019901(protein kinase binding)//GO:0042605(peptide antigen binding)//GO:0005515(protein binding)//GO:0003713(transcription coactivator activity)	GO:0010467(gene expression)//GO:0045445(myoblast differentiation)//GO:0060928(atrioventricular node cell development)//GO:0006468(protein phosphorylation)//GO:0003162(atrioventricular node development)//GO:0007221(positive regulation of transcription of Notch receptor target)//GO:0007219(Notch signaling pathway)//GO:0006367(transcription initiation from RNA polymerase II promoter)//GO:0010831(pos…
chr13	41767261	41767560	diffreps_peak_00003102	7.08548	299	NM_032138	KBTBD7	2.47809	8.21333e-08	7.19931e-06	up	84078	-	HGNC:HGNC:25266|HPRD:13759	kelch repeat and BTB domain containing 7		GO:0005575(cellular_component)//GO:0031463(Cul3-RING ubiquitin ligase complex)//GO:0005829(cytosol)	GO:0003674(molecular_function)//GO:0005515(protein binding)//GO:0004842(ubiquitin-protein transferase activity)	GO:0007411(axon guidance)//GO:0045087(innate immune response)//GO:0008286(insulin receptor signaling pathway)//GO:0000165(MAPK cascade)//GO:0007173(epidermal growth factor receptor signaling pathway)//GO:0007264(small GTPase mediated signal transduction)//GO:0016567(protein ubiquitination)//GO:0007265(Ras protein signal transduction)//GO:0000186(activation of MAPKK activity)//GO:0008150(biologica…
chr7	33134781	33135044	diffreps_peak_00017660	7.08361	263	NM_203288	RP9	2.45859	8.24876e-08	7.19931e-06	up	6100	PAP-1|PAP1	MIM:607331|HGNC:HGNC:10288|Ensembl:ENSG00000164610|HPRD:08457|Vega:OTTHUMG00000152988	retinitis pigmentosa 9 (autosomal dominant)	hsa03040(Spliceosome)	GO:0005785(signal recognition particle receptor complex)//GO:0005634(nucleus)//GO:0005737(cytoplasm)	GO:0044822(poly(A) RNA binding)//GO:0003676(nucleic acid binding)//GO:0008270(zinc ion binding)//GO:0005515(protein binding)	GO:0008380(RNA splicing)//GO:0050890(cognition)
chr7	150780520	150780620	diffreps_peak_00018770	7.08724	100	NM_001136044	TMUB1	3.88145	8.18014e-08	7.19931e-06	up	83590	C7orf21|DULP|SB144	MIM:614792|HGNC:HGNC:21709|Ensembl:ENSG00000164897|HPRD:12910|Vega:OTTHUMG00000158621	transmembrane and ubiquitin-like domain containing 1		GO:0016021(integral component of membrane)//GO:0055037(recycling endosome)//GO:0005815(microtubule organizing center)//GO:0030054(cell junction)//GO:0005730(nucleolus)//GO:0005654(nucleoplasm)//GO:0045211(postsynaptic membrane)//GO:0005737(cytoplasm)		GO:0030433(ER-associated ubiquitin-dependent protein catabolic process)
chr19	38697181	38697580	diffreps_peak_00010767	7.08344	399	NM_015073	SIPA1L3	2.45342	8.25193e-08	7.19931e-06	up	23094	SPAL3|SPAR3	MIM:616655|HGNC:HGNC:23801|Ensembl:ENSG00000105738|HPRD:18755|Vega:OTTHUMG00000073727	signal-induced proliferation-associated 1 like 3	hsa04015(Rap1 signaling pathway)	GO:0061689(tricellular tight junction)//GO:0045177(apical part of cell)//GO:0001725(stress fiber)//GO:0005615(extracellular space)//GO:0016324(apical plasma membrane)	GO:0005096(GTPase activator activity)	GO:0003382(epithelial cell morphogenesis)//GO:0090162(establishment of epithelial cell polarity)//GO:0007010(cytoskeleton organization)//GO:0002244(hematopoietic progenitor cell differentiation)//GO:0043547(positive regulation of GTPase activity)//GO:0001654(eye development)//GO:0051056(regulation of small GTPase mediated signal transduction)
chr12	122247508	122247820	diffreps_peak_00002681	7.07666	312	NM_015048	SETD1B	2.33141	8.38194e-08	7.27995e-06	up	23067	KMT2G|Set1B	MIM:611055|HGNC:HGNC:29187|Ensembl:ENSG00000139718|Vega:OTTHUMG00000169080	SET domain containing 1B	hsa00310(Lysine degradation)	GO:0005634(nucleus)//GO:0005694(chromosome)//GO:0016607(nuclear speck)//GO:0048188(Set1C/COMPASS complex)//GO:0005654(nucleoplasm)//GO:0035097(histone methyltransferase complex)//GO:0005737(cytoplasm)	GO:0003676(nucleic acid binding)//GO:0042800(histone methyltransferase activity (H3-K4 specific))//GO:0003723(RNA binding)//GO:0000166(nucleotide binding)//GO:0008168(methyltransferase activity)//GO:0005515(protein binding)	GO:0006325(chromatin organization)//GO:0006351(transcription, DNA-templated)//GO:0032259(methylation)//GO:0051568(histone H3-K4 methylation)//GO:0006355(regulation of transcription, DNA-templated)
chr22	21742701	21743020	diffreps_peak_00013417	7.07079	319	NM_001128633	RIMBP3C	4.38546	8.49592e-08	7.29246e-06	up	150221	RIM-BP3.3|RIMBP3.3	MIM:612701|HGNC:HGNC:33892|Ensembl:ENSG00000183246|Vega:OTTHUMG00000150825	RIMS binding protein 3C
chr9	139739721	139740140	diffreps_peak_00020877	7.06825	419	NM_001080482	C9orf172	2.78832	8.54568e-08	7.30323e-06	up	389813	-	HGNC:HGNC:37284	chromosome 9 open reading frame 172
chr8	99169981	99170300	diffreps_peak_00019376	7.06541	319	NM_015029	POP1	3.00115	8.60177e-08	7.33081e-06	up	10940	-	MIM:602486|HGNC:HGNC:30129|Ensembl:ENSG00000104356|HPRD:03923|Vega:OTTHUMG00000164635	POP1 homolog, ribonuclease P/MRP subunit	hsa03008(Ribosome biogenesis in eukaryotes)//hsa03013(RNA transport)	GO:0005654(nucleoplasm)//GO:0005655(nucleolar ribonuclease P complex)//GO:0000172(ribonuclease MRP complex)//GO:0005615(extracellular space)	GO:0044822(poly(A) RNA binding)//GO:0004526(ribonuclease P activity)//GO:0000171(ribonuclease MRP activity)//GO:0005515(protein binding)	GO:0001682(tRNA 5'-leader removal)//GO:0090502(RNA phosphodiester bond hydrolysis, endonucleolytic)//GO:0090501(RNA phosphodiester bond hydrolysis)//GO:0010467(gene expression)//GO:0016078(tRNA catabolic process)//GO:0008033(tRNA processing)
chr16	85122181	85122380	diffreps_peak_00006377	7.05599	199	NM_014732	KIAA0513	2.5887	8.79036e-08	7.40067e-06	up	9764	-	MIM:611675|HGNC:HGNC:29058|Ensembl:ENSG00000135709|HPRD:17192|Vega:OTTHUMG00000176597	KIAA0513		GO:0005737(cytoplasm)
chr19	16989307	16989460	diffreps_peak_00010326	7.05894	153	NM_015260	SIN3B	2.78353	8.73083e-08	7.40067e-06	up	23309	-	MIM:607777|HGNC:HGNC:19354|Ensembl:ENSG00000127511|HPRD:09691|Vega:OTTHUMG00000182642	SIN3 transcription regulator family member B		GO:0016580(Sin3 complex)//GO:0001741(XY body)//GO:0000805(X chromosome)//GO:0005654(nucleoplasm)//GO:0000806(Y chromosome)//GO:0005634(nucleus)//GO:0030849(autosome)//GO:0005737(cytoplasm)	GO:0003682(chromatin binding)//GO:0001106(RNA polymerase II transcription corepressor activity)//GO:0005515(protein binding)//GO:0004407(histone deacetylase activity)	GO:0044255(cellular lipid metabolic process)//GO:0044281(small molecule metabolic process)//GO:0000122(negative regulation of transcription from RNA polymerase II promoter)//GO:0048738(cardiac muscle tissue development)//GO:0006351(transcription, DNA-templated)//GO:0007519(skeletal muscle tissue development)//GO:0016575(histone deacetylation)//GO:0006355(regulation of transcription, DNA-templated)
chr9	131492501	131492820	diffreps_peak_00020577	7.05231	319	NM_006336	ZER1	2.03246	8.86518e-08	7.40067e-06	up	10444	C9orf60|ZYG|ZYG11BL	HGNC:HGNC:30960|Ensembl:ENSG00000160445|HPRD:10802|Vega:OTTHUMG00000020759	zyg-11 related, cell cycle regulator		GO:0031462(Cul2-RING ubiquitin ligase complex)	GO:0004842(ubiquitin-protein transferase activity)	GO:0051438(regulation of ubiquitin-protein transferase activity)//GO:0016567(protein ubiquitination)
chr19	47220301	47220384	diffreps_peak_00011280	7.05177	83	NM_016457	PRKD2	3.81277	8.87619e-08	7.40067e-06	up	25865	HSPC187|PKD2|nPKC-D2	MIM:607074|HGNC:HGNC:17293|Ensembl:ENSG00000105287|HPRD:09523|Vega:OTTHUMG00000183431	protein kinase D2	hsa04015(Rap1 signaling pathway)//	GO:0005886(plasma membrane)//GO:0005794(Golgi apparatus)//GO:0005622(intracellular)//GO:0005654(nucleoplasm)//GO:0005634(nucleus)//GO:0005737(cytoplasm)	GO:0004697(protein kinase C activity)//GO:0005524(ATP binding)//GO:0004672(protein kinase activity)//GO:0004674(protein serine/threonine kinase activity)//GO:0046872(metal ion binding)//GO:0005515(protein binding)	GO:0043536(positive regulation of blood vessel endothelial cell migration)//GO:0035924(cellular response to vascular endothelial growth factor stimulus)//GO:0050862(positive regulation of T cell receptor signaling pathway)//GO:0032793(positive regulation of CREB transcription factor activity)//GO:0050852(T cell receptor signaling pathway)//GO:1902533(positive regulation of intracellular signal tr…
chr16	2647681	2648040	diffreps_peak_00005238	7.05559	359	NM_002613	PDPK1	2.04637	8.79845e-08	7.40067e-06	up	5170	PDK1|PDPK2|PDPK2P|PRO0461	MIM:605213|HGNC:HGNC:8816|Ensembl:ENSG00000140992|HPRD:05556|Vega:OTTHUMG00000128874	3-phosphoinositide dependent protein kinase 1	hsa03320(PPAR signaling pathway)//hsa04068(FoxO signaling pathway)//hsa04071(Sphingolipid signaling pathway)//hsa04150(mTOR signaling pathway)//hsa04151(PI3K-Akt signaling pathway)//hsa04152(AMPK signaling pathway)//hsa04210(Apoptosis)//hsa04510(Focal adhesion)//hsa04660(T cell receptor signaling pathway)//hsa04664(Fc epsilon RI signaling pathway)//hsa04722(Neurotrophin signaling pathway)//hsa049…	GO:0005886(plasma membrane)//GO:0005737(cytoplasm)//GO:0042995(cell projection)//GO:0005829(cytosol)//GO:0097481(neuronal postsynaptic density)//GO:0005925(focal adhesion)//GO:0005654(nucleoplasm)//GO:0016023(cytoplasmic, membrane-bounded vesicle)	GO:0004674(protein serine/threonine kinase activity)//GO:0019901(protein kinase binding)//GO:0004672(protein kinase activity)//GO:0005524(ATP binding)//GO:0016004(phospholipase activator activity)//GO:0043274(phospholipase binding)//GO:0004676(3-phosphoinositide-dependent protein kinase activity)//GO:0005515(protein binding)//GO:0005158(insulin receptor binding)	GO:0030168(platelet activation)//GO:0010594(regulation of endothelial cell migration)//GO:0007268(synaptic transmission)//GO:0050852(T cell receptor signaling pathway)//GO:0016477(cell migration)//GO:0006972(hyperosmotic response)//GO:0048011(neurotrophin TRK receptor signaling pathway)//GO:0018107(peptidyl-threonine phosphorylation)//GO:0071364(cellular response to epidermal growth factor stimul…
chr7	40133728	40133940	diffreps_peak_00017694	7.05245	212	NM_003718	CDK13	2.32852	8.86229e-08	7.40067e-06	up	8621	CDC2L|CDC2L5|CHED|hCDK13	MIM:603309|HGNC:HGNC:1733|Ensembl:ENSG00000065883|HPRD:04496|Vega:OTTHUMG00000023726	cyclin-dependent kinase 13		GO:0019908(nuclear cyclin-dependent protein kinase holoenzyme complex)//GO:0005794(Golgi apparatus)//GO:0002945(cyclin K-CDK13 complex)//GO:0016607(nuclear speck)//GO:0005654(nucleoplasm)//GO:0005615(extracellular space)//GO:0005737(cytoplasm)	GO:0004672(protein kinase activity)//GO:0004693(cyclin-dependent protein serine/threonine kinase activity)//GO:0008353(RNA polymerase II carboxy-terminal domain kinase activity)//GO:0005524(ATP binding)//GO:0044822(poly(A) RNA binding)//GO:0030332(cyclin binding)//GO:0005515(protein binding)	GO:0008284(positive regulation of cell proliferation)//GO:0006468(protein phosphorylation)//GO:0030097(hemopoiesis)//GO:0000380(alternative mRNA splicing, via spliceosome)//GO:0007275(multicellular organism development)//GO:0016032(viral process)//GO:0007088(regulation of mitotic nuclear division)//GO:0070816(phosphorylation of RNA polymerase II C-terminal domain)
chr4	3244861	3245300	diffreps_peak_00014342	7.0553	439	ENST00000355072	HTT	2.43464	8.80433e-08	7.40067e-06	up	3064	HD|IT15	MIM:613004|HGNC:HGNC:4851|Ensembl:ENSG00000197386|HPRD:00883|Vega:OTTHUMG00000159916	huntingtin	hsa05016(Huntington's disease)	GO:0030136(clathrin-coated vesicle)//GO:0030659(cytoplasmic vesicle membrane)//GO:0005814(centriole)//GO:0030424(axon)//GO:0005776(autophagosome)//GO:0030425(dendrite)//GO:0043234(protein complex)//GO:0005794(Golgi apparatus)//GO:0005770(late endosome)//GO:0005829(cytosol)//GO:0014069(postsynaptic density)//GO:0071598(neuronal ribonucleoprotein granule)//GO:0005739(mitochondrion)//GO:0016234(incl…	GO:0050809(diazepam binding)//GO:0034452(dynactin binding)//GO:0048487(beta-tubulin binding)//GO:0005102(receptor binding)//GO:0042802(identical protein binding)//GO:0044325(ion channel binding)//GO:0008134(transcription factor binding)//GO:0005522(profilin binding)//GO:0045505(dynein intermediate chain binding)//GO:0005515(protein binding)//GO:0002039(p53 binding)	GO:0007625(grooming behavior)//GO:0030073(insulin secretion)//GO:0021990(neural plate formation)//GO:0046902(regulation of mitochondrial membrane permeability)//GO:0045724(positive regulation of cilium assembly)//GO:0047496(vesicle transport along microtubule)//GO:0007283(spermatogenesis)//GO:0021756(striatum development)//GO:0006890(retrograde vesicle-mediated transport, Golgi to ER)//GO:0021988…
chr20	23030081	23030280	diffreps_peak_00012236	7.05012	199	NM_000361	THBD	4.82278	8.91004e-08	7.40882e-06	up	7056	AHUS6|BDCA3|CD141|THPH12|THRM|TM	MIM:188040|HGNC:HGNC:11784|Ensembl:ENSG00000178726|HPRD:01764|Vega:OTTHUMG00000032053	thrombomodulin	hsa04610(Complement and coagulation cascades)//	GO:0005886(plasma membrane)//GO:0005887(integral component of plasma membrane)//GO:0005615(extracellular space)//GO:0009986(cell surface)	GO:0004872(receptor activity)//GO:0005515(protein binding)//GO:0005509(calcium ion binding)//GO:0004888(transmembrane signaling receptor activity)	GO:0007596(blood coagulation)//GO:0007565(female pregnancy)//GO:0010544(negative regulation of platelet activation)//GO:0051591(response to cAMP)//GO:0010165(response to X-ray)//GO:0051918(negative regulation of fibrinolysis)//GO:0030195(negative regulation of blood coagulation)//GO:0032496(response to lipopolysaccharide)//GO:0050900(leukocyte migration)//GO:0007165(signal transduction)
chr9	70648341	70648820	diffreps_peak_00020025	7.04086	479	ENST00000594172	AL591479.1	3.05129	9.10211e-08	7.50765e-06	up
chr16	88599641	88599840	diffreps_peak_00006447	7.03102	199	NM_153813	ZFPM1	2.88898	9.31057e-08	7.57878e-06	up	161882	FOG|FOG1|ZC2HC11A|ZNF408|ZNF89A	MIM:601950|HGNC:HGNC:19762|HPRD:11800	zinc finger protein, FOG family member 1		GO:0005654(nucleoplasm)//GO:0005667(transcription factor complex)//GO:0005634(nucleus)//GO:0017053(transcriptional repressor complex)//GO:0005737(cytoplasm)	GO:0001102(RNA polymerase II activating transcription factor binding)//GO:0000979(RNA polymerase II core promoter sequence-specific DNA binding)//GO:0001078(transcriptional repressor activity, RNA polymerase II core promoter proximal region sequence-specific binding)//GO:0001085(RNA polymerase II transcription factor binding)//GO:0008134(transcription factor binding)//GO:0046872(metal ion binding…	GO:0032642(regulation of chemokine production)//GO:0003195(tricuspid valve formation)//GO:0030218(erythrocyte differentiation)//GO:0060412(ventricular septum morphogenesis)//GO:0010724(regulation of definitive erythrocyte differentiation)//GO:0000122(negative regulation of transcription from RNA polymerase II promoter)//GO:0032091(negative regulation of protein binding)//GO:0030219(megakaryocyte …
chr19	10224901	10225800	diffreps_peak_00009849	7.02396	899	NM_002566	P2RY11	2.66406	9.46316e-08	7.58186e-06	up	5032	P2Y11	MIM:602697|HGNC:HGNC:8540|Ensembl:ENSG00000244165|HPRD:04076|Vega:OTTHUMG00000150166	purinergic receptor P2Y11	hsa04080(Neuroactive ligand-receptor interaction)	GO:0098794(postsynapse)//GO:0005622(intracellular)//GO:0005886(plasma membrane)//GO:0005887(integral component of plasma membrane)	GO:0004872(receptor activity)//GO:0045031(ATP-activated adenosine receptor activity)//GO:0030594(neurotransmitter receptor activity)//GO:0045028(G-protein coupled purinergic nucleotide receptor activity)	GO:0006952(defense response)//GO:0007200(phospholipase C-activating G-protein coupled receptor signaling pathway)//GO:0019722(calcium-mediated signaling)//GO:0099565(chemical synaptic transmission, postsynaptic)//GO:0007190(activation of adenylate cyclase activity)//GO:0023041(neuronal signal transduction)//GO:0071318(cellular response to ATP)//GO:0001973(adenosine receptor signaling pathway)//GO…
chr17	8046941	8047194	diffreps_peak_00006969	7.02492	253	NM_002616	PER1	3.24348	9.44226e-08	7.58186e-06	up	5187	PER|RIGUI|hPER	MIM:602260|HGNC:HGNC:8845|Ensembl:ENSG00000179094|HPRD:03774|Vega:OTTHUMG00000178317	period circadian clock 1	hsa04710(Circadian rhythm)//hsa04713(Circadian entrainment)//hsa05168(Herpes simplex infection)	GO:0005634(nucleus)//GO:0005737(cytoplasm)	GO:0000989(transcription factor activity, transcription factor binding)//GO:0019900(kinase binding)//GO:0070888(E-box binding)//GO:0031490(chromatin DNA binding)//GO:0031625(ubiquitin protein ligase binding)//GO:0000978(RNA polymerase II core promoter proximal region sequence-specific DNA binding)//GO:0008134(transcription factor binding)//GO:0005515(protein binding)	GO:0032922(circadian regulation of gene expression)//GO:0000122(negative regulation of transcription from RNA polymerase II promoter)//GO:0042634(regulation of hair cycle)//GO:2000323(negative regulation of glucocorticoid receptor signaling pathway)//GO:0042752(regulation of circadian rhythm)//GO:0002028(regulation of sodium ion transport)//GO:0007623(circadian rhythm)//GO:0043153(entrainment of …
chr21	46910188	46910260	diffreps_peak_00013198	7.01635	72	NM_030582	COL18A1	2.87448	9.63042e-08	7.65606e-06	up	80781	KNO|KNO1|KS	MIM:120328|HGNC:HGNC:2195|Ensembl:ENSG00000182871|HPRD:00382|Vega:OTTHUMG00000090407	collagen type XVIII alpha 1	hsa04974(Protein digestion and absorption)	GO:0005604(basement membrane)//GO:0070062(extracellular exosome)//GO:0005576(extracellular region)//GO:0005581(collagen trimer)//GO:0005788(endoplasmic reticulum lumen)//GO:0031012(extracellular matrix)//GO:0005615(extracellular space)	GO:0005198(structural molecule activity)//GO:0046872(metal ion binding)//GO:0005515(protein binding)//GO:0042802(identical protein binding)	GO:0008284(positive regulation of cell proliferation)//GO:2000353(positive regulation of endothelial cell apoptotic process)//GO:0042493(response to drug)//GO:0022617(extracellular matrix disassembly)//GO:0030198(extracellular matrix organization)//GO:0009887(organ morphogenesis)//GO:0001886(endothelial cell morphogenesis)//GO:0007155(cell adhesion)//GO:0008285(negative regulation of cell prolife…
chr19	17434681	17434693	diffreps_peak_00010366	7.00683	12	NM_020959	ANO8	4.18408	9.84388e-08	7.70628e-06	up	57719	KIAA1623|TMEM16H	MIM:610216|HGNC:HGNC:29329|Ensembl:ENSG00000074855|HPRD:17223|Vega:OTTHUMG00000182665	anoctamin 8		GO:0005622(intracellular)//GO:0016021(integral component of membrane)//GO:0005886(plasma membrane)	GO:0005229(intracellular calcium activated chloride channel activity)	GO:1902476(chloride transmembrane transport)//GO:0055085(transmembrane transport)//GO:0006821(chloride transport)//GO:0034220(ion transmembrane transport)
chr16	31092781	31093260	diffreps_peak_00005913	7.00117	479	uc021tgu.1	ZNF646	2.69724	9.97311e-08	7.73446e-06	up	9726	-	HGNC:HGNC:29004|Ensembl:ENSG00000167395|HPRD:15886|Vega:OTTHUMG00000047355	zinc finger protein 646		GO:0005634(nucleus)	GO:0003676(nucleic acid binding)//GO:0046872(metal ion binding)//GO:0005515(protein binding)//GO:0003677(DNA binding)	GO:0006351(transcription, DNA-templated)//GO:0006355(regulation of transcription, DNA-templated)
chr16	4658883	4659100	diffreps_peak_00005357	7.0001	217	NM_145253	UBALD1	2.84124	9.9976e-08	7.73446e-06	up	124402	FAM100A|PP11303	HGNC:HGNC:29576|Ensembl:ENSG00000153443|HPRD:14025|Vega:OTTHUMG00000129472	UBA like domain containing 1
chr22	21900501	21900700	diffreps_peak_00013421	6.99823	199	NM_001128633	RIMBP3C	6.37564	1.00408e-07	7.73446e-06	up	150221	RIM-BP3.3|RIMBP3.3	MIM:612701|HGNC:HGNC:33892|Ensembl:ENSG00000183246|Vega:OTTHUMG00000150825	RIMS binding protein 3C
chr11	6411643	6411780	diffreps_peak_00000197	6.99098	137	NM_000543	SMPD1	3.05666	1.02099e-07	7.77578e-06	up	6609	ASM|ASMASE|NPD	MIM:607608|HGNC:HGNC:11120|Ensembl:ENSG00000166311|HPRD:06353|Vega:OTTHUMG00000165453	sphingomyelin phosphodiesterase 1	hsa00600(Sphingolipid metabolism)//	GO:0005768(endosome)//GO:0005886(plasma membrane)//GO:0070062(extracellular exosome)//GO:0042599(lamellar body)//GO:0016021(integral component of membrane)//GO:0043202(lysosomal lumen)//GO:0005764(lysosome)//GO:0005615(extracellular space)	GO:0004767(sphingomyelin phosphodiesterase activity)//GO:0005515(protein binding)//GO:0016798(hydrolase activity, acting on glycosyl bonds)//GO:0016787(hydrolase activity)	GO:0042220(response to cocaine)//GO:0008152(metabolic process)//GO:0023021(termination of signal transduction)//GO:0042493(response to drug)//GO:0043065(positive regulation of apoptotic process)//GO:0006687(glycosphingolipid metabolic process)//GO:0044281(small molecule metabolic process)//GO:0043407(negative regulation of MAP kinase activity)//GO:0006684(sphingomyelin metabolic process)//GO:0035…
chr17	79414221	79414660	diffreps_peak_00008520	6.99095	439	NM_001291324	BAHCC1	3.10149	1.02107e-07	7.77578e-06	up	57597	BAHD2	HGNC:HGNC:29279|Ensembl:ENSG00000266074|Vega:OTTHUMG00000184171	BAH domain and coiled-coil containing 1		GO:0005677(chromatin silencing complex)//GO:0000785(chromatin)	GO:0000976(transcription regulatory region sequence-specific DNA binding)//GO:0003682(chromatin binding)	GO:0031507(heterochromatin assembly)//GO:0006342(chromatin silencing)
chr14	102675321	102675520	diffreps_peak_00004034	6.9894	199	NM_144574	WDR20	2.02276	1.02472e-07	7.78397e-06	up	91833	DMR	HGNC:HGNC:19667|Ensembl:ENSG00000140153|HPRD:11679|Vega:OTTHUMG00000171753	WD repeat domain 20			GO:0005515(protein binding)
chr5	134109385	134109551	diffreps_peak_00015466	6.98276	166	NM_014829	DDX46	2.61786	1.0405e-07	7.83361e-06	up	9879	PRPF5|Prp5	HGNC:HGNC:18681|Ensembl:ENSG00000145833|HPRD:10862|Vega:OTTHUMG00000163072	DEAD-box helicase 46	hsa03040(Spliceosome)	GO:0015030(Cajal body)//GO:0005634(nucleus)//GO:0016607(nuclear speck)//GO:0016020(membrane)	GO:0005524(ATP binding)//GO:0044822(poly(A) RNA binding)//GO:0003676(nucleic acid binding)//GO:0004004(ATP-dependent RNA helicase activity)//GO:0004386(helicase activity)	GO:0010501(RNA secondary structure unwinding)//GO:0000398(mRNA splicing, via spliceosome)//GO:0008152(metabolic process)//GO:0010468(regulation of gene expression)
chr19	47177531	47177600	diffreps_peak_00011276	6.98223	69	ENST00000601806	PRKD2	3.19635	1.04176e-07	7.83361e-06	up	25865	HSPC187|PKD2|nPKC-D2	MIM:607074|HGNC:HGNC:17293|Ensembl:ENSG00000105287|HPRD:09523|Vega:OTTHUMG00000183431	protein kinase D2	hsa04015(Rap1 signaling pathway)//	GO:0005886(plasma membrane)//GO:0005794(Golgi apparatus)//GO:0005622(intracellular)//GO:0005654(nucleoplasm)//GO:0005634(nucleus)//GO:0005737(cytoplasm)	GO:0004697(protein kinase C activity)//GO:0005524(ATP binding)//GO:0004672(protein kinase activity)//GO:0004674(protein serine/threonine kinase activity)//GO:0046872(metal ion binding)//GO:0005515(protein binding)	GO:0043536(positive regulation of blood vessel endothelial cell migration)//GO:0035924(cellular response to vascular endothelial growth factor stimulus)//GO:0050862(positive regulation of T cell receptor signaling pathway)//GO:0032793(positive regulation of CREB transcription factor activity)//GO:0050852(T cell receptor signaling pathway)//GO:1902533(positive regulation of intracellular signal tr…
chr4	980881	981030	diffreps_peak_00014188	6.97446	149	NM_000203	IDUA	4.14013	1.06056e-07	7.87964e-06	up	3425	IDA|MPS1	MIM:252800|HGNC:HGNC:5391|Ensembl:ENSG00000127415|HPRD:02016|Vega:OTTHUMG00000088901	iduronidase, alpha-L-	hsa00531(Glycosaminoglycan degradation)//	GO:0070062(extracellular exosome)//GO:0030135(coated vesicle)//GO:0043202(lysosomal lumen)	GO:0005102(receptor binding)//GO:0003940(L-iduronidase activity)//GO:0004553(hydrolase activity, hydrolyzing O-glycosyl compounds)	GO:0000902(cell morphogenesis)//GO:0044281(small molecule metabolic process)//GO:0048705(skeletal system morphogenesis)//GO:0007040(lysosome organization)//GO:0005984(disaccharide metabolic process)//GO:0035108(limb morphogenesis)//GO:0005975(carbohydrate metabolic process)//GO:0006027(glycosaminoglycan catabolic process)//GO:0030209(dermatan sulfate catabolic process)//GO:0030204(chondroitin sul…
chr5	101570661	101570920	diffreps_peak_00015327	6.9745	259	NM_180991	SLCO4C1	2.82323	1.06047e-07	7.87964e-06	up	353189	OATP-H|OATP-M1|OATP4C1|OATPX|PRO2176|SLC21A20	MIM:609013|HGNC:HGNC:23612|Ensembl:ENSG00000173930|HPRD:12354|Vega:OTTHUMG00000162757	solute carrier organic anion transporter family member 4C1		GO:0016323(basolateral plasma membrane)//GO:0005886(plasma membrane)//GO:0005887(integral component of plasma membrane)//GO:0070062(extracellular exosome)	GO:0015347(sodium-independent organic anion transmembrane transporter activity)	GO:0055085(transmembrane transport)//GO:0043252(sodium-independent organic anion transport)//GO:0007275(multicellular organism development)//GO:0007283(spermatogenesis)//GO:0030154(cell differentiation)
chr11	119599184	119599240	diffreps_peak_00001412	6.97006	56	NM_002855	PVRL1	3.42715	1.07138e-07	7.92356e-06	up
chr22	20456481	20456820	diffreps_peak_00013369	6.96779	339	NM_015672	RIMBP3	3.43594	1.077e-07	7.94601e-06	up	85376	RIM-BP3|RIM-BP3.1|RIM-BP3.A|RIMBP3.1|RIMBP3A	MIM:612699|HGNC:HGNC:29344|Ensembl:ENSG00000275793|Vega:OTTHUMG00000188355	RIMS binding protein 3			GO:0005515(protein binding)
chr6	43400181	43400420	diffreps_peak_00016815	6.96188	239	NM_033450	ABCC10	2.28108	1.09175e-07	8.0164e-06	up	89845	EST182763|MRP7|SIMRP7	MIM:612509|HGNC:HGNC:52|Ensembl:ENSG00000124574|HPRD:07623|Vega:OTTHUMG00000014733	ATP binding cassette subfamily C member 10	hsa02010(ABC transporters)	GO:0005765(lysosomal membrane)//GO:0016021(integral component of membrane)//GO:0005886(plasma membrane)	GO:0005524(ATP binding)//GO:0042626(ATPase activity, coupled to transmembrane movement of substances)	GO:0055085(transmembrane transport)//GO:0008152(metabolic process)
chr19	7626561	7626653	diffreps_peak_00009716	6.95143	92	NM_006702	PNPLA6	2.69944	1.11832e-07	8.1147e-06	up	10908	BNHS|LNMS|NTE|NTEMND|OMCS|SPG39|iPLA2delta|sws	MIM:603197|HGNC:HGNC:16268|Ensembl:ENSG00000032444|HPRD:04432|Vega:OTTHUMG00000182094	patatin like phospholipase domain containing 6	hsa00564(Glycerophospholipid metabolism)	GO:0005783(endoplasmic reticulum)//GO:0016020(membrane)//GO:0016021(integral component of membrane)//GO:0005789(endoplasmic reticulum membrane)	GO:0004622(lysophospholipase activity)	GO:0009887(organ morphogenesis)//GO:0016042(lipid catabolic process)//GO:0046470(phosphatidylcholine metabolic process)//GO:0001525(angiogenesis)//GO:0032502(developmental process)
chr19	46850250	46850440	diffreps_peak_00011257	6.94982	190	NM_006247	PPP5C	2.3977	1.12248e-07	8.11694e-06	up	5536	PP5|PPP5|PPT	MIM:600658|HGNC:HGNC:9322|Ensembl:ENSG00000011485|HPRD:02805|Vega:OTTHUMG00000134287	protein phosphatase 5 catalytic subunit	hsa04010(MAPK signaling pathway)	GO:0005886(plasma membrane)//GO:0043204(perikaryon)//GO:0043234(protein complex)//GO:1990635(proximal dendrite)//GO:0005829(cytosol)//GO:0043231(intracellular membrane-bounded organelle)//GO:0005654(nucleoplasm)//GO:0005634(nucleus)//GO:0005737(cytoplasm)	GO:0043531(ADP binding)//GO:0042802(identical protein binding)//GO:0005524(ATP binding)//GO:0003723(RNA binding)//GO:0001965(G-protein alpha-subunit binding)//GO:0031072(heat shock protein binding)//GO:0004721(phosphoprotein phosphatase activity)//GO:0008289(lipid binding)//GO:0004722(protein serine/threonine phosphatase activity)//GO:0004871(signal transducer activity)//GO:0008017(microtubule bi…	GO:0043123(positive regulation of I-kappaB kinase/NF-kappaB signaling)//GO:0010288(response to lead ion)//GO:0051291(protein heterooligomerization)//GO:0070301(cellular response to hydrogen peroxide)//GO:1901215(negative regulation of neuron death)//GO:0048011(neurotrophin TRK receptor signaling pathway)//GO:0043278(response to morphine)//GO:0006351(transcription, DNA-templated)//GO:0006302(doubl…
chr9	89561761	89561960	diffreps_peak_00020091	6.94825	199	NM_002048	GAS1	6.08917	1.12655e-07	8.11694e-06	up	2619	-	MIM:139185|HGNC:HGNC:4165|Ensembl:ENSG00000180447|HPRD:00747|Vega:OTTHUMG00000020141	growth arrest specific 1	hsa04340(Hedgehog signaling pathway)	GO:0005886(plasma membrane)//GO:0016021(integral component of membrane)//GO:0046658(anchored component of plasma membrane)	GO:0005515(protein binding)	GO:0010955(negative regulation of protein processing)//GO:0035924(cellular response to vascular endothelial growth factor stimulus)//GO:0007050(cell cycle arrest)//GO:0048589(developmental growth)//GO:0060628(regulation of ER to Golgi vesicle-mediated transport)//GO:0045930(negative regulation of mitotic cell cycle)//GO:0045165(cell fate commitment)//GO:0008589(regulation of smoothened signaling …
chr17	27889521	27889880	diffreps_peak_00007296	6.9243	359	NM_198147	ABHD15	2.21385	1.19042e-07	8.35424e-06	up	116236	-	HGNC:HGNC:26971|Ensembl:ENSG00000168792|HPRD:14014|Vega:OTTHUMG00000179721	abhydrolase domain containing 15		GO:0016020(membrane)//GO:0005576(extracellular region)	GO:0016787(hydrolase activity)	GO:0008152(metabolic process)
chr12	108916981	108917320	diffreps_peak_00002388	6.92447	339	NM_014706	SART3	2.10006	1.18996e-07	8.35424e-06	up	9733	DSAP1|P100|RP11-13G14|TIP110|p110|p110(nrb)	MIM:611684|HGNC:HGNC:16860|Ensembl:ENSG00000075856|HPRD:11532|Vega:OTTHUMG00000169449	squamous cell carcinoma antigen recognized by T-cells 3		GO:0046540(U4/U6 x U5 tri-snRNP complex)//GO:0005691(U6atac snRNP)//GO:0071001(U4/U6 snRNP)//GO:0005654(nucleoplasm)//GO:0016607(nuclear speck)//GO:0015030(Cajal body)//GO:0005622(intracellular)//GO:0005634(nucleus)//GO:0071002(U4atac/U6atac snRNP)//GO:0005737(cytoplasm)	GO:0003676(nucleic acid binding)//GO:1990381(ubiquitin-specific protease binding)//GO:0030621(U4 snRNA binding)//GO:0042393(histone binding)//GO:0017070(U6 snRNA binding)//GO:0000166(nucleotide binding)//GO:0044822(poly(A) RNA binding)//GO:0030624(U6atac snRNA binding)//GO:0005515(protein binding)	GO:0000245(spliceosomal complex assembly)//GO:0000902(cell morphogenesis)//GO:0006396(RNA processing)//GO:0000398(mRNA splicing, via spliceosome)//GO:0000387(spliceosomal snRNP assembly)//GO:0048872(homeostasis of number of cells)//GO:0071425(hematopoietic stem cell proliferation)//GO:0006334(nucleosome assembly)//GO:0010468(regulation of gene expression)//GO:0000244(spliceosomal tri-snRNP comple…
chr19	4675301	4675500	diffreps_peak_00009496	6.92167	199	NM_139159	DPP9	2.56852	1.19764e-07	8.36108e-06	up	91039	DP9|DPLP9|DPRP-2|DPRP2	MIM:608258|HGNC:HGNC:18648|Ensembl:ENSG00000142002|HPRD:07001|Vega:OTTHUMG00000182040	dipeptidyl peptidase 9		GO:0005634(nucleus)//GO:0005737(cytoplasm)//GO:0005829(cytosol)	GO:0008236(serine-type peptidase activity)//GO:0004177(aminopeptidase activity)//GO:0042802(identical protein binding)	GO:0006508(proteolysis)
chr19	1825841	1825942	diffreps_peak_00009152	6.92137	101	NM_020695	REXO1	2.13663	1.19848e-07	8.36108e-06	up	57455	ELOABP1|EloA-BP1|REX1|TCEB3BP1	MIM:609614|HGNC:HGNC:24616|Ensembl:ENSG00000079313|HPRD:15478|Vega:OTTHUMG00000179991	REX1, RNA exonuclease 1 homolog	hsa03008(Ribosome biogenesis in eukaryotes)	GO:0005634(nucleus)	GO:0003676(nucleic acid binding)//GO:0004527(exonuclease activity)	GO:0090305(nucleic acid phosphodiester bond hydrolysis)
chr12	122248221	122248741	diffreps_peak_00002683	6.9181	520	NM_015048	SETD1B	2.24137	1.20753e-07	8.40517e-06	up	23067	KMT2G|Set1B	MIM:611055|HGNC:HGNC:29187|Ensembl:ENSG00000139718|Vega:OTTHUMG00000169080	SET domain containing 1B	hsa00310(Lysine degradation)	GO:0005634(nucleus)//GO:0005694(chromosome)//GO:0016607(nuclear speck)//GO:0048188(Set1C/COMPASS complex)//GO:0005654(nucleoplasm)//GO:0035097(histone methyltransferase complex)//GO:0005737(cytoplasm)	GO:0003676(nucleic acid binding)//GO:0042800(histone methyltransferase activity (H3-K4 specific))//GO:0003723(RNA binding)//GO:0000166(nucleotide binding)//GO:0008168(methyltransferase activity)//GO:0005515(protein binding)	GO:0006325(chromatin organization)//GO:0006351(transcription, DNA-templated)//GO:0032259(methylation)//GO:0051568(histone H3-K4 methylation)//GO:0006355(regulation of transcription, DNA-templated)
chr19	56110381	56110600	diffreps_peak_00011896	6.91676	219	uc002qlj.4	FIZ1	4.13549	1.21126e-07	8.4121e-06	up	84922	ZNF798	MIM:609133|HGNC:HGNC:25917|Ensembl:ENSG00000179943|HPRD:07870|Vega:OTTHUMG00000180858	FLT3 interacting zinc finger 1		GO:0005634(nucleus)//GO:0005737(cytoplasm)	GO:0030971(receptor tyrosine kinase binding)//GO:0003676(nucleic acid binding)//GO:0046872(metal ion binding)	GO:0001934(positive regulation of protein phosphorylation)//GO:0006351(transcription, DNA-templated)//GO:0006355(regulation of transcription, DNA-templated)
chr7	149171961	149172200	diffreps_peak_00018697	6.91261	239	NM_152557	ZNF746	3.31951	1.2229e-07	8.47379e-06	up	155061	PARIS	MIM:613914|HGNC:HGNC:21948|Ensembl:ENSG00000181220|HPRD:08099|Vega:OTTHUMG00000158972	zinc finger protein 746		GO:0005622(intracellular)//GO:0005634(nucleus)//GO:0005737(cytoplasm)	GO:0003676(nucleic acid binding)//GO:0031625(ubiquitin protein ligase binding)//GO:0003700(transcription factor activity, sequence-specific DNA binding)//GO:0000978(RNA polymerase II core promoter proximal region sequence-specific DNA binding)//GO:0044212(transcription regulatory region DNA binding)//GO:0001078(transcriptional repressor activity, RNA polymerase II core promoter proximal region se…	GO:0006351(transcription, DNA-templated)//GO:1901216(positive regulation of neuron death)//GO:0045892(negative regulation of transcription, DNA-templated)//GO:0045944(positive regulation of transcription from RNA polymerase II promoter)//GO:0000122(negative regulation of transcription from RNA polymerase II promoter)//GO:0006355(regulation of transcription, DNA-templated)
chr7	150211944	150212033	diffreps_peak_00018734	6.90752	89	NM_153236	GIMAP7	3.84358	1.23731e-07	8.53764e-06	up	168537	IAN7|hIAN7	HGNC:HGNC:22404|Ensembl:ENSG00000179144|HPRD:17039|Vega:OTTHUMG00000157626	GTPase, IMAP family member 7		GO:0005811(lipid particle)//GO:0005737(cytoplasm)	GO:0003924(GTPase activity)//GO:0005515(protein binding)//GO:0005525(GTP binding)//GO:0042803(protein homodimerization activity)
chr19	1826876	1827100	diffreps_peak_00009153	6.89555	224	NM_020695	REXO1	2.30828	1.2719e-07	8.56414e-06	up	57455	ELOABP1|EloA-BP1|REX1|TCEB3BP1	MIM:609614|HGNC:HGNC:24616|Ensembl:ENSG00000079313|HPRD:15478|Vega:OTTHUMG00000179991	REX1, RNA exonuclease 1 homolog	hsa03008(Ribosome biogenesis in eukaryotes)	GO:0005634(nucleus)	GO:0003676(nucleic acid binding)//GO:0004527(exonuclease activity)	GO:0090305(nucleic acid phosphodiester bond hydrolysis)
chr6	32097081	32097300	diffreps_peak_00016468	6.89696	219	NM_022110	FKBPL	4.69487	1.26777e-07	8.56414e-06	up	63943	DIR1|FKBP4|NG7|WISP39	HGNC:HGNC:13949|Ensembl:ENSG00000204315|HPRD:16901|Vega:OTTHUMG00000031129	FK506 binding protein like		GO:0005789(endoplasmic reticulum membrane)	GO:0005528(FK506 binding)//GO:0003755(peptidyl-prolyl cis-trans isomerase activity)//GO:0005515(protein binding)	GO:0061077(chaperone-mediated protein folding)//GO:0000413(protein peptidyl-prolyl isomerization)//GO:0009314(response to radiation)
chr7	102087381	102087980	diffreps_peak_00018286	6.89195	599	NM_032831	ORAI2	2.55389	1.28247e-07	8.56414e-06	up	80228	C7orf19|CBCIP2|MEM142B|TMEM142B	MIM:610929|HGNC:HGNC:21667|Ensembl:ENSG00000160991|HPRD:09860	ORAI calcium release-activated calcium modulator 2	hsa04020(Calcium signaling pathway)	GO:0016020(membrane)//GO:0016021(integral component of membrane)//GO:0030426(growth cone)	GO:0015279(store-operated calcium channel activity)//GO:0005515(protein binding)	GO:0002115(store-operated calcium entry)//GO:0070588(calcium ion transmembrane transport)
chr17	7833662	7833760	diffreps_peak_00006959	6.8925	98	NM_021210	TRAPPC1	2.02833	1.28086e-07	8.56414e-06	up	58485	BET5|MUM2	MIM:610969|HGNC:HGNC:19894|Ensembl:ENSG00000170043|HPRD:18219|Vega:OTTHUMG00000108171	trafficking protein particle complex 1		GO:0030008(TRAPP complex)//GO:0005829(cytosol)//GO:0005737(cytoplasm)//GO:0005783(endoplasmic reticulum)//GO:0005801(cis-Golgi network)//GO:0000139(Golgi membrane)	GO:0017112(Rab guanyl-nucleotide exchange factor activity)	GO:0061024(membrane organization)//GO:0044267(cellular protein metabolic process)//GO:0048208(COPII vesicle coating)//GO:0043547(positive regulation of GTPase activity)//GO:0043687(post-translational protein modification)//GO:0018279(protein N-linked glycosylation via asparagine)//GO:0006888(ER to Golgi vesicle-mediated transport)
chr5	180754601	180754800	diffreps_peak_00016054	6.89301	199	uc021ykj.1	LOC388312	3.35984	1.27934e-07	8.56414e-06	up
chr16	3458521	3458720	diffreps_peak_00005295	6.90105	199	NM_003450	ZNF174	3.5096	1.25589e-07	8.56414e-06	up	7727	ZSCAN8	MIM:603900|HGNC:HGNC:12963|Ensembl:ENSG00000103343|HPRD:04876|Vega:OTTHUMG00000129358	zinc finger protein 174		GO:0005654(nucleoplasm)//GO:0015629(actin cytoskeleton)//GO:0005737(cytoplasm)//GO:0005634(nucleus)	GO:0000981(RNA polymerase II transcription factor activity, sequence-specific DNA binding)//GO:0042803(protein homodimerization activity)//GO:0046872(metal ion binding)//GO:0044212(transcription regulatory region DNA binding)//GO:0003700(transcription factor activity, sequence-specific DNA binding)	GO:0045892(negative regulation of transcription, DNA-templated)//GO:0006351(transcription, DNA-templated)//GO:0006355(regulation of transcription, DNA-templated)//GO:0000122(negative regulation of transcription from RNA polymerase II promoter)
chr8	144343881	144344320	diffreps_peak_00019557	6.89912	439	ENST00000330701	ZFP41	4.76676	1.26149e-07	8.56414e-06	up	286128	ZNF753|zfp-41	HGNC:HGNC:26786|Ensembl:ENSG00000181638|HPRD:08244|Vega:OTTHUMG00000164951	ZFP41 zinc finger protein		GO:0005634(nucleus)	GO:0003676(nucleic acid binding)//GO:0046872(metal ion binding)//GO:0003677(DNA binding)	GO:0007275(multicellular organism development)//GO:0030154(cell differentiation)//GO:0006351(transcription, DNA-templated)//GO:0006355(regulation of transcription, DNA-templated)//GO:0007283(spermatogenesis)
chr8	144342621	144343000	diffreps_peak_00019556	6.89464	379	ENST00000330701	ZFP41	3.99928	1.27455e-07	8.56414e-06	up	286128	ZNF753|zfp-41	HGNC:HGNC:26786|Ensembl:ENSG00000181638|HPRD:08244|Vega:OTTHUMG00000164951	ZFP41 zinc finger protein		GO:0005634(nucleus)	GO:0003676(nucleic acid binding)//GO:0046872(metal ion binding)//GO:0003677(DNA binding)	GO:0007275(multicellular organism development)//GO:0030154(cell differentiation)//GO:0006351(transcription, DNA-templated)//GO:0006355(regulation of transcription, DNA-templated)//GO:0007283(spermatogenesis)
chr12	122257701	122257801	diffreps_peak_00002688	6.89007	100	NM_015048	SETD1B	2.71005	1.28805e-07	8.57755e-06	up	23067	KMT2G|Set1B	MIM:611055|HGNC:HGNC:29187|Ensembl:ENSG00000139718|Vega:OTTHUMG00000169080	SET domain containing 1B	hsa00310(Lysine degradation)	GO:0005634(nucleus)//GO:0005694(chromosome)//GO:0016607(nuclear speck)//GO:0048188(Set1C/COMPASS complex)//GO:0005654(nucleoplasm)//GO:0035097(histone methyltransferase complex)//GO:0005737(cytoplasm)	GO:0003676(nucleic acid binding)//GO:0042800(histone methyltransferase activity (H3-K4 specific))//GO:0003723(RNA binding)//GO:0000166(nucleotide binding)//GO:0008168(methyltransferase activity)//GO:0005515(protein binding)	GO:0006325(chromatin organization)//GO:0006351(transcription, DNA-templated)//GO:0032259(methylation)//GO:0051568(histone H3-K4 methylation)//GO:0006355(regulation of transcription, DNA-templated)
chr17	43186201	43186384	diffreps_peak_00007734	6.88619	183	ENST00000592782	NMT1	2.08264	1.29961e-07	8.6172e-06	up	4836	NMT	MIM:160993|HGNC:HGNC:7857|Ensembl:ENSG00000136448|HPRD:01187|Vega:OTTHUMG00000180003	N-myristoyltransferase 1		GO:0005886(plasma membrane)//GO:0015629(actin cytoskeleton)//GO:0005829(cytosol)//GO:0019898(extrinsic component of membrane)//GO:0005739(mitochondrion)//GO:0030054(cell junction)//GO:0005737(cytoplasm)	GO:0004379(glycylpeptide N-tetradecanoyltransferase activity)	GO:1900740(positive regulation of protein insertion into mitochondrial membrane involved in apoptotic signaling pathway)//GO:0006499(N-terminal protein myristoylation)//GO:0022400(regulation of rhodopsin mediated signaling pathway)//GO:0012501(programmed cell death)//GO:0001701(in utero embryonic development)//GO:0016056(rhodopsin mediated signaling pathway)//GO:0097193(intrinsic apoptotic signal…
chr6	41754641	41754840	diffreps_peak_00016735	6.88038	199	NM_013397	PRICKLE4	2.60784	1.31711e-07	8.67711e-06	up	29964	C6orf49|OBTP|OEBT|TOMM6	MIM:611389|HGNC:HGNC:16805|Ensembl:ENSG00000124593|HPRD:12884	prickle planar cell polarity protein 4		GO:0005634(nucleus)	GO:0003674(molecular_function)//GO:0008270(zinc ion binding)	GO:0008150(biological_process)
chr8	8176521	8176800	diffreps_peak_00018900	6.87359	279	ENST00000330777	SGK223	3.33216	1.33787e-07	8.71115e-06	up	157285	PRAGMIN	Ensembl:ENSG00000275342|Vega:OTTHUMG00000163709	homolog of rat pragma of Rnd2			GO:0004672(protein kinase activity)//GO:0004715(non-membrane spanning protein tyrosine kinase activity)//GO:0005524(ATP binding)	GO:0018108(peptidyl-tyrosine phosphorylation)
chr19	55858381	55858820	diffreps_peak_00011864	6.87594	439	NM_032701	SUV420H2	3.29227	1.33065e-07	8.71115e-06	up
chr14	21853701	21854060	diffreps_peak_00003370	6.86424	359	NM_020920	CHD8	2.00178	1.36699e-07	8.87272e-06	up	57680	AUTS18|HELSNF1	MIM:610528|HGNC:HGNC:20153|Ensembl:ENSG00000100888|HPRD:16712|Vega:OTTHUMG00000170759	chromodomain helicase DNA binding protein 8	hsa04310(Wnt signaling pathway)	GO:0043234(protein complex)//GO:0005654(nucleoplasm)//GO:0005634(nucleus)//GO:0071339(MLL1 complex)	GO:0003678(DNA helicase activity)//GO:0070016(armadillo repeat domain binding)//GO:0008013(beta-catenin binding)//GO:0005524(ATP binding)//GO:0003682(chromatin binding)//GO:0042393(histone binding)//GO:0008094(DNA-dependent ATPase activity)//GO:0003677(DNA binding)//GO:0035064(methylated histone binding)//GO:0005515(protein binding)//GO:0002039(p53 binding)	GO:0045945(positive regulation of transcription from RNA polymerase III promoter)//GO:0090090(negative regulation of canonical Wnt signaling pathway)//GO:0048565(digestive tract development)//GO:0007420(brain development)//GO:0032508(DNA duplex unwinding)//GO:0006351(transcription, DNA-templated)//GO:0001701(in utero embryonic development)//GO:0030178(negative regulation of Wnt signaling pathway)…
chr19	55556041	55556400	diffreps_peak_00011828	6.85683	359	NM_138412	RDH13	2.89212	1.3905e-07	8.98743e-06	up	112724	SDR7C3	HGNC:HGNC:19978|Ensembl:ENSG00000160439|HPRD:17963|Vega:OTTHUMG00000180478	retinol dehydrogenase 13 (all-trans/9-cis)		GO:0005743(mitochondrial inner membrane)	GO:0016491(oxidoreductase activity)	GO:0055114(oxidation-reduction process)//GO:0009644(response to high light intensity)//GO:0042462(eye photoreceptor cell development)//GO:0010842(retina layer formation)
chr17	38520501	38520720	diffreps_peak_00007564	6.8572	219	NM_152219	GJD3	4.44586	1.3893e-07	8.98743e-06	up	125111	CX31.9|Cx30.2|GJA11|GJC1	MIM:607425|HGNC:HGNC:19147|HPRD:08461	gap junction protein delta 3		GO:0005887(integral component of plasma membrane)//GO:0005922(connexon complex)//GO:0009986(cell surface)	GO:0005515(protein binding)//GO:0005243(gap junction channel activity)//GO:0005216(ion channel activity)	GO:0009749(response to glucose)//GO:0034220(ion transmembrane transport)//GO:0007154(cell communication)//GO:0016264(gap junction assembly)
chr19	7928501	7928820	diffreps_peak_00009740	6.84396	319	NM_145245	EVI5L	2.33436	1.43232e-07	9.07291e-06	up	115704	-	HGNC:HGNC:30464|Ensembl:ENSG00000142459|HPRD:10044|Vega:OTTHUMG00000182454	ecotropic viral integration site 5 like		GO:0016021(integral component of membrane)	GO:0005096(GTPase activator activity)//GO:0005515(protein binding)//GO:0017137(Rab GTPase binding)	GO:1902018(negative regulation of cilium assembly)//GO:0043547(positive regulation of GTPase activity)
chr16	27373641	27374040	diffreps_peak_00005634	6.84356	399	NM_000418	IL4R	2.55023	1.43365e-07	9.07291e-06	up	3566	CD124|IL-4RA|IL4RA	MIM:147781|HGNC:HGNC:6015|Ensembl:ENSG00000077238|HPRD:00990|Vega:OTTHUMG00000097015	interleukin 4 receptor	hsa04060(Cytokine-cytokine receptor interaction)//hsa04151(PI3K-Akt signaling pathway)//hsa04630(Jak-STAT signaling pathway)//hsa04640(Hematopoietic cell lineage)//hsa05321(Inflammatory bowel disease (IBD))	GO:0005622(intracellular)//GO:0016021(integral component of membrane)//GO:0005887(integral component of plasma membrane)//GO:0005615(extracellular space)//GO:0043235(receptor complex)	GO:0004913(interleukin-4 receptor activity)//GO:0004896(cytokine receptor activity)//GO:0005515(protein binding)//GO:0005057(receptor signaling protein activity)	GO:0030728(ovulation)//GO:0090197(positive regulation of chemokine secretion)//GO:0045630(positive regulation of T-helper 2 cell differentiation)//GO:0042832(defense response to protozoan)//GO:0002532(production of molecular mediator involved in inflammatory response)//GO:0045626(negative regulation of T-helper 1 cell differentiation)//GO:0042127(regulation of cell proliferation)//GO:1901741(posi…
chr5	76011867	76012020	diffreps_peak_00015220	6.84309	153	NM_001992	F2R	3.64658	1.4352e-07	9.07291e-06	up	2149	CF2R|HTR|PAR-1|PAR1|TR	MIM:187930|HGNC:HGNC:3537|Ensembl:ENSG00000181104|HPRD:01763|Vega:OTTHUMG00000131299	coagulation factor II thrombin receptor	hsa04015(Rap1 signaling pathway)//hsa04020(Calcium signaling pathway)//hsa04024(cAMP signaling pathway)//	GO:0005886(plasma membrane)//GO:0005887(integral component of plasma membrane)//GO:0005576(extracellular region)//GO:0009986(cell surface)//GO:0005901(caveola)//GO:0005794(Golgi apparatus)//GO:0005770(late endosome)//GO:0005829(cytosol)//GO:0031094(platelet dense tubular network)//GO:0031594(neuromuscular junction)//GO:0005769(early endosome)//GO:0045211(postsynaptic membrane)	GO:0005102(receptor binding)//GO:0001965(G-protein alpha-subunit binding)//GO:0015057(thrombin receptor activity)//GO:0004930(G-protein coupled receptor activity)//GO:0031681(G-protein beta-subunit binding)//GO:0005515(protein binding)	GO:0030168(platelet activation)//GO:0046427(positive regulation of JAK-STAT cascade)//GO:0043123(positive regulation of I-kappaB kinase/NF-kappaB signaling)//GO:0045907(positive regulation of vasoconstriction)//GO:0009653(anatomical structure morphogenesis)//GO:0030194(positive regulation of blood coagulation)//GO:0009611(response to wounding)//GO:0051482(positive regulation of cytosolic calcium …
chr7	2653061	2653600	diffreps_peak_00017434	6.84102	539	NM_001287501	IQCE	2.17391	1.44206e-07	9.07291e-06	up	23288	1700028P05Rik	HGNC:HGNC:29171|Ensembl:ENSG00000106012|HPRD:11050|Vega:OTTHUMG00000152047	IQ motif containing E		GO:0005739(mitochondrion)//GO:0072372(primary cilium)	GO:0005515(protein binding)
chr17	4636541	4636760	diffreps_peak_00006777	6.84633	219	NM_001001683	MED11	2.15135	1.42452e-07	9.07291e-06	up	400569	HSPC296	MIM:612383|HGNC:HGNC:32687|Ensembl:ENSG00000161920|HPRD:14709|Vega:OTTHUMG00000177896	mediator complex subunit 11		GO:0016592(mediator complex)//GO:0000151(ubiquitin ligase complex)	GO:0005515(protein binding)//GO:0001104(RNA polymerase II transcription cofactor activity)//GO:0061630(ubiquitin protein ligase activity)	GO:0006357(regulation of transcription from RNA polymerase II promoter)//GO:0006351(transcription, DNA-templated)//GO:0016567(protein ubiquitination)
chr20	44576241	44576500	diffreps_peak_00012546	6.84688	259	NM_022104	PCIF1	2.91696	1.42272e-07	9.07291e-06	up	63935	C20orf67|PPP1R121	HGNC:HGNC:16200|Ensembl:ENSG00000100982|HPRD:12779|Vega:OTTHUMG00000032635	PDX1 C-terminal inhibiting factor 1		GO:0005654(nucleoplasm)//GO:0045171(intercellular bridge)//GO:0015630(microtubule cytoskeleton)		GO:0010923(negative regulation of phosphatase activity)
chr20	32232321	32232620	diffreps_peak_00012311	6.83141	299	NM_005093	CBFA2T2	2.59231	1.47431e-07	9.20056e-06	up	9139	EHT|MTGR1|ZMYND3|p85	MIM:603672|HGNC:HGNC:1536|Ensembl:ENSG00000078699|HPRD:04721|Vega:OTTHUMG00000032261	core-binding factor, runt domain, alpha subunit 2; translocated to, 2		GO:0005634(nucleus)	GO:0003714(transcription corepressor activity)//GO:0046872(metal ion binding)//GO:0005515(protein binding)//GO:0003700(transcription factor activity, sequence-specific DNA binding)	GO:0010976(positive regulation of neuron projection development)//GO:0010977(negative regulation of neuron projection development)//GO:0006351(transcription, DNA-templated)//GO:0030855(epithelial cell differentiation)//GO:0045892(negative regulation of transcription, DNA-templated)//GO:0045944(positive regulation of transcription from RNA polymerase II promoter)
chrX	55515601	55515631	diffreps_peak_00021375	6.82674	30	NM_201286	USP51	2.7348	1.49026e-07	9.24382e-06	up	158880	-	HGNC:HGNC:23086|Ensembl:ENSG00000247746|HPRD:07167|Vega:OTTHUMG00000021656	ubiquitin specific peptidase 51		GO:0000124(SAGA complex)	GO:0008270(zinc ion binding)//GO:0004843(thiol-dependent ubiquitin-specific protease activity)//GO:0008234(cysteine-type peptidase activity)	GO:0016579(protein deubiquitination)//GO:0006355(regulation of transcription, DNA-templated)//GO:0016578(histone deubiquitination)//GO:0006511(ubiquitin-dependent protein catabolic process)
chr16	90072301	90072500	diffreps_peak_00006586	6.82496	199	NM_024043	DBNDD1	4.8876	1.49636e-07	9.26299e-06	up	79007	-	HGNC:HGNC:28455|Ensembl:ENSG00000003249|HPRD:08327|Vega:OTTHUMG00000138984	dysbindin (dystrobrevin binding protein 1) domain containing 1		GO:0005737(cytoplasm)
chr16	66919481	66919800	diffreps_peak_00006062	6.81656	319	NM_020786	PDP2	3.64031	1.52559e-07	9.39811e-06	up	57546	PPM2B|PPM2C2	MIM:615499|HGNC:HGNC:30263|Ensembl:ENSG00000172840|HPRD:15112|Vega:OTTHUMG00000137512	pyruvate dehyrogenase phosphatase catalytic subunit 2		GO:0005759(mitochondrial matrix)	GO:0004722(protein serine/threonine phosphatase activity)//GO:0043169(cation binding)//GO:0004741([pyruvate dehydrogenase (lipoamide)] phosphatase activity)//GO:0004724(magnesium-dependent protein serine/threonine phosphatase activity)//GO:0046872(metal ion binding)	GO:0044281(small molecule metabolic process)//GO:0044237(cellular metabolic process)//GO:0006470(protein dephosphorylation)//GO:0006090(pyruvate metabolic process)//GO:0010510(regulation of acetyl-CoA biosynthetic process from pyruvate)
chr8	145668520	145668660	diffreps_peak_00019732	6.81169	140	NM_013432	TONSL	3.84375	1.5428e-07	9.45531e-06	up	4796	IKBR|NFKBIL2	MIM:604546|HGNC:HGNC:7801|Ensembl:ENSG00000160949|HPRD:05180|Vega:OTTHUMG00000153122	tonsoku-like, DNA repair protein		GO:0043596(nuclear replication fork)//GO:0005662(DNA replication factor A complex)//GO:0042555(MCM complex)//GO:0005654(nucleoplasm)//GO:0035101(FACT complex)//GO:0005737(cytoplasm)	GO:0042393(histone binding)//GO:0003714(transcription corepressor activity)//GO:0005515(protein binding)	GO:0031297(replication fork processing)//GO:0042994(cytoplasmic sequestering of transcription factor)//GO:1903507(negative regulation of nucleic acid-templated transcription)//GO:0000724(double-strand break repair via homologous recombination)
chr19	893085	893218	diffreps_peak_00009013	6.80871	133	NM_005481	MED16	2.50622	1.55343e-07	9.50154e-06	up	10025	DRIP92|THRAP5|TRAP95	MIM:604062|HGNC:HGNC:17556|Ensembl:ENSG00000175221|HPRD:06816|Vega:OTTHUMG00000181841	mediator complex subunit 16	hsa04919(Thyroid hormone signaling pathway)	GO:0016592(mediator complex)//GO:0005654(nucleoplasm)//GO:0005634(nucleus)//GO:0016020(membrane)	GO:0046966(thyroid hormone receptor binding)//GO:0003712(transcription cofactor activity)//GO:0004872(receptor activity)//GO:0030375(thyroid hormone receptor coactivator activity)//GO:0003824(catalytic activity)//GO:0042809(vitamin D receptor binding)//GO:0005515(protein binding)//GO:0003713(transcription coactivator activity)	GO:0008152(metabolic process)//GO:0006367(transcription initiation from RNA polymerase II promoter)//GO:0030518(intracellular steroid hormone receptor signaling pathway)//GO:0010467(gene expression)//GO:2000273(positive regulation of receptor activity)//GO:0006366(transcription from RNA polymerase II promoter)//GO:0006357(regulation of transcription from RNA polymerase II promoter)//GO:0045893(po…
chr6	33422806	33423020	diffreps_peak_00016549	6.80482	214	NM_152735	ZBTB9	2.8652	1.56741e-07	9.54907e-06	up	221504	ZNF919	HGNC:HGNC:28323|Ensembl:ENSG00000213588|HPRD:15695|Vega:OTTHUMG00000140180	zinc finger and BTB domain containing 9		GO:0005634(nucleus)	GO:0046872(metal ion binding)//GO:0005515(protein binding)//GO:0003677(DNA binding)	GO:0006351(transcription, DNA-templated)//GO:0006355(regulation of transcription, DNA-templated)
chrX	48760321	48760422	diffreps_peak_00021212	6.80381	101	NM_001167989	PQBP1	2.32285	1.57104e-07	9.55232e-06	up	10084	MRX2|MRX55|MRXS3|MRXS8|NPW38|RENS1|SHS	MIM:300463|HGNC:HGNC:9330|Ensembl:ENSG00000102103|HPRD:02354|Vega:OTTHUMG00000024128	polyglutamine binding protein 1	hsa03040(Spliceosome)	GO:0097546(ciliary base)//GO:0005813(centrosome)//GO:0072372(primary cilium)//GO:0016607(nuclear speck)//GO:0071598(neuronal ribonucleoprotein granule)//GO:0005654(nucleoplasm)//GO:0005634(nucleus)//GO:0005737(cytoplasm)//GO:0010494(cytoplasmic stress granule)	GO:0043021(ribonucleoprotein complex binding)//GO:0005515(protein binding)//GO:0003677(DNA binding)//GO:0008022(protein C-terminus binding)//GO:0003713(transcription coactivator activity)	GO:0031175(neuron projection development)//GO:0060271(cilium morphogenesis)//GO:0048814(regulation of dendrite morphogenesis)//GO:0006351(transcription, DNA-templated)//GO:0034063(stress granule assembly)//GO:0000380(alternative mRNA splicing, via spliceosome)//GO:0006355(regulation of transcription, DNA-templated)//GO:0043484(regulation of RNA splicing)
chr9	140476921	140477138	diffreps_peak_00020944	6.80164	217	NM_138462	ZMYND19	2.77171	1.57892e-07	9.57401e-06	up	116225	MIZIP	MIM:611424|HGNC:HGNC:21146|Ensembl:ENSG00000165724|HPRD:15743|Vega:OTTHUMG00000020992	zinc finger MYND-type containing 19		GO:0045202(synapse)//GO:0005886(plasma membrane)//GO:0005737(cytoplasm)	GO:0046872(metal ion binding)//GO:0005515(protein binding)
chr20	13756601	13756916	diffreps_peak_00012164	6.79941	315	NM_016649	ESF1	4.66759	1.58706e-07	9.57401e-06	up	51575	ABTAP|C20orf6|HDCMC28P|bA526K24.1	HGNC:HGNC:15898|Ensembl:ENSG00000089048|HPRD:10732|Vega:OTTHUMG00000031906	ESF1 nucleolar pre-rRNA processing protein homolog		GO:0005654(nucleoplasm)//GO:0005615(extracellular space)//GO:0005730(nucleolus)	GO:0044822(poly(A) RNA binding)	GO:0006351(transcription, DNA-templated)//GO:0006355(regulation of transcription, DNA-templated)
chr19	42778201	42778500	diffreps_peak_00011064	6.79501	299	NM_001304815	CIC	2.96248	1.60321e-07	9.59616e-06	up	23152	-	MIM:612082|HGNC:HGNC:14214|Ensembl:ENSG00000079432|HPRD:10831|Vega:OTTHUMG00000182794	capicua transcriptional repressor		GO:0005634(nucleus)	GO:0003682(chromatin binding)//GO:0005515(protein binding)//GO:0003677(DNA binding)	GO:0048286(lung alveolus development)//GO:0006351(transcription, DNA-templated)//GO:0000122(negative regulation of transcription from RNA polymerase II promoter)
chr20	25596781	25597040	diffreps_peak_00012265	6.78668	259	NM_152667	NANP	4.7168	1.63427e-07	9.69895e-06	up	140838	C20orf147|HDHD4|dJ694B14.3	MIM:610763|HGNC:HGNC:16140|Ensembl:ENSG00000170191|HPRD:17097|Vega:OTTHUMG00000032132	N-acetylneuraminic acid phosphatase	hsa00520(Amino sugar and nucleotide sugar metabolism)//	GO:0005575(cellular_component)//GO:0005829(cytosol)	GO:0050124(N-acylneuraminate-9-phosphatase activity)	GO:0044267(cellular protein metabolic process)//GO:0006045(N-acetylglucosamine biosynthetic process)//GO:0016311(dephosphorylation)//GO:0046380(N-acetylneuraminate biosynthetic process)//GO:0043687(post-translational protein modification)//GO:0018279(protein N-linked glycosylation via asparagine)//GO:0006488(dolichol-linked oligosaccharide biosynthetic process)
chr19	17324041	17324104	diffreps_peak_00010357	6.78539	63	NM_004145	MYO9B	2.12373	1.63913e-07	9.69895e-06	up	4650	CELIAC4|MYR5	MIM:602129|HGNC:HGNC:7609|Ensembl:ENSG00000099331|HPRD:03677|Vega:OTTHUMG00000182707	myosin IXB		GO:0048471(perinuclear region of cytoplasm)//GO:0030027(lamellipodium)//GO:0005938(cell cortex)//GO:0016020(membrane)//GO:0015629(actin cytoskeleton)//GO:0001726(ruffle)//GO:0005829(cytosol)//GO:0031941(filamentous actin)//GO:0032433(filopodium tip)//GO:0016459(myosin complex)//GO:0005737(cytoplasm)	GO:0043531(ADP binding)//GO:0008270(zinc ion binding)//GO:0000146(microfilament motor activity)//GO:0042803(protein homodimerization activity)//GO:0005524(ATP binding)//GO:0005515(protein binding)//GO:0005516(calmodulin binding)//GO:0005096(GTPase activator activity)//GO:0043008(ATP-dependent protein binding)//GO:0003774(motor activity)//GO:0030898(actin-dependent ATPase activity)//GO:0016887(ATP…	GO:0008152(metabolic process)//GO:0032011(ARF protein signal transduction)//GO:0051056(regulation of small GTPase mediated signal transduction)//GO:0007264(small GTPase mediated signal transduction)//GO:0072673(lamellipodium morphogenesis)//GO:0043547(positive regulation of GTPase activity)//GO:0048246(macrophage chemotaxis)//GO:0007266(Rho protein signal transduction)//GO:0030048(actin filament-…
chr17	4692941	4693320	diffreps_peak_00006779	6.78074	379	uc002fyz.2	BC150535	2.32713	1.65677e-07	9.74651e-06	up
chr20	62694921	62695140	diffreps_peak_00012903	6.78072	219	ENST00000415602	TCEA2	3.34602	1.65684e-07	9.74651e-06	up	6919	TFIIS	MIM:604784|HGNC:HGNC:11614|Ensembl:ENSG00000171703|HPRD:16069|Vega:OTTHUMG00000033026	transcription elongation factor A2		GO:0005654(nucleoplasm)//GO:0005634(nucleus)//GO:0008023(transcription elongation factor complex)//GO:0005813(centrosome)	GO:0003746(translation elongation factor activity)//GO:0008270(zinc ion binding)//GO:0005515(protein binding)//GO:0003677(DNA binding)	GO:0006351(transcription, DNA-templated)//GO:0006414(translational elongation)//GO:0032784(regulation of DNA-templated transcription, elongation)//GO:0045944(positive regulation of transcription from RNA polymerase II promoter)//GO:0006357(regulation of transcription from RNA polymerase II promoter)//GO:0006354(DNA-templated transcription, elongation)
chr16	8889641	8890080	diffreps_peak_00005393	6.77812	439	NM_015421	TMEM186	2.51127	1.66679e-07	9.78634e-06	up	25880	C16orf51	HGNC:HGNC:24530|Ensembl:ENSG00000184857|HPRD:08527|Vega:OTTHUMG00000129696	transmembrane protein 186		GO:0016021(integral component of membrane)//GO:0005739(mitochondrion)
chr20	33330261	33330600	diffreps_peak_00012345	6.7744	339	NM_014071	NCOA6	2.39614	1.68113e-07	9.81438e-06	up	23054	AIB3|ASC2|NRC|PRIP|RAP250|TRBP	MIM:605299|HGNC:HGNC:15936|Ensembl:ENSG00000198646|HPRD:05599|Vega:OTTHUMG00000032311	nuclear receptor coactivator 6		GO:0005654(nucleoplasm)//GO:0043231(intracellular membrane-bounded organelle)//GO:0005634(nucleus)//GO:0005667(transcription factor complex)//GO:0035097(histone methyltransferase complex)	GO:0030331(estrogen receptor binding)//GO:0030374(ligand-dependent nuclear receptor transcription coactivator activity)//GO:0042975(peroxisome proliferator activated receptor binding)//GO:0019904(protein domain specific binding)//GO:0042803(protein homodimerization activity)//GO:0019899(enzyme binding)//GO:0003682(chromatin binding)//GO:0046965(retinoid X receptor binding)//GO:0016922(ligand-depe…	GO:0044255(cellular lipid metabolic process)//GO:0030520(intracellular estrogen receptor signaling pathway)//GO:0044281(small molecule metabolic process)//GO:0007507(heart development)//GO:0045944(positive regulation of transcription from RNA polymerase II promoter)//GO:0006974(cellular response to DNA damage stimulus)//GO:0007420(brain development)//GO:0006310(DNA recombination)//GO:0030099(myel…
chr19	55994781	55995480	diffreps_peak_00011888	6.76971	699	NM_033113	ZNF628	2.38706	1.69938e-07	9.86474e-06	up	89887	ZEC|Zfp628	MIM:610671|HGNC:HGNC:28054|Ensembl:ENSG00000197483|HPRD:18317|Vega:OTTHUMG00000150396	zinc finger protein 628		GO:0005634(nucleus)	GO:0003676(nucleic acid binding)//GO:0046872(metal ion binding)//GO:0003677(DNA binding)//GO:0003700(transcription factor activity, sequence-specific DNA binding)	GO:0006351(transcription, DNA-templated)//GO:0006355(regulation of transcription, DNA-templated)
chr15	74702721	74702940	diffreps_peak_00004641	6.76714	219	NM_003612	SEMA7A	3.8961	1.70948e-07	9.88605e-06	up	8482	CD108|CDw108|H-SEMA-K1|H-Sema-L|JMH|SEMAK1|SEMAL	MIM:607961|HGNC:HGNC:10741|Ensembl:ENSG00000138623|HPRD:07081|Vega:OTTHUMG00000139000	semaphorin 7A (John Milton Hagen blood group)	hsa04360(Axon guidance)	GO:0016020(membrane)//GO:0005886(plasma membrane)//GO:0031225(anchored component of membrane)//GO:0009897(external side of plasma membrane)//GO:0005615(extracellular space)	GO:0038191(neuropilin binding)//GO:0045499(chemorepellent activity)//GO:0005515(protein binding)//GO:0005178(integrin binding)//GO:0030215(semaphorin receptor binding)	GO:0007411(axon guidance)//GO:0071526(semaphorin-plexin signaling pathway)//GO:0048675(axon extension)//GO:0048843(negative regulation of axon extension involved in axon guidance)//GO:0050727(regulation of inflammatory response)//GO:0006954(inflammatory response)//GO:0001649(osteoblast differentiation)//GO:0021988(olfactory lobe development)//GO:0001755(neural crest cell migration)//GO:0050919(ne…
chr15	49284541	49284900	diffreps_peak_00004431	6.76517	359	NM_014701	SECISBP2L	2.16684	1.71724e-07	9.89372e-06	up	9728	SBP2L|SLAN	MIM:615756|HGNC:HGNC:28997|Ensembl:ENSG00000138593|HPRD:17181|Vega:OTTHUMG00000172194	SECIS binding protein 2-like			GO:0044822(poly(A) RNA binding)//GO:0005515(protein binding)
chr18	42532921	42533305	diffreps_peak_00008811	6.75957	384	NM_015559	SETBP1	3.18209	1.73954e-07	9.96622e-06	up	26040	MRD29|SEB	MIM:611060|HGNC:HGNC:15573|Ensembl:ENSG00000152217|HPRD:10224|Vega:OTTHUMG00000132613	SET binding protein 1		GO:0005634(nucleus)	GO:0005515(protein binding)//GO:0003677(DNA binding)
chr17	33288548	33288780	diffreps_peak_00007369	6.74461	232	NM_052857	ZNF830	2.2214	1.80048e-07	1.02468e-05	up	91603	CCDC16|OMCG1	HGNC:HGNC:28291|HPRD:14469	zinc finger protein 830		GO:0005654(nucleoplasm)//GO:0005634(nucleus)//GO:0016607(nuclear speck)//GO:0005694(chromosome)//GO:0005737(cytoplasm)	GO:0046872(metal ion binding)//GO:0005515(protein binding)	GO:0060729(intestinal epithelial structure maintenance)//GO:0006283(transcription-coupled nucleotide-excision repair)//GO:0051276(chromosome organization)//GO:0033260(nuclear DNA replication)//GO:0001832(blastocyst growth)//GO:0051301(cell division)//GO:0001546(preantral ovarian follicle growth)//GO:0001541(ovarian follicle development)//GO:0007067(mitotic nuclear division)//GO:0006289(nucleotide…
chr21	15746281	15746480	diffreps_peak_00012941	6.74377	199	NM_006948	HSPA13	3.22048	1.80398e-07	1.02468e-05	up	6782	STCH	MIM:601100|HGNC:HGNC:11375|Ensembl:ENSG00000155304|HPRD:03061|Vega:OTTHUMG00000074261	heat shock protein family A (Hsp70) member 13		GO:0005783(endoplasmic reticulum)//GO:0043231(intracellular membrane-bounded organelle)//GO:0070062(extracellular exosome)	GO:0005524(ATP binding)//GO:0005515(protein binding)
chr11	71511721	71512060	diffreps_peak_00001029	6.74237	339	NM_018172	FAM86C1	4.25153	1.8098e-07	1.02542e-05	up	55199	FAM86C	MIM:616124|HGNC:HGNC:25561|Ensembl:ENSG00000158483|HPRD:13337|Vega:OTTHUMG00000160552	family with sequence similarity 86 member C1			GO:0008168(methyltransferase activity)//GO:0005515(protein binding)	GO:0032259(methylation)
chr14	76446941	76447280	diffreps_peak_00003806	6.73414	339	NM_003239	TGFB3	2.79496	1.84442e-07	1.03739e-05	up	7043	ARVD|ARVD1|LDS5|RNHF|TGF-beta3	MIM:190230|HGNC:HGNC:11769|HPRD:01829	transforming growth factor beta 3	hsa04010(MAPK signaling pathway)//hsa04060(Cytokine-cytokine receptor interaction)//hsa04068(FoxO signaling pathway)//hsa04110(Cell cycle)//hsa04144(Endocytosis)//hsa04350(TGF-beta signaling pathway)//hsa04390(Hippo signaling pathway)//	GO:0005886(plasma membrane)//GO:0005576(extracellular region)//GO:0009986(cell surface)//GO:0031093(platelet alpha granule lumen)//GO:0031012(extracellular matrix)//GO:0005578(proteinaceous extracellular matrix)//GO:0030315(T-tubule)//GO:0005634(nucleus)//GO:0005615(extracellular space)//GO:0043025(neuronal cell body)	GO:0008083(growth factor activity)//GO:0005125(cytokine activity)//GO:0046982(protein heterodimerization activity)//GO:0042802(identical protein binding)//GO:0034713(type I transforming growth factor beta receptor binding)//GO:0005114(type II transforming growth factor beta receptor binding)//GO:0034714(type III transforming growth factor beta receptor binding)//GO:0050431(transforming growth fac…	GO:0030168(platelet activation)//GO:0050714(positive regulation of protein secretion)//GO:0051781(positive regulation of cell division)//GO:0070483(detection of hypoxia)//GO:0008285(negative regulation of cell proliferation)//GO:0007179(transforming growth factor beta receptor signaling pathway)//GO:0048286(lung alveolus development)//GO:0060364(frontal suture morphogenesis)//GO:0045893(positive …
chr11	65651210	65651380	diffreps_peak_00000854	6.72976	170	NM_004214	FIBP	2.50795	1.86312e-07	1.04389e-05	up	9158	FGFIBP|FIBP-1	MIM:608296|HGNC:HGNC:3705|Ensembl:ENSG00000172500|HPRD:08492|Vega:OTTHUMG00000166846	fibroblast growth factor (acidic) intracellular binding protein		GO:0005739(mitochondrion)//GO:0005634(nucleus)//GO:0012505(endomembrane system)//GO:0070062(extracellular exosome)//GO:0016020(membrane)	GO:0017134(fibroblast growth factor binding)	GO:0070527(platelet aggregation)//GO:0008543(fibroblast growth factor receptor signaling pathway)
chr12	4382901	4383020	diffreps_peak_00001570	6.72679	119	NM_001759	CCND2	2.37423	1.87588e-07	1.04389e-05	up	894	KIAK0002|MPPH3	MIM:123833|HGNC:HGNC:1583|Ensembl:ENSG00000118971|HPRD:00451|Vega:OTTHUMG00000168123	cyclin D2	hsa04068(FoxO signaling pathway)//hsa04110(Cell cycle)//hsa04115(p53 signaling pathway)//hsa04151(PI3K-Akt signaling pathway)//hsa04310(Wnt signaling pathway)//hsa04390(Hippo signaling pathway)//hsa04510(Focal adhesion)//hsa04630(Jak-STAT signaling pathway)//hsa04917(Prolactin signaling pathway)//hsa05162(Measles)//hsa05166(HTLV-I infection)//hsa05202(Transcriptional misregulation in cancer)//hsa…	GO:0000307(cyclin-dependent protein kinase holoenzyme complex)//GO:0031965(nuclear membrane)//GO:0000785(chromatin)//GO:0005829(cytosol)//GO:0005654(nucleoplasm)//GO:0005730(nucleolus)//GO:0005634(nucleus)	GO:0019901(protein kinase binding)//GO:0005515(protein binding)	GO:0007049(cell cycle)//GO:0001934(positive regulation of protein phosphorylation)//GO:0051301(cell division)//GO:0045737(positive regulation of cyclin-dependent protein serine/threonine kinase activity)
chr9	35555301	35555560	diffreps_peak_00019918	6.71801	259	ENST00000361226	RUSC2	3.62599	1.91423e-07	1.05955e-05	up	9853	Iporin	MIM:611053|HGNC:HGNC:23625|Ensembl:ENSG00000198853|HPRD:18009|Vega:OTTHUMG00000019861	RUN and SH3 domain containing 2		GO:0070062(extracellular exosome)//GO:0031410(cytoplasmic vesicle)//GO:0005829(cytosol)	GO:0017137(Rab GTPase binding)//GO:0005515(protein binding)	GO:0008150(biological_process)
chr6	44095080	44095191	diffreps_peak_00016835	6.71431	111	NM_032111	MRPL14	4.19149	1.93058e-07	1.06592e-05	up	64928	L14mt|L32mt|MRP-L14|MRP-L32|MRPL32|RMPL32|RPML32	MIM:611827|HGNC:HGNC:14279|Ensembl:ENSG00000180992|HPRD:14741|Vega:OTTHUMG00000014756	mitochondrial ribosomal protein L14	hsa03010(Ribosome)	GO:0005743(mitochondrial inner membrane)//GO:0005739(mitochondrion)//GO:0005840(ribosome)	GO:0044822(poly(A) RNA binding)//GO:0003735(structural constituent of ribosome)	GO:0032543(mitochondrial translation)//GO:0070125(mitochondrial translational elongation)//GO:0070126(mitochondrial translational termination)//GO:0070124(mitochondrial translational initiation)//GO:0006996(organelle organization)
chr9	45563161	45563360	diffreps_peak_00020004	6.71318	199	uc010mnd.3	LOC100132167	5.1246	1.93561e-07	1.06592e-05	up	100132167	-	-	uncharacterized LOC100132167
chr14	69518681	69518900	diffreps_peak_00003700	6.71293	219	NM_003861	DCAF5	2.10771	1.93672e-07	1.06592e-05	up	8816	BCRG2|BCRP2|D14S1461E|WDR22	MIM:603812|HGNC:HGNC:20224|Ensembl:ENSG00000139990|HPRD:16032|Vega:OTTHUMG00000171699	DDB1 and CUL4 associated factor 5		GO:0005739(mitochondrion)//GO:0080008(Cul4-RING E3 ubiquitin ligase complex)		GO:0016567(protein ubiquitination)
chr12	132406221	132406560	diffreps_peak_00002918	6.71013	339	NM_003565	ULK1	2.02358	1.94925e-07	1.0709e-05	up	8408	ATG1|ATG1A|UNC51|Unc51.1|hATG1	MIM:603168|HGNC:HGNC:12558|Ensembl:ENSG00000177169|HPRD:11933|Vega:OTTHUMG00000168052	unc-51 like autophagy activating kinase 1	hsa04140(Regulation of autophagy)//hsa04150(mTOR signaling pathway)//hsa04152(AMPK signaling pathway)//	GO:1990316(ATG1/ULK1 kinase complex)//GO:0005776(autophagosome)//GO:0005829(cytosol)//GO:0097632(extrinsic component of pre-autophagosomal structure membrane)//GO:0005737(cytoplasm)//GO:0097635(extrinsic component of autophagosome membrane)//GO:0034045(pre-autophagosomal structure membrane)//GO:0097629(extrinsic component of omegasome membrane)	GO:0005524(ATP binding)//GO:0005515(protein binding)//GO:0017137(Rab GTPase binding)//GO:0004674(protein serine/threonine kinase activity)//GO:0032403(protein complex binding)	GO:0042594(response to starvation)//GO:0010508(positive regulation of autophagy)//GO:0031175(neuron projection development)//GO:0016236(macroautophagy)//GO:0031102(neuron projection regeneration)//GO:0048675(axon extension)//GO:0006468(protein phosphorylation)//GO:0008104(protein localization)//GO:0031669(cellular response to nutrient levels)//GO:0046777(protein autophosphorylation)//GO:0010506(r…
chr20	35444321	35444710	diffreps_peak_00012429	6.70186	389	NM_080627	SOGA1	2.47969	1.98673e-07	1.08143e-05	up	140710	C20orf117|KIAA0889|SOGA	HGNC:HGNC:16111|Ensembl:ENSG00000149639|HPRD:11116|HPRD:13493|HPRD:18553|Vega:OTTHUMG00000032395	suppressor of glucose, autophagy associated 1		GO:0070062(extracellular exosome)//GO:0005615(extracellular space)	GO:0003674(molecular_function)	GO:0045721(negative regulation of gluconeogenesis)//GO:0010506(regulation of autophagy)//GO:0008286(insulin receptor signaling pathway)
chr8	143352801	143353052	diffreps_peak_00019536	6.70014	251	NM_001291931	TSNARE1	2.64401	1.99463e-07	1.08231e-05	up	203062	-	HGNC:HGNC:26437|Ensembl:ENSG00000171045|HPRD:08708|Vega:OTTHUMG00000164867	t-SNARE domain containing 1		GO:0016020(membrane)//GO:0016021(integral component of membrane)//GO:0012505(endomembrane system)//GO:0031201(SNARE complex)	GO:0000149(SNARE binding)//GO:0005484(SNAP receptor activity)	GO:0048278(vesicle docking)//GO:0016192(vesicle-mediated transport)//GO:0006906(vesicle fusion)//GO:0006886(intracellular protein transport)
chr11	62554221	62554460	diffreps_peak_00000602	6.69823	239	NM_006473	TAF6L	2.50292	2.00341e-07	1.08516e-05	up	10629	PAF65A	MIM:602946|HGNC:HGNC:17305|Ensembl:ENSG00000162227|HPRD:04253|Vega:OTTHUMG00000167610	TATA-box binding protein associated factor 6 like	hsa03022(Basal transcription factors)//hsa05168(Herpes simplex infection)	GO:0030914(STAGA complex)//GO:0000118(histone deacetylase complex)//GO:0005634(nucleus)//GO:0070062(extracellular exosome)	GO:0046982(protein heterodimerization activity)//GO:0005515(protein binding)//GO:0003677(DNA binding)//GO:0004402(histone acetyltransferase activity)//GO:0003713(transcription coactivator activity)	GO:0006325(chromatin organization)//GO:0006338(chromatin remodeling)//GO:0006352(DNA-templated transcription, initiation)//GO:0006357(regulation of transcription from RNA polymerase II promoter)//GO:0051090(regulation of sequence-specific DNA binding transcription factor activity)//GO:0043966(histone H3 acetylation)
chr7	158672374	158672620	diffreps_peak_00018875	6.69455	246	NM_018051	WDR60	2.82676	2.02044e-07	1.09014e-05	up	55112	FAP163|SRPS6|SRTD8	MIM:615462|HGNC:HGNC:21862|Ensembl:ENSG00000126870|HPRD:08545|Vega:OTTHUMG00000151443	WD repeat domain 60		GO:0097542(ciliary tip)//GO:0070062(extracellular exosome)//GO:0005615(extracellular space)//GO:0072372(primary cilium)		GO:0030030(cell projection organization)//GO:0006996(organelle organization)
chr19	3490921	3491809	diffreps_peak_00009335	6.68524	888	NM_031304	DOHH	2.04554	2.06425e-07	1.10439e-05	up	83475	HLRC1|hDOHH	MIM:611262|HGNC:HGNC:28662|Ensembl:ENSG00000129932|HPRD:14627|Vega:OTTHUMG00000180762	deoxyhypusine hydroxylase/monooxygenase		GO:0005575(cellular_component)//GO:0005829(cytosol)	GO:0019135(deoxyhypusine monooxygenase activity)//GO:0005515(protein binding)//GO:0046872(metal ion binding)	GO:0043687(post-translational protein modification)//GO:0055114(oxidation-reduction process)//GO:0044267(cellular protein metabolic process)//GO:0008612(peptidyl-lysine modification to peptidyl-hypusine)
chr8	81399261	81399820	diffreps_peak_00019339	6.67534	559	NM_023929	ZBTB10	2.02679	2.11184e-07	1.11065e-05	up	65986	RINZF	HGNC:HGNC:30953|Ensembl:ENSG00000205189|HPRD:15689|Vega:OTTHUMG00000155016	zinc finger and BTB domain containing 10		GO:0005654(nucleoplasm)	GO:0046872(metal ion binding)//GO:0005515(protein binding)//GO:0003677(DNA binding)	GO:0006351(transcription, DNA-templated)//GO:0006355(regulation of transcription, DNA-templated)
chr12	122260395	122260880	diffreps_peak_00002689	6.67375	485	NM_015048	SETD1B	2.86229	2.11958e-07	1.11226e-05	up	23067	KMT2G|Set1B	MIM:611055|HGNC:HGNC:29187|Ensembl:ENSG00000139718|Vega:OTTHUMG00000169080	SET domain containing 1B	hsa00310(Lysine degradation)	GO:0005634(nucleus)//GO:0005694(chromosome)//GO:0016607(nuclear speck)//GO:0048188(Set1C/COMPASS complex)//GO:0005654(nucleoplasm)//GO:0035097(histone methyltransferase complex)//GO:0005737(cytoplasm)	GO:0003676(nucleic acid binding)//GO:0042800(histone methyltransferase activity (H3-K4 specific))//GO:0003723(RNA binding)//GO:0000166(nucleotide binding)//GO:0008168(methyltransferase activity)//GO:0005515(protein binding)	GO:0006325(chromatin organization)//GO:0006351(transcription, DNA-templated)//GO:0032259(methylation)//GO:0051568(histone H3-K4 methylation)//GO:0006355(regulation of transcription, DNA-templated)
chr18	42281281	42281760	diffreps_peak_00008809	6.66671	479	NM_015559	SETBP1	2.82955	2.15423e-07	1.12334e-05	up	26040	MRD29|SEB	MIM:611060|HGNC:HGNC:15573|Ensembl:ENSG00000152217|HPRD:10224|Vega:OTTHUMG00000132613	SET binding protein 1		GO:0005634(nucleus)	GO:0005515(protein binding)//GO:0003677(DNA binding)
chr7	100076721	100076902	diffreps_peak_00018193	6.66591	181	NM_030935	TSC22D4	2.45834	2.15819e-07	1.1235e-05	up	81628	THG-1|THG1|TILZ2	MIM:611914|HGNC:HGNC:21696|Ensembl:ENSG00000166925|HPRD:18231|Vega:OTTHUMG00000150233	TSC22 domain family member 4		GO:0005634(nucleus)//GO:0005737(cytoplasm)	GO:0005515(protein binding)//GO:0003700(transcription factor activity, sequence-specific DNA binding)	GO:0045892(negative regulation of transcription, DNA-templated)//GO:0006970(response to osmotic stress)//GO:0006351(transcription, DNA-templated)//GO:0006355(regulation of transcription, DNA-templated)
chr19	1567462	1567540	diffreps_peak_00009114	6.6626	78	NM_203304	MEX3D	2.36662	2.17469e-07	1.12827e-05	up	399664	MEX-3D|MEX3|OK/SW-cl.4|RKHD1|RNF193|TINO	MIM:611009|HGNC:HGNC:16734|Ensembl:ENSG00000181588|HPRD:15254|Vega:OTTHUMG00000150369	mex-3 RNA binding family member D		GO:0005634(nucleus)//GO:0048471(perinuclear region of cytoplasm)	GO:0044822(poly(A) RNA binding)//GO:0003723(RNA binding)//GO:0008270(zinc ion binding)//GO:0017091(AU-rich element binding)	GO:0061157(mRNA destabilization)//GO:0010609(mRNA localization resulting in posttranscriptional regulation of gene expression)
chr5	176084901	176085140	diffreps_peak_00015918	6.66028	239	NM_012171	TSPAN17	2.25425	2.18637e-07	1.13242e-05	up	26262	FBX23|FBXO23|TM4SF17	HGNC:HGNC:13594|Ensembl:ENSG00000048140|HPRD:18198|Vega:OTTHUMG00000163230	tetraspanin 17		GO:0016021(integral component of membrane)//GO:0005887(integral component of plasma membrane)//GO:0000151(ubiquitin ligase complex)	GO:0004842(ubiquitin-protein transferase activity)//GO:0019899(enzyme binding)	GO:0072594(establishment of protein localization to organelle)//GO:0090002(establishment of protein localization to plasma membrane)//GO:0045747(positive regulation of Notch signaling pathway)//GO:0007166(cell surface receptor signaling pathway)//GO:0016567(protein ubiquitination)
chr7	6196384	6196560	diffreps_peak_00017534	6.65918	176	NM_032172	USP42	3.89788	2.1919e-07	1.13259e-05	up	84132	-	HGNC:HGNC:20068|Ensembl:ENSG00000106346|Vega:OTTHUMG00000151888	ubiquitin specific peptidase 42			GO:0008234(cysteine-type peptidase activity)//GO:0005515(protein binding)//GO:0036459(thiol-dependent ubiquitinyl hydrolase activity)//GO:0004843(thiol-dependent ubiquitin-specific protease activity)	GO:0030154(cell differentiation)//GO:0016579(protein deubiquitination)//GO:0006511(ubiquitin-dependent protein catabolic process)//GO:0007283(spermatogenesis)
chr20	57226308	57226360	diffreps_peak_00012714	6.65721	52	NM_003763	STX16	2.45667	2.20186e-07	1.13471e-05	up	8675	SYN16	MIM:603666|HGNC:HGNC:11431|Ensembl:ENSG00000124222|HPRD:04718|Vega:OTTHUMG00000033084	syntaxin 16	hsa04130(SNARE interactions in vesicular transport)	GO:0016021(integral component of membrane)//GO:0005802(trans-Golgi network)//GO:0031201(SNARE complex)//GO:0048471(perinuclear region of cytoplasm)//GO:0005794(Golgi apparatus)//GO:0005925(focal adhesion)//GO:0005829(cytosol)//GO:0043231(intracellular membrane-bounded organelle)//GO:0031985(Golgi cisterna)//GO:0000139(Golgi membrane)//GO:0016020(membrane)//GO:0005783(endoplasmic reticulum)//GO:00…	GO:0005484(SNAP receptor activity)//GO:0005515(protein binding)//GO:0019905(syntaxin binding)	GO:0042147(retrograde transport, endosome to Golgi)//GO:0048278(vesicle docking)//GO:0006906(vesicle fusion)//GO:0090161(Golgi ribbon formation)//GO:0061025(membrane fusion)//GO:0016192(vesicle-mediated transport)//GO:0006886(intracellular protein transport)
chr17	46685061	46685457	diffreps_peak_00007848	6.65309	396	NM_004502	HOXB7	2.48426	2.22286e-07	1.13803e-05	up	3217	HHO.C1|HOX2|HOX2C|Hox-2.3	MIM:142962|HGNC:HGNC:5118|Ensembl:ENSG00000260027|HPRD:00850|Vega:OTTHUMG00000170231	homeobox B7		GO:0005654(nucleoplasm)//GO:0005634(nucleus)//GO:0005737(cytoplasm)	GO:0043565(sequence-specific DNA binding)//GO:0005515(protein binding)//GO:0003700(transcription factor activity, sequence-specific DNA binding)	GO:0090190(positive regulation of branching involved in ureteric bud morphogenesis)//GO:0006351(transcription, DNA-templated)//GO:0030099(myeloid cell differentiation)//GO:0009952(anterior/posterior pattern specification)//GO:0007275(multicellular organism development)//GO:0048704(embryonic skeletal system morphogenesis)//GO:0006355(regulation of transcription, DNA-templated)
chr4	81124461	81124920	diffreps_peak_00014641	6.64688	459	NM_020226	PRDM8	2.16309	2.25485e-07	1.14855e-05	up	56978	EPM10|PFM5	MIM:616639|HGNC:HGNC:13993|Ensembl:ENSG00000152784|HPRD:17904|Vega:OTTHUMG00000160885	PR domain 8		GO:0005634(nucleus)	GO:0003682(chromatin binding)//GO:0046974(histone methyltransferase activity (H3-K9 specific))//GO:0003714(transcription corepressor activity)//GO:0046872(metal ion binding)//GO:0005515(protein binding)//GO:0003677(DNA binding)	GO:0051567(histone H3-K9 methylation)//GO:0006351(transcription, DNA-templated)//GO:0014003(oligodendrocyte development)//GO:0021957(corticospinal tract morphogenesis)//GO:0045892(negative regulation of transcription, DNA-templated)//GO:0021540(corpus callosum morphogenesis)
chr12	122261121	122261360	diffreps_peak_00002690	6.64415	239	NM_015048	SETD1B	3.4792	2.26906e-07	1.15363e-05	up	23067	KMT2G|Set1B	MIM:611055|HGNC:HGNC:29187|Ensembl:ENSG00000139718|Vega:OTTHUMG00000169080	SET domain containing 1B	hsa00310(Lysine degradation)	GO:0005634(nucleus)//GO:0005694(chromosome)//GO:0016607(nuclear speck)//GO:0048188(Set1C/COMPASS complex)//GO:0005654(nucleoplasm)//GO:0035097(histone methyltransferase complex)//GO:0005737(cytoplasm)	GO:0003676(nucleic acid binding)//GO:0042800(histone methyltransferase activity (H3-K4 specific))//GO:0003723(RNA binding)//GO:0000166(nucleotide binding)//GO:0008168(methyltransferase activity)//GO:0005515(protein binding)	GO:0006325(chromatin organization)//GO:0006351(transcription, DNA-templated)//GO:0032259(methylation)//GO:0051568(histone H3-K4 methylation)//GO:0006355(regulation of transcription, DNA-templated)
chr4	8229821	8230200	diffreps_peak_00014412	6.63684	379	NM_018986	SH3TC1	2.8922	2.30758e-07	1.16195e-05	up	54436	-	HGNC:HGNC:26009|Ensembl:ENSG00000125089|HPRD:11556|Vega:OTTHUMG00000160934	SH3 domain and tetratricopeptide repeats 1		GO:0005575(cellular_component)		GO:0008150(biological_process)
chr7	143053721	143053940	diffreps_peak_00018613	6.6302	219	NM_014690	FAM131B	6.09524	2.34316e-07	1.17602e-05	up	9715	-	HGNC:HGNC:22202|Ensembl:ENSG00000159784|HPRD:13816|Vega:OTTHUMG00000152697	family with sequence similarity 131 member B		GO:0005654(nucleoplasm)//GO:0005737(cytoplasm)	GO:0005515(protein binding)	GO:0002230(positive regulation of defense response to virus by host)//GO:0098779(mitophagy in response to mitochondrial depolarization)//GO:0098792(xenophagy)
chr22	21800921	21801140	diffreps_peak_00013419	6.62837	219	NM_015094	HIC2	2.4698	2.35305e-07	1.17905e-05	up	23119	HRG22|ZBTB30|ZNF907	MIM:607712|HGNC:HGNC:18595|Ensembl:ENSG00000169635|HPRD:07412|Vega:OTTHUMG00000150781	hypermethylated in cancer 2		GO:0005634(nucleus)	GO:0046872(metal ion binding)//GO:0003677(DNA binding)//GO:0008022(protein C-terminus binding)	GO:0045892(negative regulation of transcription, DNA-templated)//GO:0006351(transcription, DNA-templated)
chr17	46653261	46653540	diffreps_peak_00007845	6.62693	279	NM_024015	HOXB4	2.78431	2.36087e-07	1.17913e-05	up	3214	HOX-2.6|HOX2|HOX2F	MIM:142965|HGNC:HGNC:5115|HPRD:07032	homeobox B4		GO:0005634(nucleus)	GO:0043565(sequence-specific DNA binding)//GO:0003700(transcription factor activity, sequence-specific DNA binding)	GO:0002011(morphogenesis of an epithelial sheet)//GO:0048536(spleen development)//GO:0006351(transcription, DNA-templated)//GO:0060216(definitive hemopoiesis)//GO:0008283(cell proliferation)//GO:0060218(hematopoietic stem cell differentiation)//GO:0048539(bone marrow development)//GO:0009952(anterior/posterior pattern specification)//GO:0045944(positive regulation of transcription from RNA polyme…
chr14	24901481	24901780	diffreps_peak_00003496	6.62427	299	NM_015299	KHNYN	2.2264	2.37536e-07	1.18253e-05	up	23351	KIAA0323	HGNC:HGNC:20166|Ensembl:ENSG00000100441|HPRD:11076|Vega:OTTHUMG00000171312	KH and NYN domain containing		GO:0005575(cellular_component)	GO:0003723(RNA binding)//GO:0003674(molecular_function)	GO:0008150(biological_process)
chr20	54978701	54978940	diffreps_peak_00012696	6.62344	239	NM_001324	CSTF1	2.89338	2.37993e-07	1.18289e-05	up	1477	CstF-50|CstFp50	MIM:600369|HGNC:HGNC:2483|HPRD:02653	cleavage stimulation factor, 3' pre-RNA, subunit 1	hsa03015(mRNA surveillance pathway)	GO:0005654(nucleoplasm)//GO:0005634(nucleus)	GO:0044822(poly(A) RNA binding)//GO:0003723(RNA binding)//GO:0005515(protein binding)	GO:0008380(RNA splicing)//GO:0006396(RNA processing)//GO:0031124(mRNA 3'-end processing)//GO:0000398(mRNA splicing, via spliceosome)//GO:0010467(gene expression)//GO:0006369(termination of RNA polymerase II transcription)//GO:0006379(mRNA cleavage)//GO:0006366(transcription from RNA polymerase II promoter)//GO:0006378(mRNA polyadenylation)
chr16	88943121	88943683	diffreps_peak_00006506	6.61931	562	NM_005187	CBFA2T3	2.29164	2.40263e-07	1.19225e-05	up	863	ETO2|MTG16|MTGR2|ZMYND4	MIM:603870|HGNC:HGNC:1537|Ensembl:ENSG00000129993|HPRD:04847|Vega:OTTHUMG00000137864	core-binding factor, runt domain, alpha subunit 2; translocated to, 3		GO:0005654(nucleoplasm)//GO:0005634(nucleus)//GO:0000139(Golgi membrane)//GO:0005730(nucleolus)	GO:0003714(transcription corepressor activity)//GO:0003682(chromatin binding)//GO:0005515(protein binding)//GO:0046872(metal ion binding)//GO:0003700(transcription factor activity, sequence-specific DNA binding)	GO:0032436(positive regulation of proteasomal ubiquitin-dependent protein catabolic process)//GO:0001666(response to hypoxia)//GO:0030851(granulocyte differentiation)//GO:0008283(cell proliferation)//GO:0045892(negative regulation of transcription, DNA-templated)//GO:0008285(negative regulation of cell proliferation)//GO:0000122(negative regulation of transcription from RNA polymerase II promoter…
chr22	41573101	41573720	diffreps_peak_00013930	6.6181	619	NM_001429	EP300	2.11129	2.40937e-07	1.19334e-05	up	2033	KAT3B|RSTS2|p300	MIM:602700|HGNC:HGNC:3373|Ensembl:ENSG00000100393|HPRD:04078|Vega:OTTHUMG00000150937	E1A binding protein p300	hsa04024(cAMP signaling pathway)//hsa04066(HIF-1 signaling pathway)//hsa04068(FoxO signaling pathway)//hsa04110(Cell cycle)//hsa04310(Wnt signaling pathway)//hsa04330(Notch signaling pathway)//hsa04350(TGF-beta signaling pathway)//hsa04520(Adherens junction)//hsa04630(Jak-STAT signaling pathway)//hsa04720(Long-term potentiation)//hsa04916(Melanogenesis)//hsa04919(Thyroid hormone signaling pathway…	GO:0005654(nucleoplasm)//GO:0005667(transcription factor complex)//GO:0005634(nucleus)//GO:0005737(cytoplasm)//GO:0000123(histone acetyltransferase complex)	GO:0031490(chromatin DNA binding)//GO:0004468(lysine N-acetyltransferase activity, acting on acetyl phosphate as donor)//GO:0003684(damaged DNA binding)//GO:0008134(transcription factor binding)//GO:0001228(transcriptional activator activity, RNA polymerase II transcription regulatory region sequence-specific binding)//GO:0097157(pre-mRNA intronic binding)//GO:0004402(histone acetyltransferase ac…	GO:0043969(histone H2B acetylation)//GO:0001756(somitogenesis)//GO:0018393(internal peptidyl-lysine acetylation)//GO:0000122(negative regulation of transcription from RNA polymerase II promoter)//GO:0034644(cellular response to UV)//GO:0007623(circadian rhythm)//GO:0000086(G2/M transition of mitotic cell cycle)//GO:0007519(skeletal muscle tissue development)//GO:0045444(fat cell differentiation)/…
chr17	27085701	27085920	diffreps_peak_00007233	6.61625	219	NM_018182	FAM222B	2.7531	2.41965e-07	1.19414e-05	up	55731	C17orf63	HGNC:HGNC:25563|Ensembl:ENSG00000173065|HPRD:07693|Vega:OTTHUMG00000179495	family with sequence similarity 222 member B		GO:0005654(nucleoplasm)
chr4	515801	516220	diffreps_peak_00014154	6.61583	419	NM_001289055	PIGG	2.79771	2.42196e-07	1.19414e-05	up	54872	GPI7|LAS21|PRO4405|RLGS1930	HGNC:HGNC:25985|Ensembl:ENSG00000174227|HPRD:07890|Vega:OTTHUMG00000112457	phosphatidylinositol glycan anchor biosynthesis class G	hsa00563(Glycosylphosphatidylinositol(GPI)-anchor biosynthesis)	GO:0005783(endoplasmic reticulum)//GO:0016020(membrane)//GO:0016021(integral component of membrane)//GO:0005789(endoplasmic reticulum membrane)//GO:0030176(integral component of endoplasmic reticulum membrane)	GO:0003824(catalytic activity)//GO:0016780(phosphotransferase activity, for other substituted phosphate groups)//GO:0051267(CP2 mannose-ethanolamine phosphotransferase activity)	GO:0044267(cellular protein metabolic process)//GO:0008152(metabolic process)//GO:0016254(preassembly of GPI anchor in ER membrane)//GO:0006506(GPI anchor biosynthetic process)//GO:0006501(C-terminal protein lipidation)//GO:0043687(post-translational protein modification)
chr6	43422487	43422618	diffreps_peak_00016816	6.60337	131	NM_023932	DLK2	3.38854	2.49249e-07	1.21528e-05	up	65989	DLK-2|EGFL9	HGNC:HGNC:21113|Ensembl:ENSG00000171462|HPRD:16855|Vega:OTTHUMG00000014735	delta-like 2 homolog (Drosophila)		GO:0016021(integral component of membrane)//GO:0070062(extracellular exosome)	GO:0005509(calcium ion binding)//GO:0042803(protein homodimerization activity)	GO:0045598(regulation of fat cell differentiation)//GO:0045746(negative regulation of Notch signaling pathway)
chr16	56642477	56642595	diffreps_peak_00005997	6.60456	118	NM_005953	MT2A	2.49927	2.48565e-07	1.21528e-05	up	4502	MT2	MIM:156360|HGNC:HGNC:7406|HPRD:08863	metallothionein 2A	hsa04978(Mineral absorption)	GO:0048471(perinuclear region of cytoplasm)//GO:0005634(nucleus)//GO:0005737(cytoplasm)//GO:0005829(cytosol)	GO:0008270(zinc ion binding)//GO:0008144(drug binding)//GO:0046872(metal ion binding)//GO:0005515(protein binding)	GO:0044281(small molecule metabolic process)//GO:0006878(cellular copper ion homeostasis)//GO:0036018(cellular response to erythropoietin)//GO:0060333(interferon-gamma-mediated signaling pathway)//GO:0035690(cellular response to drug)//GO:0010038(response to metal ion)//GO:0019221(cytokine-mediated signaling pathway)//GO:0071294(cellular response to zinc ion)//GO:0036016(cellular response to inte…
chr7	66482839	66483130	diffreps_peak_00017846	6.60349	291	NM_018264	TYW1	2.14086	2.49178e-07	1.21528e-05	up	55253	RSAFD1|TYW1A|YPL207W	MIM:611243|HGNC:HGNC:25598|Ensembl:ENSG00000198874|HPRD:07711|Vega:OTTHUMG00000129723	tRNA-yW synthesizing protein 1 homolog		GO:0016021(integral component of membrane)	GO:0016829(lyase activity)//GO:0051539(4 iron, 4 sulfur cluster binding)//GO:0051536(iron-sulfur cluster binding)//GO:0010181(FMN binding)//GO:0005506(iron ion binding)//GO:0003824(catalytic activity)	GO:0055114(oxidation-reduction process)//GO:0010467(gene expression)//GO:0006400(tRNA modification)//GO:0008033(tRNA processing)
chr17	40705861	40706060	diffreps_peak_00007627	6.59678	199	uc002hzy.3	BC043620	2.67891	2.53059e-07	1.21841e-05	up
chr17	73585701	73586000	diffreps_peak_00008270	6.59505	299	NM_001309242	MYO15B	3.2685	2.54069e-07	1.22136e-05	up	80022	MYO15BP	HGNC:HGNC:14083|Ensembl:ENSG00000266714|Vega:OTTHUMG00000179794	myosin XVB		GO:0005575(cellular_component)//GO:0016459(myosin complex)//GO:0005737(cytoplasm)//GO:0005856(cytoskeleton)	GO:0005524(ATP binding)//GO:0003774(motor activity)//GO:0003674(molecular_function)	GO:0008152(metabolic process)//GO:0008150(biological_process)
chr16	3306601	3306627	diffreps_peak_00005288	6.58432	26	NM_000243	MEFV	2.7823	2.60421e-07	1.23755e-05	up	4210	FMF|MEF|TRIM20	MIM:608107|HGNC:HGNC:6998|Ensembl:ENSG00000103313|HPRD:02012|Vega:OTTHUMG00000129324	Mediterranean fever	hsa04621(NOD-like receptor signaling pathway)	GO:0005874(microtubule)//GO:0030027(lamellipodium)//GO:0005776(autophagosome)//GO:0001726(ruffle)//GO:0005829(cytosol)//GO:0005875(microtubule associated complex)//GO:0031410(cytoplasmic vesicle)//GO:0005622(intracellular)//GO:0005634(nucleus)//GO:0005737(cytoplasm)	GO:0005515(protein binding)//GO:0008270(zinc ion binding)//GO:0003779(actin binding)	GO:0010508(positive regulation of autophagy)//GO:0032695(negative regulation of interleukin-12 production)//GO:0035872(nucleotide-binding domain, leucine rich repeat containing receptor signaling pathway)//GO:0045087(innate immune response)//GO:0050728(negative regulation of inflammatory response)//GO:2001056(positive regulation of cysteine-type endopeptidase activity)//GO:0032691(negative regula…
chr12	113534741	113535100	diffreps_peak_00002508	6.58061	359	NM_004416	DTX1	3.19513	2.62656e-07	1.24212e-05	up	1840	hDx-1	MIM:602582|HGNC:HGNC:3060|Ensembl:ENSG00000135144|HPRD:03991|Vega:OTTHUMG00000169610	deltex 1, E3 ubiquitin ligase	hsa04330(Notch signaling pathway)	GO:0005634(nucleus)//GO:0005737(cytoplasm)//GO:0005829(cytosol)	GO:0008270(zinc ion binding)//GO:0031625(ubiquitin protein ligase binding)//GO:0005112(Notch binding)//GO:0017124(SH3 domain binding)//GO:0016874(ligase activity)//GO:0005515(protein binding)//GO:0003713(transcription coactivator activity)	GO:0016567(protein ubiquitination)//GO:0045581(negative regulation of T cell differentiation)//GO:0045665(negative regulation of neuron differentiation)//GO:0010001(glial cell differentiation)//GO:0006351(transcription, DNA-templated)//GO:0008593(regulation of Notch signaling pathway)//GO:0007219(Notch signaling pathway)//GO:0006366(transcription from RNA polymerase II promoter)//GO:0007166(cell …
chr19	3463201	3463520	diffreps_peak_00009332	6.57692	319	NM_005597	NFIC	2.79284	2.64901e-07	1.24808e-05	up	4782	CTF|CTF5|NF-I|NFI	MIM:600729|HGNC:HGNC:7786|Ensembl:ENSG00000141905|Vega:OTTHUMG00000180731	nuclear factor I/C (CCAAT-binding transcription factor)		GO:0005730(nucleolus)//GO:0005634(nucleus)	GO:0001077(transcriptional activator activity, RNA polymerase II core promoter proximal region sequence-specific binding)//GO:0000978(RNA polymerase II core promoter proximal region sequence-specific DNA binding)//GO:0003700(transcription factor activity, sequence-specific DNA binding)	GO:0042475(odontogenesis of dentin-containing tooth)//GO:0006366(transcription from RNA polymerase II promoter)//GO:0045944(positive regulation of transcription from RNA polymerase II promoter)//GO:0000122(negative regulation of transcription from RNA polymerase II promoter)//GO:0006260(DNA replication)
chr16	31089621	31090000	diffreps_peak_00005908	6.57518	379	NM_014699	ZNF646	2.54626	2.65959e-07	1.25115e-05	up	9726	-	HGNC:HGNC:29004|Ensembl:ENSG00000167395|HPRD:15886|Vega:OTTHUMG00000047355	zinc finger protein 646		GO:0005634(nucleus)	GO:0003676(nucleic acid binding)//GO:0046872(metal ion binding)//GO:0005515(protein binding)//GO:0003677(DNA binding)	GO:0006351(transcription, DNA-templated)//GO:0006355(regulation of transcription, DNA-templated)
chr17	18218221	18218321	diffreps_peak_00007115	6.56279	100	NM_004618	TOP3A	2.22292	2.73659e-07	1.27374e-05	up	7156	TOP3|ZGRF7	MIM:601243|HGNC:HGNC:11992|Ensembl:ENSG00000177302|HPRD:03145|Vega:OTTHUMG00000059391	topoisomerase (DNA) III alpha	hsa03440(Homologous recombination)//hsa03460(Fanconi anemia pathway)	GO:0005654(nucleoplasm)//GO:0005634(nucleus)//GO:0005694(chromosome)//GO:0016605(PML body)	GO:0008270(zinc ion binding)//GO:0003676(nucleic acid binding)//GO:0003917(DNA topoisomerase type I activity)//GO:0005515(protein binding)//GO:0003677(DNA binding)	GO:0007126(meiotic nuclear division)//GO:0000724(double-strand break repair via homologous recombination)//GO:0006302(double-strand break repair)//GO:0006265(DNA topological change)//GO:0045003(double-strand break repair via synthesis-dependent strand annealing)//GO:0006281(DNA repair)
chr14	104206241	104206620	diffreps_peak_00004079	6.55844	379	NM_015316	PPP1R13B	2.61113	2.76411e-07	1.28267e-05	up	23368	ASPP1|p53BP2-like|p85	MIM:606455|HGNC:HGNC:14950|Ensembl:ENSG00000088808|HPRD:07345|Vega:OTTHUMG00000171647	protein phosphatase 1 regulatory subunit 13B		GO:0005654(nucleoplasm)//GO:0005886(plasma membrane)//GO:0005634(nucleus)//GO:0005737(cytoplasm)	GO:0008134(transcription factor binding)//GO:0005515(protein binding)	GO:0006915(apoptotic process)//GO:0045786(negative regulation of cell cycle)//GO:0072332(intrinsic apoptotic signaling pathway by p53 class mediator)
chr19	46216501	46216831	diffreps_peak_00011212	6.54982	330	NM_001080469	FBXO46	2.12828	2.81954e-07	1.30054e-05	up	23403	20D7-FC4|FBXO34L|Fbx46	MIM:609117|HGNC:HGNC:25069|Ensembl:ENSG00000177051|Vega:OTTHUMG00000182132	F-box protein 46			GO:0005515(protein binding)
chr20	1286061	1286340	diffreps_peak_00012064	6.54887	279	NM_014723	SNPH	3.26811	2.82571e-07	1.30144e-05	up	9751	-	MIM:604942|HGNC:HGNC:15931|Ensembl:ENSG00000101298|HPRD:16081|Vega:OTTHUMG00000031662	syntaphilin		GO:0016021(integral component of membrane)//GO:0005881(cytoplasmic microtubule)//GO:0043005(neuron projection)//GO:0030054(cell junction)//GO:0031966(mitochondrial membrane)//GO:0042734(presynaptic membrane)//GO:0005737(cytoplasm)//GO:0043025(neuronal cell body)	GO:0017075(syntaxin-1 binding)	GO:0007420(brain development)//GO:0030182(neuron differentiation)//GO:0016081(synaptic vesicle docking)//GO:0007269(neurotransmitter secretion)
chr6	32936436	32936640	diffreps_peak_00016488	6.54669	204	NM_005104	BRD2	3.2333	2.83992e-07	1.30483e-05	up	6046	D6S113E|FSH|FSRG1|NAT|O27.1.1|RING3|RNF3	MIM:601540|HGNC:HGNC:1103|Ensembl:ENSG00000204256|HPRD:03326|Vega:OTTHUMG00000031241	bromodomain containing 2		GO:0005634(nucleus)//GO:0005737(cytoplasm)	GO:0070577(lysine-acetylated histone binding)//GO:0003682(chromatin binding)//GO:0005515(protein binding)	GO:0006357(regulation of transcription from RNA polymerase II promoter)//GO:0006351(transcription, DNA-templated)//GO:0006334(nucleosome assembly)//GO:0007283(spermatogenesis)//GO:0016568(chromatin modification)
chr17	57290461	57290760	diffreps_peak_00008011	6.53834	299	NM_018149	SMG8	2.07642	2.89511e-07	1.30594e-05	up	55181	C17orf71	MIM:613175|HGNC:HGNC:25551|Ensembl:ENSG00000167447|HPRD:08551|Vega:OTTHUMG00000179365	SMG8 nonsense mediated mRNA decay factor		GO:0005575(cellular_component)//GO:0005829(cytosol)	GO:0005515(protein binding)	GO:0010467(gene expression)//GO:0000184(nuclear-transcribed mRNA catabolic process, nonsense-mediated decay)//GO:0045859(regulation of protein kinase activity)
chr5	134106592	134106689	diffreps_peak_00015465	6.54182	97	NM_014829	DDX46	2.47166	2.87196e-07	1.30594e-05	up	9879	PRPF5|Prp5	HGNC:HGNC:18681|Ensembl:ENSG00000145833|HPRD:10862|Vega:OTTHUMG00000163072	DEAD-box helicase 46	hsa03040(Spliceosome)	GO:0015030(Cajal body)//GO:0005634(nucleus)//GO:0016607(nuclear speck)//GO:0016020(membrane)	GO:0005524(ATP binding)//GO:0044822(poly(A) RNA binding)//GO:0003676(nucleic acid binding)//GO:0004004(ATP-dependent RNA helicase activity)//GO:0004386(helicase activity)	GO:0010501(RNA secondary structure unwinding)//GO:0000398(mRNA splicing, via spliceosome)//GO:0008152(metabolic process)//GO:0010468(regulation of gene expression)
chr8	145192671	145192900	diffreps_peak_00019697	6.53709	229	NM_016458	HGH1	4.4957	2.90341e-07	1.30594e-05	up	51236	BRP16|BRP16L|C8orf30A|C8orf30B|FAM203A|FAM203B	HGNC:HGNC:24161|Ensembl:ENSG00000235173|HPRD:17423|Vega:OTTHUMG00000165246	HGH1 homolog		GO:0005575(cellular_component)	GO:0003674(molecular_function)	GO:0008150(biological_process)
chr9	131648293	131648400	diffreps_peak_00020587	6.54095	107	NM_019594	LRRC8A	2.50655	2.87774e-07	1.30594e-05	up	56262	AGM5|LRRC8|SWELL1	MIM:608360|HGNC:HGNC:19027|Ensembl:ENSG00000136802|Vega:OTTHUMG00000020766	leucine-rich repeat containing 8 family member A		GO:0016020(membrane)//GO:0005886(plasma membrane)//GO:0034702(ion channel complex)//GO:0009986(cell surface)	GO:0005225(volume-sensitive anion channel activity)//GO:0005515(protein binding)//GO:0005253(anion channel activity)	GO:0006970(response to osmotic stress)//GO:0006884(cell volume homeostasis)//GO:0044070(regulation of anion transport)//GO:0098656(anion transmembrane transport)//GO:0006820(anion transport)//GO:0002329(pre-B cell differentiation)
chr11	66625301	66625640	diffreps_peak_00000920	6.54142	339	NM_024036	LRFN4	2.78602	2.87461e-07	1.30594e-05	up	78999	FIGLER6|SALM3|SALM3.	MIM:612810|HGNC:HGNC:28456|Ensembl:ENSG00000173621|HPRD:14310|Vega:OTTHUMG00000167100	leucine rich repeat and fibronectin type III domain containing 4		GO:0016021(integral component of membrane)//GO:0009986(cell surface)	GO:0005515(protein binding)	GO:0007409(axonogenesis)
chr9	139390621	139391240	diffreps_peak_00020855	6.53875	619	NM_017617	NOTCH1	2.00064	2.89237e-07	1.30594e-05	up	4851	AOS5|AOVD1|TAN1|hN1	MIM:190198|HGNC:HGNC:7881|Ensembl:ENSG00000148400|HPRD:01827|Vega:OTTHUMG00000020935	notch 1	hsa04320(Dorso-ventral axis formation)//hsa04330(Notch signaling pathway)//hsa04919(Thyroid hormone signaling pathway)//hsa05020(Prion diseases)//hsa05206(MicroRNAs in cancer)	GO:0005886(plasma membrane)//GO:0005576(extracellular region)//GO:0043235(receptor complex)//GO:0009986(cell surface)//GO:0002193(MAML1-RBP-Jkappa- ICN1 complex)//GO:0001669(acrosomal vesicle)//GO:0005789(endoplasmic reticulum membrane)//GO:0016021(integral component of membrane)//GO:0005829(cytosol)//GO:0005912(adherens junction)//GO:0000139(Golgi membrane)//GO:0005654(nucleoplasm)//GO:0005634(n…	GO:0031490(chromatin DNA binding)//GO:0005112(Notch binding)//GO:0003700(transcription factor activity, sequence-specific DNA binding)//GO:0004872(receptor activity)//GO:0043565(sequence-specific DNA binding)//GO:0001047(core promoter binding)//GO:0046982(protein heterodimerization activity)//GO:0001190(transcriptional activator activity, RNA polymerase II transcription factor binding)//GO:000485…	GO:1901201(regulation of extracellular matrix assembly)//GO:0072017(distal tubule development)//GO:0003256(regulation of transcription from RNA polymerase II promoter involved in myocardial precursor cell differentiation)//GO:0048709(oligodendrocyte differentiation)//GO:0006959(humoral immune response)//GO:0060317(cardiac epithelial to mesenchymal transition)//GO:0002437(inflammatory response to …
chr13	46559601	46559896	diffreps_peak_00003137	6.5379	295	uc001vat.1	ZC3H13	2.61806	2.89802e-07	1.30594e-05	up	23091	KIAA0853	MIM:616453|HGNC:HGNC:20368|Ensembl:ENSG00000123200|HPRD:08307|Vega:OTTHUMG00000016863	zinc finger CCCH-type containing 13		GO:0005654(nucleoplasm)//GO:0016607(nuclear speck)	GO:0044822(poly(A) RNA binding)//GO:0046872(metal ion binding)//GO:0005515(protein binding)
chr19	40697921	40698400	diffreps_peak_00010887	6.54503	479	NM_002446	MAP3K10	2.06469	2.85082e-07	1.30594e-05	up	4294	MEKK10|MLK2|MST	MIM:600137|HGNC:HGNC:6849|Ensembl:ENSG00000130758|HPRD:02533|Vega:OTTHUMG00000182591	mitogen-activated protein kinase kinase kinase 10		GO:0005622(intracellular)//GO:0005737(cytoplasm)	GO:0004674(protein serine/threonine kinase activity)//GO:0042803(protein homodimerization activity)//GO:0005524(ATP binding)//GO:0004709(MAP kinase kinase kinase activity)//GO:0004706(JUN kinase kinase kinase activity)//GO:0004672(protein kinase activity)//GO:0043425(bHLH transcription factor binding)//GO:0003714(transcription corepressor activity)	GO:0007256(activation of JNKK activity)//GO:0043507(positive regulation of JUN kinase activity)//GO:0007257(activation of JUN kinase activity)//GO:0043065(positive regulation of apoptotic process)//GO:0000165(MAPK cascade)//GO:0046777(protein autophosphorylation)//GO:0046330(positive regulation of JNK cascade)//GO:0000186(activation of MAPKK activity)//GO:0018107(peptidyl-threonine phosphorylatio…
chr9	140112221	140112600	diffreps_peak_00020925	6.53055	379	NM_014434	NDOR1	2.353	2.94747e-07	1.31805e-05	up	27158	NR1|bA350O14.9	MIM:606073|HGNC:HGNC:29838|Ensembl:ENSG00000188566|HPRD:10444|Vega:OTTHUMG00000020986	NADPH dependent diflavin oxidoreductase 1		GO:0048471(perinuclear region of cytoplasm)//GO:0005634(nucleus)//GO:0045111(intermediate filament cytoskeleton)//GO:0005737(cytoplasm)//GO:0005829(cytosol)	GO:0050660(flavin adenine dinucleotide binding)//GO:0010181(FMN binding)//GO:0016491(oxidoreductase activity)//GO:0005506(iron ion binding)//GO:0050661(NADP binding)//GO:0003958(NADPH-hemoprotein reductase activity)//GO:0005515(protein binding)	GO:0055114(oxidation-reduction process)//GO:0008219(cell death)//GO:0036245(cellular response to menadione)//GO:0044281(small molecule metabolic process)//GO:0016226(iron-sulfur cluster assembly)
chr17	27085241	27085680	diffreps_peak_00007232	6.51815	439	NM_018182	FAM222B	2.05764	3.03281e-07	1.34643e-05	up	55731	C17orf63	HGNC:HGNC:25563|Ensembl:ENSG00000173065|HPRD:07693|Vega:OTTHUMG00000179495	family with sequence similarity 222 member B		GO:0005654(nucleoplasm)
chr19	16687221	16687760	diffreps_peak_00010317	6.51625	539	NM_004831	MED26	2.01523	3.04616e-07	1.35041e-05	up	9441	CRSP7|CRSP70	MIM:605043|HGNC:HGNC:2376|Ensembl:ENSG00000105085|HPRD:05437|Vega:OTTHUMG00000182433	mediator complex subunit 26		GO:0016592(mediator complex)//GO:0005654(nucleoplasm)//GO:0005634(nucleus)	GO:0005515(protein binding)//GO:0003677(DNA binding)//GO:0001104(RNA polymerase II transcription cofactor activity)//GO:0003713(transcription coactivator activity)	GO:0006357(regulation of transcription from RNA polymerase II promoter)//GO:0010467(gene expression)//GO:0006367(transcription initiation from RNA polymerase II promoter)//GO:0006351(transcription, DNA-templated)
chr19	10801241	10801640	diffreps_peak_00009937	6.50933	399	NM_012218	ILF3	2.02552	3.09508e-07	1.36033e-05	up	3609	CBTF|DRBF|DRBP76|MMP4|MPHOSPH4|MPP4|NF-AT-90|NF110|NF110b|NF90|NF90a|NF90b|NFAR|NFAR-1|NFAR2|TCP110|TCP80	MIM:603182|HGNC:HGNC:6038|Ensembl:ENSG00000129351|HPRD:04420|Vega:OTTHUMG00000180587	interleukin enhancer binding factor 3		GO:0030529(intracellular ribonucleoprotein complex)//GO:0016020(membrane)//GO:0005739(mitochondrion)//GO:0005730(nucleolus)//GO:0005654(nucleoplasm)//GO:0005634(nucleus)//GO:0005737(cytoplasm)	GO:0044822(poly(A) RNA binding)//GO:0003723(RNA binding)//GO:0005515(protein binding)//GO:0003677(DNA binding)//GO:0003725(double-stranded RNA binding)	GO:0045071(negative regulation of viral genome replication)//GO:0006468(protein phosphorylation)//GO:0006351(transcription, DNA-templated)//GO:0017148(negative regulation of translation)//GO:0045892(negative regulation of transcription, DNA-templated)//GO:0051607(defense response to virus)//GO:0045893(positive regulation of transcription, DNA-templated)
chr7	149153081	149153128	diffreps_peak_00018693	6.51008	47	NM_015694	ZNF777	2.55516	3.0897e-07	1.36033e-05	up	27153	-	HGNC:HGNC:22213|Ensembl:ENSG00000196453|HPRD:13849|Vega:OTTHUMG00000158967	zinc finger protein 777		GO:0005634(nucleus)//GO:0005575(cellular_component)	GO:0003674(molecular_function)//GO:0046872(metal ion binding)//GO:0003677(DNA binding)	GO:0006351(transcription, DNA-templated)//GO:0006355(regulation of transcription, DNA-templated)//GO:0008150(biological_process)
chr5	141242741	141243000	diffreps_peak_00015605	6.50966	259	NM_002587	PCDH1	5.53861	3.09268e-07	1.36033e-05	up	5097	PC42|PCDH42	MIM:603626|HGNC:HGNC:8655|Ensembl:ENSG00000156453|HPRD:04692|Vega:OTTHUMG00000129661	protocadherin 1		GO:0005886(plasma membrane)//GO:0005887(integral component of plasma membrane)//GO:0016021(integral component of membrane)//GO:0005911(cell-cell junction)	GO:0005509(calcium ion binding)	GO:0007399(nervous system development)//GO:0007156(homophilic cell adhesion via plasma membrane adhesion molecules)//GO:0007267(cell-cell signaling)
chr5	43174841	43175280	diffreps_peak_00015085	6.50462	439	NM_003432	ZNF131	3.53877	3.12884e-07	1.36906e-05	up	7690	ZBTB35|pHZ-10	MIM:604073|HGNC:HGNC:12915|Ensembl:ENSG00000172262|Vega:OTTHUMG00000162223	zinc finger protein 131		GO:0005634(nucleus)	GO:0003676(nucleic acid binding)//GO:0003700(transcription factor activity, sequence-specific DNA binding)//GO:0000981(RNA polymerase II transcription factor activity, sequence-specific DNA binding)//GO:0046872(metal ion binding)//GO:0005515(protein binding)//GO:0003677(DNA binding)	GO:0006357(regulation of transcription from RNA polymerase II promoter)//GO:0006351(transcription, DNA-templated)//GO:0006355(regulation of transcription, DNA-templated)
chr16	30958441	30959120	diffreps_peak_00005887	6.5035	679	NM_001099784	FBXL19	2.56677	3.1369e-07	1.36906e-05	up	54620	CXXC11|Fbl19|JHDM1C	MIM:609085|HGNC:HGNC:25300|Ensembl:ENSG00000099364|HPRD:12366|Vega:OTTHUMG00000132403	F-box and leucine-rich repeat protein 19		GO:0019005(SCF ubiquitin ligase complex)	GO:0008270(zinc ion binding)//GO:0005515(protein binding)//GO:0003677(DNA binding)	GO:0043161(proteasome-mediated ubiquitin-dependent protein catabolic process)
chr9	134135601	134135880	diffreps_peak_00020661	6.50223	279	NM_033387	FAM78A	2.03957	3.14609e-07	1.371e-05	up	286336	C9orf59	HGNC:HGNC:25465|Ensembl:ENSG00000126882|HPRD:12968|Vega:OTTHUMG00000020821	family with sequence similarity 78 member A
chr11	67202781	67202879	diffreps_peak_00000957	6.4934	98	NM_003952	RPS6KB2	2.05267	3.21067e-07	1.38651e-05	up	6199	KLS|P70-beta|P70-beta-1|P70-beta-2|S6K-beta2|S6K2|SRK|STK14B|p70(S6K)-beta|p70S6Kb	MIM:608939|HGNC:HGNC:10437|Ensembl:ENSG00000175634|HPRD:10203|Vega:OTTHUMG00000167673	ribosomal protein S6 kinase, 70kDa, polypeptide 2	hsa04012(ErbB signaling pathway)//hsa04066(HIF-1 signaling pathway)//hsa04150(mTOR signaling pathway)//hsa04151(PI3K-Akt signaling pathway)//hsa04152(AMPK signaling pathway)//	GO:0005654(nucleoplasm)//GO:0005737(cytoplasm)	GO:0004672(protein kinase activity)//GO:0005524(ATP binding)//GO:0004711(ribosomal protein S6 kinase activity)//GO:0004674(protein serine/threonine kinase activity)//GO:0042277(peptide binding)	GO:0045087(innate immune response)//GO:0006468(protein phosphorylation)//GO:0007173(epidermal growth factor receptor signaling pathway)//GO:0045948(positive regulation of translational initiation)//GO:0043491(protein kinase B signaling)//GO:0006412(translation)//GO:0008543(fibroblast growth factor receptor signaling pathway)//GO:0048011(neurotrophin TRK receptor signaling pathway)//GO:0035556(int…
chr9	134454821	134455034	diffreps_peak_00020679	6.49128	213	NM_005312	RAPGEF1	2.17023	3.22638e-07	1.38651e-05	up	2889	C3G|GRF2	MIM:600303|HGNC:HGNC:4568|Ensembl:ENSG00000107263|HPRD:02627|Vega:OTTHUMG00000020829	Rap guanine nucleotide exchange factor 1	hsa04015(Rap1 signaling pathway)//hsa04510(Focal adhesion)//hsa04722(Neurotrophin signaling pathway)//hsa04910(Insulin signaling pathway)//hsa05211(Renal cell carcinoma)	GO:0005622(intracellular)//GO:0005769(early endosome)//GO:0005829(cytosol)//GO:0005768(endosome)	GO:0017124(SH3 domain binding)//GO:0017034(Rap guanyl-nucleotide exchange factor activity)//GO:0005515(protein binding)//GO:0005085(guanyl-nucleotide exchange factor activity)	GO:1990090(cellular response to nerve growth factor stimulus)//GO:0010976(positive regulation of neuron projection development)//GO:0038180(nerve growth factor signaling pathway)//GO:0048008(platelet-derived growth factor receptor signaling pathway)//GO:0007169(transmembrane receptor protein tyrosine kinase signaling pathway)//GO:0061028(establishment of endothelial barrier)//GO:2000178(negative …
chr20	57767041	57767320	diffreps_peak_00012751	6.49238	279	NM_178457	ZNF831	2.70949	3.21824e-07	1.38651e-05	up	128611	C20orf174|dJ492J12.1	HGNC:HGNC:16167|Ensembl:ENSG00000124203|Vega:OTTHUMG00000032864	zinc finger protein 831		GO:0005634(nucleus)	GO:0043565(sequence-specific DNA binding)//GO:0046872(metal ion binding)//GO:0044212(transcription regulatory region DNA binding)//GO:0003700(transcription factor activity, sequence-specific DNA binding)	GO:0006366(transcription from RNA polymerase II promoter)//GO:0007275(multicellular organism development)//GO:0006355(regulation of transcription, DNA-templated)//GO:0007165(signal transduction)
chr12	50189521	50189740	diffreps_peak_00001933	6.49278	219	NM_001037806	NCKAP5L	2.92591	3.2153e-07	1.38651e-05	up	57701	Cep169|FP1193|KIAA1602	MIM:615104|HGNC:HGNC:29321|Ensembl:ENSG00000167566|Vega:OTTHUMG00000156969	NCK associated protein 5 like		GO:0005813(centrosome)//GO:0035371(microtubule plus-end)//GO:0005737(cytoplasm)	GO:0005515(protein binding)	GO:0007019(microtubule depolymerization)//GO:0001578(microtubule bundle formation)
chr19	46388401	46388720	diffreps_peak_00011238	6.48424	319	NM_015649	IRF2BP1	2.07926	3.27914e-07	1.39393e-05	up	26145	-	MIM:615331|HGNC:HGNC:21728|Ensembl:ENSG00000170604|HPRD:17159|Vega:OTTHUMG00000182485	interferon regulatory factor 2 binding protein 1		GO:0005654(nucleoplasm)	GO:0016874(ligase activity)//GO:0046872(metal ion binding)//GO:0005515(protein binding)	GO:0006351(transcription, DNA-templated)//GO:0006355(regulation of transcription, DNA-templated)
chr16	2022063	2022160	diffreps_peak_00005170	6.48463	97	NM_006453	TBL3	2.54104	3.27621e-07	1.39393e-05	up	10607	SAZD|UTP13	MIM:605915|HGNC:HGNC:11587|Ensembl:ENSG00000183751|HPRD:09327|Vega:OTTHUMG00000128710	transducin (beta)-like 3	hsa03008(Ribosome biogenesis in eukaryotes)	GO:0005730(nucleolus)//GO:0032040(small-subunit processome)//GO:0005634(nucleus)//GO:0034388(Pwp2p-containing subcomplex of 90S preribosome)	GO:0044822(poly(A) RNA binding)//GO:0030515(snoRNA binding)//GO:0005515(protein binding)	GO:0006364(rRNA processing)//GO:0000462(maturation of SSU-rRNA from tricistronic rRNA transcript (SSU-rRNA, 5.8S rRNA, LSU-rRNA))
chr22	30973021	30973116	diffreps_peak_00013612	6.48464	95	NM_014303	PES1	2.10052	3.27613e-07	1.39393e-05	up	23481	PES	MIM:605819|HGNC:HGNC:8848|Ensembl:ENSG00000100029|HPRD:05783|Vega:OTTHUMG00000151077	pescadillo ribosomal biogenesis factor 1		GO:0016020(membrane)//GO:0030687(preribosome, large subunit precursor)//GO:0005694(chromosome)//GO:0070545(PeBoW complex)//GO:0000793(condensed chromosome)//GO:0005654(nucleoplasm)//GO:0005730(nucleolus)//GO:0005634(nucleus)//GO:0005737(cytoplasm)	GO:0043021(ribonucleoprotein complex binding)//GO:0003723(RNA binding)//GO:0005515(protein binding)//GO:0044822(poly(A) RNA binding)	GO:0033365(protein localization to organelle)//GO:0000463(maturation of LSU-rRNA from tricistronic rRNA transcript (SSU-rRNA, 5.8S rRNA, LSU-rRNA))//GO:0042273(ribosomal large subunit biogenesis)//GO:0007000(nucleolus organization)//GO:0000466(maturation of 5.8S rRNA from tricistronic rRNA transcript (SSU-rRNA, 5.8S rRNA, LSU-rRNA))//GO:0008283(cell proliferation)//GO:0042254(ribosome biogenesis)…
chr11	308106	308200	diffreps_peak_00000019	6.48225	94	NM_006435	IFITM2	2.17168	3.29424e-07	1.39409e-05	up	10581	1-8D|DSPA2c	MIM:605578|HGNC:HGNC:5413|Ensembl:ENSG00000185201|HPRD:05718|Vega:OTTHUMG00000165357	interferon induced transmembrane protein 2		GO:0016021(integral component of membrane)//GO:0005886(plasma membrane)		GO:0045071(negative regulation of viral genome replication)//GO:0035455(response to interferon-alpha)//GO:0060337(type I interferon signaling pathway)//GO:0034341(response to interferon-gamma)//GO:0019221(cytokine-mediated signaling pathway)//GO:0051607(defense response to virus)//GO:0009607(response to biotic stimulus)//GO:0009615(response to virus)//GO:0006955(immune response)//GO:0035456(respo…
chr17	45901541	45901740	diffreps_peak_00007814	6.48261	199	NM_145255	MRPL10	2.15061	3.29149e-07	1.39409e-05	up	124995	L10MT|MRP-L10|MRP-L8|MRPL8|RPML8	MIM:611825|HGNC:HGNC:14055|Ensembl:ENSG00000159111|HPRD:14738|Vega:OTTHUMG00000156302	mitochondrial ribosomal protein L10	hsa03010(Ribosome)	GO:0030529(intracellular ribonucleoprotein complex)//GO:0005654(nucleoplasm)//GO:0005743(mitochondrial inner membrane)//GO:0005739(mitochondrion)//GO:0005762(mitochondrial large ribosomal subunit)	GO:0044822(poly(A) RNA binding)//GO:0003735(structural constituent of ribosome)//GO:0005515(protein binding)	GO:0070124(mitochondrial translational initiation)//GO:0006996(organelle organization)//GO:0006412(translation)//GO:0032543(mitochondrial translation)//GO:0070125(mitochondrial translational elongation)//GO:0042254(ribosome biogenesis)//GO:0070126(mitochondrial translational termination)
chr19	15376164	15376420	diffreps_peak_00010212	6.48257	256	NM_014299	BRD4	2.01067	3.29175e-07	1.39409e-05	up	23476	CAP|HUNK1|HUNKI|MCAP	MIM:608749|HGNC:HGNC:13575|Ensembl:ENSG00000141867|HPRD:10574|Vega:OTTHUMG00000183252	bromodomain containing 4		GO:0000794(condensed nuclear chromosome)//GO:0008024(positive transcription elongation factor complex b)//GO:0000790(nuclear chromatin)//GO:0005694(chromosome)//GO:0005654(nucleoplasm)//GO:0005634(nucleus)//GO:0005737(cytoplasm)	GO:0070577(lysine-acetylated histone binding)//GO:0003682(chromatin binding)//GO:0005515(protein binding)//GO:0002039(p53 binding)//GO:0003677(DNA binding)	GO:2000002(negative regulation of DNA damage checkpoint)//GO:0006338(chromatin remodeling)//GO:0000083(regulation of transcription involved in G1/S transition of mitotic cell cycle)//GO:1901407(regulation of phosphorylation of RNA polymerase II C-terminal domain)//GO:0006974(cellular response to DNA damage stimulus)//GO:0032968(positive regulation of transcription elongation from RNA polymerase I…
chr17	27893103	27893380	diffreps_peak_00007297	6.47934	277	NM_198147	ABHD15	2.24966	3.31631e-07	1.40151e-05	up	116236	-	HGNC:HGNC:26971|Ensembl:ENSG00000168792|HPRD:14014|Vega:OTTHUMG00000179721	abhydrolase domain containing 15		GO:0016020(membrane)//GO:0005576(extracellular region)	GO:0016787(hydrolase activity)	GO:0008152(metabolic process)
chr4	8228961	8229400	diffreps_peak_00014411	6.47858	439	NM_018986	SH3TC1	2.22381	3.32216e-07	1.40205e-05	up	54436	-	HGNC:HGNC:26009|Ensembl:ENSG00000125089|HPRD:11556|Vega:OTTHUMG00000160934	SH3 domain and tetratricopeptide repeats 1		GO:0005575(cellular_component)		GO:0008150(biological_process)
chr19	17397501	17397740	diffreps_peak_00010363	6.47234	239	NM_001278443	ANKLE1	3.90964	3.37024e-07	1.41374e-05	up	126549	ANKRD41|LEM3|LEMD6	HGNC:HGNC:26812|Ensembl:ENSG00000160117|HPRD:08801|Vega:OTTHUMG00000150839	ankyrin repeat and LEM domain containing 1		GO:0016021(integral component of membrane)
chr8	145437879	145438140	diffreps_peak_00019705	6.46891	261	ENST00000377406	FAM203B	3.70275	3.39698e-07	1.41507e-05	up
chr16	31091521	31091960	diffreps_peak_00005910	6.46942	439	NM_014699	ZNF646	2.27766	3.39298e-07	1.41507e-05	up	9726	-	HGNC:HGNC:29004|Ensembl:ENSG00000167395|HPRD:15886|Vega:OTTHUMG00000047355	zinc finger protein 646		GO:0005634(nucleus)	GO:0003676(nucleic acid binding)//GO:0046872(metal ion binding)//GO:0005515(protein binding)//GO:0003677(DNA binding)	GO:0006351(transcription, DNA-templated)//GO:0006355(regulation of transcription, DNA-templated)
chrY	59342681	59342900	diffreps_peak_00021995	6.46202	219	NM_002186	IL9R	3.46637	3.45128e-07	1.4291e-05	up	3581	CD129|IL-9R	MIM:300007|HGNC:HGNC:6030|Ensembl:ENSG00000124334|HPRD:02052|Vega:OTTHUMG00000022720	interleukin 9 receptor	hsa04060(Cytokine-cytokine receptor interaction)//hsa04630(Jak-STAT signaling pathway)//hsa04640(Hematopoietic cell lineage)	GO:0005887(integral component of plasma membrane)//GO:0005615(extracellular space)	GO:0004919(interleukin-9 receptor activity)	GO:1903955(positive regulation of protein targeting to mitochondrion)//GO:0038113(interleukin-9-mediated signaling pathway)//GO:0008283(cell proliferation)//GO:0007165(signal transduction)
chr7	127222501	127222940	diffreps_peak_00018424	6.46004	439	NM_024523	GCC1	2.81115	3.46705e-07	1.43178e-05	up	79571	GCC1P|GCC88	MIM:607418|HGNC:HGNC:19095|Ensembl:ENSG00000179562|HPRD:07599|Vega:OTTHUMG00000023590	GRIP and coiled-coil domain containing 1		GO:0005886(plasma membrane)//GO:0005794(Golgi apparatus)//GO:0000139(Golgi membrane)//GO:0005737(cytoplasm)	GO:0005515(protein binding)	GO:0000042(protein targeting to Golgi)
chr17	17750661	17750960	diffreps_peak_00007093	6.45613	299	NM_001033551	TOM1L2	2.29898	3.49844e-07	1.44087e-05	up	146691	-	MIM:615519|HGNC:HGNC:11984|Ensembl:ENSG00000175662|HPRD:18213|Vega:OTTHUMG00000059353	target of myb1 like 2 membrane trafficking protein		GO:0005622(intracellular)//GO:0070062(extracellular exosome)	GO:0019901(protein kinase binding)//GO:0005515(protein binding)//GO:0030276(clathrin binding)	GO:0045839(negative regulation of mitotic nuclear division)//GO:0006886(intracellular protein transport)//GO:0007165(signal transduction)
chr16	30748369	30748820	diffreps_peak_00005853	6.45318	451	NM_006662	SRCAP	2.77803	3.52228e-07	1.44875e-05	up	10847	DOMO1|EAF1|FLHS|SWR1	MIM:611421|HGNC:HGNC:16974|Ensembl:ENSG00000080603|HPRD:18103|Vega:OTTHUMG00000132393	Snf2-related CREBBP activator protein		GO:0043234(protein complex)//GO:0005634(nucleus)//GO:0005794(Golgi apparatus)//GO:0048471(perinuclear region of cytoplasm)	GO:0005524(ATP binding)//GO:0004386(helicase activity)//GO:0005515(protein binding)//GO:0003677(DNA binding)//GO:0004402(histone acetyltransferase activity)//GO:0003713(transcription coactivator activity)	GO:0006357(regulation of transcription from RNA polymerase II promoter)//GO:0016573(histone acetylation)//GO:0006351(transcription, DNA-templated)//GO:0016032(viral process)
chr19	1556781	1556922	diffreps_peak_00009113	6.45063	141	NM_203304	MEX3D	2.30571	3.543e-07	1.45145e-05	up	399664	MEX-3D|MEX3|OK/SW-cl.4|RKHD1|RNF193|TINO	MIM:611009|HGNC:HGNC:16734|Ensembl:ENSG00000181588|HPRD:15254|Vega:OTTHUMG00000150369	mex-3 RNA binding family member D		GO:0005634(nucleus)//GO:0048471(perinuclear region of cytoplasm)	GO:0044822(poly(A) RNA binding)//GO:0003723(RNA binding)//GO:0008270(zinc ion binding)//GO:0017091(AU-rich element binding)	GO:0061157(mRNA destabilization)//GO:0010609(mRNA localization resulting in posttranscriptional regulation of gene expression)
chr7	43917121	43917420	diffreps_peak_00017712	6.44983	299	NM_017920	URGCP	2.31965	3.54949e-07	1.45218e-05	up	55665	URG4	MIM:610337|HGNC:HGNC:30890|Ensembl:ENSG00000106608|HPRD:11663|Vega:OTTHUMG00000155245	upregulator of cell proliferation		GO:0005634(nucleus)//GO:0005737(cytoplasm)	GO:0005525(GTP binding)	GO:0007049(cell cycle)
chr19	1205797	1205900	diffreps_peak_00009069	6.44675	103	NM_000455	STK11	2.44898	3.57475e-07	1.45477e-05	up	6794	LKB1|PJS|hLKB1	MIM:602216|HGNC:HGNC:11389|Ensembl:ENSG00000118046|HPRD:03740	serine/threonine kinase 11	hsa04068(FoxO signaling pathway)//hsa04150(mTOR signaling pathway)//hsa04151(PI3K-Akt signaling pathway)//hsa04152(AMPK signaling pathway)//	GO:0070062(extracellular exosome)//GO:0016020(membrane)//GO:0005829(cytosol)//GO:0005739(mitochondrion)//GO:0036398(TCR signalosome)//GO:0005634(nucleus)//GO:0005737(cytoplasm)	GO:0030295(protein kinase activator activity)//GO:0004674(protein serine/threonine kinase activity)//GO:0005524(ATP binding)//GO:0000287(magnesium ion binding)//GO:0030275(LRR domain binding)//GO:0005515(protein binding)//GO:0002039(p53 binding)	GO:0007286(spermatid development)//GO:0001894(tissue homeostasis)//GO:0006112(energy reserve metabolic process)//GO:0008285(negative regulation of cell proliferation)//GO:0006914(autophagy)//GO:0050772(positive regulation of axonogenesis)//GO:0030010(establishment of cell polarity)//GO:1900182(positive regulation of protein localization to nucleus)//GO:0010508(positive regulation of autophagy)//G…
chr8	8243830	8244008	diffreps_peak_00018903	6.44224	178	ENST00000520004	SGK223	3.05596	3.61214e-07	1.46064e-05	up	157285	PRAGMIN	Ensembl:ENSG00000275342|Vega:OTTHUMG00000163709	homolog of rat pragma of Rnd2			GO:0004672(protein kinase activity)//GO:0004715(non-membrane spanning protein tyrosine kinase activity)//GO:0005524(ATP binding)	GO:0018108(peptidyl-tyrosine phosphorylation)
chr15	75494220	75494360	diffreps_peak_00004681	6.44276	140	NM_015492	C15orf39	2.39293	3.60776e-07	1.46064e-05	up	56905	-	HGNC:HGNC:24497|Ensembl:ENSG00000167173|HPRD:13154|Vega:OTTHUMG00000142820	chromosome 15 open reading frame 39		GO:0005737(cytoplasm)
chr5	176981401	176981548	diffreps_peak_00015966	6.44157	147	NM_001190946	FAM193B	2.97771	3.61764e-07	1.46064e-05	up	54540	IRIZIO	MIM:615813|HGNC:HGNC:25524|Ensembl:ENSG00000146067|HPRD:07671|Vega:OTTHUMG00000163396	family with sequence similarity 193 member B		GO:0005654(nucleoplasm)//GO:0005634(nucleus)//GO:0005737(cytoplasm)	GO:0005515(protein binding)
chr16	11650561	11650591	diffreps_peak_00005430	6.44195	30	NM_004862	LITAF	2.18731	3.6145e-07	1.46064e-05	up	9516	PIG7|SIMPLE|TP53I7	MIM:603795|HGNC:HGNC:16841|Ensembl:ENSG00000189067|HPRD:10354|Vega:OTTHUMG00000177415	lipopolysaccharide-induced TNF factor	hsa04142(Lysosome)	GO:0016021(integral component of membrane)//GO:0005794(Golgi apparatus)//GO:0005886(plasma membrane)//GO:0005765(lysosomal membrane)//GO:0043231(intracellular membrane-bounded organelle)//GO:0005654(nucleoplasm)//GO:0005737(cytoplasm)	GO:0004871(signal transducer activity)//GO:0005515(protein binding)//GO:0050699(WW domain binding)	GO:0042347(negative regulation of NF-kappaB import into nucleus)//GO:0007568(aging)//GO:0001817(regulation of cytokine production)//GO:0043123(positive regulation of I-kappaB kinase/NF-kappaB signaling)//GO:0006351(transcription, DNA-templated)//GO:0071222(cellular response to lipopolysaccharide)//GO:0006357(regulation of transcription from RNA polymerase II promoter)//GO:0006915(apoptotic proces…
chr14	74205581	74206360	diffreps_peak_00003756	6.43941	779	NM_194278	ELMSAN1	2.10821	3.63572e-07	1.46181e-05	up	91748	C14orf117|C14orf43|LSR68|MIDEAS|c14_5541	HGNC:HGNC:19853|Ensembl:ENSG00000156030|HPRD:12648|Vega:OTTHUMG00000150359	ELM2 and Myb/SANT-like domain containing 1		GO:0005654(nucleoplasm)//GO:0005634(nucleus)	GO:0003677(DNA binding)	GO:0006351(transcription, DNA-templated)//GO:0006355(regulation of transcription, DNA-templated)
chr14	50262508	50262640	diffreps_peak_00003558	6.43764	132	uc001wwz.3	NEMF	3.01921	3.65058e-07	1.4627e-05	up	9147	NY-CO-1|SDCCAG1	MIM:608378|HGNC:HGNC:10663|HPRD:08494	nuclear export mediator factor		GO:0005634(nucleus)		GO:0051168(nuclear export)
chr9	116346121	116346707	diffreps_peak_00020302	6.43126	586	NM_130795	RGS3	2.05047	3.70461e-07	1.46277e-05	up	5998	C2PA|RGP3	MIM:602189|HGNC:HGNC:9999|Ensembl:ENSG00000138835|HPRD:03720|Vega:OTTHUMG00000021048	regulator of G-protein signaling 3	hsa04360(Axon guidance)	GO:0005654(nucleoplasm)//GO:0005886(plasma membrane)//GO:0005737(cytoplasm)//GO:0005829(cytosol)	GO:0005096(GTPase activator activity)//GO:0005515(protein binding)	GO:0008277(regulation of G-protein coupled receptor protein signaling pathway)//GO:0000188(inactivation of MAPK activity)//GO:0043547(positive regulation of GTPase activity)
chr7	100731481	100731960	diffreps_peak_00018232	6.43423	479	NM_030961	TRIM56	2.64428	3.67934e-07	1.46277e-05	up	81844	RNF109	HGNC:HGNC:19028|HPRD:10284	tripartite motif containing 56		GO:0005622(intracellular)//GO:0005737(cytoplasm)//GO:0005829(cytosol)	GO:0044822(poly(A) RNA binding)//GO:0004842(ubiquitin-protein transferase activity)//GO:0008270(zinc ion binding)//GO:0016874(ligase activity)	GO:0032479(regulation of type I interferon production)//GO:0070534(protein K63-linked ubiquitination)//GO:0045087(innate immune response)//GO:0032608(interferon-beta production)//GO:0032481(positive regulation of type I interferon production)//GO:0034340(response to type I interferon)//GO:0051607(defense response to virus)
chr8	22876121	22876500	diffreps_peak_00019003	6.4308	379	NM_015178	RHOBTB2	2.25631	3.70852e-07	1.46277e-05	up	23221	DBC2	MIM:607352|HGNC:HGNC:18756|Ensembl:ENSG00000008853|HPRD:06300|Vega:OTTHUMG00000097827	Rho related BTB domain containing 2	hsa04120(Ubiquitin mediated proteolysis)	GO:0005622(intracellular)//GO:0005886(plasma membrane)//GO:0005829(cytosol)	GO:0005525(GTP binding)	GO:0051056(regulation of small GTPase mediated signal transduction)//GO:0007264(small GTPase mediated signal transduction)
chr19	55964345	55964580	diffreps_peak_00011878	6.43352	235	NM_024710	ISOC2	3.25568	3.6854e-07	1.46277e-05	up	79763	-	MIM:612928|HGNC:HGNC:26278|Ensembl:ENSG00000063241|HPRD:08030|Vega:OTTHUMG00000180830	isochorismatase domain containing 2		GO:0005634(nucleus)//GO:0005737(cytoplasm)	GO:0003824(catalytic activity)//GO:0005515(protein binding)	GO:0008152(metabolic process)//GO:0031648(protein destabilization)
chr11	62520021	62520300	diffreps_peak_00000601	6.4342	279	NM_024784	ZBTB3	2.33629	3.67959e-07	1.46277e-05	up	79842	-	HGNC:HGNC:22918|Ensembl:ENSG00000185670|HPRD:15693|Vega:OTTHUMG00000167608	zinc finger and BTB domain containing 3		GO:0005634(nucleus)	GO:0046872(metal ion binding)//GO:0003677(DNA binding)	GO:0006351(transcription, DNA-templated)//GO:0006355(regulation of transcription, DNA-templated)
chr7	72413121	72413560	diffreps_peak_00017875	6.42782	439	NM_172020	POM121	2.29527	3.73402e-07	1.47095e-05	up	9883	P145|POM121A	MIM:615753|HGNC:HGNC:19702|Ensembl:ENSG00000196313|HPRD:11448|Vega:OTTHUMG00000023527	POM121 transmembrane nucleoporin	hsa03013(RNA transport)	GO:0031965(nuclear membrane)//GO:0016021(integral component of membrane)//GO:0005789(endoplasmic reticulum membrane)//GO:0005643(nuclear pore)//GO:0005635(nuclear envelope)	GO:0005515(protein binding)	GO:0044267(cellular protein metabolic process)//GO:0005975(carbohydrate metabolic process)//GO:0015758(glucose transport)//GO:0043687(post-translational protein modification)//GO:0019054(modulation by virus of host process)//GO:0008645(hexose transport)//GO:0008033(tRNA processing)//GO:0031047(gene silencing by RNA)//GO:0015031(protein transport)//GO:0019083(viral transcription)//GO:0019048(modul…
chr16	30787001	30787460	diffreps_peak_00005865	6.42701	459	NM_014771	RNF40	3.59873	3.74105e-07	1.47176e-05	up	9810	BRE1B|RBP95|STARING	MIM:607700|HGNC:HGNC:16867|Ensembl:ENSG00000103549|HPRD:07411|Vega:OTTHUMG00000132394	ring finger protein 40, E3 ubiquitin protein ligase		GO:0043679(axon terminus)//GO:0043005(neuron projection)//GO:0016020(membrane)//GO:0005829(cytosol)//GO:0019898(extrinsic component of membrane)//GO:0033503(HULC complex)//GO:0005654(nucleoplasm)//GO:0005634(nucleus)//GO:0000151(ubiquitin ligase complex)	GO:0008270(zinc ion binding)//GO:0031625(ubiquitin protein ligase binding)//GO:0032403(protein complex binding)//GO:0042803(protein homodimerization activity)//GO:0004842(ubiquitin-protein transferase activity)//GO:0017075(syntaxin-1 binding)//GO:0003730(mRNA 3'-UTR binding)//GO:0016874(ligase activity)//GO:0005515(protein binding)//GO:0031624(ubiquitin conjugating enzyme binding)	GO:2001168(positive regulation of histone H2B ubiquitination)//GO:0033523(histone H2B ubiquitination)//GO:0007346(regulation of mitotic cell cycle)//GO:1902916(positive regulation of protein polyubiquitination)//GO:0006511(ubiquitin-dependent protein catabolic process)//GO:0010390(histone monoubiquitination)//GO:1901800(positive regulation of proteasomal protein catabolic process)//GO:1900364(neg…
chr16	3108961	3109400	diffreps_peak_00005270	6.4196	439	NM_022468	MMP25	2.30945	3.80538e-07	1.48574e-05	up	64386	MMP-25|MMP20|MMP20A|MMPL1|MT-MMP 6|MT-MMP6|MT6-MMP|MT6MMP|MTMMP6	MIM:608482|HGNC:HGNC:14246|Ensembl:ENSG00000008516|HPRD:07090|HPRD:07492|Vega:OTTHUMG00000177475	matrix metallopeptidase 25		GO:0005578(proteinaceous extracellular matrix)//GO:0016020(membrane)//GO:0005886(plasma membrane)//GO:0031225(anchored component of membrane)//GO:0016021(integral component of membrane)	GO:0008270(zinc ion binding)//GO:0004222(metalloendopeptidase activity)//GO:0005509(calcium ion binding)	GO:0006508(proteolysis)//GO:0006954(inflammatory response)//GO:0060022(hard palate development)
chr9	139756901	139756948	diffreps_peak_00020885	6.41438	47	NM_001281297	EDF1	2.3936	3.8514e-07	1.4999e-05	up	8721	CFAP280|EDF-1|MBF1	MIM:605107|HGNC:HGNC:3164|Ensembl:ENSG00000107223|HPRD:09235|Vega:OTTHUMG00000020948	endothelial differentiation-related factor 1		GO:0070062(extracellular exosome)//GO:0005669(transcription factor TFIID complex)//GO:0005730(nucleolus)//GO:0005622(intracellular)//GO:0005634(nucleus)//GO:0005737(cytoplasm)	GO:0003700(transcription factor activity, sequence-specific DNA binding)//GO:0043565(sequence-specific DNA binding)//GO:0005516(calmodulin binding)//GO:0008168(methyltransferase activity)//GO:0044822(poly(A) RNA binding)//GO:0005515(protein binding)//GO:0004402(histone acetyltransferase activity)//GO:0003713(transcription coactivator activity)	GO:0019216(regulation of lipid metabolic process)//GO:0006351(transcription, DNA-templated)//GO:0007275(multicellular organism development)//GO:0045893(positive regulation of transcription, DNA-templated)//GO:0045446(endothelial cell differentiation)//GO:0006355(regulation of transcription, DNA-templated)//GO:0043388(positive regulation of DNA binding)
chrX	49646101	49646380	diffreps_peak_00021274	6.41257	279	NM_001145073	USP27X	2.90805	3.8675e-07	1.50088e-05	up	389856	USP22L|USP27	HGNC:HGNC:13486|Ensembl:ENSG00000273820|Vega:OTTHUMG00000189037	ubiquitin specific peptidase 27, X-linked		GO:0000124(SAGA complex)	GO:0008234(cysteine-type peptidase activity)//GO:0036459(thiol-dependent ubiquitinyl hydrolase activity)	GO:0006355(regulation of transcription, DNA-templated)//GO:0016578(histone deubiquitination)//GO:0006511(ubiquitin-dependent protein catabolic process)
chr6	158093961	158094360	diffreps_peak_00017202	6.41344	399	NM_024630	ZDHHC14	3.95493	3.85977e-07	1.50088e-05	up	79683	NEW1CP	HGNC:HGNC:20341|Ensembl:ENSG00000175048|HPRD:15711|Vega:OTTHUMG00000015896	zinc finger DHHC-type containing 14		GO:0005783(endoplasmic reticulum)//GO:0016021(integral component of membrane)	GO:0016409(palmitoyltransferase activity)//GO:0008270(zinc ion binding)//GO:0019706(protein-cysteine S-palmitoyltransferase activity)	GO:0018345(protein palmitoylation)//GO:0008152(metabolic process)
chr13	110436141	110436360	diffreps_peak_00003270	6.41091	219	NM_003749	IRS2	2.91179	3.88228e-07	1.50088e-05	up	8660	IRS-2	MIM:600797|HGNC:HGNC:6126|Ensembl:ENSG00000185950|HPRD:02878|Vega:OTTHUMG00000017338	insulin receptor substrate 2	hsa04022(cGMP-PKG signaling pathway)//hsa04068(FoxO signaling pathway)//hsa04152(AMPK signaling pathway)//	GO:0005886(plasma membrane)//GO:0005829(cytosol)	GO:0019903(protein phosphatase binding)//GO:0019904(protein domain specific binding)//GO:0019901(protein kinase binding)//GO:0004871(signal transducer activity)//GO:0043548(phosphatidylinositol 3-kinase binding)//GO:0005515(protein binding)//GO:0071889(14-3-3 protein binding)//GO:0005158(insulin receptor binding)	GO:0030890(positive regulation of B cell proliferation)//GO:0032024(positive regulation of insulin secretion)//GO:0032000(positive regulation of fatty acid beta-oxidation)//GO:0048011(neurotrophin TRK receptor signaling pathway)//GO:0010748(negative regulation of plasma membrane long-chain fatty acid transport)//GO:0009749(response to glucose)//GO:0006006(glucose metabolic process)//GO:0000186(ac…
chr16	20871081	20871420	diffreps_peak_00005549	6.40867	339	NM_173475	DCUN1D3	3.00206	3.90234e-07	1.50123e-05	up	123879	44M2.4|SCCRO3	MIM:616167|HGNC:HGNC:28734|HPRD:14660	defective in cullin neddylation 1 domain containing 3		GO:0005886(plasma membrane)//GO:0048471(perinuclear region of cytoplasm)//GO:0000151(ubiquitin ligase complex)	GO:0032182(ubiquitin-like protein binding)//GO:0003674(molecular_function)//GO:0031624(ubiquitin conjugating enzyme binding)//GO:0097602(cullin family protein binding)	GO:0043065(positive regulation of apoptotic process)//GO:0045116(protein neddylation)//GO:0051443(positive regulation of ubiquitin-protein transferase activity)//GO:0010225(response to UV-C)//GO:0010332(response to gamma radiation)//GO:0030308(negative regulation of cell growth)
chr9	131071841	131072040	diffreps_peak_00020541	6.40522	199	NM_015679	TRUB2	2.27626	3.93353e-07	1.5018e-05	up	26995	CLONE24922	MIM:610727|HGNC:HGNC:17170|HPRD:18230	TruB pseudouridine (psi) synthase family member 2		GO:0005737(cytoplasm)	GO:0044822(poly(A) RNA binding)//GO:0009982(pseudouridine synthase activity)	GO:0001522(pseudouridine synthesis)//GO:0008033(tRNA processing)
chr14	67939821	67940220	diffreps_peak_00003678	6.40725	399	NM_182526	TMEM229B	2.89598	3.91512e-07	1.5018e-05	up	161145	C14orf83	HGNC:HGNC:20130|Ensembl:ENSG00000198133|HPRD:08157|Vega:OTTHUMG00000171270	transmembrane protein 229B		GO:0016021(integral component of membrane)
chr19	36428081	36428320	diffreps_peak_00010720	6.40035	239	NM_024509	LRFN3	3.16091	3.9779e-07	1.51653e-05	up	79414	FIGLER1|SALM4	MIM:612809|HGNC:HGNC:28370|Ensembl:ENSG00000126243|HPRD:14309	leucine rich repeat and fibronectin type III domain containing 3		GO:0016021(integral component of membrane)//GO:0009986(cell surface)//GO:0030425(dendrite)//GO:0030424(axon)//GO:0030054(cell junction)//GO:0042734(presynaptic membrane)//GO:0045211(postsynaptic membrane)		GO:0007409(axonogenesis)//GO:0007155(cell adhesion)
chr19	50138548	50138620	diffreps_peak_00011577	6.39376	72	NM_006270	RRAS	3.08663	4.03866e-07	1.52079e-05	up	6237	-	MIM:165090|HGNC:HGNC:10447|Ensembl:ENSG00000126458|HPRD:01299|Vega:OTTHUMG00000183247	related RAS viral (r-ras) oncogene homolog	hsa04010(MAPK signaling pathway)//hsa04014(Ras signaling pathway)//hsa04015(Rap1 signaling pathway)//hsa04024(cAMP signaling pathway)//	GO:0005622(intracellular)//GO:0005886(plasma membrane)//GO:0070062(extracellular exosome)//GO:0005925(focal adhesion)	GO:0003924(GTPase activity)//GO:0005515(protein binding)//GO:0005525(GTP binding)//GO:0032403(protein complex binding)//GO:0019003(GDP binding)	GO:0002521(leukocyte differentiation)//GO:0007411(axon guidance)//GO:0045766(positive regulation of angiogenesis)//GO:0030336(negative regulation of cell migration)//GO:0007268(synaptic transmission)//GO:0007265(Ras protein signal transduction)//GO:0070372(regulation of ERK1 and ERK2 cascade)//GO:0060325(face morphogenesis)//GO:0051896(regulation of protein kinase B signaling)
chr17	17698601	17698860	diffreps_peak_00007085	6.39442	259	NM_030665	RAI1	2.68014	4.03257e-07	1.52079e-05	up	10743	SMCR|SMS	MIM:607642|HGNC:HGNC:9834|Ensembl:ENSG00000108557|HPRD:07406|Vega:OTTHUMG00000059314	retinoic acid induced 1		GO:0005739(mitochondrion)//GO:0005634(nucleus)//GO:0005654(nucleoplasm)	GO:0035326(enhancer binding)//GO:0008270(zinc ion binding)//GO:0005515(protein binding)//GO:0003700(transcription factor activity, sequence-specific DNA binding)	GO:0045944(positive regulation of transcription from RNA polymerase II promoter)//GO:0001501(skeletal system development)//GO:0032922(circadian regulation of gene expression)//GO:0040015(negative regulation of multicellular organism growth)//GO:0045893(positive regulation of transcription, DNA-templated)
chr11	77884901	77885180	diffreps_peak_00001182	6.3945	279	NM_001029859	KCTD21	2.81307	4.03183e-07	1.52079e-05	up	283219	KCASH2	HGNC:HGNC:27452|Ensembl:ENSG00000188997|HPRD:18763|Vega:OTTHUMG00000166497	potassium channel tetramerization domain containing 21				GO:0051260(protein homooligomerization)
chr12	56295581	56296080	diffreps_peak_00002092	6.39546	499	NM_032345	WIBG	2.07096	4.02289e-07	1.52079e-05	up
chr9	135973106	135973340	diffreps_peak_00020710	6.38873	234	NM_006266	RALGDS	2.58648	4.08575e-07	1.52737e-05	up	5900	RGDS|RGF|RalGEF	MIM:601619|HGNC:HGNC:9842|Ensembl:ENSG00000160271|HPRD:03371|Vega:OTTHUMG00000020858	ral guanine nucleotide dissociation stimulator	hsa04014(Ras signaling pathway)//hsa04015(Rap1 signaling pathway)//	GO:0005622(intracellular)//GO:0005634(nucleus)//GO:0005903(brush border)//GO:0005829(cytosol)	GO:0030695(GTPase regulator activity)//GO:0005515(protein binding)//GO:0005085(guanyl-nucleotide exchange factor activity)	GO:0050790(regulation of catalytic activity)//GO:0007265(Ras protein signal transduction)//GO:0048011(neurotrophin TRK receptor signaling pathway)//GO:0007264(small GTPase mediated signal transduction)//GO:0043547(positive regulation of GTPase activity)
chr19	42730241	42730500	diffreps_peak_00011051	6.38483	259	NM_133444	ZNF526	2.61567	4.12255e-07	1.53739e-05	up	116115	-	MIM:614387|HGNC:HGNC:29415|Ensembl:ENSG00000167625|HPRD:15818|Vega:OTTHUMG00000182785	zinc finger protein 526		GO:0005634(nucleus)	GO:0046872(metal ion binding)//GO:0003677(DNA binding)	GO:0006351(transcription, DNA-templated)//GO:0006355(regulation of transcription, DNA-templated)
chr17	65103521	65103801	diffreps_peak_00008134	6.38532	280	NM_014877	HELZ	2.04525	4.11797e-07	1.53739e-05	up	9931	DHRC|DRHC|HUMORF5	MIM:606699|HGNC:HGNC:16878|Ensembl:ENSG00000198265|HPRD:10452|Vega:OTTHUMG00000179555	helicase with zinc finger		GO:0016020(membrane)//GO:0016021(integral component of membrane)//GO:0005634(nucleus)	GO:0005524(ATP binding)//GO:0044822(poly(A) RNA binding)//GO:0046872(metal ion binding)//GO:0004386(helicase activity)	GO:0008152(metabolic process)
chr16	29985187	29985500	diffreps_peak_00005760	6.38245	313	NM_004783	TAOK2	2.11387	4.14526e-07	1.54015e-05	up	9344	MAP3K17|PSK|PSK1|PSK1-BETA|TAO1|TAO2	MIM:613199|HGNC:HGNC:16835|Ensembl:ENSG00000149930|HPRD:18147|Vega:OTTHUMG00000132111	TAO kinase 2	hsa04010(MAPK signaling pathway)	GO:0016021(integral component of membrane)//GO:0030659(cytoplasmic vesicle membrane)//GO:0043235(receptor complex)//GO:0030425(dendrite)//GO:0016023(cytoplasmic, membrane-bounded vesicle)//GO:0005730(nucleolus)//GO:0005634(nucleus)//GO:0005856(cytoskeleton)//GO:0005737(cytoplasm)	GO:0005524(ATP binding)//GO:0004709(MAP kinase kinase kinase activity)//GO:0004674(protein serine/threonine kinase activity)//GO:0031434(mitogen-activated protein kinase kinase binding)	GO:0008360(regulation of cell shape)//GO:0048041(focal adhesion assembly)//GO:0006974(cellular response to DNA damage stimulus)//GO:0007346(regulation of mitotic cell cycle)//GO:0032874(positive regulation of stress-activated MAPK cascade)//GO:0031572(G2 DNA damage checkpoint)//GO:0016477(cell migration)//GO:0042981(regulation of apoptotic process)//GO:0051403(stress-activated MAPK cascade)//GO:0…
chr17	40440201	40440616	diffreps_peak_00007609	6.38191	415	NM_003152	STAT5A	2.04954	4.15036e-07	1.54015e-05	up	6776	MGF|STAT5	MIM:601511|HGNC:HGNC:11366|Ensembl:ENSG00000126561|HPRD:03301|Vega:OTTHUMG00000150725	signal transducer and activator of transcription 5A	hsa04012(ErbB signaling pathway)//hsa04630(Jak-STAT signaling pathway)//hsa04917(Prolactin signaling pathway)//	GO:0005654(nucleoplasm)//GO:0005634(nucleus)//GO:0005737(cytoplasm)//GO:0005829(cytosol)	GO:0004871(signal transducer activity)//GO:0000979(RNA polymerase II core promoter sequence-specific DNA binding)//GO:0005515(protein binding)//GO:0003677(DNA binding)//GO:0003700(transcription factor activity, sequence-specific DNA binding)	GO:0006107(oxaloacetate metabolic process)//GO:0070668(positive regulation of mast cell proliferation)//GO:0042104(positive regulation of activated T cell proliferation)//GO:0046449(creatinine metabolic process)//GO:0019915(lipid storage)//GO:0045579(positive regulation of B cell differentiation)//GO:0061180(mammary gland epithelium development)//GO:0019530(taurine metabolic process)//GO:0060740(…
chr12	58190041	58190440	diffreps_peak_00002196	6.38217	399	NM_005726	TSFM	2.11273	4.1479e-07	1.54015e-05	up	10102	EFTS|EFTSMT	MIM:604723|HGNC:HGNC:12367|Ensembl:ENSG00000123297|HPRD:05285|Vega:OTTHUMG00000153042	Ts translation elongation factor, mitochondrial		GO:0005622(intracellular)//GO:0005634(nucleus)//GO:0005759(mitochondrial matrix)//GO:0005739(mitochondrion)	GO:0003746(translation elongation factor activity)//GO:0044822(poly(A) RNA binding)	GO:0006414(translational elongation)//GO:0032543(mitochondrial translation)//GO:0070125(mitochondrial translational elongation)//GO:0032784(regulation of DNA-templated transcription, elongation)//GO:0006996(organelle organization)
chr22	19839621	19839880	diffreps_peak_00013337	6.37764	259	NM_024627	C22orf29	2.06356	4.19137e-07	1.5499e-05	up	79680	BOP	HGNC:HGNC:26112|Ensembl:ENSG00000215012|HPRD:13382|Vega:OTTHUMG00000030314	chromosome 22 open reading frame 29		GO:0005739(mitochondrion)		GO:0097345(mitochondrial outer membrane permeabilization)//GO:0051881(regulation of mitochondrial membrane potential)
chr20	50769341	50769680	diffreps_peak_00012689	6.37687	339	NM_018197	ZFP64	2.03728	4.19889e-07	1.55082e-05	up	55734	ZNF338	HGNC:HGNC:15940|Ensembl:ENSG00000020256|HPRD:15728|Vega:OTTHUMG00000032756	ZFP64 zinc finger protein		GO:0005634(nucleus)	GO:0003676(nucleic acid binding)//GO:0046872(metal ion binding)//GO:0005515(protein binding)//GO:0003677(DNA binding)	GO:0048026(positive regulation of mRNA splicing, via spliceosome)//GO:0006351(transcription, DNA-templated)//GO:0006355(regulation of transcription, DNA-templated)
chr19	41173321	41173560	diffreps_peak_00010927	6.37316	239	NM_004756	NUMBL	4.02396	4.23484e-07	1.5553e-05	up	9253	CAG3A|CTG3a|NBL|NUMB-R|NUMBLIKE|NUMBR|TNRC23	MIM:604018|HGNC:HGNC:8061|Ensembl:ENSG00000105245|HPRD:04931|Vega:OTTHUMG00000182627	numb homolog (Drosophila)-like	hsa04330(Notch signaling pathway)	GO:0005737(cytoplasm)	GO:0005515(protein binding)	GO:0007409(axonogenesis)//GO:0019538(protein metabolic process)//GO:0050769(positive regulation of neurogenesis)//GO:0021670(lateral ventricle development)//GO:0034332(adherens junction organization)//GO:0019221(cytokine-mediated signaling pathway)//GO:0021849(neuroblast division in subventricular zone)//GO:0007399(nervous system development)//GO:0050775(positive regulation of dendrite morphogene…
chr12	65563681	65564220	diffreps_peak_00002218	6.37249	539	NM_014319	LEMD3	2.03305	4.24136e-07	1.5553e-05	up	23592	MAN1	MIM:607844|HGNC:HGNC:28887|Ensembl:ENSG00000174106|HPRD:09704|Vega:OTTHUMG00000168840	LEM domain containing 3		GO:0016020(membrane)//GO:0016021(integral component of membrane)//GO:0005637(nuclear inner membrane)//GO:0005639(integral component of nuclear inner membrane)	GO:0000166(nucleotide binding)//GO:0005515(protein binding)//GO:0003677(DNA binding)	GO:0030514(negative regulation of BMP signaling pathway)//GO:1903053(regulation of extracellular matrix organization)//GO:0032926(negative regulation of activin receptor signaling pathway)//GO:0030512(negative regulation of transforming growth factor beta receptor signaling pathway)//GO:0002044(blood vessel endothelial cell migration involved in intussusceptive angiogenesis)//GO:0035914(skeletal …
chr20	62194501	62195660	diffreps_peak_00012824	6.36737	1159	NM_033405	HELZ2	2.20601	4.29169e-07	1.57188e-05	up	85441	PDIP-1|PRIC285	MIM:611265|HGNC:HGNC:30021|Ensembl:ENSG00000130589|HPRD:11459|Vega:OTTHUMG00000032969	helicase with zinc finger 2, transcriptional coactivator		GO:0005654(nucleoplasm)//GO:0016020(membrane)	GO:0005524(ATP binding)//GO:0030374(ligand-dependent nuclear receptor transcription coactivator activity)//GO:0004386(helicase activity)//GO:0044822(poly(A) RNA binding)//GO:0046872(metal ion binding)//GO:0005515(protein binding)//GO:0003677(DNA binding)	GO:0044255(cellular lipid metabolic process)//GO:0044281(small molecule metabolic process)//GO:0006351(transcription, DNA-templated)//GO:0045944(positive regulation of transcription from RNA polymerase II promoter)
chr20	60776681	60777060	diffreps_peak_00012773	6.36566	379	NM_015666	MTG2	2.468	4.30867e-07	1.57622e-05	up	26164	GTPBP5|ObgH1|dJ1005F21.2	MIM:610919|HGNC:HGNC:16239|Ensembl:ENSG00000101181|HPRD:13617|Vega:OTTHUMG00000032897	mitochondrial ribosome-associated GTPase 2		GO:0005743(mitochondrial inner membrane)//GO:0005759(mitochondrial matrix)//GO:0005761(mitochondrial ribosome)	GO:0003924(GTPase activity)//GO:0000287(magnesium ion binding)//GO:0005525(GTP binding)	GO:0008152(metabolic process)//GO:0070129(regulation of mitochondrial translation)//GO:0042254(ribosome biogenesis)//GO:0044065(regulation of respiratory system process)
chr16	31477661	31478220	diffreps_peak_00005935	6.36451	559	NM_024742	ARMC5	2.86465	4.32005e-07	1.57664e-05	up	79798	AIMAH2	MIM:615549|HGNC:HGNC:25781|Ensembl:ENSG00000140691|HPRD:07809|Vega:OTTHUMG00000176618	armadillo repeat containing 5		GO:0005737(cytoplasm)
chr19	56111561	56112000	diffreps_peak_00011897	6.36494	439	uc002qlj.4	FIZ1	2.06661	4.31583e-07	1.57664e-05	up	84922	ZNF798	MIM:609133|HGNC:HGNC:25917|Ensembl:ENSG00000179943|HPRD:07870|Vega:OTTHUMG00000180858	FLT3 interacting zinc finger 1		GO:0005634(nucleus)//GO:0005737(cytoplasm)	GO:0030971(receptor tyrosine kinase binding)//GO:0003676(nucleic acid binding)//GO:0046872(metal ion binding)	GO:0001934(positive regulation of protein phosphorylation)//GO:0006351(transcription, DNA-templated)//GO:0006355(regulation of transcription, DNA-templated)
chr15	89173288	89173680	diffreps_peak_00004865	6.36103	392	NM_022767	AEN	2.12958	4.35477e-07	1.57994e-05	up	64782	ISG20L1|pp12744	MIM:610177|HGNC:HGNC:25722|Ensembl:ENSG00000181026|HPRD:08573|Vega:OTTHUMG00000148681	apoptosis enhancing nuclease		GO:0031965(nuclear membrane)//GO:0005730(nucleolus)//GO:0005634(nucleus)//GO:0005654(nucleoplasm)	GO:0003676(nucleic acid binding)//GO:0005515(protein binding)//GO:0004527(exonuclease activity)	GO:0090305(nucleic acid phosphodiester bond hydrolysis)//GO:0010212(response to ionizing radiation)//GO:0042771(intrinsic apoptotic signaling pathway in response to DNA damage by p53 class mediator)
chr16	71884961	71885220	diffreps_peak_00006232	6.3564	259	NM_001137675	ATXN1L	2.04414	4.40146e-07	1.58922e-05	up	342371	BOAT|BOAT1	MIM:614301|HGNC:HGNC:33279|Ensembl:ENSG00000224470|Vega:OTTHUMG00000176872	ataxin 1 like		GO:0005654(nucleoplasm)//GO:0030425(dendrite)//GO:0005634(nucleus)//GO:0005730(nucleolus)	GO:0003723(RNA binding)//GO:0005515(protein binding)//GO:0003677(DNA binding)	GO:0048286(lung alveolus development)//GO:1902035(positive regulation of hematopoietic stem cell proliferation)//GO:0006351(transcription, DNA-templated)//GO:0000122(negative regulation of transcription from RNA polymerase II promoter)//GO:0030198(extracellular matrix organization)
chr5	148206155	148206180	diffreps_peak_00015637	6.35652	25	NM_000024	ADRB2	5.0396	4.4003e-07	1.58922e-05	up	154	ADRB2R|ADRBR|B2AR|BAR|BETA2AR	MIM:109690|HGNC:HGNC:286|HPRD:00187	adrenoceptor beta 2	hsa04020(Calcium signaling pathway)//hsa04022(cGMP-PKG signaling pathway)//hsa04024(cAMP signaling pathway)//hsa04080(Neuroactive ligand-receptor interaction)//hsa04144(Endocytosis)//hsa04261(Adrenergic signaling in cardiomyocytes)//hsa04923(Regulation of lipolysis in adipocytes)//	GO:0005768(endosome)//GO:0005764(lysosome)//GO:0005634(nucleus)//GO:0043235(receptor complex)//GO:0030424(axon)//GO:0005886(plasma membrane)//GO:0032809(neuronal cell body membrane)//GO:0005887(integral component of plasma membrane)//GO:0042383(sarcolemma)//GO:0005769(early endosome)//GO:0043197(dendritic spine)//GO:0016324(apical plasma membrane)	GO:0035240(dopamine binding)//GO:0035255(ionotropic glutamate receptor binding)//GO:0032403(protein complex binding)//GO:0031713(B2 bradykinin receptor binding)//GO:0015459(potassium channel regulator activity)//GO:0001965(G-protein alpha-subunit binding)//GO:0042803(protein homodimerization activity)//GO:0051380(norepinephrine binding)//GO:0008179(adenylate cyclase binding)//GO:0051379(epinephri…	GO:0090331(negative regulation of platelet aggregation)//GO:0071867(response to monoamine)//GO:0071880(adenylate cyclase-activating adrenergic receptor signaling pathway)//GO:0060079(excitatory postsynaptic potential)//GO:0045986(negative regulation of smooth muscle contraction)//GO:0009409(response to cold)//GO:1904925(positive regulation of mitophagy in response to mitochondrial depolarization)…
chr11	72004381	72004659	diffreps_peak_00001055	6.35444	278	NM_030813	CLPB	2.1903	4.4214e-07	1.58922e-05	up	81570	ANKCLB|HSP78|MEGCANN|MGCA7|SKD3	MIM:616254|HGNC:HGNC:30664|Ensembl:ENSG00000162129|HPRD:11560|Vega:OTTHUMG00000167902	ClpB homolog, mitochondrial AAA ATPase chaperonin		GO:0005739(mitochondrion)//GO:0005575(cellular_component)	GO:0005524(ATP binding)//GO:0003674(molecular_function)//GO:0005515(protein binding)//GO:0016887(ATPase activity)	GO:0034605(cellular response to heat)//GO:0008152(metabolic process)
chr7	43917461	43917880	diffreps_peak_00017713	6.35442	419	NM_017920	URGCP	2.18948	4.42163e-07	1.58922e-05	up	55665	URG4	MIM:610337|HGNC:HGNC:30890|Ensembl:ENSG00000106608|HPRD:11663|Vega:OTTHUMG00000155245	upregulator of cell proliferation		GO:0005634(nucleus)//GO:0005737(cytoplasm)	GO:0005525(GTP binding)	GO:0007049(cell cycle)
chr12	56515181	56515520	diffreps_peak_00002106	6.35587	339	NM_032786	ZC3H10	2.35394	4.40683e-07	1.58922e-05	up	84872	ZC3HDC10	HGNC:HGNC:25893|HPRD:07860	zinc finger CCCH-type containing 10			GO:0044822(poly(A) RNA binding)//GO:0046872(metal ion binding)//GO:0005515(protein binding)
chr19	39797781	39798640	diffreps_peak_00010835	6.35156	859	NM_020862	LRFN1	2.73919	4.45083e-07	1.59411e-05	up	57622	SALM2	MIM:612807|HGNC:HGNC:29290|Ensembl:ENSG00000128011|Vega:OTTHUMG00000182808	leucine rich repeat and fibronectin type III domain containing 1		GO:0014069(postsynaptic density)//GO:0016021(integral component of membrane)//GO:0030054(cell junction)//GO:0045211(postsynaptic membrane)//GO:0009986(cell surface)		GO:0007409(axonogenesis)
chr19	54974001	54974440	diffreps_peak_00011818	6.35076	439	NM_198988	LENG9	3.4149	4.45905e-07	1.5952e-05	up	94059	-	HGNC:HGNC:16306|Ensembl:ENSG00000275183|HPRD:13986|Vega:OTTHUMG00000188273	leukocyte receptor cluster (LRC) member 9			GO:0046872(metal ion binding)	GO:0002230(positive regulation of defense response to virus by host)//GO:0098779(mitophagy in response to mitochondrial depolarization)//GO:0098792(xenophagy)
chr9	127631281	127631500	diffreps_peak_00020412	6.34797	219	ENST00000353214	ARPC5L	5.39683	4.48779e-07	1.59751e-05	up	81873	ARC16-2	HGNC:HGNC:23366|Ensembl:ENSG00000136950|HPRD:12490|Vega:OTTHUMG00000020660	actin related protein 2/3 complex subunit 5-like	hsa04144(Endocytosis)//hsa04666(Fc gamma R-mediated phagocytosis)//hsa04810(Regulation of actin cytoskeleton)//hsa05100(Bacterial invasion of epithelial cells)//hsa05130(Pathogenic Escherichia coli infection)//hsa05131(Shigellosis)//hsa05132(Salmonella infection)	GO:0005885(Arp2/3 protein complex)//GO:0070062(extracellular exosome)//GO:0005925(focal adhesion)//GO:0005737(cytoplasm)	GO:0003674(molecular_function)//GO:0003779(actin binding)	GO:0034314(Arp2/3 complex-mediated actin nucleation)//GO:0008150(biological_process)
chr11	6503274	6503560	diffreps_peak_00000205	6.34507	286	NM_012192	TIMM10B	3.53632	4.51786e-07	1.59751e-05	up	26515	FXC1|TIM10B|Tim9b	MIM:607388|HGNC:HGNC:4022|Ensembl:ENSG00000132286|HPRD:16242|Vega:OTTHUMG00000179826	translocase of inner mitochondrial membrane 10 homolog B (yeast)		GO:0005743(mitochondrial inner membrane)//GO:0005758(mitochondrial intermembrane space)//GO:0042719(mitochondrial intermembrane space protein transporter complex)	GO:0046872(metal ion binding)	GO:0044267(cellular protein metabolic process)//GO:0006626(protein targeting to mitochondrion)//GO:0007160(cell-matrix adhesion)
chr19	1912421	1912800	diffreps_peak_00009164	6.34695	379	NM_138422	ADAT3	3.04283	4.49828e-07	1.59751e-05	up	113179	FWP005|MRT36|MST121|MSTP121|S863-5|TAD3	MIM:615302|HGNC:HGNC:25151|Ensembl:ENSG00000213638|HPRD:14000|Vega:OTTHUMG00000154591	adenosine deaminase, tRNA-specific 3		GO:0005654(nucleoplasm)//GO:0005829(cytosol)	GO:0003824(catalytic activity)//GO:0008270(zinc ion binding)//GO:0019239(deaminase activity)	GO:0009451(RNA modification)//GO:0006400(tRNA modification)//GO:0008152(metabolic process)//GO:0010467(gene expression)//GO:0008033(tRNA processing)
chr9	139740541	139741020	diffreps_peak_00020878	6.34505	479	NM_001080482	C9orf172	2.87825	4.51799e-07	1.59751e-05	up	389813	-	HGNC:HGNC:37284	chromosome 9 open reading frame 172
chr12	132335961	132336320	diffreps_peak_00002910	6.344	359	ENST00000535291	MMP17	2.87508	4.52893e-07	1.59751e-05	up	4326	MMP-17|MT4-MMP|MT4MMP|MTMMP4	MIM:602285|HGNC:HGNC:7163|Ensembl:ENSG00000198598|HPRD:03793|Vega:OTTHUMG00000168050	matrix metallopeptidase 17		GO:0005578(proteinaceous extracellular matrix)//GO:0031012(extracellular matrix)//GO:0031225(anchored component of membrane)//GO:0005887(integral component of plasma membrane)	GO:0008270(zinc ion binding)//GO:0004222(metalloendopeptidase activity)//GO:0008047(enzyme activator activity)//GO:0005509(calcium ion binding)	GO:0006508(proteolysis)//GO:0043085(positive regulation of catalytic activity)
chr17	62121341	62121540	diffreps_peak_00008097	6.34192	199	NM_001433	ERN1	2.64227	4.55073e-07	1.60009e-05	up	2081	IRE1|IRE1P|IRE1a|hIRE1p	MIM:604033|HGNC:HGNC:3449|HPRD:04943	endoplasmic reticulum to nucleus signaling 1	hsa04141(Protein processing in endoplasmic reticulum)//hsa04210(Apoptosis)//hsa04932(Non-alcoholic fatty liver disease (NAFLD))//hsa05010(Alzheimer's disease)	GO:0030176(integral component of endoplasmic reticulum membrane)//GO:1990597(AIP1-IRE1 complex)//GO:1990332(Ire1 complex)//GO:0005789(endoplasmic reticulum membrane)//GO:1990604(IRE1-TRAF2-ASK1 complex)//GO:0005739(mitochondrion)//GO:1990630(IRE1-RACK1-PP2A complex)//GO:0005783(endoplasmic reticulum)//GO:0005637(nuclear inner membrane)//GO:0005737(cytoplasm)	GO:0043531(ADP binding)//GO:0004521(endoribonuclease activity)//GO:0004674(protein serine/threonine kinase activity)//GO:0042803(protein homodimerization activity)//GO:0005524(ATP binding)//GO:0019899(enzyme binding)//GO:0000287(magnesium ion binding)//GO:0042802(identical protein binding)//GO:0030544(Hsp70 protein binding)//GO:0051879(Hsp90 protein binding)//GO:0005515(protein binding)	GO:0044267(cellular protein metabolic process)//GO:0035924(cellular response to vascular endothelial growth factor stimulus)//GO:0006987(activation of signaling protein activity involved in unfolded protein response)//GO:0016241(regulation of macroautophagy)//GO:0090502(RNA phosphodiester bond hydrolysis, endonucleolytic)//GO:0070059(intrinsic apoptotic signaling pathway in response to endoplasmi…
chr21	45223392	45223740	diffreps_peak_00013108	6.34024	348	NM_003683	RRP1	2.23154	4.56835e-07	1.6024e-05	up	8568	D21S2056E|NNP-1|NOP52|RRP1A	MIM:610653|HGNC:HGNC:18785|HPRD:10857	ribosomal RNA processing 1		GO:0005730(nucleolus)//GO:0005634(nucleus)//GO:0030688(preribosome, small subunit precursor)	GO:0044822(poly(A) RNA binding)	GO:0006364(rRNA processing)
chr9	98209581	98209733	diffreps_peak_00020170	6.33782	152	NM_000264	PTCH1	2.27993	4.59386e-07	1.60425e-05	up	5727	BCNS|HPE7|NBCCS|PTC|PTC1|PTCH|PTCH11	MIM:601309|HGNC:HGNC:9585|Ensembl:ENSG00000185920|HPRD:03200|Vega:OTTHUMG00000020280	patched 1	hsa04024(cAMP signaling pathway)//hsa04340(Hedgehog signaling pathway)//hsa05200(Pathways in cancer)//hsa05205(Proteoglycans in cancer)//hsa05217(Basal cell carcinoma)	GO:0016021(integral component of membrane)//GO:0044295(axonal growth cone)//GO:0005901(caveola)//GO:0043231(intracellular membrane-bounded organelle)//GO:0048471(perinuclear region of cytoplasm)//GO:0005794(Golgi apparatus)//GO:0005886(plasma membrane)//GO:0014069(postsynaptic density)//GO:0044294(dendritic growth cone)//GO:0030496(midbody)//GO:0072372(primary cilium)//GO:0030666(endocytic vesicl…	GO:0097108(hedgehog family protein binding)//GO:0005113(patched binding)//GO:0032403(protein complex binding)//GO:0008201(heparin binding)//GO:0015485(cholesterol binding)//GO:0005119(smoothened binding)//GO:0030332(cyclin binding)//GO:0008158(hedgehog receptor activity)//GO:0005515(protein binding)	GO:0072203(cell proliferation involved in metanephros development)//GO:0060037(pharyngeal system development)//GO:0061053(somite development)//GO:0030326(embryonic limb morphogenesis)//GO:0048568(embryonic organ development)//GO:0060603(mammary gland duct morphogenesis)//GO:0010875(positive regulation of cholesterol efflux)//GO:0051782(negative regulation of cell division)//GO:0000122(negative re…
chr17	56389521	56389720	diffreps_peak_00007989	6.33498	199	NM_004758	BZRAP1	2.69905	4.62398e-07	1.60716e-05	up	9256	PBR-IP|PRAX-1|PRAX1|RIM-BP1|RIMBP1	MIM:610764|HGNC:HGNC:16831|Ensembl:ENSG00000005379|HPRD:09832|Vega:OTTHUMG00000178923	benzodiazepine receptor (peripheral) associated protein 1		GO:0005739(mitochondrion)//GO:0005737(cytoplasm)//GO:0005829(cytosol)	GO:0030156(benzodiazepine receptor binding)//GO:0005515(protein binding)	GO:0014047(glutamate secretion)//GO:0007268(synaptic transmission)//GO:0008150(biological_process)//GO:0007269(neurotransmitter secretion)
chr19	10577562	10577980	diffreps_peak_00009904	6.33462	418	NM_006202	PDE4A	2.21188	4.62787e-07	1.60716e-05	up	5141	DPDE2|PDE4|PDE46	MIM:600126|HGNC:HGNC:8780|Ensembl:ENSG00000065989|HPRD:02527|Vega:OTTHUMG00000180411	phosphodiesterase 4A	hsa00230(Purine metabolism)//hsa04024(cAMP signaling pathway)//hsa05032(Morphine addiction)	GO:0016020(membrane)//GO:0048471(perinuclear region of cytoplasm)//GO:0032587(ruffle membrane)//GO:0005829(cytosol)	GO:0004115(3',5'-cyclic-AMP phosphodiesterase activity)//GO:0005515(protein binding)//GO:0046872(metal ion binding)//GO:0030552(cAMP binding)//GO:0004114(3',5'-cyclic-nucleotide phosphodiesterase activity)	GO:0010738(regulation of protein kinase A signaling)//GO:0008152(metabolic process)//GO:0035690(cellular response to drug)//GO:0006198(cAMP catabolic process)//GO:0007608(sensory perception of smell)//GO:0043949(regulation of cAMP-mediated signaling)//GO:0007165(signal transduction)
chr5	134113263	134113380	diffreps_peak_00015467	6.33617	117	NM_014829	DDX46	2.11021	4.61132e-07	1.60716e-05	up	9879	PRPF5|Prp5	HGNC:HGNC:18681|Ensembl:ENSG00000145833|HPRD:10862|Vega:OTTHUMG00000163072	DEAD-box helicase 46	hsa03040(Spliceosome)	GO:0015030(Cajal body)//GO:0005634(nucleus)//GO:0016607(nuclear speck)//GO:0016020(membrane)	GO:0005524(ATP binding)//GO:0044822(poly(A) RNA binding)//GO:0003676(nucleic acid binding)//GO:0004004(ATP-dependent RNA helicase activity)//GO:0004386(helicase activity)	GO:0010501(RNA secondary structure unwinding)//GO:0000398(mRNA splicing, via spliceosome)//GO:0008152(metabolic process)//GO:0010468(regulation of gene expression)
chr7	44153461	44153860	diffreps_peak_00017750	6.33234	399	NM_001129	AEBP1	2.28578	4.65216e-07	1.61362e-05	up	165	ACLP	MIM:602981|HGNC:HGNC:303|Ensembl:ENSG00000106624|HPRD:04281|Vega:OTTHUMG00000023362	AE binding protein 1		GO:0031012(extracellular matrix)//GO:0005634(nucleus)//GO:0005615(extracellular space)//GO:0005737(cytoplasm)//GO:0070062(extracellular exosome)	GO:0008270(zinc ion binding)//GO:0001227(transcriptional repressor activity, RNA polymerase II transcription regulatory region sequence-specific binding)//GO:0003700(transcription factor activity, sequence-specific DNA binding)//GO:0005516(calmodulin binding)//GO:0004185(serine-type carboxypeptidase activity)//GO:0000977(RNA polymerase II regulatory region sequence-specific DNA binding)//GO:00041…	GO:0007517(muscle organ development)//GO:0001501(skeletal system development)//GO:0006351(transcription, DNA-templated)//GO:0006518(peptide metabolic process)//GO:0000122(negative regulation of transcription from RNA polymerase II promoter)//GO:0016485(protein processing)//GO:0006508(proteolysis)
chr11	65385581	65385840	diffreps_peak_00000827	6.3312	259	NM_032223	PCNXL3	2.4146	4.66439e-07	1.61604e-05	up
chr17	47299981	47300360	diffreps_peak_00007866	6.32678	379	NM_001135186	ABI3	2.02835	4.71211e-07	1.6186e-05	up	51225	NESH|SSH3BP3	MIM:606363|HGNC:HGNC:29859|Ensembl:ENSG00000108798|HPRD:05900|Vega:OTTHUMG00000161306	ABI family member 3		GO:0005622(intracellular)//GO:0030027(lamellipodium)//GO:0005737(cytoplasm)//GO:0016020(membrane)	GO:0005515(protein binding)	GO:0018108(peptidyl-tyrosine phosphorylation)//GO:0030334(regulation of cell migration)//GO:0006928(movement of cell or subcellular component)
chr9	133761261	133761460	diffreps_peak_00020657	6.32846	199	NM_005157	ABL1	2.49413	4.69397e-07	1.6186e-05	up	25	ABL|JTK7|bcr/abl|c-ABL|c-ABL1|p150|v-abl	MIM:189980|HGNC:HGNC:76|Ensembl:ENSG00000097007|HPRD:01809|Vega:OTTHUMG00000020813	ABL proto-oncogene 1, non-receptor tyrosine kinase	hsa04012(ErbB signaling pathway)//hsa04014(Ras signaling pathway)//hsa04110(Cell cycle)//hsa04360(Axon guidance)//hsa04722(Neurotrophin signaling pathway)//hsa05130(Pathogenic Escherichia coli infection)//hsa05131(Shigellosis)//hsa05200(Pathways in cancer)//hsa05206(MicroRNAs in cancer)//hsa05220(Chronic myeloid leukemia)//hsa05416(Viral myocarditis)	GO:0048471(perinuclear region of cytoplasm)//GO:0031965(nuclear membrane)//GO:0015629(actin cytoskeleton)//GO:0005829(cytosol)//GO:0005739(mitochondrion)//GO:0031252(cell leading edge)//GO:0005730(nucleolus)//GO:0005654(nucleoplasm)//GO:0005634(nucleus)//GO:0031234(extrinsic component of cytoplasmic side of plasma membrane)//GO:0005737(cytoplasm)	GO:0003785(actin monomer binding)//GO:0051019(mitogen-activated protein kinase binding)//GO:0004713(protein tyrosine kinase activity)//GO:0005080(protein kinase C binding)//GO:0017124(SH3 domain binding)//GO:0004672(protein kinase activity)//GO:0005102(receptor binding)//GO:0000287(magnesium ion binding)//GO:0019905(syntaxin binding)//GO:0004515(nicotinate-nucleotide adenylyltransferase activity)…	GO:0043123(positive regulation of I-kappaB kinase/NF-kappaB signaling)//GO:0045184(establishment of protein localization)//GO:0070301(cellular response to hydrogen peroxide)//GO:0050853(B cell receptor signaling pathway)//GO:1900042(positive regulation of interleukin-2 secretion)//GO:2000352(negative regulation of endothelial cell apoptotic process)//GO:0031113(regulation of microtubule polymeriz…
chr13	37393481	37394094	diffreps_peak_00003087	6.32693	613	NM_000538	RFXAP	2.33217	4.7105e-07	1.6186e-05	up	5994	-	MIM:601861|HGNC:HGNC:9988|Ensembl:ENSG00000133111|HPRD:03515|Vega:OTTHUMG00000016738	regulatory factor X associated protein	hsa04612(Antigen processing and presentation)//hsa05152(Tuberculosis)//hsa05340(Primary immunodeficiency)	GO:0005634(nucleus)	GO:0003713(transcription coactivator activity)//GO:0003677(DNA binding)//GO:0003700(transcription factor activity, sequence-specific DNA binding)	GO:0045893(positive regulation of transcription, DNA-templated)
chr17	46127968	46128340	diffreps_peak_00007831	6.32924	372	NM_003204	NFE2L1	2.13648	4.6855e-07	1.6186e-05	up	4779	LCR-F1|NRF1|TCF11	MIM:163260|HGNC:HGNC:7781|Ensembl:ENSG00000082641|HPRD:01223|Vega:OTTHUMG00000178706	nuclear factor, erythroid 2 like 1		GO:0016021(integral component of membrane)//GO:0005634(nucleus)//GO:0005789(endoplasmic reticulum membrane)//GO:0005737(cytoplasm)	GO:0003712(transcription cofactor activity)//GO:0003700(transcription factor activity, sequence-specific DNA binding)//GO:0043565(sequence-specific DNA binding)//GO:0005515(protein binding)//GO:0001190(transcriptional activator activity, RNA polymerase II transcription factor binding)//GO:0001205(transcriptional activator activity, RNA polymerase II distal enhancer sequence-specific binding)//GO:…	GO:0030218(erythrocyte differentiation)//GO:0006366(transcription from RNA polymerase II promoter)//GO:0009653(anatomical structure morphogenesis)//GO:0006954(inflammatory response)//GO:0006783(heme biosynthetic process)//GO:0034599(cellular response to oxidative stress)//GO:0045944(positive regulation of transcription from RNA polymerase II promoter)//GO:0006357(regulation of transcription from …
chr19	48183261	48184060	diffreps_peak_00011375	6.32255	799	NM_015711	GLTSCR1	2.56049	4.75825e-07	1.62177e-05	up	29998	-	MIM:605690|HGNC:HGNC:4332|Ensembl:ENSG00000063169|HPRD:09296|Vega:OTTHUMG00000183263	glioma tumor suppressor candidate region gene 1			GO:0005515(protein binding)
chr5	72744021	72744280	diffreps_peak_00015202	6.32247	259	NM_004472	FOXD1	6.50106	4.75918e-07	1.62177e-05	up	2297	FKHL8|FREAC-4|FREAC4	MIM:601091|HGNC:HGNC:3802|Ensembl:ENSG00000251493|HPRD:03055|Vega:OTTHUMG00000162495	forkhead box D1		GO:0005634(nucleus)	GO:0000981(RNA polymerase II transcription factor activity, sequence-specific DNA binding)//GO:0008301(DNA binding, bending)//GO:0003677(DNA binding)//GO:0043565(sequence-specific DNA binding)//GO:0003700(transcription factor activity, sequence-specific DNA binding)	GO:0010628(positive regulation of gene expression)//GO:0009653(anatomical structure morphogenesis)//GO:0006351(transcription, DNA-templated)//GO:0030154(cell differentiation)//GO:0060678(dichotomous subdivision of terminal units involved in ureteric bud branching)//GO:0030513(positive regulation of BMP signaling pathway)//GO:0072267(metanephric capsule specification)//GO:0045892(negative regulati…
chr7	156742416	156742800	diffreps_peak_00018838	6.32085	384	NM_138400	NOM1	2.46698	4.77693e-07	1.62215e-05	up	64434	C7orf3|PPP1R113|SGD1	MIM:611269|HGNC:HGNC:13244|Ensembl:ENSG00000146909|HPRD:18485|Vega:OTTHUMG00000152639	nucleolar protein with MIF4G domain 1		GO:0005730(nucleolus)//GO:0005634(nucleus)	GO:0044822(poly(A) RNA binding)//GO:0003723(RNA binding)//GO:0005515(protein binding)	GO:0042274(ribosomal small subunit biogenesis)//GO:0022008(neurogenesis)//GO:0008150(biological_process)
chr16	29817857	29818120	diffreps_peak_00005740	6.31909	263	NM_002383	MAZ	2.2688	4.79634e-07	1.62695e-05	up	4150	PUR1|Pur-1|SAF-1|SAF-2|SAF-3|ZF87|ZNF801|Zif87	MIM:600999|HGNC:HGNC:6914|Ensembl:ENSG00000103495|HPRD:02999|Vega:OTTHUMG00000190393	MYC associated zinc finger protein		GO:0005634(nucleus)	GO:0003676(nucleic acid binding)//GO:0000981(RNA polymerase II transcription factor activity, sequence-specific DNA binding)//GO:0000979(RNA polymerase II core promoter sequence-specific DNA binding)//GO:0003682(chromatin binding)//GO:0044822(poly(A) RNA binding)//GO:0046872(metal ion binding)//GO:0005515(protein binding)	GO:0006357(regulation of transcription from RNA polymerase II promoter)//GO:0006367(transcription initiation from RNA polymerase II promoter)//GO:0006369(termination of RNA polymerase II transcription)
chr7	148978801	148979340	diffreps_peak_00018685	6.31717	539	NM_001195220	ZNF783	2.14045	4.81759e-07	1.62994e-05	up	100289678	-	HGNC:HGNC:27222|Ensembl:ENSG00000204946|Vega:OTTHUMG00000158969	zinc finger family member 783		GO:0005634(nucleus)	GO:0005515(protein binding)//GO:0003677(DNA binding)//GO:0003712(transcription cofactor activity)	GO:0006357(regulation of transcription from RNA polymerase II promoter)//GO:0006351(transcription, DNA-templated)
chr8	22874901	22875240	diffreps_peak_00019002	6.31556	339	NM_015178	RHOBTB2	2.52342	4.83543e-07	1.63154e-05	up	23221	DBC2	MIM:607352|HGNC:HGNC:18756|Ensembl:ENSG00000008853|HPRD:06300|Vega:OTTHUMG00000097827	Rho related BTB domain containing 2	hsa04120(Ubiquitin mediated proteolysis)	GO:0005622(intracellular)//GO:0005886(plasma membrane)//GO:0005829(cytosol)	GO:0005525(GTP binding)	GO:0051056(regulation of small GTPase mediated signal transduction)//GO:0007264(small GTPase mediated signal transduction)
chr7	100028421	100028780	diffreps_peak_00018189	6.30651	359	NM_019606	MEPCE	2.31163	4.93725e-07	1.65126e-05	up	56257	BCDIN3	MIM:611478|HGNC:HGNC:20247|Ensembl:ENSG00000146834|HPRD:07889|Vega:OTTHUMG00000155255	methylphosphate capping enzyme			GO:0044822(poly(A) RNA binding)//GO:0008757(S-adenosylmethionine-dependent methyltransferase activity)//GO:0008173(RNA methyltransferase activity)	GO:0040031(snRNA modification)//GO:0035562(negative regulation of chromatin binding)//GO:0000122(negative regulation of transcription from RNA polymerase II promoter)//GO:1900087(positive regulation of G1/S transition of mitotic cell cycle)//GO:0016073(snRNA metabolic process)//GO:0001510(RNA methylation)
chr19	30164730	30164820	diffreps_peak_00010592	6.30263	90	NM_024310	PLEKHF1	2.81715	4.98165e-07	1.65522e-05	up	79156	APPD|LAPF|PHAFIN1|ZFYVE15	MIM:615200|HGNC:HGNC:20764|Ensembl:ENSG00000166289|HPRD:15146|Vega:OTTHUMG00000182097	pleckstrin homology and FYVE domain containing 1		GO:0005768(endosome)//GO:0005764(lysosome)//GO:0010008(endosome membrane)//GO:0048471(perinuclear region of cytoplasm)//GO:0005765(lysosomal membrane)//GO:0005634(nucleus)	GO:0010314(phosphatidylinositol-5-phosphate binding)//GO:0032266(phosphatidylinositol-3-phosphate binding)//GO:0046872(metal ion binding)//GO:0005515(protein binding)//GO:0070273(phosphatidylinositol-4-phosphate binding)	GO:0010508(positive regulation of autophagy)//GO:0016050(vesicle organization)//GO:0007032(endosome organization)//GO:0072659(protein localization to plasma membrane)//GO:2001244(positive regulation of intrinsic apoptotic signaling pathway)//GO:0006915(apoptotic process)
chr6	33283161	33283440	diffreps_peak_00016528	6.30384	279	NM_005453	ZBTB22	2.23936	4.96773e-07	1.65522e-05	up	9278	BING1|ZBTB22A|ZNF297|ZNF297A|fru|fruitless	MIM:611439|HGNC:HGNC:13085|Ensembl:ENSG00000236104|HPRD:15761|Vega:OTTHUMG00000031110	zinc finger and BTB domain containing 22		GO:0005634(nucleus)	GO:0046872(metal ion binding)//GO:0005515(protein binding)//GO:0003677(DNA binding)	GO:0006351(transcription, DNA-templated)//GO:0006355(regulation of transcription, DNA-templated)
chr19	55628801	55628968	diffreps_peak_00011839	6.30137	167	NM_017607	PPP1R12C	2.66964	4.99606e-07	1.65813e-05	up	54776	LENG3|MBS85|p84|p85	MIM:613245|HGNC:HGNC:14947|Ensembl:ENSG00000125503|HPRD:11452|Vega:OTTHUMG00000180540	protein phosphatase 1 regulatory subunit 12C	hsa04270(Vascular smooth muscle contraction)//hsa04510(Focal adhesion)//hsa04810(Regulation of actin cytoskeleton)//hsa04921(Oxytocin signaling pathway)//hsa05205(Proteoglycans in cancer)	GO:0005737(cytoplasm)	GO:0019901(protein kinase binding)//GO:0005515(protein binding)
chr18	24128161	24128500	diffreps_peak_00008780	6.29738	339	NM_001142730	KCTD1	3.24991	5.04223e-07	1.66806e-05	up	284252	C18orf5|SENS	MIM:613420|HGNC:HGNC:18249|Ensembl:ENSG00000134504|HPRD:11059|Vega:OTTHUMG00000131947	potassium channel tetramerization domain containing 1		GO:0005634(nucleus)	GO:0003714(transcription corepressor activity)//GO:0008134(transcription factor binding)//GO:0005515(protein binding)	GO:0006351(transcription, DNA-templated)//GO:0045892(negative regulation of transcription, DNA-templated)//GO:0051260(protein homooligomerization)
chr19	4012920	4013140	diffreps_peak_00009402	6.29635	220	NM_015897	PIAS4	2.11397	5.05422e-07	1.67023e-05	up	51588	PIAS-gamma|PIASY|Piasg|ZMIZ6	MIM:605989|HGNC:HGNC:17002|Ensembl:ENSG00000105229|HPRD:06910|Vega:OTTHUMG00000181759	protein inhibitor of activated STAT 4	hsa04064(NF-kappa B signaling pathway)//hsa04120(Ubiquitin mediated proteolysis)//hsa04630(Jak-STAT signaling pathway)	GO:1990234(transferase complex)//GO:0016363(nuclear matrix)//GO:0016605(PML body)//GO:0005654(nucleoplasm)//GO:0005634(nucleus)//GO:0005737(cytoplasm)	GO:0061665(SUMO ligase activity)//GO:0008270(zinc ion binding)//GO:0031625(ubiquitin protein ligase binding)//GO:0019789(SUMO transferase activity)//GO:0016874(ligase activity)//GO:0005515(protein binding)//GO:0003677(DNA binding)//GO:0008022(protein C-terminus binding)	GO:0033235(positive regulation of protein sumoylation)//GO:0044267(cellular protein metabolic process)//GO:0032088(negative regulation of NF-kappaB transcription factor activity)//GO:1902231(positive regulation of intrinsic apoptotic signaling pathway in response to DNA damage)//GO:1902174(positive regulation of keratinocyte apoptotic process)//GO:0016055(Wnt signaling pathway)//GO:0006303(double…
chr19	6414801	6415140	diffreps_peak_00009637	6.29328	339	ENST00000594496	KHSRP	2.01458	5.09006e-07	1.67309e-05	up	8570	FBP2|FUBP2|KSRP	MIM:603445|HGNC:HGNC:6316|Ensembl:ENSG00000088247|HPRD:10350|Vega:OTTHUMG00000180850	KH-type splicing regulatory protein		GO:0016020(membrane)//GO:0030425(dendrite)//GO:0005829(cytosol)//GO:0005654(nucleoplasm)//GO:0010494(cytoplasmic stress granule)//GO:0043025(neuronal cell body)	GO:0044822(poly(A) RNA binding)//GO:0003723(RNA binding)//GO:0003677(DNA binding)//GO:0003730(mRNA 3'-UTR binding)	GO:0006402(mRNA catabolic process)//GO:0008380(RNA splicing)//GO:0051028(mRNA transport)//GO:0043488(regulation of mRNA stability)//GO:0010467(gene expression)//GO:0006351(transcription, DNA-templated)//GO:0000375(RNA splicing, via transesterification reactions)//GO:0006397(mRNA processing)//GO:2000628(regulation of miRNA metabolic process)//GO:0006355(regulation of transcription, DNA-templated)
chr4	2272101	2272360	diffreps_peak_00014273	6.29249	259	NM_020972	ZFYVE28	2.89873	5.09925e-07	1.67432e-05	up	57732	LST2|LYST2	MIM:614176|HGNC:HGNC:29334|Ensembl:ENSG00000159733|HPRD:11701|Vega:OTTHUMG00000160292	zinc finger FYVE-type containing 28		GO:0031901(early endosome membrane)//GO:0005829(cytosol)	GO:0032266(phosphatidylinositol-3-phosphate binding)//GO:0046872(metal ion binding)//GO:0005515(protein binding)	GO:0007175(negative regulation of epidermal growth factor-activated receptor activity)//GO:0042059(negative regulation of epidermal growth factor receptor signaling pathway)
chr20	62221141	62221740	diffreps_peak_00012830	6.29008	599	NM_012384	GMEB2	2.29776	5.12768e-07	1.68153e-05	up	26205	GMEB-2|P79PIF|PIF79	MIM:607451|HGNC:HGNC:4371|Ensembl:ENSG00000101216|HPRD:16245|Vega:OTTHUMG00000032988	glucocorticoid modulatory element binding protein 2		GO:0005654(nucleoplasm)//GO:0005634(nucleus)//GO:0005737(cytoplasm)	GO:0000978(RNA polymerase II core promoter proximal region sequence-specific DNA binding)//GO:0046872(metal ion binding)//GO:0003677(DNA binding)//GO:0003713(transcription coactivator activity)	GO:0006357(regulation of transcription from RNA polymerase II promoter)//GO:0006366(transcription from RNA polymerase II promoter)//GO:1903506(regulation of nucleic acid-templated transcription)
chr19	46215361	46216300	diffreps_peak_00011211	6.28841	939	NM_001080469	FBXO46	2.03223	5.14741e-07	1.68295e-05	up	23403	20D7-FC4|FBXO34L|Fbx46	MIM:609117|HGNC:HGNC:25069|Ensembl:ENSG00000177051|Vega:OTTHUMG00000182132	F-box protein 46			GO:0005515(protein binding)
chr12	50189961	50190180	diffreps_peak_00001934	6.28652	219	NM_001037806	NCKAP5L	2.01077	5.16983e-07	1.68669e-05	up	57701	Cep169|FP1193|KIAA1602	MIM:615104|HGNC:HGNC:29321|Ensembl:ENSG00000167566|Vega:OTTHUMG00000156969	NCK associated protein 5 like		GO:0005813(centrosome)//GO:0035371(microtubule plus-end)//GO:0005737(cytoplasm)	GO:0005515(protein binding)	GO:0007019(microtubule depolymerization)//GO:0001578(microtubule bundle formation)
chr8	41789861	41790120	diffreps_peak_00019155	6.28267	259	ENST00000265713	KAT6A	2.2482	5.21587e-07	1.69452e-05	up	7994	MOZ|MRD32|MYST-3|MYST3|RUNXBP2|ZC2HC6A|ZNF220	MIM:601408|HGNC:HGNC:13013|Ensembl:ENSG00000083168|HPRD:03244|Vega:OTTHUMG00000150453	lysine acetyltransferase 6A	hsa04550(Signaling pathways regulating pluripotency of stem cells)	GO:0070776(MOZ/MORF histone acetyltransferase complex)//GO:0000786(nucleosome)//GO:0005794(Golgi apparatus)//GO:0016605(PML body)//GO:0005730(nucleolus)//GO:0005654(nucleoplasm)//GO:0005634(nucleus)	GO:0008270(zinc ion binding)//GO:0016407(acetyltransferase activity)//GO:0003682(chromatin binding)//GO:0008134(transcription factor binding)//GO:0005515(protein binding)//GO:0003677(DNA binding)//GO:0004402(histone acetyltransferase activity)//GO:0003713(transcription coactivator activity)	GO:0035909(aorta morphogenesis)//GO:0006325(chromatin organization)//GO:0035162(embryonic hemopoiesis)//GO:0090398(cellular senescence)//GO:0006473(protein acetylation)//GO:0060325(face morphogenesis)//GO:0006323(DNA packaging)//GO:0003007(heart morphogenesis)//GO:0006351(transcription, DNA-templated)//GO:0030099(myeloid cell differentiation)//GO:0016573(histone acetylation)//GO:0006334(nucleosom…
chr19	57133181	57133600	diffreps_peak_00011955	6.27947	419	NM_021216	ZNF71	2.01501	5.25452e-07	1.69672e-05	up	58491	EZFIT	MIM:194545|HGNC:HGNC:13141|HPRD:11838	zinc finger protein 71		GO:0005634(nucleus)	GO:0046872(metal ion binding)//GO:0003677(DNA binding)//GO:0003700(transcription factor activity, sequence-specific DNA binding)	GO:0006351(transcription, DNA-templated)//GO:0006355(regulation of transcription, DNA-templated)
chr16	2507001	2507200	diffreps_peak_00005226	6.27982	199	NM_001761	CCNF	4.2953	5.25029e-07	1.69672e-05	up	899	FBX1|FBXO1	MIM:600227|HGNC:HGNC:1591|Ensembl:ENSG00000162063|HPRD:02574|Vega:OTTHUMG00000128858	cyclin F		GO:0005634(nucleus)//GO:0005814(centriole)//GO:0019005(SCF ubiquitin ligase complex)	GO:0005515(protein binding)	GO:0010826(negative regulation of centrosome duplication)//GO:0007067(mitotic nuclear division)//GO:0051301(cell division)//GO:0016567(protein ubiquitination)//GO:0000320(re-entry into mitotic cell cycle)//GO:0031146(SCF-dependent proteasomal ubiquitin-dependent protein catabolic process)//GO:0001890(placenta development)//GO:0051726(regulation of cell cycle)
chr13	30088161	30088460	diffreps_peak_00003066	6.27975	299	NM_003045	SLC7A1	2.36606	5.25105e-07	1.69672e-05	up	6541	ATRC1|CAT-1|ERR|HCAT1|REC1L	MIM:104615|HGNC:HGNC:11057|Ensembl:ENSG00000139514|HPRD:00091|Vega:OTTHUMG00000016658	solute carrier family 7 member 1	hsa05206(MicroRNAs in cancer)	GO:0016020(membrane)//GO:0005886(plasma membrane)//GO:0005887(integral component of plasma membrane)//GO:0016021(integral component of membrane)	GO:0015181(arginine transmembrane transporter activity)//GO:0015189(L-lysine transmembrane transporter activity)//GO:0015171(amino acid transmembrane transporter activity)//GO:0015297(antiporter activity)//GO:0005515(protein binding)//GO:0000064(L-ornithine transmembrane transporter activity)	GO:1903401(L-lysine transmembrane transport)//GO:1903826(arginine transmembrane transport)//GO:0006865(amino acid transport)//GO:1903352(L-ornithine transmembrane transport)//GO:0055085(transmembrane transport)//GO:0006810(transport)//GO:0003333(amino acid transmembrane transport)//GO:0006811(ion transport)
chr19	2275521	2275880	diffreps_peak_00009228	6.27846	359	NM_198532	C19orf35	2.91104	5.26676e-07	1.69672e-05	up	374872	-	HGNC:HGNC:24793|Ensembl:ENSG00000188305|HPRD:12707|Vega:OTTHUMG00000178460	chromosome 19 open reading frame 35			GO:0004672(protein kinase activity)	GO:0006468(protein phosphorylation)
chr21	47537787	47537850	diffreps_peak_00013212	6.2718	63	NM_001849	COL6A2	5.55779	5.34808e-07	1.71217e-05	up	1292	BTHLM1|PP3610|UCMD1	MIM:120240|HGNC:HGNC:2212|Ensembl:ENSG00000142173|HPRD:02110|Vega:OTTHUMG00000090489	collagen type VI alpha 2	hsa04151(PI3K-Akt signaling pathway)//hsa04510(Focal adhesion)//hsa04512(ECM-receptor interaction)//hsa04974(Protein digestion and absorption)	GO:0043234(protein complex)//GO:0005576(extracellular region)//GO:1903561(extracellular vesicle)//GO:0005581(collagen trimer)//GO:0005788(endoplasmic reticulum lumen)//GO:0070062(extracellular exosome)//GO:0042383(sarcolemma)//GO:0005578(proteinaceous extracellular matrix)//GO:0031012(extracellular matrix)//GO:0005615(extracellular space)	GO:0005515(protein binding)	GO:0007411(axon guidance)//GO:0022617(extracellular matrix disassembly)//GO:0030198(extracellular matrix organization)//GO:0009749(response to glucose)//GO:0007155(cell adhesion)//GO:0030574(collagen catabolic process)//GO:0070208(protein heterotrimerization)
chr7	150093600	150094500	diffreps_peak_00018728	6.26663	900	NM_173680	ZNF775	2.07561	5.41221e-07	1.72277e-05	up	285971	-	HGNC:HGNC:28501|Ensembl:ENSG00000196456|HPRD:14567|Vega:OTTHUMG00000191597	zinc finger protein 775		GO:0005634(nucleus)	GO:0003676(nucleic acid binding)//GO:0046872(metal ion binding)//GO:0003677(DNA binding)	GO:0006351(transcription, DNA-templated)//GO:0006355(regulation of transcription, DNA-templated)
chr11	62519541	62519860	diffreps_peak_00000600	6.26383	319	NM_024784	ZBTB3	2.06092	5.44716e-07	1.72277e-05	up	79842	-	HGNC:HGNC:22918|Ensembl:ENSG00000185670|HPRD:15693|Vega:OTTHUMG00000167608	zinc finger and BTB domain containing 3		GO:0005634(nucleus)	GO:0046872(metal ion binding)//GO:0003677(DNA binding)	GO:0006351(transcription, DNA-templated)//GO:0006355(regulation of transcription, DNA-templated)
chr12	94975397	94975680	diffreps_peak_00002310	6.26582	283	NM_001301036	TMCC3	2.06238	5.42225e-07	1.72277e-05	up	57458	-	HGNC:HGNC:29199|Ensembl:ENSG00000057704|HPRD:15519|Vega:OTTHUMG00000170225	transmembrane and coiled-coil domain family 3		GO:0016021(integral component of membrane)
chr20	32255041	32255320	diffreps_peak_00012312	6.26769	279	NM_001024675	ACTL10	2.52936	5.39893e-07	1.72277e-05	up	170487	C20orf134|dJ63M2.2	HGNC:HGNC:16127|Ensembl:ENSG00000182584|HPRD:18570|Vega:OTTHUMG00000032262	actin like 10
chr19	33698321	33698640	diffreps_peak_00010624	6.26594	319	NM_002333	LRP3	2.4761	5.42081e-07	1.72277e-05	up	4037	-	MIM:603159|HGNC:HGNC:6695|Ensembl:ENSG00000130881|HPRD:04406|Vega:OTTHUMG00000180343	LDL receptor related protein 3		GO:0016021(integral component of membrane)//GO:0005905(coated pit)		GO:0006898(receptor-mediated endocytosis)
chr11	77920681	77921160	diffreps_peak_00001185	6.26441	479	NM_020798	USP35	2.04946	5.43995e-07	1.72277e-05	up	57558	-	HGNC:HGNC:20061|Ensembl:ENSG00000118369|Vega:OTTHUMG00000166492	ubiquitin specific peptidase 35			GO:0008234(cysteine-type peptidase activity)//GO:0036459(thiol-dependent ubiquitinyl hydrolase activity)//GO:0004843(thiol-dependent ubiquitin-specific protease activity)	GO:0016579(protein deubiquitination)//GO:0006511(ubiquitin-dependent protein catabolic process)
chr7	72411361	72411532	diffreps_peak_00017873	6.26373	171	NM_172020	POM121	2.07508	5.44841e-07	1.72277e-05	up	9883	P145|POM121A	MIM:615753|HGNC:HGNC:19702|Ensembl:ENSG00000196313|HPRD:11448|Vega:OTTHUMG00000023527	POM121 transmembrane nucleoporin	hsa03013(RNA transport)	GO:0031965(nuclear membrane)//GO:0016021(integral component of membrane)//GO:0005789(endoplasmic reticulum membrane)//GO:0005643(nuclear pore)//GO:0005635(nuclear envelope)	GO:0005515(protein binding)	GO:0044267(cellular protein metabolic process)//GO:0005975(carbohydrate metabolic process)//GO:0015758(glucose transport)//GO:0043687(post-translational protein modification)//GO:0019054(modulation by virus of host process)//GO:0008645(hexose transport)//GO:0008033(tRNA processing)//GO:0031047(gene silencing by RNA)//GO:0015031(protein transport)//GO:0019083(viral transcription)//GO:0019048(modul…
chr19	50154181	50154660	diffreps_peak_00011583	6.26036	479	NM_021228	SCAF1	2.36566	5.49082e-07	1.73262e-05	up	58506	SRA1	HGNC:HGNC:30403|Ensembl:ENSG00000126461|HPRD:11604|Vega:OTTHUMG00000183238	SR-related CTD-associated factor 1		GO:0005634(nucleus)	GO:0003723(RNA binding)//GO:0019904(protein domain specific binding)	GO:0006397(mRNA processing)//GO:0006366(transcription from RNA polymerase II promoter)//GO:0008380(RNA splicing)
chr11	3125561	3125607	diffreps_peak_00000165	6.25816	46	NM_020896	OSBPL5	2.01238	5.51868e-07	1.73963e-05	up	114879	OBPH1|ORP5	MIM:606733|HGNC:HGNC:16392|Ensembl:ENSG00000021762|HPRD:09475|Vega:OTTHUMG00000011702	oxysterol binding protein like 5		GO:0016020(membrane)//GO:0016021(integral component of membrane)//GO:0005789(endoplasmic reticulum membrane)//GO:0005829(cytosol)	GO:0008142(oxysterol binding)//GO:0015485(cholesterol binding)//GO:0001786(phosphatidylserine binding)//GO:0070273(phosphatidylinositol-4-phosphate binding)//GO:0005548(phospholipid transporter activity)	GO:0006869(lipid transport)//GO:0008203(cholesterol metabolic process)//GO:0030301(cholesterol transport)//GO:0006893(Golgi to plasma membrane transport)//GO:0015914(phospholipid transport)
chr17	74387121	74387540	diffreps_peak_00008357	6.25554	419	NM_022066	UBE2O	2.34513	5.55213e-07	1.74366e-05	up	63893	E2-230K	HGNC:HGNC:29554|Ensembl:ENSG00000175931|HPRD:10928|Vega:OTTHUMG00000180178	ubiquitin conjugating enzyme E2O	hsa04120(Ubiquitin mediated proteolysis)	GO:0005634(nucleus)//GO:0005737(cytoplasm)	GO:0031625(ubiquitin protein ligase binding)//GO:0005524(ATP binding)//GO:0004842(ubiquitin-protein transferase activity)//GO:0061630(ubiquitin protein ligase activity)//GO:0044822(poly(A) RNA binding)//GO:0061631(ubiquitin conjugating enzyme activity)//GO:0005515(protein binding)	GO:0042147(retrograde transport, endosome to Golgi)//GO:0030513(positive regulation of BMP signaling pathway)//GO:0006513(protein monoubiquitination)//GO:0070534(protein K63-linked ubiquitination)
chr14	104001161	104001380	diffreps_peak_00004072	6.24856	219	NM_152307	TRMT61A	2.58246	5.64211e-07	1.76408e-05	up	115708	C14orf172|GCD14|Gcd14p|TRM61|hTRM61	HGNC:HGNC:23790|Ensembl:ENSG00000166166|HPRD:08810|Vega:OTTHUMG00000171762	tRNA methyltransferase 61A		GO:0005654(nucleoplasm)//GO:0031515(tRNA (m1A) methyltransferase complex)//GO:0005634(nucleus)	GO:0016429(tRNA (adenine-N1-)-methyltransferase activity)	GO:0030488(tRNA methylation)//GO:0010467(gene expression)//GO:0006400(tRNA modification)//GO:0008033(tRNA processing)
chr9	117150139	117150361	diffreps_peak_00020323	6.24857	222	ENST00000312033	AKNA	2.25253	5.64198e-07	1.76408e-05	up	80709	-	MIM:605729|HGNC:HGNC:24108|Ensembl:ENSG00000106948|HPRD:16148|Vega:OTTHUMG00000020538	AT-hook transcription factor		GO:0016020(membrane)//GO:0005634(nucleus)	GO:0001077(transcriptional activator activity, RNA polymerase II core promoter proximal region sequence-specific binding)//GO:0000978(RNA polymerase II core promoter proximal region sequence-specific DNA binding)	GO:0006366(transcription from RNA polymerase II promoter)//GO:0045944(positive regulation of transcription from RNA polymerase II promoter)
chr11	111594461	111594800	diffreps_peak_00001282	6.23643	339	NM_015191	SIK2	2.64541	5.80194e-07	1.80458e-05	up	23235	LOH11CR1I|QIK|SIK-2|SNF1LK2	MIM:608973|HGNC:HGNC:21680|HPRD:12348	salt inducible kinase 2	hsa04922(Glucagon signaling pathway)	GO:0005634(nucleus)//GO:0005737(cytoplasm)	GO:0005524(ATP binding)//GO:0004674(protein serine/threonine kinase activity)//GO:0000287(magnesium ion binding)//GO:0005515(protein binding)	GO:0046777(protein autophosphorylation)//GO:0006468(protein phosphorylation)//GO:0035556(intracellular signal transduction)//GO:0046626(regulation of insulin receptor signaling pathway)//GO:0008286(insulin receptor signaling pathway)
chr11	45955361	45955660	diffreps_peak_00000374	6.23212	299	NM_016621	PHF21A	2.22401	5.85982e-07	1.81644e-05	up	51317	BHC80|BM-006	MIM:608325|HGNC:HGNC:24156	PHD finger protein 21A		GO:0005654(nucleoplasm)//GO:0000118(histone deacetylase complex)//GO:1990391(DNA repair complex)	GO:0008270(zinc ion binding)//GO:0003712(transcription cofactor activity)//GO:0003682(chromatin binding)//GO:0042393(histone binding)//GO:0000977(RNA polymerase II regulatory region sequence-specific DNA binding)//GO:0005515(protein binding)	GO:0006325(chromatin organization)//GO:0007596(blood coagulation)//GO:0016568(chromatin modification)//GO:0006351(transcription, DNA-templated)//GO:0001967(suckling behavior)//GO:0000122(negative regulation of transcription from RNA polymerase II promoter)//GO:0006355(regulation of transcription, DNA-templated)
chr16	30419351	30419515	diffreps_peak_00005812	6.22905	164	ENST00000564550	ZNF771	2.30665	5.90127e-07	1.81898e-05	up	51333	DSC43	HGNC:HGNC:29653|Ensembl:ENSG00000179965|HPRD:14238	zinc finger protein 771		GO:0005730(nucleolus)//GO:0005634(nucleus)	GO:0046872(metal ion binding)//GO:0003677(DNA binding)	GO:0006351(transcription, DNA-templated)//GO:0006355(regulation of transcription, DNA-templated)
chr19	45682541	45683180	diffreps_peak_00011174	6.2295	639	ENST00000587722	BLOC1S3	2.85424	5.89516e-07	1.81898e-05	up	388552	BLOS3|HPS8|RP	MIM:609762|HGNC:HGNC:20914|Ensembl:ENSG00000189114|HPRD:12527|Vega:OTTHUMG00000181776	biogenesis of lysosomal organelles complex 1 subunit 3		GO:0030133(transport vesicle)//GO:0031083(BLOC-1 complex)//GO:0030424(axon)//GO:0005829(cytosol)	GO:0003674(molecular_function)//GO:0005515(protein binding)//GO:0008320(protein transmembrane transporter activity)	GO:0030168(platelet activation)//GO:0031175(neuron projection development)//GO:0032438(melanosome organization)//GO:0042493(response to drug)//GO:0035646(endosome to melanosome transport)//GO:0071806(protein transmembrane transport)//GO:0032816(positive regulation of natural killer cell activation)//GO:0001654(eye development)//GO:0032402(melanosome transport)//GO:0060155(platelet dense granule o…
chr9	35609541	35610100	diffreps_peak_00019920	6.22872	559	ENST00000396757	CD72	2.16517	5.90588e-07	1.81898e-05	up	971	CD72b|LYB2	MIM:107272|HGNC:HGNC:1696|Ensembl:ENSG00000137101|HPRD:00118	CD72 molecule	hsa04662(B cell receptor signaling pathway)	GO:0016021(integral component of membrane)//GO:0005887(integral component of plasma membrane)//GO:0005886(plasma membrane)	GO:0005102(receptor binding)//GO:0030246(carbohydrate binding)//GO:0005515(protein binding)//GO:0004888(transmembrane signaling receptor activity)	GO:0007411(axon guidance)//GO:0007155(cell adhesion)//GO:0007165(signal transduction)
chr7	2294201	2294600	diffreps_peak_00017400	6.22543	399	ENST00000222990	SNX8	2.56846	5.95078e-07	1.82534e-05	up	29886	Mvp1	MIM:614905|HGNC:HGNC:14972|Ensembl:ENSG00000106266|HPRD:11592|Vega:OTTHUMG00000151512	sorting nexin 8		GO:0019898(extrinsic component of membrane)//GO:0031901(early endosome membrane)//GO:0043231(intracellular membrane-bounded organelle)//GO:0030904(retromer complex)	GO:0035091(phosphatidylinositol binding)//GO:0005515(protein binding)//GO:0042802(identical protein binding)	GO:0006897(endocytosis)//GO:0016050(vesicle organization)//GO:0006886(intracellular protein transport)//GO:0034498(early endosome to Golgi transport)
chr6	35393721	35394000	diffreps_peak_00016629	6.22493	279	NM_006238	PPARD	2.27254	5.95754e-07	1.82559e-05	up	5467	FAAR|NR1C2|NUC1|NUCI|NUCII|PPARB	MIM:600409|HGNC:HGNC:9235|Ensembl:ENSG00000112033|HPRD:02679|Vega:OTTHUMG00000014567	peroxisome proliferator activated receptor delta	hsa03320(PPAR signaling pathway)//hsa04310(Wnt signaling pathway)//hsa05200(Pathways in cancer)//hsa05221(Acute myeloid leukemia)	GO:0005654(nucleoplasm)//GO:0005634(nucleus)//GO:0000790(nuclear chromatin)	GO:0008270(zinc ion binding)//GO:0001227(transcriptional repressor activity, RNA polymerase II transcription regulatory region sequence-specific binding)//GO:0051059(NF-kappaB binding)//GO:0003700(transcription factor activity, sequence-specific DNA binding)//GO:0043565(sequence-specific DNA binding)//GO:0003707(steroid hormone receptor activity)//GO:0004879(RNA polymerase II transcription factor…	GO:2000288(positive regulation of myoblast proliferation)//GO:0008654(phospholipid biosynthetic process)//GO:0000122(negative regulation of transcription from RNA polymerase II promoter)//GO:0045600(positive regulation of fat cell differentiation)//GO:0032024(positive regulation of insulin secretion)//GO:0046697(decidualization)//GO:0014912(negative regulation of smooth muscle cell migration)//GO…
chr15	55652461	55652880	diffreps_peak_00004465	6.22443	419	NM_004748	CCPG1	2.13427	5.96443e-07	1.82589e-05	up	9236	CPR8	MIM:611326|HGNC:HGNC:24227|Ensembl:ENSG00000260916|HPRD:09895|Vega:OTTHUMG00000172678	cell cycle progression 1		GO:0016021(integral component of membrane)	GO:0003674(molecular_function)//GO:0005515(protein binding)	GO:0007049(cell cycle)//GO:0008284(positive regulation of cell proliferation)//GO:0045787(positive regulation of cell cycle)//GO:2001106(regulation of Rho guanyl-nucleotide exchange factor activity)//GO:0045944(positive regulation of transcription from RNA polymerase II promoter)
chr7	2274401	2274660	diffreps_peak_00017392	6.22307	259	NM_013393	FTSJ2	2.42897	5.98313e-07	1.82797e-05	up	29960	FJH1|HEL97|MRM2|RRMJ2	MIM:606906|HGNC:HGNC:16352|Ensembl:ENSG00000122687|HPRD:06067|Vega:OTTHUMG00000023866	FtsJ RNA methyltransferase homolog 2 (E. coli)		GO:0005730(nucleolus)//GO:0005739(mitochondrion)	GO:0008650(rRNA (uridine-2'-O-)-methyltransferase activity)//GO:0008168(methyltransferase activity)	GO:0031167(rRNA methylation)//GO:0006364(rRNA processing)//GO:0008283(cell proliferation)//GO:0000453(enzyme-directed rRNA 2'-O-methylation)//GO:0001510(RNA methylation)
chr19	3632241	3632480	diffreps_peak_00009365	6.2226	239	NM_012398	PIP5K1C	2.37017	5.98959e-07	1.82813e-05	up	23396	LCCS3|PIP5K-GAMMA|PIP5K1-gamma|PIP5Kgamma	MIM:606102|HGNC:HGNC:8996|Ensembl:ENSG00000186111|HPRD:05834|Vega:OTTHUMG00000180870	phosphatidylinositol-4-phosphate 5-kinase, type I, gamma	hsa00562(Inositol phosphate metabolism)//	GO:0001891(phagocytic cup)//GO:0001931(uropod)//GO:0098793(presynapse)//GO:0012505(endomembrane system)//GO:0005829(cytosol)//GO:0005634(nucleus)//GO:0032587(ruffle membrane)//GO:0005925(focal adhesion)	GO:0005524(ATP binding)//GO:1990147(talin binding)//GO:0005515(protein binding)//GO:0016308(1-phosphatidylinositol-4-phosphate 5-kinase activity)	GO:0034333(adherens junction assembly)//GO:0006644(phospholipid metabolic process)//GO:0007411(axon guidance)//GO:0044281(small molecule metabolic process)//GO:0072583(clathrin-mediated endocytosis)//GO:0070527(platelet aggregation)//GO:0007016(cytoskeletal anchoring at plasma membrane)//GO:0048488(synaptic vesicle endocytosis)//GO:0006909(phagocytosis)//GO:0046854(phosphatidylinositol phosphoryl…
chr11	1578421	1578640	diffreps_peak_00000105	6.21824	219	NM_004420	DUSP8	3.36387	6.05012e-07	1.83931e-05	up	1850	C11orf81|HB5|HVH-5|HVH8	MIM:602038|HGNC:HGNC:3074|Ensembl:ENSG00000184545|HPRD:03617|Vega:OTTHUMG00000133348	dual specificity phosphatase 8	hsa04010(MAPK signaling pathway)	GO:0005634(nucleus)//GO:0005737(cytoplasm)	GO:0017017(MAP kinase tyrosine/serine/threonine phosphatase activity)//GO:0004725(protein tyrosine phosphatase activity)	GO:0000188(inactivation of MAPK activity)//GO:0006470(protein dephosphorylation)//GO:0035335(peptidyl-tyrosine dephosphorylation)
chr12	120533261	120533540	diffreps_peak_00002604	6.21774	279	NM_006861	RAB35	2.16552	6.05709e-07	1.83961e-05	up	11021	H-ray|RAB1C|RAY	MIM:604199|HGNC:HGNC:9774|Ensembl:ENSG00000111737|HPRD:05010|Vega:OTTHUMG00000169159	RAB35, member RAS oncogene family	hsa04144(Endocytosis)	GO:0005886(plasma membrane)//GO:0070062(extracellular exosome)//GO:0010008(endosome membrane)//GO:0005789(endoplasmic reticulum membrane)//GO:0045171(intercellular bridge)//GO:0005739(mitochondrion)//GO:0000139(Golgi membrane)//GO:0042470(melanosome)//GO:0045334(clathrin-coated endocytic vesicle)//GO:0005622(intracellular)//GO:0031253(cell projection membrane)//GO:0005905(coated pit)	GO:0005546(phosphatidylinositol-4,5-bisphosphate binding)//GO:0003924(GTPase activity)//GO:0005515(protein binding)//GO:0005525(GTP binding)//GO:0019003(GDP binding)	GO:1990090(cellular response to nerve growth factor stimulus)//GO:0031175(neuron projection development)//GO:0008104(protein localization)//GO:0007264(small GTPase mediated signal transduction)//GO:0019882(antigen processing and presentation)//GO:0048227(plasma membrane to endosome transport)//GO:0032456(endocytic recycling)//GO:0016197(endosomal transport)//GO:0015031(protein transport)//GO:0000…
chr19	2278921	2279112	diffreps_peak_00009229	6.21584	191	NM_198532	C19orf35	2.03105	6.08352e-07	1.844e-05	up	374872	-	HGNC:HGNC:24793|Ensembl:ENSG00000188305|HPRD:12707|Vega:OTTHUMG00000178460	chromosome 19 open reading frame 35			GO:0004672(protein kinase activity)	GO:0006468(protein phosphorylation)
chr16	88499321	88499720	diffreps_peak_00006433	6.21618	399	ENST00000437464	ZNF469	3.92504	6.0788e-07	1.844e-05	up	84627	BCS|BCS1	MIM:612078|HGNC:HGNC:23216|Ensembl:ENSG00000225614	zinc finger protein 469		GO:0005634(nucleus)	GO:0046872(metal ion binding)//GO:0003677(DNA binding)	GO:0006351(transcription, DNA-templated)//GO:0006355(regulation of transcription, DNA-templated)
chr16	69974101	69974380	diffreps_peak_00006180	6.2145	279	NM_007014	WWP2	2.05698	6.10234e-07	1.8477e-05	up	11060	AIP2|WWp2-like	MIM:602308|HGNC:HGNC:16804|Ensembl:ENSG00000198373|HPRD:03812|Vega:OTTHUMG00000137573	WW domain containing E3 ubiquitin protein ligase 2	hsa04120(Ubiquitin mediated proteolysis)	GO:0016020(membrane)//GO:0070062(extracellular exosome)//GO:0005634(nucleus)//GO:0005737(cytoplasm)//GO:0000151(ubiquitin ligase complex)	GO:0001190(transcriptional activator activity, RNA polymerase II transcription factor binding)//GO:0004842(ubiquitin-protein transferase activity)//GO:0061630(ubiquitin protein ligase activity)//GO:0001085(RNA polymerase II transcription factor binding)//GO:0008134(transcription factor binding)//GO:0016874(ligase activity)//GO:0005515(protein binding)	GO:0010629(negative regulation of gene expression)//GO:0032410(negative regulation of transporter activity)//GO:1901016(regulation of potassium ion transmembrane transporter activity)//GO:0045944(positive regulation of transcription from RNA polymerase II promoter)//GO:0034765(regulation of ion transmembrane transport)//GO:0016567(protein ubiquitination)//GO:0046718(viral entry into host cell)//G…
chr8	22277064	22277360	diffreps_peak_00018977	6.21374	296	NM_015359	SLC39A14	3.01588	6.11302e-07	1.8477e-05	up	23516	LZT-Hs4|NET34|ZIP14|cig19	MIM:608736|HGNC:HGNC:20858|Ensembl:ENSG00000104635|HPRD:12288|Vega:OTTHUMG00000097791	solute carrier family 39 member 14		GO:0005886(plasma membrane)//GO:0005887(integral component of plasma membrane)//GO:0030027(lamellipodium)//GO:0005794(Golgi apparatus)//GO:0016021(integral component of membrane)//GO:0005783(endoplasmic reticulum)	GO:0046873(metal ion transmembrane transporter activity)//GO:0005385(zinc ion transmembrane transporter activity)//GO:0015093(ferrous iron transmembrane transporter activity)	GO:0030001(metal ion transport)//GO:0071578(zinc II ion transmembrane import)//GO:0006882(cellular zinc ion homeostasis)//GO:1903874(ferrous iron transmembrane transport)//GO:0055085(transmembrane transport)//GO:0071577(zinc II ion transmembrane transport)
chr19	4817201	4817500	diffreps_peak_00009509	6.21312	299	NM_182919	TICAM1	2.13578	6.12181e-07	1.84832e-05	up	148022	IIAE6|MyD88-3|PRVTIRB|TICAM-1|TRIF	MIM:607601|HGNC:HGNC:18348|Ensembl:ENSG00000127666|HPRD:06350|Vega:OTTHUMG00000180248	toll like receptor adaptor molecule 1	hsa04064(NF-kappa B signaling pathway)//hsa04620(Toll-like receptor signaling pathway)//hsa05133(Pertussis)//hsa05142(Chagas disease (American trypanosomiasis))//hsa05160(Hepatitis C)//hsa05161(Hepatitis B)//hsa05164(Influenza A)//hsa05168(Herpes simplex infection)	GO:0010008(endosome membrane)//GO:0005776(autophagosome)//GO:0097342(ripoptosome)//GO:0031410(cytoplasmic vesicle)//GO:0005829(cytosol)	GO:0019901(protein kinase binding)//GO:0004871(signal transducer activity)//GO:0005515(protein binding)	GO:0002281(macrophage activation involved in immune response)//GO:0007249(I-kappaB kinase/NF-kappaB signaling)//GO:0043123(positive regulation of I-kappaB kinase/NF-kappaB signaling)//GO:0045080(positive regulation of chemokine biosynthetic process)//GO:0032816(positive regulation of natural killer cell activation)//GO:0035666(TRIF-dependent toll-like receptor signaling pathway)//GO:0034142(toll-…
chr11	119535541	119535960	diffreps_peak_00001411	6.21175	419	NM_002855	PVRL1	2.47806	6.14112e-07	1.8487e-05	up
chr16	89788021	89788253	diffreps_peak_00006562	6.20547	232	NM_001113525	ZNF276	2.25464	6.23055e-07	1.85618e-05	up	92822	CENP-Z|CENPZ|ZADT|ZFP276|ZNF477	MIM:608460|HGNC:HGNC:23330|Ensembl:ENSG00000158805|HPRD:12235|Vega:OTTHUMG00000138050	zinc finger protein 276		GO:0005634(nucleus)	GO:0003676(nucleic acid binding)//GO:0008270(zinc ion binding)//GO:0005515(protein binding)//GO:0003677(DNA binding)	GO:0006351(transcription, DNA-templated)//GO:0006355(regulation of transcription, DNA-templated)
chr9	100092603	100093049	diffreps_peak_00020195	6.20698	446	NM_020893	CCDC180	2.01852	6.20894e-07	1.85618e-05	up	100499483	BDAG1|C9orf174|KIAA1529	HGNC:HGNC:29303|Ensembl:ENSG00000197816|Vega:OTTHUMG00000167001	coiled-coil domain containing 180		GO:0016021(integral component of membrane)//GO:0070062(extracellular exosome)
chr17	81042541	81042920	diffreps_peak_00008682	6.20176	379	ENST00000571814	METRNL	2.72719	6.284e-07	1.86256e-05	up	284207	-	MIM:616241|HGNC:HGNC:27584|Ensembl:ENSG00000176845|HPRD:11255|Vega:OTTHUMG00000177771	meteorin, glial cell differentiation regulator-like		GO:0070062(extracellular exosome)//GO:0005615(extracellular space)	GO:0003674(molecular_function)//GO:0005179(hormone activity)	GO:0014850(response to muscle activity)//GO:0050728(negative regulation of inflammatory response)//GO:2000507(positive regulation of energy homeostasis)//GO:0009409(response to cold)//GO:0050873(brown fat cell differentiation)//GO:0090336(positive regulation of brown fat cell differentiation)//GO:0045444(fat cell differentiation)
chr4	1166481	1166657	diffreps_peak_00014196	6.20052	176	NM_012445	SPON2	2.63021	6.30196e-07	1.86309e-05	up	10417	DIL-1|DIL1|M-SPONDIN|MINDIN	MIM:605918|HGNC:HGNC:11253|Ensembl:ENSG00000159674|HPRD:16174|Vega:OTTHUMG00000089002	spondin 2		GO:0005578(proteinaceous extracellular matrix)//GO:0070062(extracellular exosome)//GO:0005615(extracellular space)	GO:0046872(metal ion binding)//GO:0005515(protein binding)//GO:0003823(antigen binding)//GO:0001530(lipopolysaccharide binding)	GO:0007411(axon guidance)//GO:0045087(innate immune response)//GO:0008228(opsonization)//GO:0007155(cell adhesion)//GO:0043152(induction of bacterial agglutination)//GO:0032755(positive regulation of interleukin-6 production)//GO:0071222(cellular response to lipopolysaccharide)//GO:0060907(positive regulation of macrophage cytokine production)//GO:0051607(defense response to virus)//GO:0002448(ma…
chr7	148876041	148876320	diffreps_peak_00018668	6.20039	279	NM_020781	ZNF398	2.05025	6.30397e-07	1.86309e-05	up	57541	P51|P71|ZER6	HGNC:HGNC:18373|Ensembl:ENSG00000197024|HPRD:18336|Vega:OTTHUMG00000158970	zinc finger protein 398		GO:0005634(nucleus)	GO:0046872(metal ion binding)//GO:0005515(protein binding)//GO:0003677(DNA binding)	GO:0006351(transcription, DNA-templated)//GO:0006355(regulation of transcription, DNA-templated)//GO:0045893(positive regulation of transcription, DNA-templated)
chr7	150389561	150389860	diffreps_peak_00018742	6.19847	299	NM_015660	GIMAP2	2.0783	6.3318e-07	1.86952e-05	up	26157	HIMAP2|IAN12|IMAP2	MIM:608085|HGNC:HGNC:21789|Ensembl:ENSG00000106560|HPRD:16279|Vega:OTTHUMG00000157488	GTPase, IMAP family member 2		GO:0005811(lipid particle)//GO:0016021(integral component of membrane)//GO:0005737(cytoplasm)	GO:0005525(GTP binding)
chr19	58966821	58967200	diffreps_peak_00012010	6.19687	379	NM_207395	ZNF324B	2.08455	6.35527e-07	1.87142e-05	up	388569	-	HGNC:HGNC:33107|Ensembl:ENSG00000249471|HPRD:13515|Vega:OTTHUMG00000183539	zinc finger protein 324B		GO:0005622(intracellular)//GO:0005634(nucleus)	GO:0003676(nucleic acid binding)//GO:0046872(metal ion binding)//GO:0003677(DNA binding)	GO:0006351(transcription, DNA-templated)//GO:0006355(regulation of transcription, DNA-templated)
chr6	35423581	35424040	diffreps_peak_00016630	6.19637	459	NM_021922	FANCE	2.16623	6.36256e-07	1.87142e-05	up	2178	FACE|FAE	MIM:613976|HGNC:HGNC:3586|Ensembl:ENSG00000112039|HPRD:02943|Vega:OTTHUMG00000014565	Fanconi anemia complementation group E	hsa03460(Fanconi anemia pathway)	GO:0005654(nucleoplasm)//GO:0005634(nucleus)//GO:0043240(Fanconi anaemia nuclear complex)	GO:0003674(molecular_function)	GO:0036297(interstrand cross-link repair)//GO:0006281(DNA repair)
chr16	88601061	88601500	diffreps_peak_00006449	6.19703	439	NM_153813	ZFPM1	2.27663	6.3529e-07	1.87142e-05	up	161882	FOG|FOG1|ZC2HC11A|ZNF408|ZNF89A	MIM:601950|HGNC:HGNC:19762|HPRD:11800	zinc finger protein, FOG family member 1		GO:0005654(nucleoplasm)//GO:0005667(transcription factor complex)//GO:0005634(nucleus)//GO:0017053(transcriptional repressor complex)//GO:0005737(cytoplasm)	GO:0001102(RNA polymerase II activating transcription factor binding)//GO:0000979(RNA polymerase II core promoter sequence-specific DNA binding)//GO:0001078(transcriptional repressor activity, RNA polymerase II core promoter proximal region sequence-specific binding)//GO:0001085(RNA polymerase II transcription factor binding)//GO:0008134(transcription factor binding)//GO:0046872(metal ion binding…	GO:0032642(regulation of chemokine production)//GO:0003195(tricuspid valve formation)//GO:0030218(erythrocyte differentiation)//GO:0060412(ventricular septum morphogenesis)//GO:0010724(regulation of definitive erythrocyte differentiation)//GO:0000122(negative regulation of transcription from RNA polymerase II promoter)//GO:0032091(negative regulation of protein binding)//GO:0030219(megakaryocyte …
chr12	50186121	50186371	diffreps_peak_00001931	6.19243	250	ENST00000433948	NCKAP5L	2.69595	6.42053e-07	1.88487e-05	up	57701	Cep169|FP1193|KIAA1602	MIM:615104|HGNC:HGNC:29321|Ensembl:ENSG00000167566|Vega:OTTHUMG00000156969	NCK associated protein 5 like		GO:0005813(centrosome)//GO:0035371(microtubule plus-end)//GO:0005737(cytoplasm)	GO:0005515(protein binding)	GO:0007019(microtubule depolymerization)//GO:0001578(microtubule bundle formation)
chr12	57485101	57485640	diffreps_peak_00002147	6.18833	539	NM_005967	NAB2	2.31519	6.48139e-07	1.88832e-05	up	4665	MADER	MIM:602381|HGNC:HGNC:7627|Ensembl:ENSG00000166886|HPRD:03854|Vega:OTTHUMG00000171192	NGFI-A binding protein 2 (EGR1 binding protein 2)		GO:0005634(nucleus)	GO:0003714(transcription corepressor activity)//GO:0008134(transcription factor binding)//GO:0005515(protein binding)	GO:0016480(negative regulation of transcription from RNA polymerase III promoter)//GO:0014037(Schwann cell differentiation)//GO:0001958(endochondral ossification)//GO:0006351(transcription, DNA-templated)//GO:0008283(cell proliferation)//GO:0042552(myelination)//GO:0045682(regulation of epidermis development)//GO:0007399(nervous system development)
chr9	139741101	139741660	diffreps_peak_00020879	6.18897	559	NM_001080482	C9orf172	2.67434	6.47187e-07	1.88832e-05	up	389813	-	HGNC:HGNC:37284	chromosome 9 open reading frame 172
chr22	46658901	46659219	diffreps_peak_00014075	6.18843	318	NM_006071	PKDREJ	4.47441	6.47992e-07	1.88832e-05	up	10343	-	MIM:604670|HGNC:HGNC:9015|Ensembl:ENSG00000130943|HPRD:05239|Vega:OTTHUMG00000150493	polycystin (PKD) family receptor for egg jelly		GO:0016020(membrane)//GO:0005886(plasma membrane)//GO:0016021(integral component of membrane)	GO:0005509(calcium ion binding)//GO:0005262(calcium channel activity)	GO:0060046(regulation of acrosome reaction)//GO:0050982(detection of mechanical stimulus)//GO:0007340(acrosome reaction)//GO:0070588(calcium ion transmembrane transport)
chr6	31627381	31627680	diffreps_peak_00016405	6.18731	299	NM_021184	C6orf47	2.63292	6.49659e-07	1.88838e-05	up	57827	D6S53E|G4|NG34	HGNC:HGNC:19076|Ensembl:ENSG00000204439|HPRD:12883|Vega:OTTHUMG00000031172	chromosome 6 open reading frame 47		GO:0005737(cytoplasm)
chr11	65386221	65386538	diffreps_peak_00000828	6.18668	317	NM_032223	PCNXL3	2.16825	6.50614e-07	1.88838e-05	up
chr8	37554861	37555320	diffreps_peak_00019089	6.18561	459	NM_025069	ZNF703	2.57846	6.52211e-07	1.88945e-05	up	80139	NLZ1|ZEPPO1|ZNF503L|ZPO1	HGNC:HGNC:25883|Ensembl:ENSG00000183779|HPRD:07855|Vega:OTTHUMG00000164001	zinc finger protein 703		GO:0043234(protein complex)//GO:0016363(nuclear matrix)//GO:0005634(nucleus)//GO:0005737(cytoplasm)	GO:0070491(repressing transcription factor binding)//GO:0003676(nucleic acid binding)//GO:0046872(metal ion binding)//GO:0005515(protein binding)	GO:0071392(cellular response to estradiol stimulus)//GO:0008284(positive regulation of cell proliferation)//GO:0060828(regulation of canonical Wnt signaling pathway)//GO:0033601(positive regulation of mammary gland epithelial cell proliferation)//GO:0006351(transcription, DNA-templated)//GO:0017015(regulation of transforming growth factor beta receptor signaling pathway)//GO:0051726(regulation of…
chr19	3631281	3631640	diffreps_peak_00009364	6.18421	359	NM_012398	PIP5K1C	2.11064	6.54319e-07	1.89096e-05	up	23396	LCCS3|PIP5K-GAMMA|PIP5K1-gamma|PIP5Kgamma	MIM:606102|HGNC:HGNC:8996|Ensembl:ENSG00000186111|HPRD:05834|Vega:OTTHUMG00000180870	phosphatidylinositol-4-phosphate 5-kinase, type I, gamma	hsa00562(Inositol phosphate metabolism)//	GO:0001891(phagocytic cup)//GO:0001931(uropod)//GO:0098793(presynapse)//GO:0012505(endomembrane system)//GO:0005829(cytosol)//GO:0005634(nucleus)//GO:0032587(ruffle membrane)//GO:0005925(focal adhesion)	GO:0005524(ATP binding)//GO:1990147(talin binding)//GO:0005515(protein binding)//GO:0016308(1-phosphatidylinositol-4-phosphate 5-kinase activity)	GO:0034333(adherens junction assembly)//GO:0006644(phospholipid metabolic process)//GO:0007411(axon guidance)//GO:0044281(small molecule metabolic process)//GO:0072583(clathrin-mediated endocytosis)//GO:0070527(platelet aggregation)//GO:0007016(cytoskeletal anchoring at plasma membrane)//GO:0048488(synaptic vesicle endocytosis)//GO:0006909(phagocytosis)//GO:0046854(phosphatidylinositol phosphoryl…
chr5	175969721	175969770	diffreps_peak_00015916	6.18228	49	NM_001171976	CDHR2	2.79932	6.57229e-07	1.89684e-05	up	54825	PCDH24|PCLKC	HGNC:HGNC:18231|Ensembl:ENSG00000074276|HPRD:15103|Vega:OTTHUMG00000163229	cadherin related family member 2		GO:0016021(integral component of membrane)//GO:0070062(extracellular exosome)//GO:0030054(cell junction)//GO:0016324(apical plasma membrane)//GO:0005903(brush border)	GO:0005515(protein binding)//GO:0005509(calcium ion binding)	GO:0007156(homophilic cell adhesion via plasma membrane adhesion molecules)//GO:0007155(cell adhesion)//GO:0030308(negative regulation of cell growth)
chr11	2338573	2338620	diffreps_peak_00000139	6.17904	47	NM_139022	TSPAN32	2.31698	6.62157e-07	1.90344e-05	up	10077	ART1|PHEMX|PHMX|TSSC6	MIM:603853|HGNC:HGNC:13410|Ensembl:ENSG00000064201|HPRD:04834|Vega:OTTHUMG00000009762	tetraspanin 32		GO:0005622(intracellular)//GO:0016021(integral component of membrane)//GO:0005887(integral component of plasma membrane)//GO:0070442(integrin alphaIIb-beta3 complex)//GO:0009986(cell surface)	GO:0003674(molecular_function)	GO:0007010(cytoskeleton organization)//GO:0007267(cell-cell signaling)//GO:0042832(defense response to protozoan)//GO:0070527(platelet aggregation)//GO:0008285(negative regulation of cell proliferation)//GO:0030886(negative regulation of myeloid dendritic cell activation)//GO:0007229(integrin-mediated signaling pathway)//GO:0050688(regulation of defense response to virus)//GO:0007166(cell surface…
chr19	48204721	48205760	diffreps_peak_00011382	6.17834	1039	NM_015711	GLTSCR1	2.15008	6.63227e-07	1.90344e-05	up	29998	-	MIM:605690|HGNC:HGNC:4332|Ensembl:ENSG00000063169|HPRD:09296|Vega:OTTHUMG00000183263	glioma tumor suppressor candidate region gene 1			GO:0005515(protein binding)
chr9	84303921	84304450	diffreps_peak_00020071	6.17486	529	NM_005077	TLE1	2.10983	6.68561e-07	1.91569e-05	up	7088	ESG|ESG1|GRG1	MIM:600189|HGNC:HGNC:11837|Ensembl:ENSG00000196781|HPRD:02557|Vega:OTTHUMG00000021008	transducin like enhancer of split 1		GO:0005829(cytosol)//GO:0005667(transcription factor complex)//GO:0005730(nucleolus)//GO:0005654(nucleoplasm)//GO:0005634(nucleus)//GO:0005737(cytoplasm)	GO:0008134(transcription factor binding)//GO:0003682(chromatin binding)//GO:0001106(RNA polymerase II transcription corepressor activity)//GO:0005515(protein binding)//GO:0042802(identical protein binding)	GO:0030178(negative regulation of Wnt signaling pathway)//GO:0009887(organ morphogenesis)//GO:0010628(positive regulation of gene expression)//GO:0016055(Wnt signaling pathway)//GO:0006351(transcription, DNA-templated)//GO:0007219(Notch signaling pathway)//GO:0007275(multicellular organism development)//GO:2000811(negative regulation of anoikis)//GO:0000122(negative regulation of transcription fr…
chr11	73116101	73116300	diffreps_peak_00001101	6.17474	199	NM_001286050	FAM168A	2.36968	6.68742e-07	1.91569e-05	up	23201	KIAA0280|TCRP1	MIM:616316|HGNC:HGNC:28999|Ensembl:ENSG00000054965|Vega:OTTHUMG00000167995	family with sequence similarity 168 member A			GO:0005515(protein binding)
chr12	111800341	111800800	diffreps_peak_00002468	6.17301	459	NM_144671	FAM109A	2.51952	6.71416e-07	1.92006e-05	up	144717	IPIP27A|SES1	MIM:614239|HGNC:HGNC:26509|Ensembl:ENSG00000198324|HPRD:08127|Vega:OTTHUMG00000169547	family with sequence similarity 109 member A		GO:0030136(clathrin-coated vesicle)//GO:0005769(early endosome)//GO:0005802(trans-Golgi network)//GO:0055037(recycling endosome)	GO:0005515(protein binding)//GO:0042803(protein homodimerization activity)	GO:0042147(retrograde transport, endosome to Golgi)//GO:0001881(receptor recycling)//GO:0007032(endosome organization)
chr11	118965561	118965880	diffreps_peak_00001398	6.1664	319	NM_002105	H2AFX	2.01653	6.81708e-07	1.94019e-05	up	3014	H2A.X|H2A/X|H2AX	MIM:601772|HGNC:HGNC:4739|Ensembl:ENSG00000188486|HPRD:03465|Vega:OTTHUMG00000166196	H2A histone family member X	hsa05034(Alcoholism)//hsa05322(Systemic lupus erythematosus)	GO:0000794(condensed nuclear chromosome)//GO:0070062(extracellular exosome)//GO:0035861(site of double-strand break)//GO:0001673(male germ cell nucleus)//GO:0001741(XY body)//GO:0000790(nuclear chromatin)//GO:0000786(nucleosome)//GO:0000781(chromosome, telomeric region)//GO:0005654(nucleoplasm)//GO:0005634(nucleus)//GO:0005657(replication fork)	GO:0042393(histone binding)//GO:0019899(enzyme binding)//GO:0046982(protein heterodimerization activity)//GO:0003684(damaged DNA binding)//GO:0005515(protein binding)//GO:0003677(DNA binding)	GO:0090398(cellular senescence)//GO:0010212(response to ionizing radiation)//GO:0006974(cellular response to DNA damage stimulus)//GO:0045739(positive regulation of DNA repair)//GO:0006303(double-strand break repair via nonhomologous end joining)//GO:0021987(cerebral cortex development)//GO:0007283(spermatogenesis)//GO:0000724(double-strand break repair via homologous recombination)//GO:0006302(d…
chrX	71349941	71350540	diffreps_peak_00021473	6.16315	599	NM_001024455	RGAG4	2.1149	6.86828e-07	1.95115e-05	up	340526	6430402L03Rik|MAR5|MART5	HGNC:HGNC:29430|Ensembl:ENSG00000242732|HPRD:18594|Vega:OTTHUMG00000021808	retrotransposon gag domain containing 4
chr5	176943861	176943917	diffreps_peak_00015960	6.15799	56	ENST00000330503	DDX41	2.12386	6.95046e-07	1.96542e-05	up	51428	ABS	MIM:608170|HGNC:HGNC:18674|Ensembl:ENSG00000183258|HPRD:10490|Vega:OTTHUMG00000130858	DEAD-box helicase 41		GO:0005783(endoplasmic reticulum)//GO:0016020(membrane)//GO:0071013(catalytic step 2 spliceosome)//GO:0005829(cytosol)	GO:0003676(nucleic acid binding)//GO:0008270(zinc ion binding)//GO:0005524(ATP binding)//GO:0004386(helicase activity)//GO:0004004(ATP-dependent RNA helicase activity)//GO:0044822(poly(A) RNA binding)//GO:0005515(protein binding)//GO:0003677(DNA binding)	GO:0008152(metabolic process)//GO:0006396(RNA processing)//GO:0045087(innate immune response)//GO:0000398(mRNA splicing, via spliceosome)//GO:0032481(positive regulation of type I interferon production)//GO:0010501(RNA secondary structure unwinding)//GO:0032479(regulation of type I interferon production)//GO:0007275(multicellular organism development)//GO:0045944(positive regulation of transcript…
chr17	18906841	18907340	diffreps_peak_00007132	6.15833	499	NM_001039999	FAM83G	2.45095	6.94498e-07	1.96542e-05	up	644815	PAWS1	MIM:615886|HGNC:HGNC:32554|Ensembl:ENSG00000188522	family with sequence similarity 83 member G		GO:0005634(nucleus)//GO:0005829(cytosol)	GO:0005515(protein binding)	GO:0030509(BMP signaling pathway)
chr9	140173621	140174540	diffreps_peak_00020936	6.15753	919	NM_017723	TOR4A	2.28085	6.95771e-07	1.96567e-05	up	54863	C9orf167	HGNC:HGNC:25981|Ensembl:ENSG00000198113|HPRD:07886|Vega:OTTHUMG00000131779	torsin family 4 member A		GO:0016021(integral component of membrane)	GO:0005524(ATP binding)
chr9	131644390	131644529	diffreps_peak_00020586	6.15443	139	NM_019594	LRRC8A	2.00691	7.00758e-07	1.97251e-05	up	56262	AGM5|LRRC8|SWELL1	MIM:608360|HGNC:HGNC:19027|Ensembl:ENSG00000136802|Vega:OTTHUMG00000020766	leucine-rich repeat containing 8 family member A		GO:0016020(membrane)//GO:0005886(plasma membrane)//GO:0034702(ion channel complex)//GO:0009986(cell surface)	GO:0005225(volume-sensitive anion channel activity)//GO:0005515(protein binding)//GO:0005253(anion channel activity)	GO:0006970(response to osmotic stress)//GO:0006884(cell volume homeostasis)//GO:0044070(regulation of anion transport)//GO:0098656(anion transmembrane transport)//GO:0006820(anion transport)//GO:0002329(pre-B cell differentiation)
chr12	122958441	122958740	diffreps_peak_00002721	6.15126	299	NM_017612	ZCCHC8	2.14019	7.05895e-07	1.98153e-05	up	55596	-	MIM:616381|HGNC:HGNC:25265|Ensembl:ENSG00000033030|HPRD:11698|Vega:OTTHUMG00000168878	zinc finger CCHC-type containing 8		GO:0071013(catalytic step 2 spliceosome)//GO:0005654(nucleoplasm)//GO:0005634(nucleus)	GO:0044822(poly(A) RNA binding)//GO:0008270(zinc ion binding)//GO:0005515(protein binding)	GO:0000398(mRNA splicing, via spliceosome)
chr11	74976801	74977000	diffreps_peak_00001132	6.15006	199	NM_004041	ARRB1	2.7704	7.07843e-07	1.98338e-05	up	408	ARB1|ARR1	MIM:107940|HGNC:HGNC:711|Ensembl:ENSG00000137486|HPRD:00146|Vega:OTTHUMG00000165444	arrestin, beta 1	hsa04010(MAPK signaling pathway)//hsa04062(Chemokine signaling pathway)//hsa04144(Endocytosis)//hsa04740(Olfactory transduction)//hsa05032(Morphine addiction)	GO:0014069(postsynaptic density)//GO:0005886(plasma membrane)//GO:0030659(cytoplasmic vesicle membrane)//GO:0031143(pseudopodium)//GO:0016323(basolateral plasma membrane)//GO:0045211(postsynaptic membrane)//GO:0005834(heterotrimeric G-protein complex)//GO:0005829(cytosol)//GO:0005765(lysosomal membrane)//GO:0000139(Golgi membrane)//GO:0031410(cytoplasmic vesicle)//GO:0000785(chromatin)//GO:000565…	GO:0031692(alpha-1B adrenergic receptor binding)//GO:0031701(angiotensin receptor binding)//GO:0043027(cysteine-type endopeptidase inhibitor activity involved in apoptotic process)//GO:0031625(ubiquitin protein ligase binding)//GO:0031691(alpha-1A adrenergic receptor binding)//GO:0031434(mitogen-activated protein kinase kinase binding)//GO:0044212(transcription regulatory region DNA binding)//GO:…	GO:0030168(platelet activation)//GO:0002092(positive regulation of receptor internalization)//GO:0061024(membrane organization)//GO:0002031(G-protein coupled receptor internalization)//GO:0035774(positive regulation of insulin secretion involved in cellular response to glucose stimulus)//GO:0043161(proteasome-mediated ubiquitin-dependent protein catabolic process)//GO:0032717(negative regulation …
chr17	8044361	8044658	diffreps_peak_00006968	6.14618	297	NM_002616	PER1	2.65263	7.14195e-07	1.9921e-05	up	5187	PER|RIGUI|hPER	MIM:602260|HGNC:HGNC:8845|Ensembl:ENSG00000179094|HPRD:03774|Vega:OTTHUMG00000178317	period circadian clock 1	hsa04710(Circadian rhythm)//hsa04713(Circadian entrainment)//hsa05168(Herpes simplex infection)	GO:0005634(nucleus)//GO:0005737(cytoplasm)	GO:0000989(transcription factor activity, transcription factor binding)//GO:0019900(kinase binding)//GO:0070888(E-box binding)//GO:0031490(chromatin DNA binding)//GO:0031625(ubiquitin protein ligase binding)//GO:0000978(RNA polymerase II core promoter proximal region sequence-specific DNA binding)//GO:0008134(transcription factor binding)//GO:0005515(protein binding)	GO:0032922(circadian regulation of gene expression)//GO:0000122(negative regulation of transcription from RNA polymerase II promoter)//GO:0042634(regulation of hair cycle)//GO:2000323(negative regulation of glucocorticoid receptor signaling pathway)//GO:0042752(regulation of circadian rhythm)//GO:0002028(regulation of sodium ion transport)//GO:0007623(circadian rhythm)//GO:0043153(entrainment of …
chr7	107398681	107398880	diffreps_peak_00018376	6.14492	199	NM_024814	CBLL1	2.14582	7.16271e-07	1.99609e-05	up	79872	HAKAI|RNF188	MIM:606872|HGNC:HGNC:21225|Ensembl:ENSG00000105879|HPRD:07590|Vega:OTTHUMG00000154809	Cbl proto-oncogene like 1, E3 ubiquitin protein ligase		GO:0016607(nuclear speck)//GO:0000151(ubiquitin ligase complex)	GO:0003676(nucleic acid binding)//GO:0008270(zinc ion binding)//GO:0004842(ubiquitin-protein transferase activity)//GO:0042802(identical protein binding)//GO:0061630(ubiquitin protein ligase activity)//GO:0016874(ligase activity)//GO:0005515(protein binding)	GO:0030155(regulation of cell adhesion)//GO:0016567(protein ubiquitination)//GO:0016337(single organismal cell-cell adhesion)//GO:0045807(positive regulation of endocytosis)//GO:0007162(negative regulation of cell adhesion)//GO:0030335(positive regulation of cell migration)
chr7	99697901	99698440	diffreps_peak_00018160	6.14108	539	ENST00000425308	MCM7	2.05902	7.22644e-07	2.00465e-05	up	4176	CDC47|MCM2|P1.1-MCM3|P1CDC47|P85MCM|PNAS146|PPP1R104	MIM:600592|HGNC:HGNC:6950|Ensembl:ENSG00000166508|HPRD:01154|Vega:OTTHUMG00000154671	minichromosome maintenance complex component 7	hsa03030(DNA replication)//hsa04110(Cell cycle)	GO:0016020(membrane)//GO:0000784(nuclear chromosome, telomeric region)//GO:0005829(cytosol)//GO:0042555(MCM complex)//GO:0000785(chromatin)//GO:0005654(nucleoplasm)//GO:0005634(nucleus)//GO:0005737(cytoplasm)	GO:0003678(DNA helicase activity)//GO:0005524(ATP binding)//GO:0004003(ATP-dependent DNA helicase activity)//GO:0003697(single-stranded DNA binding)//GO:0005515(protein binding)//GO:0003677(DNA binding)	GO:0071466(cellular response to xenobiotic stimulus)//GO:0006268(DNA unwinding involved in DNA replication)//GO:0006974(cellular response to DNA damage stimulus)//GO:0042325(regulation of phosphorylation)//GO:0032508(DNA duplex unwinding)//GO:0008283(cell proliferation)//GO:0000082(G1/S transition of mitotic cell cycle)//GO:0006271(DNA strand elongation involved in DNA replication)//GO:0000278(mi…
chr11	57428236	57428580	diffreps_peak_00000476	6.14168	344	NM_006831	CLP1	2.51253	7.21636e-07	2.00465e-05	up	10978	HEAB|hClp1	MIM:608757|HGNC:HGNC:16999|Ensembl:ENSG00000172409|HPRD:16382|Vega:OTTHUMG00000167146	cleavage and polyadenylation factor I subunit 1	hsa03015(mRNA surveillance pathway)	GO:0000214(tRNA-intron endonuclease complex)//GO:0005654(nucleoplasm)//GO:0005634(nucleus)//GO:0005849(mRNA cleavage factor complex)//GO:0005737(cytoplasm)	GO:0005524(ATP binding)//GO:0051733(polydeoxyribonucleotide kinase activity)//GO:0046404(ATP-dependent polydeoxyribonucleotide 5'-hydroxyl-kinase activity)//GO:0051736(ATP-dependent polyribonucleotide 5'-hydroxyl-kinase activity)	GO:0006379(mRNA cleavage)//GO:0008380(RNA splicing)//GO:0035087(siRNA loading onto RISC involved in RNA interference)//GO:0031124(mRNA 3'-end processing)//GO:0016310(phosphorylation)//GO:0000398(mRNA splicing, via spliceosome)//GO:0010467(gene expression)//GO:0006369(termination of RNA polymerase II transcription)//GO:0006388(tRNA splicing, via endonucleolytic cleavage and ligation)//GO:0006366(t…
chr11	58972221	58972460	diffreps_peak_00000494	6.14074	239	NM_015177	DTX4	2.49027	7.23208e-07	2.00465e-05	up	23220	RNF155	MIM:616110|HGNC:HGNC:29151|Ensembl:ENSG00000110042|Vega:OTTHUMG00000167336	deltex 4, E3 ubiquitin ligase	hsa04330(Notch signaling pathway)	GO:0005829(cytosol)	GO:0008270(zinc ion binding)//GO:0016874(ligase activity)	GO:0045087(innate immune response)//GO:0007219(Notch signaling pathway)//GO:0032479(regulation of type I interferon production)//GO:0032481(positive regulation of type I interferon production)//GO:0016567(protein ubiquitination)
chr16	11349935	11350039	diffreps_peak_00005428	6.13913	104	NM_003745	SOCS1	2.69139	7.25886e-07	2.00833e-05	up	8651	CIS1|CISH1|JAB|SOCS-1|SSI-1|SSI1|TIP3	MIM:603597|HGNC:HGNC:19383|Ensembl:ENSG00000185338|HPRD:04669|Vega:OTTHUMG00000129792	suppressor of cytokine signaling 1	hsa04120(Ubiquitin mediated proteolysis)//hsa04380(Osteoclast differentiation)//hsa04630(Jak-STAT signaling pathway)//hsa04910(Insulin signaling pathway)//hsa04917(Prolactin signaling pathway)//hsa04930(Type II diabetes mellitus)//hsa05145(Toxoplasmosis)//hsa05206(MicroRNAs in cancer)	GO:0005634(nucleus)//GO:0016023(cytoplasmic, membrane-bounded vesicle)//GO:0005737(cytoplasm)//GO:0005829(cytosol)	GO:0019901(protein kinase binding)//GO:0004860(protein kinase inhibitor activity)//GO:0005159(insulin-like growth factor receptor binding)//GO:0005515(protein binding)//GO:0019210(kinase inhibitor activity)	GO:1904030(negative regulation of cyclin-dependent protein kinase activity)//GO:0071230(cellular response to amino acid stimulus)//GO:0040008(regulation of growth)//GO:0001932(regulation of protein phosphorylation)//GO:0050707(regulation of cytokine secretion)//GO:0045444(fat cell differentiation)//GO:0042493(response to drug)//GO:0031100(organ regeneration)//GO:0007259(JAK-STAT cascade)//GO:0032…
chr16	70433081	70433680	diffreps_peak_00006208	6.13714	599	ENST00000393640	ST3GAL2	2.04369	7.29218e-07	2.01392e-05	up	6483	Gal-NAc6S|SIAT4B|ST3GALII|ST3GalA.2	MIM:607188|HGNC:HGNC:10863|Ensembl:ENSG00000157350|HPRD:06220	ST3 beta-galactoside alpha-2,3-sialyltransferase 2	hsa00512(Mucin type O-Glycan biosynthesis)//hsa00533(Glycosaminoglycan biosynthesis - keratan sulfate)//hsa00603(Glycosphingolipid biosynthesis - globo series)//hsa00604(Glycosphingolipid biosynthesis - ganglio series)//	GO:0030173(integral component of Golgi membrane)//GO:0005576(extracellular region)//GO:0000139(Golgi membrane)//GO:0032580(Golgi cisterna membrane)	GO:0003836(beta-galactoside (CMP) alpha-2,3-sialyltransferase activity)	GO:0044267(cellular protein metabolic process)//GO:0044281(small molecule metabolic process)//GO:0097503(sialylation)//GO:0006488(dolichol-linked oligosaccharide biosynthetic process)//GO:0016266(O-glycan processing)//GO:0009311(oligosaccharide metabolic process)//GO:0018279(protein N-linked glycosylation via asparagine)//GO:0006493(protein O-linked glycosylation)//GO:0018146(keratan sulfate bios…
chr21	47536290	47536317	diffreps_peak_00013211	6.13624	27	NM_001849	COL6A2	2.84353	7.30728e-07	2.01448e-05	up	1292	BTHLM1|PP3610|UCMD1	MIM:120240|HGNC:HGNC:2212|Ensembl:ENSG00000142173|HPRD:02110|Vega:OTTHUMG00000090489	collagen type VI alpha 2	hsa04151(PI3K-Akt signaling pathway)//hsa04510(Focal adhesion)//hsa04512(ECM-receptor interaction)//hsa04974(Protein digestion and absorption)	GO:0043234(protein complex)//GO:0005576(extracellular region)//GO:1903561(extracellular vesicle)//GO:0005581(collagen trimer)//GO:0005788(endoplasmic reticulum lumen)//GO:0070062(extracellular exosome)//GO:0042383(sarcolemma)//GO:0005578(proteinaceous extracellular matrix)//GO:0031012(extracellular matrix)//GO:0005615(extracellular space)	GO:0005515(protein binding)	GO:0007411(axon guidance)//GO:0022617(extracellular matrix disassembly)//GO:0030198(extracellular matrix organization)//GO:0009749(response to glucose)//GO:0007155(cell adhesion)//GO:0030574(collagen catabolic process)//GO:0070208(protein heterotrimerization)
chr19	4910104	4910258	diffreps_peak_00009514	6.13233	154	NM_001290051	UHRF1	2.96058	7.37347e-07	2.02713e-05	up	29128	ICBP90|Np95|RNF106|TDRD22|hNP95|hUHRF1|huNp95	MIM:607990|HGNC:HGNC:12556|Ensembl:ENSG00000276043|HPRD:06992|Vega:OTTHUMG00000180251	ubiquitin-like with PHD and ring finger domains 1		GO:0005886(plasma membrane)//GO:0000792(heterochromatin)//GO:0005720(nuclear heterochromatin)//GO:0000790(nuclear chromatin)//GO:0016363(nuclear matrix)//GO:0031410(cytoplasmic vesicle)//GO:0000791(euchromatin)//GO:0005634(nucleus)//GO:0005657(replication fork)	GO:0008270(zinc ion binding)//GO:0000987(core promoter proximal region sequence-specific DNA binding)//GO:0003700(transcription factor activity, sequence-specific DNA binding)//GO:0004842(ubiquitin-protein transferase activity)//GO:0042393(histone binding)//GO:0042802(identical protein binding)//GO:0061630(ubiquitin protein ligase activity)//GO:0044729(hemi-methylated DNA-binding)//GO:0031493(nuc…	GO:2000373(positive regulation of DNA topoisomerase (ATP-hydrolyzing) activity)//GO:0010390(histone monoubiquitination)//GO:0008283(cell proliferation)//GO:0032270(positive regulation of cellular protein metabolic process)//GO:0010467(gene expression)//GO:0006351(transcription, DNA-templated)//GO:0051865(protein autoubiquitination)//GO:0010216(maintenance of DNA methylation)//GO:0007049(cell cycl…
chrX	53349614	53350480	diffreps_peak_00021319	6.12682	866	NM_001111125	IQSEC2	2.01093	7.46757e-07	2.03861e-05	up	23096	BRAG1|MRX1	MIM:300522|HGNC:HGNC:29059|Ensembl:ENSG00000124313|HPRD:10012|Vega:OTTHUMG00000021608	IQ motif and Sec7 domain 2	hsa04144(Endocytosis)	GO:0005737(cytoplasm)	GO:0005086(ARF guanyl-nucleotide exchange factor activity)	GO:0030036(actin cytoskeleton organization)//GO:0032012(regulation of ARF protein signal transduction)//GO:0043547(positive regulation of GTPase activity)
chr17	40733821	40734040	diffreps_peak_00007635	6.12366	219	NM_178126	FAM134C	2.45235	7.52218e-07	2.04803e-05	up	162427	-	MIM:616498|HGNC:HGNC:27258|Ensembl:ENSG00000141699|HPRD:14108|Vega:OTTHUMG00000180275	family with sequence similarity 134 member C		GO:0016021(integral component of membrane)	GO:0005515(protein binding)	GO:0010976(positive regulation of neuron projection development)
chr7	99226961	99227460	diffreps_peak_00018154	6.12163	499	NM_145115	ZSCAN25	2.27915	7.5573e-07	2.05577e-05	up	221785	ZNF498	HGNC:HGNC:21961|Ensembl:ENSG00000197037|HPRD:15807|Vega:OTTHUMG00000074055	zinc finger and SCAN domain containing 25		GO:0005634(nucleus)	GO:0043565(sequence-specific DNA binding)//GO:0003676(nucleic acid binding)//GO:0046872(metal ion binding)//GO:0003700(transcription factor activity, sequence-specific DNA binding)	GO:0006351(transcription, DNA-templated)//GO:0006355(regulation of transcription, DNA-templated)
chr21	46907360	46907423	diffreps_peak_00013196	6.1207	63	NM_030582	COL18A1	2.86564	7.57357e-07	2.05656e-05	up	80781	KNO|KNO1|KS	MIM:120328|HGNC:HGNC:2195|Ensembl:ENSG00000182871|HPRD:00382|Vega:OTTHUMG00000090407	collagen type XVIII alpha 1	hsa04974(Protein digestion and absorption)	GO:0005604(basement membrane)//GO:0070062(extracellular exosome)//GO:0005576(extracellular region)//GO:0005581(collagen trimer)//GO:0005788(endoplasmic reticulum lumen)//GO:0031012(extracellular matrix)//GO:0005615(extracellular space)	GO:0005198(structural molecule activity)//GO:0046872(metal ion binding)//GO:0005515(protein binding)//GO:0042802(identical protein binding)	GO:0008284(positive regulation of cell proliferation)//GO:2000353(positive regulation of endothelial cell apoptotic process)//GO:0042493(response to drug)//GO:0022617(extracellular matrix disassembly)//GO:0030198(extracellular matrix organization)//GO:0009887(organ morphogenesis)//GO:0001886(endothelial cell morphogenesis)//GO:0007155(cell adhesion)//GO:0008285(negative regulation of cell prolife…
chr20	17475421	17475674	diffreps_peak_00012174	6.1196	253	NM_001195	BFSP1	3.09888	7.59268e-07	2.05792e-05	up	631	CP115|CP94|CTRCT33|LIFL-H	MIM:603307|HGNC:HGNC:1040|Ensembl:ENSG00000125864|HPRD:04494|Vega:OTTHUMG00000031940	beaded filament structural protein 1		GO:0005886(plasma membrane)//GO:0005938(cell cortex)//GO:0015629(actin cytoskeleton)//GO:0005882(intermediate filament)//GO:0005739(mitochondrion)//GO:0005737(cytoplasm)	GO:0005212(structural constituent of eye lens)//GO:0005515(protein binding)//GO:0005200(structural constituent of cytoskeleton)	GO:0048469(cell maturation)//GO:0070307(lens fiber cell development)//GO:0008150(biological_process)
chr11	118964721	118965320	diffreps_peak_00001397	6.11999	599	NM_002105	H2AFX	2.13166	7.58596e-07	2.05792e-05	up	3014	H2A.X|H2A/X|H2AX	MIM:601772|HGNC:HGNC:4739|Ensembl:ENSG00000188486|HPRD:03465|Vega:OTTHUMG00000166196	H2A histone family member X	hsa05034(Alcoholism)//hsa05322(Systemic lupus erythematosus)	GO:0000794(condensed nuclear chromosome)//GO:0070062(extracellular exosome)//GO:0035861(site of double-strand break)//GO:0001673(male germ cell nucleus)//GO:0001741(XY body)//GO:0000790(nuclear chromatin)//GO:0000786(nucleosome)//GO:0000781(chromosome, telomeric region)//GO:0005654(nucleoplasm)//GO:0005634(nucleus)//GO:0005657(replication fork)	GO:0042393(histone binding)//GO:0019899(enzyme binding)//GO:0046982(protein heterodimerization activity)//GO:0003684(damaged DNA binding)//GO:0005515(protein binding)//GO:0003677(DNA binding)	GO:0090398(cellular senescence)//GO:0010212(response to ionizing radiation)//GO:0006974(cellular response to DNA damage stimulus)//GO:0045739(positive regulation of DNA repair)//GO:0006303(double-strand break repair via nonhomologous end joining)//GO:0021987(cerebral cortex development)//GO:0007283(spermatogenesis)//GO:0000724(double-strand break repair via homologous recombination)//GO:0006302(d…
chr19	17838401	17838700	diffreps_peak_00010392	6.11764	299	NM_018174	MAP1S	2.10846	7.62718e-07	2.06383e-05	up	55201	BPY2IP1|C19orf5|MAP8|VCY2IP-1|VCY2IP1	MIM:607573|HGNC:HGNC:15715|Ensembl:ENSG00000130479|HPRD:10461|Vega:OTTHUMG00000183292	microtubule associated protein 1S		GO:0005874(microtubule)//GO:0030425(dendrite)//GO:0048471(perinuclear region of cytoplasm)//GO:0042995(cell projection)//GO:0005829(cytosol)//GO:0045202(synapse)//GO:0005819(spindle)//GO:0030054(cell junction)//GO:0005730(nucleolus)//GO:0005634(nucleus)//GO:0005737(cytoplasm)//GO:0043025(neuronal cell body)	GO:0048487(beta-tubulin binding)//GO:0004536(deoxyribonuclease activity)//GO:0042802(identical protein binding)//GO:0003677(DNA binding)//GO:0051015(actin filament binding)//GO:0015631(tubulin binding)//GO:0005515(protein binding)//GO:0008017(microtubule binding)	GO:0001578(microtubule bundle formation)//GO:0007420(brain development)//GO:0048812(neuron projection morphogenesis)//GO:0000226(microtubule cytoskeleton organization)//GO:0047497(mitochondrion transport along microtubule)//GO:0006914(autophagy)//GO:0010848(regulation of chromatin disassembly)//GO:0007399(nervous system development)//GO:0006915(apoptotic process)
chr21	34442581	34442980	diffreps_peak_00012991	6.11619	399	NM_138983	OLIG1	2.63866	7.6526e-07	2.06707e-05	up	116448	BHLHB6|BHLHE21	MIM:606385|HGNC:HGNC:16983|Ensembl:ENSG00000184221|HPRD:07333|Vega:OTTHUMG00000065064	oligodendrocyte transcription factor 1		GO:0005634(nucleus)	GO:0046983(protein dimerization activity)//GO:0005515(protein binding)//GO:0003677(DNA binding)	GO:0048663(neuron fate commitment)//GO:0048709(oligodendrocyte differentiation)//GO:0006351(transcription, DNA-templated)//GO:0006355(regulation of transcription, DNA-templated)
chr7	6662261	6662780	diffreps_peak_00017550	6.11399	519	NM_017560	ZNF853	3.27245	7.6914e-07	2.07391e-05	up	54753	-	HGNC:HGNC:21767|Ensembl:ENSG00000236609|Vega:OTTHUMG00000151853	zinc finger protein 853			GO:0003676(nucleic acid binding)//GO:0046872(metal ion binding)
chr4	13628968	13629260	diffreps_peak_00014450	6.11406	292	NM_148894	BOD1L1	2.66199	7.6902e-07	2.07391e-05	up	259282	BOD1L|FAM44A	MIM:616746|HGNC:HGNC:31792|Ensembl:ENSG00000038219|HPRD:08156|Vega:OTTHUMG00000090659	biorientation of chromosomes in cell division 1 like 1		GO:0005654(nucleoplasm)//GO:0005694(chromosome)	GO:0003677(DNA binding)	GO:0031297(replication fork processing)//GO:0006281(DNA repair)//GO:0006974(cellular response to DNA damage stimulus)
chr11	46418781	46419220	diffreps_peak_00000392	6.1112	439	NM_017749	AMBRA1	2.05763	7.74111e-07	2.08003e-05	up	55626	DCAF3|WDR94	MIM:611359|HGNC:HGNC:25990|Ensembl:ENSG00000110497|HPRD:10975|Vega:OTTHUMG00000166500	autophagy/beclin-1 regulator 1		GO:0045335(phagocytic vesicle)//GO:0005930(axoneme)//GO:0005776(autophagosome)//GO:0048471(perinuclear region of cytoplasm)//GO:0005829(cytosol)//GO:0005739(mitochondrion)//GO:0005741(mitochondrial outer membrane)//GO:0005737(cytoplasm)	GO:0005515(protein binding)//GO:0031625(ubiquitin protein ligase binding)	GO:0016236(macroautophagy)//GO:0043552(positive regulation of phosphatidylinositol 3-kinase activity)//GO:1903599(positive regulation of mitophagy)//GO:0043524(negative regulation of neuron apoptotic process)//GO:0021915(neural tube development)//GO:0061734(parkin-mediated mitophagy in response to mitochondrial depolarization)//GO:0030154(cell differentiation)//GO:0008285(negative regulation of c…
chr7	44807114	44807300	diffreps_peak_00017766	6.11022	186	NM_031449	ZMIZ2	2.42671	7.75853e-07	2.08289e-05	up	83637	NET27|TRAFIP20|ZIMP7|hZIMP7	MIM:611196|HGNC:HGNC:22229|Ensembl:ENSG00000122515|HPRD:13225|Vega:OTTHUMG00000155817	zinc finger MIZ-type containing 2		GO:0005654(nucleoplasm)//GO:0005739(mitochondrion)//GO:0043596(nuclear replication fork)//GO:0005634(nucleus)	GO:0030374(ligand-dependent nuclear receptor transcription coactivator activity)//GO:0008270(zinc ion binding)//GO:0005515(protein binding)	GO:0006351(transcription, DNA-templated)//GO:0045944(positive regulation of transcription from RNA polymerase II promoter)
chr16	678761	679100	diffreps_peak_00005075	6.10923	339	NM_021168	RAB40C	2.58162	7.77625e-07	2.08392e-05	up	57799	RARL|RASL8C	HGNC:HGNC:18285|Ensembl:ENSG00000197562|HPRD:10182|Vega:OTTHUMG00000047854	RAB40C, member RAS oncogene family		GO:0005622(intracellular)//GO:0005886(plasma membrane)//GO:0048471(perinuclear region of cytoplasm)//GO:0016020(membrane)	GO:0019003(GDP binding)//GO:0005525(GTP binding)	GO:0015031(protein transport)//GO:0007264(small GTPase mediated signal transduction)//GO:0016567(protein ubiquitination)
chr11	6238841	6239100	diffreps_peak_00000195	6.10928	259	NM_032127	FAM160A2	2.19172	7.77531e-07	2.08392e-05	up	84067	C11orf56	HGNC:HGNC:25378|Ensembl:ENSG00000051009|HPRD:08002|Vega:OTTHUMG00000133379	family with sequence similarity 160 member A2		GO:0070695(FHF complex)	GO:0005515(protein binding)	GO:0008333(endosome to lysosome transport)//GO:0007040(lysosome organization)//GO:0015031(protein transport)//GO:0045022(early endosome to late endosome transport)//GO:0007032(endosome organization)
chrX	153219781	153220240	diffreps_peak_00021823	6.10459	459	NM_005334	HCFC1	2.0085	7.85977e-07	2.09181e-05	up	3054	CFF|HCF|HCF-1|HCF1|HFC1|MRX3|PPP1R89|VCAF	MIM:300019|HGNC:HGNC:4839|Ensembl:ENSG00000172534|HPRD:02061|Vega:OTTHUMG00000024222	host cell factor C1	hsa05168(Herpes simplex infection)	GO:0005671(Ada2/Gcn5/Ada3 transcription activator complex)//GO:0016020(membrane)//GO:0030425(dendrite)//GO:0070461(SAGA-type complex)//GO:0030424(axon)//GO:0005739(mitochondrion)//GO:0000123(histone acetyltransferase complex)//GO:0070688(MLL5-L complex)//GO:0048188(Set1C/COMPASS complex)//GO:0005654(nucleoplasm)//GO:0005634(nucleus)//GO:0071339(MLL1 complex)//GO:0005737(cytoplasm)//GO:0043025(neu…	GO:0043995(histone acetyltransferase activity (H4-K5 specific))//GO:0003700(transcription factor activity, sequence-specific DNA binding)//GO:0003682(chromatin binding)//GO:0042802(identical protein binding)//GO:0001205(transcriptional activator activity, RNA polymerase II distal enhancer sequence-specific binding)//GO:0046972(histone acetyltransferase activity (H4-K16 specific))//GO:0043996(hist…	GO:0006325(chromatin organization)//GO:0043984(histone H4-K16 acetylation)//GO:0007049(cell cycle)//GO:0010628(positive regulation of gene expression)//GO:0043982(histone H4-K8 acetylation)//GO:0019046(release from viral latency)//GO:0006996(organelle organization)//GO:0007005(mitochondrion organization)//GO:0050821(protein stabilization)//GO:0006366(transcription from RNA polymerase II promoter)…
chr17	27893741	27894020	diffreps_peak_00007298	6.10313	279	NM_198147	ABHD15	2.7481	7.88624e-07	2.09523e-05	up	116236	-	HGNC:HGNC:26971|Ensembl:ENSG00000168792|HPRD:14014|Vega:OTTHUMG00000179721	abhydrolase domain containing 15		GO:0016020(membrane)//GO:0005576(extracellular region)	GO:0016787(hydrolase activity)	GO:0008152(metabolic process)
chr14	77491961	77492700	diffreps_peak_00003816	6.08771	739	NM_024496	IRF2BPL	2.07178	8.17123e-07	2.14136e-05	up	64207	C14orf4|EAP1	MIM:611720|HGNC:HGNC:14282|Ensembl:ENSG00000119669|HPRD:10713|Vega:OTTHUMG00000171578	interferon regulatory factor 2 binding protein-like		GO:0005654(nucleoplasm)//GO:0005634(nucleus)//GO:0005615(extracellular space)	GO:0003674(molecular_function)//GO:0046872(metal ion binding)	GO:0046543(development of secondary female sexual characteristics)//GO:0045944(positive regulation of transcription from RNA polymerase II promoter)//GO:0000122(negative regulation of transcription from RNA polymerase II promoter)
chr19	11040021	11040480	diffreps_peak_00009961	6.08606	459	NM_138358	C19orf52	2.06095	8.20241e-07	2.14588e-05	up	90580	-	HGNC:HGNC:25152|Ensembl:ENSG00000142444|HPRD:14275|Vega:OTTHUMG00000180700	chromosome 19 open reading frame 52
chr17	1628281	1628720	diffreps_peak_00006657	6.07983	439	NM_001163809	WDR81	2.01405	8.32087e-07	2.16216e-05	up	124997	CAMRQ2|PPP1R166	MIM:614218|HGNC:HGNC:26600|Ensembl:ENSG00000167716|HPRD:08748|Vega:OTTHUMG00000153941	WD repeat domain 81		GO:0005874(microtubule)//GO:0005938(cell cortex)//GO:0005813(centrosome)//GO:0000776(kinetochore)//GO:0030424(axon)//GO:0005875(microtubule associated complex)//GO:0005739(mitochondrion)	GO:0008017(microtubule binding)//GO:0045502(dynein binding)	GO:2000574(regulation of microtubule motor activity)//GO:0000132(establishment of mitotic spindle orientation)//GO:0007097(nuclear migration)//GO:0007281(germ cell development)//GO:0047496(vesicle transport along microtubule)//GO:0010923(negative regulation of phosphatase activity)//GO:0022008(neurogenesis)//GO:0008090(retrograde axonal transport)//GO:0031023(microtubule organizing center organiz…
chr17	37331381	37331910	diffreps_peak_00007483	6.0773	529	NM_000723	CACNB1	2.2622	8.36949e-07	2.1693e-05	up	782	CAB1|CACNLB1|CCHLB1	MIM:114207|HGNC:HGNC:1401|Ensembl:ENSG00000067191|HPRD:11743|Vega:OTTHUMG00000133217	calcium voltage-gated channel auxiliary subunit beta 1	hsa04010(MAPK signaling pathway)//hsa04260(Cardiac muscle contraction)//hsa04261(Adrenergic signaling in cardiomyocytes)//hsa04921(Oxytocin signaling pathway)//hsa05410(Hypertrophic cardiomyopathy (HCM))//hsa05412(Arrhythmogenic right ventricular cardiomyopathy (ARVC))//hsa05414(Dilated cardiomyopathy)	GO:0005891(voltage-gated calcium channel complex)//GO:0016529(sarcoplasmic reticulum)//GO:0005886(plasma membrane)//GO:0030315(T-tubule)	GO:0008331(high voltage-gated calcium channel activity)//GO:0019901(protein kinase binding)//GO:0051219(phosphoprotein binding)//GO:0005245(voltage-gated calcium channel activity)//GO:0019904(protein domain specific binding)	GO:0007411(axon guidance)//GO:0061337(cardiac conduction)//GO:0070588(calcium ion transmembrane transport)//GO:0007268(synaptic transmission)//GO:1901385(regulation of voltage-gated calcium channel activity)//GO:0007528(neuromuscular junction development)//GO:0006810(transport)//GO:0006612(protein targeting to membrane)
chr16	3191881	3192100	diffreps_peak_00005282	6.07639	219	NM_004220	ZNF213	2.09584	8.38697e-07	2.172e-05	up	7760	CR53|ZKSCAN21|ZSCAN53	MIM:608387|HGNC:HGNC:13005|Ensembl:ENSG00000085644|HPRD:12224|Vega:OTTHUMG00000177519	zinc finger protein 213		GO:0005634(nucleus)	GO:0043565(sequence-specific DNA binding)//GO:0003676(nucleic acid binding)//GO:0046872(metal ion binding)//GO:0003700(transcription factor activity, sequence-specific DNA binding)	GO:0006351(transcription, DNA-templated)//GO:0006355(regulation of transcription, DNA-templated)
chr19	47503601	47503800	diffreps_peak_00011307	6.07561	199	NM_004491	ARHGAP35	2.80228	8.40206e-07	2.17408e-05	up	2909	GRF-1|GRLF1|P190-A|P190A|p190ARhoGAP|p190RhoGAP	MIM:605277|HGNC:HGNC:4591|Ensembl:ENSG00000160007|HPRD:05592|Vega:OTTHUMG00000183438	Rho GTPase activating protein 35	hsa04510(Focal adhesion)//hsa04611(Platelet activation)//hsa04670(Leukocyte transendothelial migration)//hsa04810(Regulation of actin cytoskeleton)	GO:0005634(nucleus)//GO:0015629(actin cytoskeleton)//GO:0005737(cytoplasm)//GO:0005829(cytosol)	GO:0001227(transcriptional repressor activity, RNA polymerase II transcription regulatory region sequence-specific binding)//GO:0000977(RNA polymerase II regulatory region sequence-specific DNA binding)//GO:0005096(GTPase activator activity)//GO:0005525(GTP binding)//GO:0003714(transcription corepressor activity)//GO:0003677(DNA binding)	GO:0043116(negative regulation of vascular permeability)//GO:0010976(positive regulation of neuron projection development)//GO:0008360(regulation of cell shape)//GO:0007411(axon guidance)//GO:0035024(negative regulation of Rho protein signal transduction)//GO:0006351(transcription, DNA-templated)//GO:0007264(small GTPase mediated signal transduction)//GO:0030900(forebrain development)//GO:0045892…
chr6	18258534	18258636	diffreps_peak_00016191	6.07494	102	NM_003472	DEK	2.26206	8.41508e-07	2.17562e-05	up	7913	D6S231E	MIM:125264|HGNC:HGNC:2768|Ensembl:ENSG00000124795|HPRD:00503|Vega:OTTHUMG00000014319	DEK proto-oncogene		GO:0005654(nucleoplasm)//GO:0005634(nucleus)//GO:0043292(contractile fiber)	GO:0044822(poly(A) RNA binding)//GO:0042393(histone binding)//GO:0003677(DNA binding)	GO:0045815(positive regulation of gene expression, epigenetic)//GO:0016568(chromatin modification)//GO:0040029(regulation of gene expression, epigenetic)//GO:0010467(gene expression)//GO:2001032(regulation of double-strand break repair via nonhomologous end joining)//GO:0019079(viral genome replication)//GO:0006366(transcription from RNA polymerase II promoter)//GO:0006357(regulation of transcrip…
chr22	42321141	42321520	diffreps_peak_00013990	6.07268	379	NM_052945	TNFRSF13C	2.4692	8.459e-07	2.176e-05	up	115650	BAFF-R|BAFFR|BROMIX|CD268|CVID4|prolixin	MIM:606269|HGNC:HGNC:17755|HPRD:05883	tumor necrosis factor receptor superfamily member 13C	hsa04060(Cytokine-cytokine receptor interaction)//hsa04064(NF-kappa B signaling pathway)//hsa04672(Intestinal immune network for IgA production)//hsa05166(HTLV-I infection)//hsa05340(Primary immunodeficiency)	GO:0005886(plasma membrane)//GO:0009897(external side of plasma membrane)//GO:0016021(integral component of membrane)		GO:0030890(positive regulation of B cell proliferation)//GO:0031296(B cell costimulation)//GO:0042102(positive regulation of T cell proliferation)//GO:0002636(positive regulation of germinal center formation)//GO:0001782(B cell homeostasis)//GO:0031295(T cell costimulation)//GO:0045078(positive regulation of interferon-gamma biosynthetic process)//GO:0002250(adaptive immune response)//GO:0033209(…
chr22	39262061	39262500	diffreps_peak_00013848	6.06403	439	NM_014292	CBX6	2.01876	8.62926e-07	2.20322e-05	up	23466	-	HGNC:HGNC:1556|Ensembl:ENSG00000183741|HPRD:13005|Vega:OTTHUMG00000150456	chromobox 6		GO:0005654(nucleoplasm)//GO:0031519(PcG protein complex)//GO:0005634(nucleus)//GO:0000792(heterochromatin)	GO:0005515(protein binding)//GO:0003727(single-stranded RNA binding)	GO:0016568(chromatin modification)//GO:0006351(transcription, DNA-templated)//GO:0000122(negative regulation of transcription from RNA polymerase II promoter)
chr22	45132741	45133080	diffreps_peak_00014058	6.06405	339	NM_015366	PRR5	2.56042	8.62875e-07	2.20322e-05	up	55615	FLJ20185k|PP610|PROTOR-1|PROTOR1	MIM:609406|HGNC:HGNC:31682|Ensembl:ENSG00000186654|HPRD:18696|Vega:OTTHUMG00000150460	proline rich 5		GO:0031932(TORC2 complex)//GO:0005829(cytosol)		GO:0045087(innate immune response)//GO:0007173(epidermal growth factor receptor signaling pathway)//GO:0031295(T cell costimulation)//GO:0014068(positive regulation of phosphatidylinositol 3-kinase signaling)//GO:0007049(cell cycle)//GO:0008543(fibroblast growth factor receptor signaling pathway)//GO:0048011(neurotrophin TRK receptor signaling pathway)//GO:0001934(positive regulation of protein p…
chr16	31092081	31092400	diffreps_peak_00005911	6.06285	319	NM_014699	ZNF646	2.01514	8.65265e-07	2.20647e-05	up	9726	-	HGNC:HGNC:29004|Ensembl:ENSG00000167395|HPRD:15886|Vega:OTTHUMG00000047355	zinc finger protein 646		GO:0005634(nucleus)	GO:0003676(nucleic acid binding)//GO:0046872(metal ion binding)//GO:0005515(protein binding)//GO:0003677(DNA binding)	GO:0006351(transcription, DNA-templated)//GO:0006355(regulation of transcription, DNA-templated)
chr6	158924661	158924860	diffreps_peak_00017214	6.05987	199	NM_020245	TULP4	2.07594	8.71221e-07	2.21283e-05	up	56995	TUSP	HGNC:HGNC:15530|Ensembl:ENSG00000130338|HPRD:18246|Vega:OTTHUMG00000015910	tubby like protein 4		GO:0005622(intracellular)//GO:0005929(cilium)//GO:0005737(cytoplasm)	GO:0035091(phosphatidylinositol binding)//GO:0003700(transcription factor activity, sequence-specific DNA binding)	GO:0061512(protein localization to cilium)//GO:0035556(intracellular signal transduction)//GO:0006355(regulation of transcription, DNA-templated)//GO:0016567(protein ubiquitination)
chr15	75247861	75248180	diffreps_peak_00004676	6.06009	319	NM_017793	RPP25	2.38462	8.70781e-07	2.21283e-05	up	54913	-	HGNC:HGNC:30361|HPRD:15276	ribonuclease P/MRP 25kDa subunit	hsa03008(Ribosome biogenesis in eukaryotes)//hsa03013(RNA transport)	GO:0005654(nucleoplasm)//GO:0005815(microtubule organizing center)	GO:0044822(poly(A) RNA binding)//GO:0004526(ribonuclease P activity)//GO:0005515(protein binding)	GO:0090502(RNA phosphodiester bond hydrolysis, endonucleolytic)//GO:0010467(gene expression)//GO:0008033(tRNA processing)
chr21	34443381	34443660	diffreps_peak_00012992	6.0589	279	NM_138983	OLIG1	2.03689	8.73163e-07	2.21283e-05	up	116448	BHLHB6|BHLHE21	MIM:606385|HGNC:HGNC:16983|Ensembl:ENSG00000184221|HPRD:07333|Vega:OTTHUMG00000065064	oligodendrocyte transcription factor 1		GO:0005634(nucleus)	GO:0046983(protein dimerization activity)//GO:0005515(protein binding)//GO:0003677(DNA binding)	GO:0048663(neuron fate commitment)//GO:0048709(oligodendrocyte differentiation)//GO:0006351(transcription, DNA-templated)//GO:0006355(regulation of transcription, DNA-templated)
chr8	120844721	120845074	diffreps_peak_00019427	6.05648	353	NM_003184	TAF2	2.11257	8.78056e-07	2.21974e-05	up	6873	CIF150|MRT40|TAF2B|TAFII150	MIM:604912|HGNC:HGNC:11536|Ensembl:ENSG00000064313|HPRD:07060|Vega:OTTHUMG00000165009	TATA-box binding protein associated factor 2	hsa03022(Basal transcription factors)	GO:0005654(nucleoplasm)//GO:0033276(transcription factor TFTC complex)//GO:0005669(transcription factor TFIID complex)	GO:0008237(metallopeptidase activity)//GO:0008270(zinc ion binding)//GO:0043565(sequence-specific DNA binding)//GO:0001129(RNA polymerase II transcription factor activity, TBP-class protein binding, involved in preinitiation complex assembly)//GO:0003682(chromatin binding)//GO:0001075(transcription factor activity, RNA polymerase II core promoter sequence-specific binding involved in preinitiatio…	GO:0006367(transcription initiation from RNA polymerase II promoter)//GO:0000086(G2/M transition of mitotic cell cycle)//GO:0010467(gene expression)//GO:0006366(transcription from RNA polymerase II promoter)//GO:0016032(viral process)//GO:0014070(response to organic cyclic compound)//GO:0006508(proteolysis)//GO:0051123(RNA polymerase II transcriptional preinitiation complex assembly)//GO:0006368(…
chr5	140048921	140049240	diffreps_peak_00015572	6.04862	319	NM_017706	WDR55	2.4281	8.9408e-07	2.24732e-05	up	54853	-	HGNC:HGNC:25971|HPRD:08614	WD repeat domain 55		GO:0005730(nucleolus)//GO:0005575(cellular_component)//GO:0005737(cytoplasm)	GO:0003674(molecular_function)	GO:0006364(rRNA processing)//GO:0042273(ribosomal large subunit biogenesis)//GO:0008150(biological_process)
chr21	32492621	32492960	diffreps_peak_00012968	6.04526	339	NM_003253	TIAM1	2.25937	9.01036e-07	2.25838e-05	up	7074	-	MIM:600687|HGNC:HGNC:11805|Ensembl:ENSG00000156299|HPRD:02820|Vega:OTTHUMG00000084869	T-cell lymphoma invasion and metastasis 1	hsa04014(Ras signaling pathway)//hsa04015(Rap1 signaling pathway)//hsa04024(cAMP signaling pathway)//hsa04062(Chemokine signaling pathway)//hsa04810(Regulation of actin cytoskeleton)//hsa05205(Proteoglycans in cancer)	GO:0005886(plasma membrane)//GO:0044295(axonal growth cone)//GO:0005874(microtubule)//GO:0032587(ruffle membrane)//GO:0005829(cytosol)//GO:0044304(main axon)//GO:0044291(cell-cell contact zone)//GO:0005634(nucleus)//GO:0031234(extrinsic component of cytoplasmic side of plasma membrane)//GO:0043197(dendritic spine)//GO:0005911(cell-cell junction)//GO:0043025(neuronal cell body)	GO:0019900(kinase binding)//GO:0005515(protein binding)//GO:0030676(Rac guanyl-nucleotide exchange factor activity)//GO:0030971(receptor tyrosine kinase binding)//GO:0048365(Rac GTPase binding)//GO:0005085(guanyl-nucleotide exchange factor activity)//GO:0005089(Rho guanyl-nucleotide exchange factor activity)//GO:0046875(ephrin receptor binding)//GO:0008017(microtubule binding)//GO:0005543(phospho…	GO:0042220(response to cocaine)//GO:0090630(activation of GTPase activity)//GO:0016601(Rac protein signal transduction)//GO:0061003(positive regulation of dendritic spine morphogenesis)//GO:0016477(cell migration)//GO:0097190(apoptotic signaling pathway)//GO:0048011(neurotrophin TRK receptor signaling pathway)//GO:0050772(positive regulation of axonogenesis)//GO:0003300(cardiac muscle hypertrophy…
chr12	56324872	56324960	diffreps_peak_00002096	6.04282	88	ENST00000555090	DGKA	3.49747	9.06102e-07	2.26828e-05	up	1606	DAGK|DAGK1|DGK-alpha	MIM:125855|HGNC:HGNC:2849|Ensembl:ENSG00000065357|HPRD:00517|Vega:OTTHUMG00000170109	diacylglycerol kinase alpha	hsa00561(Glycerolipid metabolism)//hsa00564(Glycerophospholipid metabolism)//	GO:0016020(membrane)//GO:0005622(intracellular)//GO:0005886(plasma membrane)//GO:0005829(cytosol)	GO:0005524(ATP binding)//GO:0005543(phospholipid binding)//GO:0004143(diacylglycerol kinase activity)//GO:0005509(calcium ion binding)	GO:0016310(phosphorylation)//GO:0030168(platelet activation)//GO:0035556(intracellular signal transduction)//GO:0007205(protein kinase C-activating G-protein coupled receptor signaling pathway)//GO:0007596(blood coagulation)
chr8	145748101	145748520	diffreps_peak_00019747	6.04167	419	NM_014665	LRRC14	2.08843	9.08516e-07	2.27247e-05	up	9684	LRRC14A	HGNC:HGNC:20419|Ensembl:ENSG00000160959|HPRD:14312|Vega:OTTHUMG00000165179	leucine rich repeat containing 14
chr19	16435650	16435740	diffreps_peak_00010287	6.03941	90	NM_016270	KLF2	3.17969	9.13253e-07	2.28246e-05	up	10365	LKLF	MIM:602016|HGNC:HGNC:6347|Ensembl:ENSG00000127528|HPRD:03602|Vega:OTTHUMG00000182330	Kruppel-like factor 2	hsa04068(FoxO signaling pathway)	GO:0005634(nucleus)	GO:0043565(sequence-specific DNA binding)//GO:0046872(metal ion binding)//GO:0005515(protein binding)//GO:0003700(transcription factor activity, sequence-specific DNA binding)	GO:0000902(cell morphogenesis)//GO:0045429(positive regulation of nitric oxide biosynthetic process)//GO:0071409(cellular response to cycloheximide)//GO:1901653(cellular response to peptide)//GO:0035264(multicellular organism growth)//GO:0070301(cellular response to hydrogen peroxide)//GO:0040029(regulation of gene expression, epigenetic)//GO:0006351(transcription, DNA-templated)//GO:0071356(cell…
chr16	835641	836200	diffreps_peak_00005091	6.03796	559	NM_058192	RPUSD1	2.4361	9.16305e-07	2.28268e-05	up	113000	C16orf40|RLUCL	HGNC:HGNC:14173|Ensembl:ENSG00000007376|HPRD:08507|Vega:OTTHUMG00000047840	RNA pseudouridylate synthase domain containing 1		GO:0005739(mitochondrion)//GO:0005575(cellular_component)	GO:0003723(RNA binding)//GO:0009982(pseudouridine synthase activity)//GO:0003674(molecular_function)//GO:0019239(deaminase activity)	GO:0001522(pseudouridine synthesis)//GO:0031119(tRNA pseudouridine synthesis)//GO:0008150(biological_process)
chr9	131938861	131939160	diffreps_peak_00020604	6.0385	299	NM_203434	IER5L	4.21391	9.15164e-07	2.28268e-05	up	389792	bA247A12.2	HGNC:HGNC:23679|Ensembl:ENSG00000188483|HPRD:17128|Vega:OTTHUMG00000020773	immediate early response 5-like
chr11	62439021	62439337	diffreps_peak_00000586	6.03816	316	ENST00000531323	C11orf83	2.06233	9.1589e-07	2.28268e-05	up
chr19	36486321	36486700	diffreps_peak_00010725	6.03542	379	ENST00000378887	SDHAF1	2.03453	9.21673e-07	2.28763e-05	up	644096	LYRM8	MIM:612848|HGNC:HGNC:33867|Ensembl:ENSG00000205138|Vega:OTTHUMG00000181745	succinate dehydrogenase complex assembly factor 1		GO:0005739(mitochondrion)//GO:0005759(mitochondrial matrix)		GO:0034553(mitochondrial respiratory chain complex II assembly)//GO:0016226(iron-sulfur cluster assembly)
chr19	36223201	36223540	diffreps_peak_00010707	6.0361	339	uc021usu.2	KMT2B	2.05743	9.20239e-07	2.28763e-05	up	9757	CXXC10|HRX2|MLL1B|MLL2|MLL4|TRX2|WBP-7|WBP7	MIM:606834|HGNC:HGNC:15840|Ensembl:ENSG00000272333|HPRD:06017|Vega:OTTHUMG00000048119	lysine methyltransferase 2B	hsa00310(Lysine degradation)	GO:0005654(nucleoplasm)//GO:0005634(nucleus)//GO:0035097(histone methyltransferase complex)	GO:0042800(histone methyltransferase activity (H3-K4 specific))//GO:0008270(zinc ion binding)//GO:0005515(protein binding)//GO:0003677(DNA binding)//GO:0003700(transcription factor activity, sequence-specific DNA binding)	GO:0051569(regulation of histone H3-K4 methylation)//GO:0006325(chromatin organization)//GO:0016458(gene silencing)//GO:0030728(ovulation)//GO:0051568(histone H3-K4 methylation)//GO:0080182(histone H3-K4 trimethylation)//GO:0048096(chromatin-mediated maintenance of transcription)//GO:0006351(transcription, DNA-templated)//GO:0001541(ovarian follicle development)//GO:0007613(memory)//GO:0009994(oo…
chr11	68029421	68030020	diffreps_peak_00000999	6.0344	599	NM_022338	C11orf24	2.11586	9.23851e-07	2.2885e-05	up	53838	DM4E3	MIM:610880|HGNC:HGNC:1174|Ensembl:ENSG00000171067|HPRD:10704|Vega:OTTHUMG00000167478	chromosome 11 open reading frame 24		GO:0005886(plasma membrane)//GO:0005794(Golgi apparatus)//GO:0016021(integral component of membrane)
chr19	46394181	46394581	diffreps_peak_00011241	6.03146	400	NM_001012643	MYPOP	2.12803	9.30114e-07	2.30031e-05	up	339344	P42pop	HGNC:HGNC:20178|Ensembl:ENSG00000176182|HPRD:17352|Vega:OTTHUMG00000182486	Myb-related transcription factor, partner of profilin		GO:0005634(nucleus)	GO:0042803(protein homodimerization activity)//GO:0000978(RNA polymerase II core promoter proximal region sequence-specific DNA binding)//GO:0001078(transcriptional repressor activity, RNA polymerase II core promoter proximal region sequence-specific binding)	GO:0006351(transcription, DNA-templated)//GO:0000122(negative regulation of transcription from RNA polymerase II promoter)
chr17	1636881	1637500	diffreps_peak_00006660	6.03094	619	NM_152348	WDR81	2.28341	9.31227e-07	2.30122e-05	up	124997	CAMRQ2|PPP1R166	MIM:614218|HGNC:HGNC:26600|Ensembl:ENSG00000167716|HPRD:08748|Vega:OTTHUMG00000153941	WD repeat domain 81		GO:0005874(microtubule)//GO:0005938(cell cortex)//GO:0005813(centrosome)//GO:0000776(kinetochore)//GO:0030424(axon)//GO:0005875(microtubule associated complex)//GO:0005739(mitochondrion)	GO:0008017(microtubule binding)//GO:0045502(dynein binding)	GO:2000574(regulation of microtubule motor activity)//GO:0000132(establishment of mitotic spindle orientation)//GO:0007097(nuclear migration)//GO:0007281(germ cell development)//GO:0047496(vesicle transport along microtubule)//GO:0010923(negative regulation of phosphatase activity)//GO:0022008(neurogenesis)//GO:0008090(retrograde axonal transport)//GO:0031023(microtubule organizing center organiz…
chr19	19616801	19617160	diffreps_peak_00010547	6.02744	359	NM_017660	GATAD2A	2.0013	9.38761e-07	2.31426e-05	up	54815	p66alpha	MIM:614997|HGNC:HGNC:29989|Ensembl:ENSG00000167491|HPRD:11741|Vega:OTTHUMG00000152541	GATA zinc finger domain containing 2A		GO:0005654(nucleoplasm)//GO:0005634(nucleus)//GO:0016607(nuclear speck)//GO:0016581(NuRD complex)	GO:0030674(protein binding, bridging)//GO:0008270(zinc ion binding)//GO:0005515(protein binding)//GO:0000977(RNA polymerase II regulatory region sequence-specific DNA binding)//GO:0003700(transcription factor activity, sequence-specific DNA binding)	GO:0001842(neural fold formation)//GO:0021506(anterior neuropore closure)//GO:0006351(transcription, DNA-templated)//GO:0012501(programmed cell death)//GO:0006306(DNA methylation)//GO:0001701(in utero embryonic development)//GO:0010172(embryonic body morphogenesis)//GO:0001568(blood vessel development)//GO:0045892(negative regulation of transcription, DNA-templated)//GO:0000122(negative regulatio…
chr9	131584101	131584300	diffreps_peak_00020582	6.02619	199	NM_016390	C9orf114	2.01284	9.41486e-07	2.31647e-05	up	51490	CENP-32|HSPC109	HGNC:HGNC:26933|Ensembl:ENSG00000198917|HPRD:12935|Vega:OTTHUMG00000020762	chromosome 9 open reading frame 114		GO:0005575(cellular_component)//GO:0000777(condensed chromosome kinetochore)	GO:0044822(poly(A) RNA binding)//GO:0008168(methyltransferase activity)	GO:0007049(cell cycle)//GO:0051301(cell division)//GO:0032259(methylation)//GO:0008150(biological_process)
chr19	18779701	18779960	diffreps_peak_00010487	6.02203	259	NM_018316	KLHL26	2.46359	9.50532e-07	2.31977e-05	up	55295	-	HGNC:HGNC:25623|HPRD:07728	kelch like family member 26		GO:0031463(Cul3-RING ubiquitin ligase complex)	GO:0004842(ubiquitin-protein transferase activity)	GO:0016567(protein ubiquitination)
chr17	38420821	38421380	diffreps_peak_00007547	6.02359	559	NM_133264	WIPF2	2.19484	9.47121e-07	2.31977e-05	up	147179	WICH|WIRE	MIM:609692|HGNC:HGNC:30923|Ensembl:ENSG00000171475|HPRD:18304|Vega:OTTHUMG00000133331	WAS/WASL interacting protein family member 2	hsa04144(Endocytosis)	GO:0030479(actin cortical patch)//GO:0005884(actin filament)//GO:0005829(cytosol)	GO:0005515(protein binding)//GO:0003779(actin binding)//GO:0051015(actin filament binding)	GO:0006897(endocytosis)//GO:0008360(regulation of cell shape)//GO:0045087(innate immune response)//GO:0051666(actin cortical patch localization)//GO:0007264(small GTPase mediated signal transduction)//GO:0000147(actin cortical patch assembly)//GO:0038096(Fc-gamma receptor signaling pathway involved in phagocytosis)//GO:0030048(actin filament-based movement)//GO:0051127(positive regulation of acti…
chr11	62342821	62343500	diffreps_peak_00000567	6.02349	679	NM_022830	TUT1	2.0818	9.47339e-07	2.31977e-05	up	64852	PAPD2|RBM21|STARPAP|TUTase|URLC6	MIM:610641|HGNC:HGNC:26184|Ensembl:ENSG00000149016|HPRD:15226|Vega:OTTHUMG00000158564	terminal uridylyl transferase 1, U6 snRNA-specific		GO:0005730(nucleolus)//GO:0045171(intercellular bridge)//GO:0005634(nucleus)//GO:0016607(nuclear speck)//GO:0005847(mRNA cleavage and polyadenylation specificity factor complex)	GO:0003676(nucleic acid binding)//GO:0005524(ATP binding)//GO:0003723(RNA binding)//GO:0019899(enzyme binding)//GO:0004652(polynucleotide adenylyltransferase activity)//GO:0000166(nucleotide binding)//GO:0003730(mRNA 3'-UTR binding)//GO:0046872(metal ion binding)//GO:0005515(protein binding)//GO:0050265(RNA uridylyltransferase activity)	GO:0071044(histone mRNA catabolic process)//GO:0006378(mRNA polyadenylation)//GO:0016180(snRNA processing)//GO:0098789(pre-mRNA cleavage required for polyadenylation)
chr12	122257309	122257620	diffreps_peak_00002687	6.02212	311	NM_015048	SETD1B	2.55463	9.50339e-07	2.31977e-05	up	23067	KMT2G|Set1B	MIM:611055|HGNC:HGNC:29187|Ensembl:ENSG00000139718|Vega:OTTHUMG00000169080	SET domain containing 1B	hsa00310(Lysine degradation)	GO:0005634(nucleus)//GO:0005694(chromosome)//GO:0016607(nuclear speck)//GO:0048188(Set1C/COMPASS complex)//GO:0005654(nucleoplasm)//GO:0035097(histone methyltransferase complex)//GO:0005737(cytoplasm)	GO:0003676(nucleic acid binding)//GO:0042800(histone methyltransferase activity (H3-K4 specific))//GO:0003723(RNA binding)//GO:0000166(nucleotide binding)//GO:0008168(methyltransferase activity)//GO:0005515(protein binding)	GO:0006325(chromatin organization)//GO:0006351(transcription, DNA-templated)//GO:0032259(methylation)//GO:0051568(histone H3-K4 methylation)//GO:0006355(regulation of transcription, DNA-templated)
chr6	31626681	31627120	diffreps_peak_00016404	6.0218	439	NM_021184	C6orf47	2.13176	9.51053e-07	2.31977e-05	up	57827	D6S53E|G4|NG34	HGNC:HGNC:19076|Ensembl:ENSG00000204439|HPRD:12883|Vega:OTTHUMG00000031172	chromosome 6 open reading frame 47		GO:0005737(cytoplasm)
chr16	31072961	31073160	diffreps_peak_00005906	6.01876	199	NM_024706	ZNF668	2.02807	9.5772e-07	2.3288e-05	up	79759	-	HGNC:HGNC:25821|Ensembl:ENSG00000167394|HPRD:07828|Vega:OTTHUMG00000047357	zinc finger protein 668		GO:0005634(nucleus)	GO:0003676(nucleic acid binding)//GO:0046872(metal ion binding)//GO:0003677(DNA binding)//GO:0003700(transcription factor activity, sequence-specific DNA binding)	GO:0006351(transcription, DNA-templated)//GO:0006355(regulation of transcription, DNA-templated)
chr11	62554681	62554813	diffreps_peak_00000603	6.01899	132	NM_006473	TAF6L	2.97944	9.57211e-07	2.3288e-05	up	10629	PAF65A	MIM:602946|HGNC:HGNC:17305|Ensembl:ENSG00000162227|HPRD:04253|Vega:OTTHUMG00000167610	TATA-box binding protein associated factor 6 like	hsa03022(Basal transcription factors)//hsa05168(Herpes simplex infection)	GO:0030914(STAGA complex)//GO:0000118(histone deacetylase complex)//GO:0005634(nucleus)//GO:0070062(extracellular exosome)	GO:0046982(protein heterodimerization activity)//GO:0005515(protein binding)//GO:0003677(DNA binding)//GO:0004402(histone acetyltransferase activity)//GO:0003713(transcription coactivator activity)	GO:0006325(chromatin organization)//GO:0006338(chromatin remodeling)//GO:0006352(DNA-templated transcription, initiation)//GO:0006357(regulation of transcription from RNA polymerase II promoter)//GO:0051090(regulation of sequence-specific DNA binding transcription factor activity)//GO:0043966(histone H3 acetylation)
chr19	49001481	49001780	diffreps_peak_00011450	6.01779	299	NM_001080434	LMTK3	2.17285	9.59875e-07	2.33082e-05	up	114783	LMR3|PPP1R101|TYKLM3	HGNC:HGNC:19295|Ensembl:ENSG00000142235|Vega:OTTHUMG00000183312	lemur tyrosine kinase 3		GO:0030425(dendrite)//GO:0016021(integral component of membrane)//GO:0005575(cellular_component)//GO:0030424(axon)//GO:0000139(Golgi membrane)	GO:0004672(protein kinase activity)//GO:0005524(ATP binding)//GO:0003674(molecular_function)//GO:0046872(metal ion binding)//GO:0004674(protein serine/threonine kinase activity)	GO:0006468(protein phosphorylation)//GO:0010923(negative regulation of phosphatase activity)
chr22	19024301	19024500	diffreps_peak_00013309	6.01284	199	NM_005137	DGCR2	2.34286	9.7087e-07	2.34507e-05	up	9993	DGS-C|IDD|LAN|SEZ-12	MIM:600594|HGNC:HGNC:2845|Ensembl:ENSG00000070413|HPRD:08999|Vega:OTTHUMG00000150141	DiGeorge syndrome critical region gene 2		GO:0016021(integral component of membrane)	GO:0030246(carbohydrate binding)	GO:0009887(organ morphogenesis)//GO:0007155(cell adhesion)//GO:0050890(cognition)
chr11	67132581	67132940	diffreps_peak_00000941	6.012	359	NM_013246	CLCF1	2.11636	9.72758e-07	2.34728e-05	up	23529	BSF-3|BSF3|CISS2|CLC|NNT-1|NNT1|NR6	MIM:607672|HGNC:HGNC:17412|Ensembl:ENSG00000175505|HPRD:09643|Vega:OTTHUMG00000167669	cardiotrophin-like cytokine factor 1	hsa04060(Cytokine-cytokine receptor interaction)	GO:0097058(CRLF-CLCF1 complex)//GO:0005622(intracellular)//GO:0070062(extracellular exosome)//GO:0005576(extracellular region)//GO:0097059(CNTFR-CLCF1 complex)	GO:0008083(growth factor activity)//GO:0005127(ciliary neurotrophic factor receptor binding)//GO:0005125(cytokine activity)//GO:0005102(receptor binding)//GO:0046982(protein heterodimerization activity)//GO:0005515(protein binding)	GO:0030890(positive regulation of B cell proliferation)//GO:0008284(positive regulation of cell proliferation)//GO:0048711(positive regulation of astrocyte differentiation)//GO:0043524(negative regulation of neuron apoptotic process)//GO:0048295(positive regulation of isotype switching to IgE isotypes)//GO:0007259(JAK-STAT cascade)//GO:0002639(positive regulation of immunoglobulin production)//GO…
chr5	179290481	179290740	diffreps_peak_00016016	6.01029	259	NM_015043	TBC1D9B	2.29133	9.76589e-07	2.35284e-05	up	23061	GRAMD9B	HGNC:HGNC:29097|Ensembl:ENSG00000197226|HPRD:10015|Vega:OTTHUMG00000130911	TBC1 domain family member 9B		GO:0016021(integral component of membrane)	GO:0005096(GTPase activator activity)//GO:0005515(protein binding)//GO:0005509(calcium ion binding)	GO:1902017(regulation of cilium assembly)//GO:0043547(positive regulation of GTPase activity)
chr7	1579576	1580240	diffreps_peak_00017356	6.00896	664	NM_002360	MAFK	2.19878	9.79591e-07	2.3556e-05	up	7975	NFE2U|P18	MIM:600197|HGNC:HGNC:6782|Ensembl:ENSG00000198517|HPRD:02561|Vega:OTTHUMG00000151453	v-maf avian musculoaponeurotic fibrosarcoma oncogene homolog K		GO:0005654(nucleoplasm)//GO:0005634(nucleus)	GO:0000976(transcription regulatory region sequence-specific DNA binding)//GO:0003700(transcription factor activity, sequence-specific DNA binding)//GO:0001221(transcription cofactor binding)//GO:0071535(RING-like zinc finger domain binding)//GO:0001228(transcriptional activator activity, RNA polymerase II transcription regulatory region sequence-specific binding)	GO:0006357(regulation of transcription from RNA polymerase II promoter)//GO:0007399(nervous system development)//GO:0006366(transcription from RNA polymerase II promoter)//GO:0045944(positive regulation of transcription from RNA polymerase II promoter)//GO:0007596(blood coagulation)
chr7	30492201	30492400	diffreps_peak_00017647	6.00299	199	NM_006092	NOD1	2.94744	9.93131e-07	2.38336e-05	up	10392	CARD4|CLR7.1|NLRC1	MIM:605980|HGNC:HGNC:16390|Ensembl:ENSG00000106100|HPRD:05815|Vega:OTTHUMG00000023923	nucleotide binding oligomerization domain containing 1	hsa04621(NOD-like receptor signaling pathway)//hsa05120(Epithelial cell signaling in Helicobacter pylori infection)//hsa05131(Shigellosis)//hsa05133(Pertussis)	GO:0016323(basolateral plasma membrane)//GO:0016324(apical plasma membrane)//GO:0005737(cytoplasm)//GO:0005829(cytosol)	GO:0042803(protein homodimerization activity)//GO:0005524(ATP binding)//GO:0050700(CARD domain binding)//GO:0042834(peptidoglycan binding)//GO:0042802(identical protein binding)//GO:0008656(cysteine-type endopeptidase activator activity involved in apoptotic process)//GO:0005515(protein binding)	GO:0034166(toll-like receptor 10 signaling pathway)//GO:0043123(positive regulation of I-kappaB kinase/NF-kappaB signaling)//GO:0035666(TRIF-dependent toll-like receptor signaling pathway)//GO:0051000(positive regulation of nitric-oxide synthase activity)//GO:0034142(toll-like receptor 4 signaling pathway)//GO:0032755(positive regulation of interleukin-6 production)//GO:0051403(stress-activated M…
chr19	56126341	56126820	diffreps_peak_00011906	5.99849	479	NM_001195605	ZNF865	2.1219	1.00347e-06	2.40443e-05	up	100507290	-	HGNC:HGNC:38705	zinc finger protein 865		GO:0005634(nucleus)	GO:0003676(nucleic acid binding)//GO:0046872(metal ion binding)//GO:0003677(DNA binding)//GO:0003712(transcription cofactor activity)	GO:0006357(regulation of transcription from RNA polymerase II promoter)//GO:0006351(transcription, DNA-templated)
chr16	19125281	19125820	diffreps_peak_00005537	5.99696	539	NM_001034841	ITPRIPL2	2.3499	1.00701e-06	2.41103e-05	up	162073	-	HGNC:HGNC:27257|Ensembl:ENSG00000205730|HPRD:18743|Vega:OTTHUMG00000177199	inositol 1,4,5-trisphosphate receptor interacting protein-like 2		GO:0016021(integral component of membrane)
chr17	77807541	77808200	diffreps_peak_00008452	5.99083	659	NM_003655	CBX4	2.53674	1.02134e-06	2.44153e-05	up	8535	NBP16|PC2	MIM:603079|HGNC:HGNC:1554|Ensembl:ENSG00000141582|HPRD:04357|Vega:OTTHUMG00000150415	chromobox 4		GO:0035102(PRC1 complex)//GO:0005654(nucleoplasm)//GO:0031519(PcG protein complex)//GO:0005634(nucleus)//GO:0016607(nuclear speck)	GO:0019789(SUMO transferase activity)//GO:0003727(single-stranded RNA binding)//GO:0019899(enzyme binding)//GO:0003682(chromatin binding)//GO:0044212(transcription regulatory region DNA binding)//GO:0035064(methylated histone binding)//GO:0051219(phosphoprotein binding)//GO:0032183(SUMO binding)//GO:0016874(ligase activity)//GO:0003714(transcription corepressor activity)//GO:0005515(protein bindi…	GO:0044267(cellular protein metabolic process)//GO:0000122(negative regulation of transcription from RNA polymerase II promoter)//GO:0016568(chromatin modification)//GO:0006351(transcription, DNA-templated)//GO:0043687(post-translational protein modification)//GO:0045892(negative regulation of transcription, DNA-templated)//GO:0043066(negative regulation of apoptotic process)//GO:0016925(protein …
chr19	30165221	30165620	diffreps_peak_00010593	5.99044	399	NM_024310	PLEKHF1	2.80993	1.02226e-06	2.44183e-05	up	79156	APPD|LAPF|PHAFIN1|ZFYVE15	MIM:615200|HGNC:HGNC:20764|Ensembl:ENSG00000166289|HPRD:15146|Vega:OTTHUMG00000182097	pleckstrin homology and FYVE domain containing 1		GO:0005768(endosome)//GO:0005764(lysosome)//GO:0010008(endosome membrane)//GO:0048471(perinuclear region of cytoplasm)//GO:0005765(lysosomal membrane)//GO:0005634(nucleus)	GO:0010314(phosphatidylinositol-5-phosphate binding)//GO:0032266(phosphatidylinositol-3-phosphate binding)//GO:0046872(metal ion binding)//GO:0005515(protein binding)//GO:0070273(phosphatidylinositol-4-phosphate binding)	GO:0010508(positive regulation of autophagy)//GO:0016050(vesicle organization)//GO:0007032(endosome organization)//GO:0072659(protein localization to plasma membrane)//GO:2001244(positive regulation of intrinsic apoptotic signaling pathway)//GO:0006915(apoptotic process)
chr19	3185874	3186140	diffreps_peak_00009315	5.9901	266	NM_020170	NCLN	2.17422	1.02306e-06	2.44184e-05	up	56926	NET59	MIM:609156|HGNC:HGNC:26923|Ensembl:ENSG00000125912|HPRD:07126|Vega:OTTHUMG00000180687	nicalin		GO:0016020(membrane)//GO:0016021(integral component of membrane)//GO:0005789(endoplasmic reticulum membrane)	GO:0005515(protein binding)	GO:0009966(regulation of signal transduction)//GO:0031648(protein destabilization)//GO:0043254(regulation of protein complex assembly)
chr19	56165701	56166120	diffreps_peak_00011918	5.98922	419	NM_007279	U2AF2	2.00058	1.02513e-06	2.443e-05	up	11338	U2AF65	MIM:191318|HGNC:HGNC:23156|Ensembl:ENSG00000063244|HPRD:01872|Vega:OTTHUMG00000180908	U2 small nuclear RNA auxiliary factor 2	hsa03040(Spliceosome)	GO:0089701(U2AF)//GO:0000243(commitment complex)//GO:0071004(U2-type prespliceosome)//GO:0016607(nuclear speck)//GO:0000974(Prp19 complex)//GO:0005654(nucleoplasm)//GO:0005634(nucleus)//GO:0005681(spliceosomal complex)	GO:0003723(RNA binding)//GO:0019899(enzyme binding)//GO:0030628(pre-mRNA 3'-splice site binding)//GO:0000166(nucleotide binding)//GO:0044822(poly(A) RNA binding)//GO:0070742(C2H2 zinc finger domain binding)//GO:0005515(protein binding)//GO:0008187(poly-pyrimidine tract binding)	GO:0006406(mRNA export from nucleus)//GO:1903955(positive regulation of protein targeting to mitochondrion)//GO:0008380(RNA splicing)//GO:0031124(mRNA 3'-end processing)//GO:0000398(mRNA splicing, via spliceosome)//GO:0010467(gene expression)//GO:0006369(termination of RNA polymerase II transcription)//GO:0033120(positive regulation of RNA splicing)//GO:0006366(transcription from RNA polymerase I…
chr17	1532087	1532180	diffreps_peak_00006643	5.98512	93	NM_152346	SLC43A2	2.0923	1.03485e-06	2.45856e-05	up	124935	LAT4	MIM:610791|HGNC:HGNC:23087|Ensembl:ENSG00000167703|HPRD:15390|Vega:OTTHUMG00000090345	solute carrier family 43 member 2		GO:0016021(integral component of membrane)//GO:0005887(integral component of plasma membrane)//GO:0005886(plasma membrane)	GO:0015179(L-amino acid transmembrane transporter activity)//GO:0015175(neutral amino acid transmembrane transporter activity)	GO:0015804(neutral amino acid transport)//GO:0055085(transmembrane transport)//GO:0006865(amino acid transport)//GO:1902475(L-alpha-amino acid transmembrane transport)//GO:0006811(ion transport)
chr15	83502101	83502440	diffreps_peak_00004810	5.97626	339	NM_001080435	WHAMM	2.16502	1.05619e-06	2.48812e-05	up	123720	WHAMM1|WHDC1	MIM:612393|HGNC:HGNC:30493	WAS protein homolog associated with actin, golgi membranes and microtubules		GO:0033116(endoplasmic reticulum-Golgi intermediate compartment membrane)//GO:0030659(cytoplasmic vesicle membrane)//GO:0000139(Golgi membrane)//GO:0005737(cytoplasm)//GO:0005874(microtubule)	GO:0008017(microtubule binding)//GO:0017049(GTP-Rho binding)//GO:0003779(actin binding)//GO:0071933(Arp2/3 complex binding)	GO:0048041(focal adhesion assembly)//GO:0090527(actin filament reorganization)//GO:0007015(actin filament organization)//GO:0030032(lamellipodium assembly)//GO:0051127(positive regulation of actin nucleation)//GO:0097320(membrane tubulation)//GO:0006888(ER to Golgi vesicle-mediated transport)
chr11	113145988	113146180	diffreps_peak_00001296	5.97148	192	NM_000615	NCAM1	2.70858	1.06788e-06	2.50605e-05	up	4684	CD56|MSK39|NCAM	MIM:116930|HGNC:HGNC:7656|Ensembl:ENSG00000149294|HPRD:00301|Vega:OTTHUMG00000167196	neural cell adhesion molecule 1	hsa04514(Cell adhesion molecules (CAMs))//hsa05020(Prion diseases)	GO:0016021(integral component of membrane)//GO:0070062(extracellular exosome)//GO:0000139(Golgi membrane)//GO:0009986(cell surface)//GO:0005737(cytoplasm)//GO:0009897(external side of plasma membrane)//GO:0016020(membrane)//GO:0031225(anchored component of membrane)//GO:0030424(axon)//GO:0005886(plasma membrane)//GO:0030426(growth cone)//GO:0005911(cell-cell junction)//GO:0043025(neuronal cell bo…	GO:0001618(virus receptor activity)//GO:0042802(identical protein binding)	GO:0048011(neurotrophin TRK receptor signaling pathway)//GO:0007166(cell surface receptor signaling pathway)//GO:0030198(extracellular matrix organization)//GO:0001928(regulation of exocyst assembly)//GO:0000186(activation of MAPKK activity)//GO:0048010(vascular endothelial growth factor receptor signaling pathway)//GO:0046718(viral entry into host cell)//GO:0050850(positive regulation of calcium…
chr12	48130781	48131040	diffreps_peak_00001862	5.96902	259	NM_006105	RAPGEF3	5.1907	1.07393e-06	2.51643e-05	up	10411	CAMP-GEFI|EPAC|EPAC1|HSU79275|bcm910	MIM:606057|HGNC:HGNC:16629|Ensembl:ENSG00000079337|HPRD:06928|Vega:OTTHUMG00000133667	Rap guanine nucleotide exchange factor 3	hsa04015(Rap1 signaling pathway)//hsa04024(cAMP signaling pathway)//	GO:0097470(ribbon synapse)//GO:0005886(plasma membrane)//GO:0012505(endomembrane system)//GO:0045177(apical part of cell)//GO:1990794(basolateral part of cell)//GO:0030027(lamellipodium)//GO:1990796(photoreceptor cell terminal bouton)//GO:0016020(membrane)//GO:0009925(basal plasma membrane)//GO:0030864(cortical actin cytoskeleton)//GO:0030175(filopodium)//GO:0048471(perinuclear region of cytoplas…	GO:0019904(protein domain specific binding)//GO:0044325(ion channel binding)//GO:0005085(guanyl-nucleotide exchange factor activity)//GO:0017034(Rap guanyl-nucleotide exchange factor activity)//GO:0005515(protein binding)//GO:0030552(cAMP binding)	GO:1904474(cellular response to L-dopa)//GO:0030168(platelet activation)//GO:1990791(dorsal root ganglion development)//GO:0046827(positive regulation of protein export from nucleus)//GO:0032486(Rap protein signal transduction)//GO:0061028(establishment of endothelial barrier)//GO:0006112(energy reserve metabolic process)//GO:1904453(positive regulation of hydrogen:potassium-exchanging ATPase act…
chr9	136198341	136198680	diffreps_peak_00020722	5.95886	339	NM_006753	SURF6	2.09768	1.09936e-06	2.55654e-05	up	6838	RRP14	MIM:185642|HGNC:HGNC:11478|HPRD:01714	surfeit 6		GO:0001652(granular component)//GO:0005654(nucleoplasm)//GO:0005730(nucleolus)	GO:0044822(poly(A) RNA binding)//GO:0003723(RNA binding)//GO:0003677(DNA binding)	GO:0042254(ribosome biogenesis)
chr19	18501953	18502040	diffreps_peak_00010445	5.95746	87	NM_145256	LRRC25	2.15713	1.10292e-06	2.55699e-05	up	126364	MAPA	MIM:607518|HGNC:HGNC:29806|Ensembl:ENSG00000175489|HPRD:09597|Vega:OTTHUMG00000183361	leucine rich repeat containing 25		GO:0016021(integral component of membrane)	GO:0005515(protein binding)
chr7	2473281	2473480	diffreps_peak_00017411	5.95015	199	NM_018641	CHST12	4.23372	1.12164e-06	2.58591e-05	up	55501	C4S-2|C4ST-2|C4ST2	MIM:610129|HGNC:HGNC:17423|Ensembl:ENSG00000136213|HPRD:13056	carbohydrate (chondroitin 4) sulfotransferase 12	hsa00532(Glycosaminoglycan biosynthesis - chondroitin sulfate / dermatan sulfate)	GO:0016020(membrane)//GO:0016021(integral component of membrane)//GO:0030173(integral component of Golgi membrane)//GO:0000139(Golgi membrane)	GO:0047756(chondroitin 4-sulfotransferase activity)//GO:0008146(sulfotransferase activity)//GO:0050656(3'-phosphoadenosine 5'-phosphosulfate binding)	GO:0044281(small molecule metabolic process)//GO:0030208(dermatan sulfate biosynthetic process)//GO:0030206(chondroitin sulfate biosynthetic process)//GO:0005975(carbohydrate metabolic process)//GO:0030204(chondroitin sulfate metabolic process)//GO:0030203(glycosaminoglycan metabolic process)//GO:0016051(carbohydrate biosynthetic process)
chr13	30424361	30424820	diffreps_peak_00003069	5.94962	459	NM_007106	UBL3	2.14547	1.12301e-06	2.58611e-05	up	5412	HCG-1|PNSC1	MIM:604711|HGNC:HGNC:12504|Ensembl:ENSG00000122042|HPRD:05275|Vega:OTTHUMG00000016661	ubiquitin like 3		GO:0005622(intracellular)//GO:0005886(plasma membrane)//GO:0070062(extracellular exosome)
chr6	33410981	33411220	diffreps_peak_00016542	5.94765	239	NM_006772	SYNGAP1	2.52756	1.12811e-06	2.59592e-05	up	8831	MRD5|RASA1|RASA5|SYNGAP	MIM:603384|HGNC:HGNC:11497|Ensembl:ENSG00000197283|HPRD:16018|Vega:OTTHUMG00000031096	synaptic Ras GTPase activating protein 1	hsa04014(Ras signaling pathway)	GO:0097481(neuronal postsynaptic density)//GO:0031235(intrinsic component of the cytoplasmic side of the plasma membrane)//GO:0043198(dendritic shaft)//GO:0005737(cytoplasm)//GO:0005829(cytosol)	GO:0019901(protein kinase binding)//GO:0017124(SH3 domain binding)//GO:0005096(GTPase activator activity)	GO:0043113(receptor clustering)//GO:0046580(negative regulation of Ras protein signal transduction)//GO:0008542(visual learning)//GO:0048011(neurotrophin TRK receptor signaling pathway)//GO:0048169(regulation of long-term neuronal synaptic plasticity)//GO:0000186(activation of MAPKK activity)//GO:0048167(regulation of synaptic plasticity)//GO:0048010(vascular endothelial growth factor receptor si…
chr19	17402939	17403200	diffreps_peak_00010364	5.94025	261	NM_024527	ABHD8	2.36384	1.1475e-06	2.62678e-05	up	79575	-	HGNC:HGNC:23759|Ensembl:ENSG00000127220|HPRD:12409|Vega:OTTHUMG00000182663	abhydrolase domain containing 8		GO:0070062(extracellular exosome)	GO:0016787(hydrolase activity)	GO:0008152(metabolic process)
chr17	56385901	56386360	diffreps_peak_00007986	5.93983	459	NM_004758	BZRAP1	2.81493	1.14859e-06	2.62733e-05	up	9256	PBR-IP|PRAX-1|PRAX1|RIM-BP1|RIMBP1	MIM:610764|HGNC:HGNC:16831|Ensembl:ENSG00000005379|HPRD:09832|Vega:OTTHUMG00000178923	benzodiazepine receptor (peripheral) associated protein 1		GO:0005739(mitochondrion)//GO:0005737(cytoplasm)//GO:0005829(cytosol)	GO:0030156(benzodiazepine receptor binding)//GO:0005515(protein binding)	GO:0014047(glutamate secretion)//GO:0007268(synaptic transmission)//GO:0008150(biological_process)//GO:0007269(neurotransmitter secretion)
chr17	56386521	56386741	diffreps_peak_00007987	5.93613	220	NM_004758	BZRAP1	2.46666	1.15844e-06	2.64592e-05	up	9256	PBR-IP|PRAX-1|PRAX1|RIM-BP1|RIMBP1	MIM:610764|HGNC:HGNC:16831|Ensembl:ENSG00000005379|HPRD:09832|Vega:OTTHUMG00000178923	benzodiazepine receptor (peripheral) associated protein 1		GO:0005739(mitochondrion)//GO:0005737(cytoplasm)//GO:0005829(cytosol)	GO:0030156(benzodiazepine receptor binding)//GO:0005515(protein binding)	GO:0014047(glutamate secretion)//GO:0007268(synaptic transmission)//GO:0008150(biological_process)//GO:0007269(neurotransmitter secretion)
chr17	77768281	77768680	diffreps_peak_00008449	5.93297	399	NM_020649	CBX8	2.28281	1.1669e-06	2.66131e-05	up	57332	PC3|RC1	HGNC:HGNC:15962|HPRD:13006	chromobox 8		GO:0035102(PRC1 complex)//GO:0000790(nuclear chromatin)//GO:0005654(nucleoplasm)//GO:0031519(PcG protein complex)//GO:0005634(nucleus)//GO:0000792(heterochromatin)	GO:0035064(methylated histone binding)//GO:0005515(protein binding)//GO:0097027(ubiquitin-protein transferase activator activity)//GO:0003727(single-stranded RNA binding)	GO:0008284(positive regulation of cell proliferation)//GO:0045739(positive regulation of DNA repair)//GO:0032967(positive regulation of collagen biosynthetic process)//GO:0006351(transcription, DNA-templated)//GO:0044267(cellular protein metabolic process)//GO:0050790(regulation of catalytic activity)//GO:0043687(post-translational protein modification)//GO:0000122(negative regulation of transcri…
chr9	36839121	36839500	diffreps_peak_00019970	5.93274	379	NM_016734	PAX5	2.50765	1.1675e-06	2.66131e-05	up	5079	ALL3|BSAP	MIM:167414|HGNC:HGNC:8619|Ensembl:ENSG00000196092|HPRD:01334|Vega:OTTHUMG00000019907	paired box 5	hsa05202(Transcriptional misregulation in cancer)	GO:0005634(nucleus)	GO:0001077(transcriptional activator activity, RNA polymerase II core promoter proximal region sequence-specific binding)//GO:0000978(RNA polymerase II core promoter proximal region sequence-specific DNA binding)//GO:0005515(protein binding)//GO:0003677(DNA binding)	GO:0007568(aging)//GO:0051573(negative regulation of histone H3-K9 methylation)//GO:0021987(cerebral cortex development)//GO:0009887(organ morphogenesis)//GO:0021670(lateral ventricle development)//GO:0048701(embryonic cranial skeleton morphogenesis)//GO:0006351(transcription, DNA-templated)//GO:0007283(spermatogenesis)//GO:0006959(humoral immune response)//GO:0006366(transcription from RNA polym…
chr12	58120121	58120540	diffreps_peak_00002193	5.93128	419	NM_014770	AGAP2	2.6364	1.17145e-06	2.66574e-05	up	116986	CENTG1|GGAP2|PIKE	MIM:605476|HGNC:HGNC:16921|Ensembl:ENSG00000135439|HPRD:05687|Vega:OTTHUMG00000170285	ArfGAP with GTPase domain, ankyrin repeat and PH domain 2	hsa04068(FoxO signaling pathway)//hsa04144(Endocytosis)	GO:0070062(extracellular exosome)//GO:0016020(membrane)//GO:0005739(mitochondrion)//GO:0005622(intracellular)//GO:0005730(nucleolus)//GO:0005634(nucleus)	GO:0030295(protein kinase activator activity)//GO:0019901(protein kinase binding)//GO:0005096(GTPase activator activity)//GO:0005525(GTP binding)//GO:0046872(metal ion binding)//GO:0005515(protein binding)	GO:0007411(axon guidance)//GO:0015031(protein transport)//GO:0032147(activation of protein kinase activity)//GO:0033601(positive regulation of mammary gland epithelial cell proliferation)//GO:0043524(negative regulation of neuron apoptotic process)//GO:2001240(negative regulation of extrinsic apoptotic signaling pathway in absence of ligand)//GO:0007264(small GTPase mediated signal transduction)/…
chr9	140112921	140113160	diffreps_peak_00020926	5.92551	239	NM_014434	NDOR1	2.48656	1.1871e-06	2.69338e-05	up	27158	NR1|bA350O14.9	MIM:606073|HGNC:HGNC:29838|Ensembl:ENSG00000188566|HPRD:10444|Vega:OTTHUMG00000020986	NADPH dependent diflavin oxidoreductase 1		GO:0048471(perinuclear region of cytoplasm)//GO:0005634(nucleus)//GO:0045111(intermediate filament cytoskeleton)//GO:0005737(cytoplasm)//GO:0005829(cytosol)	GO:0050660(flavin adenine dinucleotide binding)//GO:0010181(FMN binding)//GO:0016491(oxidoreductase activity)//GO:0005506(iron ion binding)//GO:0050661(NADP binding)//GO:0003958(NADPH-hemoprotein reductase activity)//GO:0005515(protein binding)	GO:0055114(oxidation-reduction process)//GO:0008219(cell death)//GO:0036245(cellular response to menadione)//GO:0044281(small molecule metabolic process)//GO:0016226(iron-sulfur cluster assembly)
chr7	100075501	100075930	diffreps_peak_00018192	5.92478	429	NM_030935	TSC22D4	2.24539	1.1891e-06	2.69593e-05	up	81628	THG-1|THG1|TILZ2	MIM:611914|HGNC:HGNC:21696|Ensembl:ENSG00000166925|HPRD:18231|Vega:OTTHUMG00000150233	TSC22 domain family member 4		GO:0005634(nucleus)//GO:0005737(cytoplasm)	GO:0005515(protein binding)//GO:0003700(transcription factor activity, sequence-specific DNA binding)	GO:0045892(negative regulation of transcription, DNA-templated)//GO:0006970(response to osmotic stress)//GO:0006351(transcription, DNA-templated)//GO:0006355(regulation of transcription, DNA-templated)
chr11	46727101	46727320	diffreps_peak_00000395	5.92029	219	NM_024741	ZNF408	2.52155	1.20145e-06	2.71593e-05	up	79797	EVR6|RP72	MIM:616454|HGNC:HGNC:20041|Ensembl:ENSG00000175213|HPRD:18338|Vega:OTTHUMG00000166568	zinc finger protein 408		GO:0005634(nucleus)	GO:0046872(metal ion binding)//GO:0005515(protein binding)//GO:0003677(DNA binding)//GO:0042802(identical protein binding)	GO:0006351(transcription, DNA-templated)//GO:0006355(regulation of transcription, DNA-templated)
chr17	81037566	81037861	diffreps_peak_00008681	5.91858	295	NM_001004431	METRNL	2.65659	1.2062e-06	2.72467e-05	up	284207	-	MIM:616241|HGNC:HGNC:27584|Ensembl:ENSG00000176845|HPRD:11255|Vega:OTTHUMG00000177771	meteorin, glial cell differentiation regulator-like		GO:0070062(extracellular exosome)//GO:0005615(extracellular space)	GO:0003674(molecular_function)//GO:0005179(hormone activity)	GO:0014850(response to muscle activity)//GO:0050728(negative regulation of inflammatory response)//GO:2000507(positive regulation of energy homeostasis)//GO:0009409(response to cold)//GO:0050873(brown fat cell differentiation)//GO:0090336(positive regulation of brown fat cell differentiation)//GO:0045444(fat cell differentiation)
chr19	17435841	17436195	diffreps_peak_00010367	5.91779	354	NM_020959	ANO8	2.24625	1.20839e-06	2.72562e-05	up	57719	KIAA1623|TMEM16H	MIM:610216|HGNC:HGNC:29329|Ensembl:ENSG00000074855|HPRD:17223|Vega:OTTHUMG00000182665	anoctamin 8		GO:0005622(intracellular)//GO:0016021(integral component of membrane)//GO:0005886(plasma membrane)	GO:0005229(intracellular calcium activated chloride channel activity)	GO:1902476(chloride transmembrane transport)//GO:0055085(transmembrane transport)//GO:0006821(chloride transport)//GO:0034220(ion transmembrane transport)
chr16	88600141	88600960	diffreps_peak_00006448	5.9138	819	NM_153813	ZFPM1	2.38548	1.21954e-06	2.74674e-05	up	161882	FOG|FOG1|ZC2HC11A|ZNF408|ZNF89A	MIM:601950|HGNC:HGNC:19762|HPRD:11800	zinc finger protein, FOG family member 1		GO:0005654(nucleoplasm)//GO:0005667(transcription factor complex)//GO:0005634(nucleus)//GO:0017053(transcriptional repressor complex)//GO:0005737(cytoplasm)	GO:0001102(RNA polymerase II activating transcription factor binding)//GO:0000979(RNA polymerase II core promoter sequence-specific DNA binding)//GO:0001078(transcriptional repressor activity, RNA polymerase II core promoter proximal region sequence-specific binding)//GO:0001085(RNA polymerase II transcription factor binding)//GO:0008134(transcription factor binding)//GO:0046872(metal ion binding…	GO:0032642(regulation of chemokine production)//GO:0003195(tricuspid valve formation)//GO:0030218(erythrocyte differentiation)//GO:0060412(ventricular septum morphogenesis)//GO:0010724(regulation of definitive erythrocyte differentiation)//GO:0000122(negative regulation of transcription from RNA polymerase II promoter)//GO:0032091(negative regulation of protein binding)//GO:0030219(megakaryocyte …
chr12	56221661	56221900	diffreps_peak_00002090	5.91344	239	NM_032364	DNAJC14	2.30541	1.22057e-06	2.74705e-05	up	85406	DNAJ|DRIP78|HDJ3|LIP6	MIM:606092|HGNC:HGNC:24581|Ensembl:ENSG00000135392|HPRD:12082|Vega:OTTHUMG00000170427	DnaJ heat shock protein family (Hsp40) member C14		GO:0016021(integral component of membrane)//GO:0070062(extracellular exosome)//GO:0016020(membrane)//GO:0005789(endoplasmic reticulum membrane)//GO:0005730(nucleolus)//GO:0005654(nucleoplasm)		GO:0015031(protein transport)
chr19	42777221	42778100	diffreps_peak_00011063	5.91141	879	NM_001304815	CIC	2.05561	1.22629e-06	2.74736e-05	up	23152	-	MIM:612082|HGNC:HGNC:14214|Ensembl:ENSG00000079432|HPRD:10831|Vega:OTTHUMG00000182794	capicua transcriptional repressor		GO:0005634(nucleus)	GO:0003682(chromatin binding)//GO:0005515(protein binding)//GO:0003677(DNA binding)	GO:0048286(lung alveolus development)//GO:0006351(transcription, DNA-templated)//GO:0000122(negative regulation of transcription from RNA polymerase II promoter)
chr12	123950441	123950941	diffreps_peak_00002786	5.90337	500	NM_022717	SNRNP35	2.59272	1.2492e-06	2.78498e-05	up	11066	HM-1|U1SNRNPBP	HGNC:HGNC:30852|HPRD:15595	small nuclear ribonucleoprotein, U11/U12 35kDa subunit		GO:0005654(nucleoplasm)//GO:0005689(U12-type spliceosomal complex)//GO:0005634(nucleus)//GO:0071011(precatalytic spliceosome)//GO:0000243(commitment complex)	GO:0000166(nucleotide binding)//GO:0017069(snRNA binding)//GO:0003729(mRNA binding)	GO:0000398(mRNA splicing, via spliceosome)//GO:0010467(gene expression)//GO:0008380(RNA splicing)
chr12	83080901	83081360	diffreps_peak_00002280	5.90061	459	ENST00000548305	TMTC2	2.69596	1.25715e-06	2.79057e-05	up	160335	IBDBP1	MIM:615856|HGNC:HGNC:25440|Ensembl:ENSG00000179104|HPRD:13230|Vega:OTTHUMG00000169736	transmembrane and tetratricopeptide repeat containing 2		GO:0005783(endoplasmic reticulum)//GO:0016021(integral component of membrane)//GO:0005789(endoplasmic reticulum membrane)	GO:0005515(protein binding)	GO:0055074(calcium ion homeostasis)
chr19	10222196	10222416	diffreps_peak_00009846	5.89751	220	NM_002566	P2RY11	2.29133	1.26617e-06	2.804e-05	up	5032	P2Y11	MIM:602697|HGNC:HGNC:8540|Ensembl:ENSG00000244165|HPRD:04076|Vega:OTTHUMG00000150166	purinergic receptor P2Y11	hsa04080(Neuroactive ligand-receptor interaction)	GO:0098794(postsynapse)//GO:0005622(intracellular)//GO:0005886(plasma membrane)//GO:0005887(integral component of plasma membrane)	GO:0004872(receptor activity)//GO:0045031(ATP-activated adenosine receptor activity)//GO:0030594(neurotransmitter receptor activity)//GO:0045028(G-protein coupled purinergic nucleotide receptor activity)	GO:0006952(defense response)//GO:0007200(phospholipase C-activating G-protein coupled receptor signaling pathway)//GO:0019722(calcium-mediated signaling)//GO:0099565(chemical synaptic transmission, postsynaptic)//GO:0007190(activation of adenylate cyclase activity)//GO:0023041(neuronal signal transduction)//GO:0071318(cellular response to ATP)//GO:0001973(adenosine receptor signaling pathway)//GO…
chr7	1855427	1855660	diffreps_peak_00017360	5.89621	233	NM_003550	MAD1L1	2.08327	1.26997e-06	2.80688e-05	up	8379	MAD1|PIG9|TP53I9|TXBP181	MIM:602686|HGNC:HGNC:6762|Ensembl:ENSG00000002822|HPRD:04065|Vega:OTTHUMG00000151493	MAD1 mitotic arrest deficient-like 1 (yeast)	hsa04110(Cell cycle)//hsa04914(Progesterone-mediated oocyte maturation)//hsa05203(Viral carcinogenesis)	GO:0015629(actin cytoskeleton)//GO:0072686(mitotic spindle)//GO:0000776(kinetochore)//GO:0005829(cytosol)//GO:0005813(centrosome)//GO:0005819(spindle)//GO:0000777(condensed chromosome kinetochore)//GO:0005643(nuclear pore)//GO:0005634(nucleus)//GO:0005737(cytoplasm)//GO:0000922(spindle pole)	GO:0005515(protein binding)	GO:0048538(thymus development)//GO:0007067(mitotic nuclear division)//GO:0090235(regulation of metaphase plate congression)//GO:0051301(cell division)//GO:0000278(mitotic cell cycle)//GO:0007264(small GTPase mediated signal transduction)//GO:0007094(mitotic spindle assembly checkpoint)//GO:0042130(negative regulation of T cell proliferation)//GO:0007093(mitotic cell cycle checkpoint)
chr5	180650961	180651560	diffreps_peak_00016047	5.89633	599	NM_033549	TRIM41	2.18524	1.26962e-06	2.80688e-05	up	90933	RINCK	MIM:610530|HGNC:HGNC:19013|Ensembl:ENSG00000146063|HPRD:15558|Vega:OTTHUMG00000130965	tripartite motif containing 41		GO:0005622(intracellular)//GO:0005737(cytoplasm)//GO:0005730(nucleolus)	GO:0016874(ligase activity)//GO:0008270(zinc ion binding)//GO:0005515(protein binding)	GO:0016567(protein ubiquitination)
chr19	55994201	55994700	diffreps_peak_00011887	5.89399	499	NM_033113	ZNF628	2.66984	1.27646e-06	2.81314e-05	up	89887	ZEC|Zfp628	MIM:610671|HGNC:HGNC:28054|Ensembl:ENSG00000197483|HPRD:18317|Vega:OTTHUMG00000150396	zinc finger protein 628		GO:0005634(nucleus)	GO:0003676(nucleic acid binding)//GO:0046872(metal ion binding)//GO:0003677(DNA binding)//GO:0003700(transcription factor activity, sequence-specific DNA binding)	GO:0006351(transcription, DNA-templated)//GO:0006355(regulation of transcription, DNA-templated)
chr7	72416721	72416920	diffreps_peak_00017876	5.88698	199	NM_172020	POM121	2.1148	1.29724e-06	2.84519e-05	up	9883	P145|POM121A	MIM:615753|HGNC:HGNC:19702|Ensembl:ENSG00000196313|HPRD:11448|Vega:OTTHUMG00000023527	POM121 transmembrane nucleoporin	hsa03013(RNA transport)	GO:0031965(nuclear membrane)//GO:0016021(integral component of membrane)//GO:0005789(endoplasmic reticulum membrane)//GO:0005643(nuclear pore)//GO:0005635(nuclear envelope)	GO:0005515(protein binding)	GO:0044267(cellular protein metabolic process)//GO:0005975(carbohydrate metabolic process)//GO:0015758(glucose transport)//GO:0043687(post-translational protein modification)//GO:0019054(modulation by virus of host process)//GO:0008645(hexose transport)//GO:0008033(tRNA processing)//GO:0031047(gene silencing by RNA)//GO:0015031(protein transport)//GO:0019083(viral transcription)//GO:0019048(modul…
chr7	32931147	32931468	diffreps_peak_00017655	5.885	321	NM_015483	KBTBD2	2.56812	1.30317e-06	2.85022e-05	up	25948	BKLHD1	HGNC:HGNC:21751|Ensembl:ENSG00000170852|HPRD:13756|Vega:OTTHUMG00000152984	kelch repeat and BTB domain containing 2		GO:0031463(Cul3-RING ubiquitin ligase complex)	GO:0004842(ubiquitin-protein transferase activity)	GO:0016567(protein ubiquitination)
chr19	47569841	47570640	diffreps_peak_00011310	5.8855	799	NM_015168	ZC3H4	2.44015	1.30166e-06	2.85022e-05	up	23211	C19orf7	HGNC:HGNC:17808|Ensembl:ENSG00000130749|Vega:OTTHUMG00000183442	zinc finger CCCH-type containing 4			GO:0044822(poly(A) RNA binding)//GO:0046872(metal ion binding)
chr17	79219581	79220000	diffreps_peak_00008512	5.88008	419	NM_001037984	SLC38A10	2.4485	1.318e-06	2.87178e-05	up	124565	PP1744	MIM:616525|HGNC:HGNC:28237|Ensembl:ENSG00000157637|HPRD:17506|Vega:OTTHUMG00000168049	solute carrier family 38 member 10		GO:0016021(integral component of membrane)	GO:0015171(amino acid transmembrane transporter activity)	GO:0006814(sodium ion transport)//GO:0003333(amino acid transmembrane transport)//GO:0060348(bone development)
chrX	134185161	134185680	diffreps_peak_00021715	5.87863	519	NM_001078172	FAM127B	2.23799	1.32243e-06	2.87826e-05	up	26071	CXX1b|MAR8A	HGNC:HGNC:24514|Ensembl:ENSG00000203950|HPRD:06485|Vega:OTTHUMG00000022466	family with sequence similarity 127 member B			GO:0005515(protein binding)
chr17	77768921	77769357	diffreps_peak_00008450	5.87595	436	NM_020649	CBX8	2.22215	1.33061e-06	2.88903e-05	up	57332	PC3|RC1	HGNC:HGNC:15962|HPRD:13006	chromobox 8		GO:0035102(PRC1 complex)//GO:0000790(nuclear chromatin)//GO:0005654(nucleoplasm)//GO:0031519(PcG protein complex)//GO:0005634(nucleus)//GO:0000792(heterochromatin)	GO:0035064(methylated histone binding)//GO:0005515(protein binding)//GO:0097027(ubiquitin-protein transferase activator activity)//GO:0003727(single-stranded RNA binding)	GO:0008284(positive regulation of cell proliferation)//GO:0045739(positive regulation of DNA repair)//GO:0032967(positive regulation of collagen biosynthetic process)//GO:0006351(transcription, DNA-templated)//GO:0044267(cellular protein metabolic process)//GO:0050790(regulation of catalytic activity)//GO:0043687(post-translational protein modification)//GO:0000122(negative regulation of transcri…
chr19	50155681	50156100	diffreps_peak_00011585	5.87003	419	NM_021228	SCAF1	3.0299	1.34888e-06	2.90818e-05	up	58506	SRA1	HGNC:HGNC:30403|Ensembl:ENSG00000126461|HPRD:11604|Vega:OTTHUMG00000183238	SR-related CTD-associated factor 1		GO:0005634(nucleus)	GO:0003723(RNA binding)//GO:0019904(protein domain specific binding)	GO:0006397(mRNA processing)//GO:0006366(transcription from RNA polymerase II promoter)//GO:0008380(RNA splicing)
chr9	130186801	130187189	diffreps_peak_00020437	5.86649	388	NM_001286696	ZNF79	2.07379	1.35991e-06	2.92581e-05	up	7633	pT7	MIM:194552|HGNC:HGNC:13153|Ensembl:ENSG00000196152|HPRD:01931|HPRD:01934|Vega:OTTHUMG00000020703	zinc finger protein 79		GO:0005622(intracellular)//GO:0005634(nucleus)	GO:0003674(molecular_function)//GO:0003700(transcription factor activity, sequence-specific DNA binding)//GO:0003676(nucleic acid binding)//GO:0000977(RNA polymerase II regulatory region sequence-specific DNA binding)//GO:0046872(metal ion binding)//GO:0005515(protein binding)	GO:0006351(transcription, DNA-templated)//GO:0006355(regulation of transcription, DNA-templated)//GO:0008150(biological_process)
chrX	153070221	153070355	diffreps_peak_00021798	5.86091	134	NM_032512	PDZD4	2.6902	1.3775e-06	2.95126e-05	up	57595	LU1|PDZK4|PDZRN4L	MIM:300634|HGNC:HGNC:21167|Ensembl:ENSG00000067840|HPRD:06601|Vega:OTTHUMG00000024209	PDZ domain containing 4		GO:0005938(cell cortex)	GO:0005515(protein binding)
chr19	46234106	46234151	diffreps_peak_00011213	5.85979	45	NM_001080469	FBXO46	2.2	1.38107e-06	2.95508e-05	up	23403	20D7-FC4|FBXO34L|Fbx46	MIM:609117|HGNC:HGNC:25069|Ensembl:ENSG00000177051|Vega:OTTHUMG00000182132	F-box protein 46			GO:0005515(protein binding)
chr17	73584361	73585660	diffreps_peak_00008269	5.85823	1299	NM_001309242	MYO15B	2.04732	1.38603e-06	2.96334e-05	up	80022	MYO15BP	HGNC:HGNC:14083|Ensembl:ENSG00000266714|Vega:OTTHUMG00000179794	myosin XVB		GO:0005575(cellular_component)//GO:0016459(myosin complex)//GO:0005737(cytoplasm)//GO:0005856(cytoskeleton)	GO:0005524(ATP binding)//GO:0003774(motor activity)//GO:0003674(molecular_function)	GO:0008152(metabolic process)//GO:0008150(biological_process)
chr16	28303839	28304540	diffreps_peak_00005648	5.85572	701	NM_001024401	SBK1	2.14438	1.39405e-06	2.97429e-05	up	388228	SBK	HGNC:HGNC:17699|Ensembl:ENSG00000188322|HPRD:18608|Vega:OTTHUMG00000166066	SH3 domain binding kinase 1		GO:0005737(cytoplasm)	GO:0005524(ATP binding)//GO:0004674(protein serine/threonine kinase activity)	GO:0006468(protein phosphorylation)
chr4	83351632	83351820	diffreps_peak_00014655	5.85538	188	NM_021204	ENOPH1	3.13164	1.39515e-06	2.97457e-05	up	58478	E1|MASA|MST145|mtnC	HGNC:HGNC:24599|Ensembl:ENSG00000145293|HPRD:17467|Vega:OTTHUMG00000130295	enolase-phosphatase 1	hsa00270(Cysteine and methionine metabolism)//	GO:0005634(nucleus)//GO:0070062(extracellular exosome)//GO:0005829(cytosol)	GO:0000287(magnesium ion binding)//GO:0043874(acireductone synthase activity)	GO:0044281(small molecule metabolic process)//GO:0006595(polyamine metabolic process)//GO:0019509(L-methionine biosynthetic process from methylthioadenosine)//GO:0016311(dephosphorylation)//GO:0034641(cellular nitrogen compound metabolic process)//GO:0000096(sulfur amino acid metabolic process)
chr11	104915941	104916034	diffreps_peak_00001266	5.85226	93	ENST00000528513	CARD16	2.84598	1.4052e-06	2.9898e-05	up	114769	COP|COP1|PSEUDO-ICE	MIM:615680|HGNC:HGNC:33701|Ensembl:ENSG00000204397|HPRD:16740|Vega:OTTHUMG00000166157	caspase recruitment domain family member 16			GO:0004869(cysteine-type endopeptidase inhibitor activity)	GO:0010951(negative regulation of endopeptidase activity)//GO:0042981(regulation of apoptotic process)
chr5	112203068	112203300	diffreps_peak_00015346	5.85159	232	NM_001204193	SRP19	2.00958	1.40737e-06	2.99233e-05	up	6728	-	MIM:182175|HGNC:HGNC:11300|Ensembl:ENSG00000153037|HPRD:01644|Vega:OTTHUMG00000186064	signal recognition particle 19kDa	hsa03060(Protein export)	GO:0005786(signal recognition particle, endoplasmic reticulum targeting)//GO:0048500(signal recognition particle)//GO:0005829(cytosol)//GO:0005739(mitochondrion)//GO:0005730(nucleolus)//GO:0005634(nucleus)//GO:0005737(cytoplasm)	GO:0044822(poly(A) RNA binding)//GO:0008312(7S RNA binding)	GO:0006412(translation)//GO:0044267(cellular protein metabolic process)//GO:0042493(response to drug)//GO:0010467(gene expression)//GO:0006614(SRP-dependent cotranslational protein targeting to membrane)//GO:0006613(cotranslational protein targeting to membrane)
chr20	30790081	30790095	diffreps_peak_00012283	5.84829	14	NM_002657	PLAGL2	2.08692	1.41811e-06	3.00687e-05	up	5326	ZNF900	MIM:604866|HGNC:HGNC:9047|Ensembl:ENSG00000126003|HPRD:05333|Vega:OTTHUMG00000032210	PLAG1 like zinc finger 2		GO:0005634(nucleus)	GO:0001077(transcriptional activator activity, RNA polymerase II core promoter proximal region sequence-specific binding)//GO:0043565(sequence-specific DNA binding)//GO:0046872(metal ion binding)//GO:0003700(transcription factor activity, sequence-specific DNA binding)	GO:1903955(positive regulation of protein targeting to mitochondrion)//GO:0009791(post-embryonic development)//GO:0034378(chylomicron assembly)//GO:2001244(positive regulation of intrinsic apoptotic signaling pathway)//GO:0006366(transcription from RNA polymerase II promoter)//GO:0045944(positive regulation of transcription from RNA polymerase II promoter)//GO:0006629(lipid metabolic process)
chr16	4659361	4660080	diffreps_peak_00005358	5.84752	719	ENST00000590891	UBALD1	2.16429	1.42062e-06	3.00799e-05	up	124402	FAM100A|PP11303	HGNC:HGNC:29576|Ensembl:ENSG00000153443|HPRD:14025|Vega:OTTHUMG00000129472	UBA like domain containing 1
chr8	145059141	145059496	diffreps_peak_00019676	5.84622	355	NM_032789	PARP10	2.30084	1.4249e-06	3.01295e-05	up	84875	ARTD10	MIM:609564|HGNC:HGNC:25895|Ensembl:ENSG00000178685|HPRD:15100|Vega:OTTHUMG00000165408	poly(ADP-ribose) polymerase family member 10		GO:0005654(nucleoplasm)//GO:0005634(nucleus)//GO:0005794(Golgi apparatus)//GO:0005737(cytoplasm)//GO:0005730(nucleolus)	GO:0000166(nucleotide binding)//GO:0070530(K63-linked polyubiquitin binding)//GO:0005515(protein binding)//GO:0003950(NAD+ ADP-ribosyltransferase activity)	GO:0010629(negative regulation of gene expression)//GO:0045071(negative regulation of viral genome replication)//GO:0008152(metabolic process)//GO:0032088(negative regulation of NF-kappaB transcription factor activity)//GO:0006471(protein ADP-ribosylation)//GO:0070212(protein poly-ADP-ribosylation)//GO:0048147(negative regulation of fibroblast proliferation)//GO:0070213(protein auto-ADP-ribosylat…
chr5	147040521	147040740	diffreps_peak_00015632	5.84558	219	NM_014790	JAKMIP2	4.00717	1.42697e-06	3.0147e-05	up	9832	JAMIP2|NECC1	MIM:611197|HGNC:HGNC:29067|Ensembl:ENSG00000176049|HPRD:11090	janus kinase and microtubule interacting protein 2		GO:0005794(Golgi apparatus)	GO:0019900(kinase binding)//GO:0008017(microtubule binding)//GO:0005515(protein binding)
chr9	116359061	116359540	diffreps_peak_00020305	5.8409	479	NM_130795	RGS3	2.03936	1.44246e-06	3.03134e-05	up	5998	C2PA|RGP3	MIM:602189|HGNC:HGNC:9999|Ensembl:ENSG00000138835|HPRD:03720|Vega:OTTHUMG00000021048	regulator of G-protein signaling 3	hsa04360(Axon guidance)	GO:0005654(nucleoplasm)//GO:0005886(plasma membrane)//GO:0005737(cytoplasm)//GO:0005829(cytosol)	GO:0005096(GTPase activator activity)//GO:0005515(protein binding)	GO:0008277(regulation of G-protein coupled receptor protein signaling pathway)//GO:0000188(inactivation of MAPK activity)//GO:0043547(positive regulation of GTPase activity)
chr6	7414501	7414623	diffreps_peak_00016122	5.84096	122	NM_031480	RIOK1	2.7605	1.44224e-06	3.03134e-05	up	83732	AD034|RRP10|bA288G3.1	HGNC:HGNC:18656|Ensembl:ENSG00000124784|HPRD:17978|Vega:OTTHUMG00000014207	RIO kinase 1	hsa03008(Ribosome biogenesis in eukaryotes)		GO:0005524(ATP binding)//GO:0005515(protein binding)//GO:0046872(metal ion binding)//GO:0004674(protein serine/threonine kinase activity)	GO:0006468(protein phosphorylation)
chr17	5012341	5012820	diffreps_peak_00006831	5.83795	479	uc010vsv.1	ZNF232	2.02088	1.45228e-06	3.0499e-05	up	7775	ZSCAN11	MIM:616463|HGNC:HGNC:13026|Ensembl:ENSG00000167840|HPRD:15755|Vega:OTTHUMG00000099450	zinc finger protein 232		GO:0005634(nucleus)	GO:0043565(sequence-specific DNA binding)//GO:0003676(nucleic acid binding)//GO:0046872(metal ion binding)//GO:0005515(protein binding)//GO:0003700(transcription factor activity, sequence-specific DNA binding)	GO:0006351(transcription, DNA-templated)//GO:0006355(regulation of transcription, DNA-templated)
chr22	20458501	20458720	diffreps_peak_00013370	5.83447	219	NM_015672	RIMBP3	2.56421	1.46396e-06	3.05702e-05	up	85376	RIM-BP3|RIM-BP3.1|RIM-BP3.A|RIMBP3.1|RIMBP3A	MIM:612699|HGNC:HGNC:29344|Ensembl:ENSG00000275793|Vega:OTTHUMG00000188355	RIMS binding protein 3			GO:0005515(protein binding)
chr19	55602501	55602780	diffreps_peak_00011832	5.83589	279	NM_017607	PPP1R12C	2.08613	1.45919e-06	3.05702e-05	up	54776	LENG3|MBS85|p84|p85	MIM:613245|HGNC:HGNC:14947|Ensembl:ENSG00000125503|HPRD:11452|Vega:OTTHUMG00000180540	protein phosphatase 1 regulatory subunit 12C	hsa04270(Vascular smooth muscle contraction)//hsa04510(Focal adhesion)//hsa04810(Regulation of actin cytoskeleton)//hsa04921(Oxytocin signaling pathway)//hsa05205(Proteoglycans in cancer)	GO:0005737(cytoplasm)	GO:0019901(protein kinase binding)//GO:0005515(protein binding)
chr19	41132879	41133020	diffreps_peak_00010926	5.83433	141	NM_003573	LTBP4	2.15308	1.46443e-06	3.05702e-05	up	8425	ARCL1C|LTBP-4|LTBP4L|LTBP4S	MIM:604710|HGNC:HGNC:6717|Ensembl:ENSG00000090006|HPRD:05274|Vega:OTTHUMG00000182635	latent transforming growth factor beta binding protein 4		GO:0070062(extracellular exosome)//GO:0005576(extracellular region)//GO:0005623(cell)//GO:0005578(proteinaceous extracellular matrix)//GO:0031012(extracellular matrix)//GO:0005615(extracellular space)	GO:0005024(transforming growth factor beta-activated receptor activity)//GO:0050431(transforming growth factor beta binding)//GO:0005178(integrin binding)//GO:0005539(glycosaminoglycan binding)//GO:0005515(protein binding)//GO:0005509(calcium ion binding)	GO:0030198(extracellular matrix organization)//GO:0030252(growth hormone secretion)//GO:0006457(protein folding)//GO:0030162(regulation of proteolysis)//GO:0007275(multicellular organism development)//GO:0001558(regulation of cell growth)//GO:0007178(transmembrane receptor protein serine/threonine kinase signaling pathway)//GO:0045595(regulation of cell differentiation)//GO:0017015(regulation of …
chr17	71375586	71375688	diffreps_peak_00008179	5.83519	102	NM_001144952	SDK2	3.0364	1.46153e-06	3.05702e-05	up	54549	-	MIM:607217|HGNC:HGNC:19308|Ensembl:ENSG00000069188|HPRD:06239|Vega:OTTHUMG00000152726	sidekick cell adhesion molecule 2		GO:0045202(synapse)//GO:0016021(integral component of membrane)//GO:0030054(cell junction)//GO:0005886(plasma membrane)		GO:0010842(retina layer formation)//GO:0007156(homophilic cell adhesion via plasma membrane adhesion molecules)//GO:0007416(synapse assembly)//GO:0060219(camera-type eye photoreceptor cell differentiation)
chr11	1491281	1491620	diffreps_peak_00000103	5.82517	339	NM_053005	MOB2	2.31455	1.49565e-06	3.08726e-05	up	81532	HCCA2	MIM:611969|HGNC:HGNC:24904|Ensembl:ENSG00000182208|HPRD:17581	MOB kinase activator 2		GO:0005730(nucleolus)//GO:0044306(neuron projection terminus)//GO:0005634(nucleus)//GO:0005737(cytoplasm)//GO:0048471(perinuclear region of cytoplasm)	GO:0046872(metal ion binding)	GO:0030036(actin cytoskeleton organization)//GO:0010976(positive regulation of neuron projection development)//GO:0001934(positive regulation of protein phosphorylation)
chr15	26108161	26108349	diffreps_peak_00004195	5.82422	188	NM_024490	ATP10A	2.04976	1.49893e-06	3.0909e-05	up	57194	ATP10C|ATPVA|ATPVC	MIM:605855|HGNC:HGNC:13542|Ensembl:ENSG00000206190|HPRD:05790	ATPase phospholipid transporting 10A (putative)		GO:0005783(endoplasmic reticulum)//GO:0016021(integral component of membrane)//GO:0005789(endoplasmic reticulum membrane)//GO:0005886(plasma membrane)	GO:0005524(ATP binding)//GO:0005515(protein binding)//GO:0000287(magnesium ion binding)//GO:0004012(phospholipid-translocating ATPase activity)	GO:0055085(transmembrane transport)//GO:0008360(regulation of cell shape)//GO:0008152(metabolic process)//GO:0045332(phospholipid translocation)//GO:0034220(ion transmembrane transport)
chr15	34846081	34846157	diffreps_peak_00004243	5.81514	76	ENST00000267731	GOLGA8B	3.62372	1.53061e-06	3.12687e-05	up	440270	GOLGA5	MIM:609619|HGNC:HGNC:31973|Ensembl:ENSG00000215252|HPRD:18635|Vega:OTTHUMG00000129549	golgin A8 family member B		GO:0032580(Golgi cisterna membrane)//GO:0005794(Golgi apparatus)//GO:0005737(cytoplasm)
chr20	58514901	58515220	diffreps_peak_00012754	5.81477	319	NM_006242	PPP1R3D	2.75299	1.5319e-06	3.12743e-05	up	5509	PPP1R6	MIM:603326|HGNC:HGNC:9294|Ensembl:ENSG00000132825|HPRD:04507|Vega:OTTHUMG00000032876	protein phosphatase 1 regulatory subunit 3D	hsa04910(Insulin signaling pathway)//	GO:0043231(intracellular membrane-bounded organelle)//GO:0042587(glycogen granule)	GO:0004722(protein serine/threonine phosphatase activity)//GO:0019899(enzyme binding)	GO:0005981(regulation of glycogen catabolic process)//GO:0005979(regulation of glycogen biosynthetic process)//GO:0006470(protein dephosphorylation)//GO:0005977(glycogen metabolic process)
chr7	106301141	106301634	diffreps_peak_00018368	5.81033	493	NM_175884	CCDC71L	2.30533	1.54763e-06	3.15327e-05	up	168455	C7orf74	HGNC:HGNC:26685|Ensembl:ENSG00000253276|HPRD:08202|Vega:OTTHUMG00000164150	coiled-coil domain containing 71-like
chr11	65365981	65366099	diffreps_peak_00000820	5.80462	118	NM_002419	MAP3K11	2.13221	1.56814e-06	3.18031e-05	up	4296	MEKK11|MLK-3|MLK3|PTK1|SPRK	MIM:600050|HGNC:HGNC:6850|Ensembl:ENSG00000173327|HPRD:02502|Vega:OTTHUMG00000166529	mitogen-activated protein kinase kinase kinase 11	hsa04010(MAPK signaling pathway)//hsa04932(Non-alcoholic fatty liver disease (NAFLD))	GO:0005813(centrosome)//GO:0005874(microtubule)//GO:0005737(cytoplasm)//GO:0016020(membrane)	GO:0004713(protein tyrosine kinase activity)//GO:0042803(protein homodimerization activity)//GO:0004672(protein kinase activity)//GO:0031434(mitogen-activated protein kinase kinase binding)//GO:0042802(identical protein binding)//GO:0004706(JUN kinase kinase kinase activity)//GO:0031435(mitogen-activated protein kinase kinase kinase binding)//GO:0005524(ATP binding)//GO:0048365(Rac GTPase binding…	GO:0046777(protein autophosphorylation)//GO:0008219(cell death)//GO:0007256(activation of JNKK activity)//GO:0043507(positive regulation of JUN kinase activity)//GO:0007257(activation of JUN kinase activity)//GO:0018108(peptidyl-tyrosine phosphorylation)//GO:0000187(activation of MAPK activity)//GO:0006468(protein phosphorylation)//GO:0008283(cell proliferation)//GO:0007017(microtubule-based proc…
chr16	28331921	28332620	diffreps_peak_00005651	5.80476	699	NM_001024401	SBK1	2.05048	1.56761e-06	3.18031e-05	up	388228	SBK	HGNC:HGNC:17699|Ensembl:ENSG00000188322|HPRD:18608|Vega:OTTHUMG00000166066	SH3 domain binding kinase 1		GO:0005737(cytoplasm)	GO:0005524(ATP binding)//GO:0004674(protein serine/threonine kinase activity)	GO:0006468(protein phosphorylation)
chr11	67134930	67135020	diffreps_peak_00000943	5.79976	90	NM_013246	CLCF1	3.2123	1.58577e-06	3.20761e-05	up	23529	BSF-3|BSF3|CISS2|CLC|NNT-1|NNT1|NR6	MIM:607672|HGNC:HGNC:17412|Ensembl:ENSG00000175505|HPRD:09643|Vega:OTTHUMG00000167669	cardiotrophin-like cytokine factor 1	hsa04060(Cytokine-cytokine receptor interaction)	GO:0097058(CRLF-CLCF1 complex)//GO:0005622(intracellular)//GO:0070062(extracellular exosome)//GO:0005576(extracellular region)//GO:0097059(CNTFR-CLCF1 complex)	GO:0008083(growth factor activity)//GO:0005127(ciliary neurotrophic factor receptor binding)//GO:0005125(cytokine activity)//GO:0005102(receptor binding)//GO:0046982(protein heterodimerization activity)//GO:0005515(protein binding)	GO:0030890(positive regulation of B cell proliferation)//GO:0008284(positive regulation of cell proliferation)//GO:0048711(positive regulation of astrocyte differentiation)//GO:0043524(negative regulation of neuron apoptotic process)//GO:0048295(positive regulation of isotype switching to IgE isotypes)//GO:0007259(JAK-STAT cascade)//GO:0002639(positive regulation of immunoglobulin production)//GO…
chr16	58768101	58768261	diffreps_peak_00006046	5.79708	160	NM_002080	GOT2	2.93	1.5956e-06	3.22538e-05	up	2806	KAT4|KATIV|mitAAT	MIM:138150|HGNC:HGNC:4433|Ensembl:ENSG00000125166|HPRD:00684|Vega:OTTHUMG00000133769	glutamic-oxaloacetic transaminase 2		GO:0005743(mitochondrial inner membrane)//GO:0043209(myelin sheath)//GO:0009986(cell surface)//GO:0043204(perikaryon)//GO:0005759(mitochondrial matrix)//GO:0005886(plasma membrane)//GO:0005739(mitochondrion)//GO:0070062(extracellular exosome)//GO:0043234(protein complex)	GO:0042803(protein homodimerization activity)//GO:0030170(pyridoxal phosphate binding)//GO:0004069(L-aspartate:2-oxoglutarate aminotransferase activity)//GO:0019899(enzyme binding)//GO:0016212(kynurenine-oxoglutarate transaminase activity)//GO:0042802(identical protein binding)//GO:0080130(L-phenylalanine:2-oxoglutarate aminotransferase activity)//GO:0044822(poly(A) RNA binding)//GO:0005543(phosp…	GO:0019470(4-hydroxyproline catabolic process)//GO:0008652(cellular amino acid biosynthetic process)//GO:0006107(oxaloacetate metabolic process)//GO:0006533(aspartate catabolic process)//GO:0006103(2-oxoglutarate metabolic process)//GO:0006094(gluconeogenesis)//GO:0019551(glutamate catabolic process to 2-oxoglutarate)//GO:0019550(glutamate catabolic process to aspartate)//GO:0044281(small molecul…
chr19	54659461	54659678	diffreps_peak_00011797	5.79523	217	ENST00000222224	LENG1	2.07417	1.60241e-06	3.2349e-05	up	79165	-	HGNC:HGNC:15502|HPRD:13985	leukocyte receptor cluster (LRC) member 1		GO:0005575(cellular_component)	GO:0003674(molecular_function)//GO:0005515(protein binding)	GO:0008150(biological_process)
chr17	47677261	47677640	diffreps_peak_00007877	5.79427	379	NM_003563	SPOP	2.1253	1.60595e-06	3.2399e-05	up	8405	BTBD32|TEF2	MIM:602650|HGNC:HGNC:11254|Ensembl:ENSG00000121067|HPRD:16004|Vega:OTTHUMG00000161496	speckle type BTB/POZ protein		GO:0005654(nucleoplasm)//GO:0005634(nucleus)//GO:0016607(nuclear speck)//GO:0031463(Cul3-RING ubiquitin ligase complex)	GO:0001085(RNA polymerase II transcription factor binding)//GO:0005515(protein binding)//GO:0031625(ubiquitin protein ligase binding)	GO:0042593(glucose homeostasis)//GO:0042787(protein ubiquitination involved in ubiquitin-dependent protein catabolic process)//GO:0000122(negative regulation of transcription from RNA polymerase II promoter)//GO:0043161(proteasome-mediated ubiquitin-dependent protein catabolic process)//GO:0043433(negative regulation of sequence-specific DNA binding transcription factor activity)//GO:2000676(posi…
chrX	118893141	118893880	diffreps_peak_00021626	5.79085	739	NM_001105576	SOWAHD	2.15452	1.61866e-06	3.2634e-05	up	347454	ANKRD58	HGNC:HGNC:32960|Ensembl:ENSG00000187808|Vega:OTTHUMG00000159606	sosondowah ankyrin repeat domain family member D
chr19	3958450	3959540	diffreps_peak_00009388	5.78844	1090	NM_001348	DAPK3	2.56311	1.62765e-06	3.2794e-05	up	1613	DLK|ZIP|ZIPK	MIM:603289|HGNC:HGNC:2676|Ensembl:ENSG00000167657|HPRD:04478|Vega:OTTHUMG00000181825	death-associated protein kinase 3	hsa05200(Pathways in cancer)//hsa05219(Bladder cancer)	GO:0045121(membrane raft)//GO:0005634(nucleus)//GO:0016605(PML body)//GO:0005737(cytoplasm)//GO:0005884(actin filament)	GO:0043522(leucine zipper domain binding)//GO:0004674(protein serine/threonine kinase activity)//GO:0017048(Rho GTPase binding)//GO:0004672(protein kinase activity)//GO:0042803(protein homodimerization activity)//GO:0042802(identical protein binding)//GO:0008140(cAMP response element binding protein binding)//GO:0005524(ATP binding)//GO:0005515(protein binding)//GO:0008022(protein C-terminus bind…	GO:0016568(chromatin modification)//GO:0097190(apoptotic signaling pathway)//GO:0030182(neuron differentiation)//GO:0043065(positive regulation of apoptotic process)//GO:0006351(transcription, DNA-templated)//GO:0051893(regulation of focal adhesion assembly)//GO:2000145(regulation of cell motility)//GO:2000249(regulation of actin cytoskeleton reorganization)//GO:0030335(positive regulation of cel…
chr16	88643517	88644134	diffreps_peak_00006454	5.78774	617	NM_144604	ZC3H18	2.0517	1.63028e-06	3.28253e-05	up	124245	NHN1	HGNC:HGNC:25091|Ensembl:ENSG00000158545|HPRD:11232|Vega:OTTHUMG00000137679	zinc finger CCCH-type containing 18		GO:0005654(nucleoplasm)	GO:0044822(poly(A) RNA binding)//GO:0046872(metal ion binding)//GO:0005515(protein binding)
chr11	96116521	96116637	diffreps_peak_00001252	5.78529	116	NM_024725	CCDC82	2.47686	1.63949e-06	3.29462e-05	up	79780	HSPC048	HGNC:HGNC:26282|Ensembl:ENSG00000149231|HPRD:08033|Vega:OTTHUMG00000167678	coiled-coil domain containing 82
chr19	58879861	58880240	diffreps_peak_00012003	5.77905	379	NM_138466	ZNF837	2.52525	1.66322e-06	3.3336e-05	up	116412	-	HGNC:HGNC:25164|Ensembl:ENSG00000152475|Vega:OTTHUMG00000183517	zinc finger protein 837		GO:0005634(nucleus)	GO:0046872(metal ion binding)//GO:0000977(RNA polymerase II regulatory region sequence-specific DNA binding)//GO:0003700(transcription factor activity, sequence-specific DNA binding)	GO:0006351(transcription, DNA-templated)//GO:0006355(regulation of transcription, DNA-templated)
chr9	131583281	131584040	diffreps_peak_00020581	5.77196	759	NM_016390	C9orf114	2.43503	1.69061e-06	3.37311e-05	up	51490	CENP-32|HSPC109	HGNC:HGNC:26933|Ensembl:ENSG00000198917|HPRD:12935|Vega:OTTHUMG00000020762	chromosome 9 open reading frame 114		GO:0005575(cellular_component)//GO:0000777(condensed chromosome kinetochore)	GO:0044822(poly(A) RNA binding)//GO:0008168(methyltransferase activity)	GO:0007049(cell cycle)//GO:0051301(cell division)//GO:0032259(methylation)//GO:0008150(biological_process)
[truncated: 163 more rows]

## Sheet: down.CR_vs_NCR
Differentially methylated RNA sites for: down.CR_vs_NCR Fold change cut-off: 2 P-value cut-off: 0.00001 Column A ~ E: the coordinates of the differentially methylated RNA sites in bed format, please ref http://genome.ucsc.edu/FAQ/FAQformat.html#format1. Column F: the length of the methylated RNA sites Column G ~ H: the transcript id and gene symbol of differentially methylated RNA. Column I ~ L: …
	down.CR_vs_NCR differentially methylated RNA sites
[truncated: 116 more rows]
