# Supplementary material for: Transcriptome-wide map of N6-methyladenosine (m6A) profiling in coronary artery disease (CAD) with clopidogrel resistance
Source: Clin Epigenetics. 2023 Dec 15;15:194. doi: 10.1186/s13148-023-01602-w (PMC10722764; doi:10.1186/s13148-023-01602-w)
Supplement: Supplementary file 5 — Additional file 5: STable 5. Methylated RNA sites in lncRNA. [file 13148_2023_1602_MOESM5_ESM.xlsx]

## Sheet: up.CR_vs_NCR
Differentially methylated RNA sites for: up.CR_vs_NCR Fold change cut-off: 2 P-value cut-off: 0.00001 Column A ~ E: the coordinates of the differentially methylated RNA sites in bed format, please ref http://genome.ucsc.edu/FAQ/FAQformat.html#format1. Column F: the length of the methylated RNA sites Column G ~ H: the transcript id and gene symbol of differentially methylated LncRNA. Column I ~ L:…
	up.CR_vs_NCR differentially methylated RNA sites
bed format information of differentially methylated RNA sites					differentially methylated RNA			comparison information				Annotations
chrom	txStart	txEnd	PeakID	score	Peak_length	transcript_id	GeneName	Foldchange	P_value	FDR	Regulation	Source	RNAlength	coordinates	relationship	associated_gene_acc	associated_gene_name	Associated_gene_coordinates
chr6	29705821	29706180	diffreps_peak_00016260	8.7408	359	NR_026972	HLA-F-AS1	5.40143	1.81634e-09	9.31358e-07	up	RefSeq	1914	chr6:29694378-29716826-	natural antisense	NM_001098479	HLA-F	chr6:29691117-29695073+
chr6	29705821	29706180	diffreps_peak_00016260	8.7408	359	NR_026972	HLA-F-AS1	5.40143	1.81634e-09	9.31358e-07	up	RefSeq	1914	chr6:29694378-29716826-	natural antisense	ENST00000444621	HLA-F	chr6:29693311-29695073+
chr6	29705821	29706180	diffreps_peak_00016260	8.7408	359	NR_026972	HLA-F-AS1	5.40143	1.81634e-09	9.31358e-07	up	RefSeq	1914	chr6:29694378-29716826-	natural antisense	ENST00000440587	HLA-F	chr6:29691219-29706234+
chr6	170581681	170581880	diffreps_peak_00017285	8.43871	199	NR_104177	FLJ38122	10.9208	3.6416e-09	1.45503e-06	up	RefSeq	3218	chr6:170581562-170588554+	intergenic
chr22	28396961	28397200	diffreps_peak_00013529	8.07058	239	NR_026963	TTC28-AS1	6.41224	8.50001e-09	2.46709e-06	up	RefSeq	5125	chr22:28315364-28398667+	intronic antisense	ENST00000431039	TTC28	chr22:28379587-28392227-
chr22	28396961	28397200	diffreps_peak_00013529	8.07058	239	NR_026963	TTC28-AS1	6.41224	8.50001e-09	2.46709e-06	up	RefSeq	5125	chr22:28315364-28398667+	intronic antisense	ENST00000415296	PITPNB	chr22:28256184-28316122-
chr22	28396961	28397200	diffreps_peak_00013529	8.07058	239	NR_026963	TTC28-AS1	6.41224	8.50001e-09	2.46709e-06	up	RefSeq	5125	chr22:28315364-28398667+	natural antisense	NM_001145418	TTC28	chr22:28374002-29075853-
chr16	3174487	3174608	diffreps_peak_00005279	7.8616	121	ENST00000576490	RP11-473M20.14	8.16162	1.37529e-08	3.25479e-06	up	gencode	599	chr16:3166043-3174608-	natural antisense	ENST00000414351	ZNF205	chr16:3162796-3169497+
chr16	3174487	3174608	diffreps_peak_00005279	7.8616	121	ENST00000576490	RP11-473M20.14	8.16162	1.37529e-08	3.25479e-06	up	gencode	599	chr16:3166043-3174608-	natural antisense	ENST00000570935	ZNF205	chr16:3165522-3169761+
chr16	3174487	3174608	diffreps_peak_00005279	7.8616	121	ENST00000576490	RP11-473M20.14	8.16162	1.37529e-08	3.25479e-06	up	gencode	599	chr16:3166043-3174608-	natural antisense	NM_003456	ZNF205	chr16:3162563-3170518+
chr16	3174487	3174608	diffreps_peak_00005279	7.8616	121	ENST00000576490	RP11-473M20.14	8.16162	1.37529e-08	3.25479e-06	up	gencode	599	chr16:3166043-3174608-	natural antisense	NM_001042428	ZNF205	chr16:3162563-3170518+
chr16	3174487	3174608	diffreps_peak_00005279	7.8616	121	ENST00000576490	RP11-473M20.14	8.16162	1.37529e-08	3.25479e-06	up	gencode	599	chr16:3166043-3174608-	natural antisense	NM_001278158	ZNF205	chr16:3162580-3170518+
chr19	10574468	10574660	diffreps_peak_00009903	7.80397	192	ENST00000590407	PDE4A	3.52376	1.57046e-08	3.52886e-06	up	gencode	1770	chr19:10569645-10578042+	exon sense-overlapping	NM_001111309	PDE4A	chr19:10543111-10580307+
chr19	10574468	10574660	diffreps_peak_00009903	7.80397	192	ENST00000590407	PDE4A	3.52376	1.57046e-08	3.52886e-06	up	gencode	1770	chr19:10569645-10578042+	exon sense-overlapping	NM_006202	PDE4A	chr19:10563633-10580307+
chr19	10574468	10574660	diffreps_peak_00009903	7.80397	192	ENST00000590407	PDE4A	3.52376	1.57046e-08	3.52886e-06	up	gencode	1770	chr19:10569645-10578042+	exon sense-overlapping	NM_001111308	PDE4A	chr19:10541521-10580307+
chr19	10574468	10574660	diffreps_peak_00009903	7.80397	192	ENST00000590407	PDE4A	3.52376	1.57046e-08	3.52886e-06	up	gencode	1770	chr19:10569645-10578042+	exon sense-overlapping	NM_001243121	PDE4A	chr19:10527449-10580307+
chr19	10574468	10574660	diffreps_peak_00009903	7.80397	192	ENST00000590407	PDE4A	3.52376	1.57046e-08	3.52886e-06	up	gencode	1770	chr19:10569645-10578042+	exon sense-overlapping	NM_001111307	PDE4A	chr19:10531333-10580307+
chr19	10574468	10574660	diffreps_peak_00009903	7.80397	192	ENST00000590407	PDE4A	3.52376	1.57046e-08	3.52886e-06	up	gencode	1770	chr19:10569645-10578042+	exon sense-overlapping	ENST00000380702	PDE4A	chr19:10527619-10580305+
chr19	10574468	10574660	diffreps_peak_00009903	7.80397	192	ENST00000590407	PDE4A	3.52376	1.57046e-08	3.52886e-06	up	gencode	1770	chr19:10569645-10578042+	exon sense-overlapping	ENST00000591971	PDE4A	chr19:10561507-10572605+
chr8	145676661	145677120	diffreps_peak_00019736	7.79375	459	ENST00000533173	CYHR1	2.91218	1.60788e-08	3.53882e-06	up	gencode	6158	chr8:145676503-145683311-	exon sense-overlapping	ENST00000530374	CYHR1	chr8:145675314-145688244-
chr8	145676661	145677120	diffreps_peak_00019736	7.79375	459	ENST00000533173	CYHR1	2.91218	1.60788e-08	3.53882e-06	up	gencode	6158	chr8:145676503-145683311-	exon sense-overlapping	NM_138496	CYHR1	chr8:145675315-145690418-
chr8	145676661	145677120	diffreps_peak_00019736	7.79375	459	ENST00000533173	CYHR1	2.91218	1.60788e-08	3.53882e-06	up	gencode	6158	chr8:145676503-145683311-	exon sense-overlapping	ENST00000526887	CYHR1	chr8:145675959-145690813-
chr13	99739321	99739620	diffreps_peak_00003246	7.78208	299	NR_047482	DOCK9-AS2	3.48691	1.65164e-08	3.57919e-06	up	RefSeq	1903	chr13:99738977-99740879+	bidirectional	ENST00000427887	DOCK9	chr13:99574305-99738879-
chr13	99739321	99739620	diffreps_peak_00003246	7.78208	299	NR_047482	DOCK9-AS2	3.48691	1.65164e-08	3.57919e-06	up	RefSeq	1903	chr13:99738977-99740879+	bidirectional	NM_015296	DOCK9	chr13:99445741-99738660-
chr13	99739321	99739620	diffreps_peak_00003246	7.78208	299	NR_047482	DOCK9-AS2	3.48691	1.65164e-08	3.57919e-06	up	RefSeq	1903	chr13:99738977-99740879+	bidirectional	uc001vnt.2	DOCK9	chr13:99445741-99738660-
chr13	99739321	99739620	diffreps_peak_00003246	7.78208	299	NR_047482	DOCK9-AS2	3.48691	1.65164e-08	3.57919e-06	up	RefSeq	1903	chr13:99738977-99740879+	bidirectional	ENST00000339416	DOCK9	chr13:99446880-99738660-
chr13	99739321	99739620	diffreps_peak_00003246	7.78208	299	NR_047482	DOCK9-AS2	3.48691	1.65164e-08	3.57919e-06	up	RefSeq	1903	chr13:99738977-99740879+	bidirectional	NM_001130049	DOCK9	chr13:99512435-99738660-
chr13	99739321	99739620	diffreps_peak_00003246	7.78208	299	NR_047482	DOCK9-AS2	3.48691	1.65164e-08	3.57919e-06	up	RefSeq	1903	chr13:99738977-99740879+	bidirectional	uc010tir.1	DOCK9	chr13:99461606-99738660-
chr22	40982781	40982980	diffreps_peak_00013908	7.68067	199	ENST00000438116	RPL4P6	6.58385	2.08606e-08	4.18221e-06	up	gencode	1304	chr22:40982704-40984007-	intron sense-overlapping	NM_001282662	MKL1	chr22:40806285-41032723-
chr22	40982781	40982980	diffreps_peak_00013908	7.68067	199	ENST00000438116	RPL4P6	6.58385	2.08606e-08	4.18221e-06	up	gencode	1304	chr22:40982704-40984007-	intron sense-overlapping	NM_020831	MKL1	chr22:40806285-41032723-
chr22	40982781	40982980	diffreps_peak_00013908	7.68067	199	ENST00000438116	RPL4P6	6.58385	2.08606e-08	4.18221e-06	up	gencode	1304	chr22:40982704-40984007-	intron sense-overlapping	NM_001282661	MKL1	chr22:40806285-41032723-
chr17	80212181	80212380	diffreps_peak_00008628	7.62297	199	ENST00000584377	CSNK1D	9.93151	2.38251e-08	4.31116e-06	up	gencode	2891	chr17:80202177-80212555-	exon sense-overlapping	NM_001893	CSNK1D	chr17:80200537-80231594-
chr17	80212181	80212380	diffreps_peak_00008628	7.62297	199	ENST00000584377	CSNK1D	9.93151	2.38251e-08	4.31116e-06	up	gencode	2891	chr17:80202177-80212555-	exon sense-overlapping	NM_139062	CSNK1D	chr17:80200537-80231594-
chr17	80212181	80212380	diffreps_peak_00008628	7.62297	199	ENST00000584377	CSNK1D	9.93151	2.38251e-08	4.31116e-06	up	gencode	2891	chr17:80202177-80212555-	intronic antisense	ENST00000583025	SLC16A3	chr17:80195046-80219005+
chr7	76256441	76256660	diffreps_peak_00018043	7.62048	219	NR_029411	LOC100133091	6.49697	2.39618e-08	4.31116e-06	up	RefSeq	2712	chr7:76178658-76257299+	intron sense-overlapping	ENST00000443097	UPK3B	chr7:76139745-76648340+
chr7	76256441	76256660	diffreps_peak_00018043	7.62048	219	NR_029411	LOC100133091	6.49697	2.39618e-08	4.31116e-06	up	RefSeq	2712	chr7:76178658-76257299+	intronic antisense	ENST00000441393	POMZP3	chr7:76239311-76247617-
chr7	76256441	76256660	diffreps_peak_00018043	7.62048	219	NR_029411	LOC100133091	6.49697	2.39618e-08	4.31116e-06	up	RefSeq	2712	chr7:76178658-76257299+	intron sense-overlapping	ENST00000419923	UPK3B	chr7:76139745-76648340+
chr7	76256441	76256660	diffreps_peak_00018043	7.62048	219	NR_029411	LOC100133091	6.49697	2.39618e-08	4.31116e-06	up	RefSeq	2712	chr7:76178658-76257299+	natural antisense	ENST00000454397	POMZP3	chr7:76241039-76255444-
chr17	80212181	80212380	diffreps_peak_00008628	7.62297	199	ENST00000584377	CSNK1D	9.93151	2.38251e-08	4.31116e-06	up	gencode	2891	chr17:80202177-80212555-	exon sense-overlapping	ENST00000580446	CSNK1D	chr17:80210373-80231307-
chr7	76256441	76256660	diffreps_peak_00018043	7.62048	219	NR_029411	LOC100133091	6.49697	2.39618e-08	4.31116e-06	up	RefSeq	2712	chr7:76178658-76257299+	natural antisense	NM_152992	POMZP3	chr7:76239303-76256620-
chr7	76256441	76256660	diffreps_peak_00018043	7.62048	219	NR_029411	LOC100133091	6.49697	2.39618e-08	4.31116e-06	up	RefSeq	2712	chr7:76178658-76257299+	natural antisense	NM_012230	POMZP3	chr7:76239303-76256620-
chr17	80212181	80212380	diffreps_peak_00008628	7.62297	199	ENST00000584377	CSNK1D	9.93151	2.38251e-08	4.31116e-06	up	gencode	2891	chr17:80202177-80212555-	exon sense-overlapping	ENST00000398519	CSNK1D	chr17:80197603-80231304-
chr14	75894798	75894955	diffreps_peak_00003792	7.41701	157	ENST00000558068	JDP2	2.79986	3.82815e-08	5.24589e-06	up	gencode	454	chr14:75894799-75911865+	exon sense-overlapping	NM_001135047	JDP2	chr14:75894509-75939404+
chr14	75894798	75894955	diffreps_peak_00003792	7.41701	157	ENST00000558068	JDP2	2.79986	3.82815e-08	5.24589e-06	up	gencode	454	chr14:75894799-75911865+	exon sense-overlapping	NM_001135049	JDP2	chr14:75898837-75939404+
chr14	75894798	75894955	diffreps_peak_00003792	7.41701	157	ENST00000558068	JDP2	2.79986	3.82815e-08	5.24589e-06	up	gencode	454	chr14:75894799-75911865+	exon sense-overlapping	NM_001135048	JDP2	chr14:75894920-75939404+
chr14	75894798	75894955	diffreps_peak_00003792	7.41701	157	ENST00000558068	JDP2	2.79986	3.82815e-08	5.24589e-06	up	gencode	454	chr14:75894799-75911865+	exon sense-overlapping	NM_130469	JDP2	chr14:75895060-75939404+
chr7	76179001	76179178	diffreps_peak_00018041	7.40873	177	NR_029411	LOC100133091	2.69441	3.90186e-08	5.26511e-06	up	RefSeq	2712	chr7:76178658-76257299+	natural antisense	ENST00000454397	POMZP3	chr7:76241039-76255444-
chr7	76179001	76179178	diffreps_peak_00018041	7.40873	177	NR_029411	LOC100133091	2.69441	3.90186e-08	5.26511e-06	up	RefSeq	2712	chr7:76178658-76257299+	natural antisense	NM_012230	POMZP3	chr7:76239303-76256620-
chr7	76179001	76179178	diffreps_peak_00018041	7.40873	177	NR_029411	LOC100133091	2.69441	3.90186e-08	5.26511e-06	up	RefSeq	2712	chr7:76178658-76257299+	intron sense-overlapping	ENST00000419923	UPK3B	chr7:76139745-76648340+
chr7	76179001	76179178	diffreps_peak_00018041	7.40873	177	NR_029411	LOC100133091	2.69441	3.90186e-08	5.26511e-06	up	RefSeq	2712	chr7:76178658-76257299+	intron sense-overlapping	ENST00000443097	UPK3B	chr7:76139745-76648340+
chr7	76179001	76179178	diffreps_peak_00018041	7.40873	177	NR_029411	LOC100133091	2.69441	3.90186e-08	5.26511e-06	up	RefSeq	2712	chr7:76178658-76257299+	intronic antisense	ENST00000441393	POMZP3	chr7:76239311-76247617-
chr7	76179001	76179178	diffreps_peak_00018041	7.40873	177	NR_029411	LOC100133091	2.69441	3.90186e-08	5.26511e-06	up	RefSeq	2712	chr7:76178658-76257299+	natural antisense	NM_152992	POMZP3	chr7:76239303-76256620-
chr11	57070161	57070360	diffreps_peak_00000448	7.34166	199	ENST00000427750	TNKS1BP1	5.83607	4.55346e-08	5.49288e-06	up	gencode	1946	chr11:57067150-57070953-	exon sense-overlapping	NM_033396	TNKS1BP1	chr11:57067103-57092413-
chr11	57070161	57070360	diffreps_peak_00000448	7.34166	199	ENST00000427750	TNKS1BP1	5.83607	4.55346e-08	5.49288e-06	up	gencode	1946	chr11:57067150-57070953-	exon sense-overlapping	ENST00000532437	TNKS1BP1	chr11:57067118-57089671-
chr22	21355301	21355500	diffreps_peak_00013412	7.22234	199	ENST00000466670	THAP7	2.57556	5.99327e-08	6.14629e-06	up	gencode	1080	chr22:21354519-21356406-	exon sense-overlapping	NM_030573	THAP7	chr22:21354061-21356404-
chr22	21355301	21355500	diffreps_peak_00013412	7.22234	199	ENST00000466670	THAP7	2.57556	5.99327e-08	6.14629e-06	up	gencode	1080	chr22:21354519-21356406-	exon sense-overlapping	NM_001008695	THAP7	chr22:21354061-21356404-
chr5	149535361	149535435	diffreps_peak_00015656	7.20825	74	ENST00000523456	PDGFRB	4.92908	6.19086e-08	6.25377e-06	up	gencode	1023	chr5:149532974-149535435-	exon sense-overlapping	ENST00000517488	PDGFRB	chr5:149514313-149535190-
chr5	149535361	149535435	diffreps_peak_00015656	7.20825	74	ENST00000523456	PDGFRB	4.92908	6.19086e-08	6.25377e-06	up	gencode	1023	chr5:149532974-149535435-	exon sense-overlapping	NM_002609	PDGFRB	chr5:149493402-149535422-
chr19	45860881	45861200	diffreps_peak_00011182	7.20864	319	ENST00000588652	ERCC2	4.42069	6.18529e-08	6.25377e-06	up	gencode	2405	chr19:45854853-45862196-	exon sense-overlapping	NM_001130867	ERCC2	chr19:45862023-45873845-
chr19	45860881	45861200	diffreps_peak_00011182	7.20864	319	ENST00000588652	ERCC2	4.42069	6.18529e-08	6.25377e-06	up	gencode	2405	chr19:45854853-45862196-	exon sense-overlapping	ENST00000391944	ERCC2	chr19:45854861-45873826-
chr19	45860881	45861200	diffreps_peak_00011182	7.20864	319	ENST00000588652	ERCC2	4.42069	6.18529e-08	6.25377e-06	up	gencode	2405	chr19:45854853-45862196-	exon sense-overlapping	NM_000400	ERCC2	chr19:45854649-45873845-
chr19	45860881	45861200	diffreps_peak_00011182	7.20864	319	ENST00000588652	ERCC2	4.42069	6.18529e-08	6.25377e-06	up	gencode	2405	chr19:45854853-45862196-	exon sense-overlapping	ENST00000391940	ERCC2	chr19:45862118-45873808-
chr19	45860881	45861200	diffreps_peak_00011182	7.20864	319	ENST00000588652	ERCC2	4.42069	6.18529e-08	6.25377e-06	up	gencode	2405	chr19:45854853-45862196-	exon sense-overlapping	ENST00000391941	ERCC2	chr19:45855467-45874176-
chr19	55608219	55608432	diffreps_peak_00011837	7.18472	213	ENST00000586197	PPP1R12C	2.33716	6.53552e-08	6.40796e-06	up	gencode	472	chr19:55607445-55608432-	exon sense-overlapping	NM_001271618	PPP1R12C	chr19:55602281-55628968-
chr19	55608219	55608432	diffreps_peak_00011837	7.18472	213	ENST00000586197	PPP1R12C	2.33716	6.53552e-08	6.40796e-06	up	gencode	472	chr19:55607445-55608432-	exon sense-overlapping	NM_017607	PPP1R12C	chr19:55602281-55628968-
chr19	55608219	55608432	diffreps_peak_00011837	7.18472	213	ENST00000586197	PPP1R12C	2.33716	6.53552e-08	6.40796e-06	up	gencode	472	chr19:55607445-55608432-	exon sense-overlapping	ENST00000376393	PPP1R12C	chr19:55602283-55628927-
chr19	55608219	55608432	diffreps_peak_00011837	7.18472	213	ENST00000586197	PPP1R12C	2.33716	6.53552e-08	6.40796e-06	up	gencode	472	chr19:55607445-55608432-	exon sense-overlapping	ENST00000435544	PPP1R12C	chr19:55602729-55624986-
chr7	100171341	100171720	diffreps_peak_00018196	7.14	379	ENST00000485071	LRCH4	2.20493	7.24438e-08	6.74868e-06	up	gencode	4401	chr7:100169855-100176323-	exon sense-overlapping	NM_002319	LRCH4	chr7:100171634-100183811-
chr7	100171341	100171720	diffreps_peak_00018196	7.14	379	ENST00000485071	LRCH4	2.20493	7.24438e-08	6.74868e-06	up	gencode	4401	chr7:100169855-100176323-	exon sense-overlapping	NM_001289933	ZASP	chr7:100171658-100172356-
chr7	100171341	100171720	diffreps_peak_00018196	7.14	379	ENST00000485071	LRCH4	2.20493	7.24438e-08	6.74868e-06	up	gencode	4401	chr7:100169855-100176323-	exon sense-overlapping	ENST00000485554	LRCH4	chr7:100171634-100174566-
chr7	100171341	100171720	diffreps_peak_00018196	7.14	379	ENST00000485071	LRCH4	2.20493	7.24438e-08	6.74868e-06	up	gencode	4401	chr7:100169855-100176323-	exon sense-overlapping	ENST00000497245	LRCH4	chr7:100172686-100182743-
chr7	100171341	100171720	diffreps_peak_00018196	7.14	379	ENST00000485071	LRCH4	2.20493	7.24438e-08	6.74868e-06	up	gencode	4401	chr7:100169855-100176323-	exon sense-overlapping	NM_001289934	LRCH4	chr7:100171634-100183811-
chr7	100171341	100171720	diffreps_peak_00018196	7.14	379	ENST00000485071	LRCH4	2.20493	7.24438e-08	6.74868e-06	up	gencode	4401	chr7:100169855-100176323-	exon sense-overlapping	NM_001168682	SAP25	chr7:100169853-100171270-
chr11	71507081	71507460	diffreps_peak_00001028	7.10777	379	ENST00000526393	FAM86C1	3.46346	7.80251e-08	7.10213e-06	up	gencode	1295	chr11:71498557-71507986+	exon sense-overlapping	NM_018172	FAM86C1	chr11:71498557-71512280+
chr11	71507081	71507460	diffreps_peak_00001028	7.10777	379	ENST00000526393	FAM86C1	3.46346	7.80251e-08	7.10213e-06	up	gencode	1295	chr11:71498557-71507986+	exon sense-overlapping	NM_001099653	FAM86C1	chr11:71498557-71512280+
chr11	71507081	71507460	diffreps_peak_00001028	7.10777	379	ENST00000526393	FAM86C1	3.46346	7.80251e-08	7.10213e-06	up	gencode	1295	chr11:71498557-71507986+	exon sense-overlapping	NM_152563	FAM86C1	chr11:71498557-71512280+
chr12	49208981	49209360	diffreps_peak_00001882	7.1058	379	ENST00000548860	CACNB3	4.81647	7.83797e-08	7.1036e-06	up	gencode	4029	chr12:49208676-49222724+	exon sense-overlapping	ENST00000550064	CACNB3	chr12:49211649-49219503+
chr12	49208981	49209360	diffreps_peak_00001882	7.1058	379	ENST00000548860	CACNB3	4.81647	7.83797e-08	7.1036e-06	up	gencode	4029	chr12:49208676-49222724+	exon sense-overlapping	NM_000725	CACNB3	chr12:49212254-49222726+
chr12	49208981	49209360	diffreps_peak_00001882	7.1058	379	ENST00000548860	CACNB3	4.81647	7.83797e-08	7.1036e-06	up	gencode	4029	chr12:49208676-49222724+	exon sense-overlapping	ENST00000547392	CACNB3	chr12:49212287-49222119+
chr12	49208981	49209360	diffreps_peak_00001882	7.1058	379	ENST00000548860	CACNB3	4.81647	7.83797e-08	7.1036e-06	up	gencode	4029	chr12:49208676-49222724+	exon sense-overlapping	NM_001206917	CACNB3	chr12:49208215-49222726+
chr12	49208981	49209360	diffreps_peak_00001882	7.1058	379	ENST00000548860	CACNB3	4.81647	7.83797e-08	7.1036e-06	up	gencode	4029	chr12:49208676-49222724+	exon sense-overlapping	NM_001206916	CACNB3	chr12:49209357-49222726+
chr12	49208981	49209360	diffreps_peak_00001882	7.1058	379	ENST00000548860	CACNB3	4.81647	7.83797e-08	7.1036e-06	up	gencode	4029	chr12:49208676-49222724+	exon sense-overlapping	ENST00000550190	CACNB3	chr12:49217229-49222724+
chr12	49208981	49209360	diffreps_peak_00001882	7.1058	379	ENST00000548860	CACNB3	4.81647	7.83797e-08	7.1036e-06	up	gencode	4029	chr12:49208676-49222724+	exon sense-overlapping	ENST00000547818	CACNB3	chr12:49212267-49220301+
chr12	49208981	49209360	diffreps_peak_00001882	7.1058	379	ENST00000548860	CACNB3	4.81647	7.83797e-08	7.1036e-06	up	gencode	4029	chr12:49208676-49222724+	exon sense-overlapping	ENST00000548279	CACNB3	chr12:49212570-49218480+
chr12	49208981	49209360	diffreps_peak_00001882	7.1058	379	ENST00000548860	CACNB3	4.81647	7.83797e-08	7.1036e-06	up	gencode	4029	chr12:49208676-49222724+	exon sense-overlapping	NM_001206915	CACNB3	chr12:49212254-49222726+
chrX	102884421	102884560	diffreps_peak_00021563	7.02755	139	ENST00000469820	TCEAL1	4.31485	9.3853e-08	7.58186e-06	up	gencode	766	chrX:102883912-102885145+	exon sense-overlapping	NM_004780	TCEAL1	chrX:102883892-102885876+
chrX	102884421	102884560	diffreps_peak_00021563	7.02755	139	ENST00000469820	TCEAL1	4.31485	9.3853e-08	7.58186e-06	up	gencode	766	chrX:102883912-102885145+	exon sense-overlapping	NM_001006639	TCEAL1	chrX:102883892-102885876+
chrX	102884421	102884560	diffreps_peak_00021563	7.02755	139	ENST00000469820	TCEAL1	4.31485	9.3853e-08	7.58186e-06	up	gencode	766	chrX:102883912-102885145+	exon sense-overlapping	NM_001006640	TCEAL1	chrX:102883648-102885876+
chr19	2013561	2013879	diffreps_peak_00009171	7.011	318	ENST00000589200	BTBD2	2.8651	9.74992e-08	7.68569e-06	up	gencode	1219	chr19:1989947-2015543-	exon sense-overlapping	NM_017797	BTBD2	chr19:1985447-2015702-
chr19	2013561	2013879	diffreps_peak_00009171	7.011	318	ENST00000589200	BTBD2	2.8651	9.74992e-08	7.68569e-06	up	gencode	1219	chr19:1989947-2015543-	exon sense-overlapping	ENST00000587825	BTBD2	chr19:1987207-1997423-
chr4	79697495	79697875	diffreps_peak_00014636	6.98133	380	ENST00000389010	BMP2K	3.46927	1.04394e-07	7.83361e-06	up	gencode	2741	chr4:79697496-79800589+	exon sense-overlapping	ENST00000502613	BMP2K	chr4:79780778-79837526+
chr4	79697495	79697875	diffreps_peak_00014636	6.98133	380	ENST00000389010	BMP2K	3.46927	1.04394e-07	7.83361e-06	up	gencode	2741	chr4:79697496-79800589+	exon sense-overlapping	NM_198892	BMP2K	chr4:79697532-79833341+
chr4	79697495	79697875	diffreps_peak_00014636	6.98133	380	ENST00000389010	BMP2K	3.46927	1.04394e-07	7.83361e-06	up	gencode	2741	chr4:79697496-79800589+	exon sense-overlapping	NM_017593	BMP2K	chr4:79697532-79800594+
chr11	11964301	11964660	diffreps_peak_00000274	6.97352	359	ENST00000525078	USP47	3.22922	1.06288e-07	7.87964e-06	up	gencode	978	chr11:11959877-11964696+	exon sense-overlapping	NM_001282659	USP47	chr11:11862970-11980872+
chr11	11964301	11964660	diffreps_peak_00000274	6.97352	359	ENST00000525078	USP47	3.22922	1.06288e-07	7.87964e-06	up	gencode	978	chr11:11959877-11964696+	exon sense-overlapping	NM_017944	USP47	chr11:11862970-11980872+
chr11	11964301	11964660	diffreps_peak_00000274	6.97352	359	ENST00000525078	USP47	3.22922	1.06288e-07	7.87964e-06	up	gencode	978	chr11:11959877-11964696+	exon sense-overlapping	ENST00000399455	USP47	chr11:11863613-11980870+
chr7	76609921	76610575	diffreps_peak_00018044	6.9551	654	ENST00000425797	DTX2P1	2.78993	1.10893e-07	8.08467e-06	up	gencode	1652	chr7:76607934-76633625+	intron sense-overlapping	ENST00000443097	UPK3B	chr7:76139745-76648340+
chr7	76609921	76610575	diffreps_peak_00018044	6.9551	654	ENST00000425797	DTX2P1	2.78993	1.10893e-07	8.08467e-06	up	gencode	1652	chr7:76607934-76633625+	intron sense-overlapping	ENST00000419923	UPK3B	chr7:76139745-76648340+
chr11	1594486	1594560	diffreps_peak_00000107	6.93189	74	ENST00000532922	KRTAP5-AS1	4.19453	1.16978e-07	8.31167e-06	up	gencode	519	chr11:1594487-1618779+	natural antisense	NM_001004325	KRTAP5-2	chr11:1618407-1619524-
chr11	1594486	1594560	diffreps_peak_00000107	6.93189	74	ENST00000532922	KRTAP5-AS1	4.19453	1.16978e-07	8.31167e-06	up	gencode	519	chr11:1594487-1618779+	intronic antisense	NM_001005922	KRTAP5-1	chr11:1605572-1606513-
chr11	1594486	1594560	diffreps_peak_00000107	6.93189	74	ENST00000532922	KRTAP5-AS1	4.19453	1.16978e-07	8.31167e-06	up	gencode	519	chr11:1594487-1618779+	natural antisense	ENST00000412090	KRTAP5-2	chr11:1618409-1619524-
chr17	62796117	62796360	diffreps_peak_00008118	6.9237	243	NR_024386	PLEKHM1P	2.05868	1.19207e-07	8.35424e-06	up	RefSeq	2922	chr17:62780959-62833302-	intergenic
chr19	46272021	46272520	diffreps_peak_00011215	6.89171	499	ENST00000592217	AC074212.5	5.63712	1.28319e-07	8.56414e-06	up	gencode	1420	chr19:46271645-46273064+	natural antisense	NM_001288766	DMPK	chr19:46272967-46285815-
chr19	46272021	46272520	diffreps_peak_00011215	6.89171	499	ENST00000592217	AC074212.5	5.63712	1.28319e-07	8.56414e-06	up	gencode	1420	chr19:46271645-46273064+	natural antisense	NM_001288765	DMPK	chr19:46272967-46282877-
chr19	46272021	46272520	diffreps_peak_00011215	6.89171	499	ENST00000592217	AC074212.5	5.63712	1.28319e-07	8.56414e-06	up	gencode	1420	chr19:46271645-46273064+	natural antisense	NM_004409	DMPK	chr19:46272967-46285815-
chr19	46272021	46272520	diffreps_peak_00011215	6.89171	499	ENST00000592217	AC074212.5	5.63712	1.28319e-07	8.56414e-06	up	gencode	1420	chr19:46271645-46273064+	natural antisense	NM_001081563	DMPK	chr19:46272967-46283861-
chr5	134263719	134263940	diffreps_peak_00015476	6.90174	221	ENST00000454092	MIR4461	2.462	1.25389e-07	8.56414e-06	up	gencode	297	chr5:134263720-134264016-	intronic antisense	ENST00000512783	PCBD2	chr5:134240810-134305350+
chr19	46272021	46272520	diffreps_peak_00011215	6.89171	499	ENST00000592217	AC074212.5	5.63712	1.28319e-07	8.56414e-06	up	gencode	1420	chr19:46271645-46273064+	natural antisense	NM_001081562	DMPK	chr19:46272967-46285815-
chr19	46272021	46272520	diffreps_peak_00011215	6.89171	499	ENST00000592217	AC074212.5	5.63712	1.28319e-07	8.56414e-06	up	gencode	1420	chr19:46271645-46273064+	natural antisense	ENST00000560168	SIX5	chr19:46268651-46272113-
chr19	46272021	46272520	diffreps_peak_00011215	6.89171	499	ENST00000592217	AC074212.5	5.63712	1.28319e-07	8.56414e-06	up	gencode	1420	chr19:46271645-46273064+	natural antisense	NM_001288764	DMPK	chr19:46272967-46285815-
chr19	46272021	46272520	diffreps_peak_00011215	6.89171	499	ENST00000592217	AC074212.5	5.63712	1.28319e-07	8.56414e-06	up	gencode	1420	chr19:46271645-46273064+	natural antisense	NM_175875	SIX5	chr19:46268043-46272497-
chr19	46272021	46272520	diffreps_peak_00011215	6.89171	499	ENST00000592217	AC074212.5	5.63712	1.28319e-07	8.56414e-06	up	gencode	1420	chr19:46271645-46273064+	natural antisense	ENST00000560160	SIX5	chr19:46268147-46271885-
chr19	46272021	46272520	diffreps_peak_00011215	6.89171	499	ENST00000592217	AC074212.5	5.63712	1.28319e-07	8.56414e-06	up	gencode	1420	chr19:46271645-46273064+	natural antisense	NM_001081560	DMPK	chr19:46272967-46285815-
chr5	134263719	134263940	diffreps_peak_00015476	6.90174	221	ENST00000454092	MIR4461	2.462	1.25389e-07	8.56414e-06	up	gencode	297	chr5:134263720-134264016-	intronic antisense	NM_032151	PCBD2	chr5:134240810-134298336+
chr19	46272021	46272520	diffreps_peak_00011215	6.89171	499	ENST00000592217	AC074212.5	5.63712	1.28319e-07	8.56414e-06	up	gencode	1420	chr19:46271645-46273064+	natural antisense	ENST00000600757	DMPK	chr19:46272978-46284005-
chr12	124839941	124840117	diffreps_peak_00002831	6.87379	176	ENST00000493859	NCOR2	2.03418	1.33726e-07	8.71115e-06	up	gencode	557	chr12:124839605-124841231-	exon sense-overlapping	ENST00000405201	NCOR2	chr12:124808961-124979798-
chr9	95599058	95599460	diffreps_peak_00020132	6.87393	402	NR_026868	ANKRD19P	3.24634	1.33681e-07	8.71115e-06	up	RefSeq	2307	chr9:95571893-95600739+	intergenic
chr12	124839941	124840117	diffreps_peak_00002831	6.87379	176	ENST00000493859	NCOR2	2.03418	1.33726e-07	8.71115e-06	up	gencode	557	chr12:124839605-124841231-	exon sense-overlapping	ENST00000429285	NCOR2	chr12:124809144-125020149-
chr12	124839941	124840117	diffreps_peak_00002831	6.87379	176	ENST00000493859	NCOR2	2.03418	1.33726e-07	8.71115e-06	up	gencode	557	chr12:124839605-124841231-	exon sense-overlapping	NM_001206654	NCOR2	chr12:124808957-125052010-
chr12	124839941	124840117	diffreps_peak_00002831	6.87379	176	ENST00000493859	NCOR2	2.03418	1.33726e-07	8.71115e-06	up	gencode	557	chr12:124839605-124841231-	exon sense-overlapping	ENST00000397355	NCOR2	chr12:124808962-125020149-
chr12	124839941	124840117	diffreps_peak_00002831	6.87379	176	ENST00000493859	NCOR2	2.03418	1.33726e-07	8.71115e-06	up	gencode	557	chr12:124839605-124841231-	exon sense-overlapping	NM_006312	NCOR2	chr12:124808957-125052010-
chr12	124839941	124840117	diffreps_peak_00002831	6.87379	176	ENST00000493859	NCOR2	2.03418	1.33726e-07	8.71115e-06	up	gencode	557	chr12:124839605-124841231-	exon sense-overlapping	ENST00000404121	NCOR2	chr12:124808962-125020149-
chr12	124839941	124840117	diffreps_peak_00002831	6.87379	176	ENST00000493859	NCOR2	2.03418	1.33726e-07	8.71115e-06	up	gencode	557	chr12:124839605-124841231-	exon sense-overlapping	ENST00000404621	NCOR2	chr12:124808961-125020149-
chr12	124839941	124840117	diffreps_peak_00002831	6.87379	176	ENST00000493859	NCOR2	2.03418	1.33726e-07	8.71115e-06	up	gencode	557	chr12:124839605-124841231-	exon sense-overlapping	ENST00000458234	NCOR2	chr12:124831139-125052010-
chr12	124839941	124840117	diffreps_peak_00002831	6.87379	176	ENST00000493859	NCOR2	2.03418	1.33726e-07	8.71115e-06	up	gencode	557	chr12:124839605-124841231-	exon sense-overlapping	ENST00000356219	NCOR2	chr12:124808962-125020149-
chr12	124839941	124840117	diffreps_peak_00002831	6.87379	176	ENST00000493859	NCOR2	2.03418	1.33726e-07	8.71115e-06	up	gencode	557	chr12:124839605-124841231-	exon sense-overlapping	NM_001077261	NCOR2	chr12:124808957-125052010-
chr12	132195625	132195900	diffreps_peak_00002896	6.82973	275	ENST00000540469	SFSWAP	2.17271	1.48002e-07	9.21749e-06	up	gencode	3536	chr12:132195626-132210154+	exon sense-overlapping	NM_004592	SFSWAP	chr12:132195632-132284283+
chr12	132195625	132195900	diffreps_peak_00002896	6.82973	275	ENST00000540469	SFSWAP	2.17271	1.48002e-07	9.21749e-06	up	gencode	3536	chr12:132195626-132210154+	exon sense-overlapping	NM_001261411	SFSWAP	chr12:132195632-132284283+
chr12	132195625	132195900	diffreps_peak_00002896	6.82973	275	ENST00000540469	SFSWAP	2.17271	1.48002e-07	9.21749e-06	up	gencode	3536	chr12:132195626-132210154+	exon sense-overlapping	ENST00000535236	SFSWAP	chr12:132195645-132262726+
chrX	153070547	153070660	diffreps_peak_00021799	6.73962	113	ENST00000475140	PDZD4	2.52147	1.82129e-07	1.02814e-05	up	gencode	830	chrX:153070548-153095311-	exon sense-overlapping	NM_001303514	PDZD4	chrX:153067621-153096022-
chr15	44842880	44843128	diffreps_peak_00004416	6.73974	248	ENST00000558227	EIF3J	2.39046	1.8208e-07	1.02814e-05	up	gencode	362	chr15:44842881-44846772+	exon sense-overlapping	NM_001284336	EIF3J	chr15:44829266-44855001+
chrX	153070547	153070660	diffreps_peak_00021799	6.73962	113	ENST00000475140	PDZD4	2.52147	1.82129e-07	1.02814e-05	up	gencode	830	chrX:153070548-153095311-	exon sense-overlapping	ENST00000393758	PDZD4	chrX:153067623-153095351-
chrX	153070547	153070660	diffreps_peak_00021799	6.73962	113	ENST00000475140	PDZD4	2.52147	1.82129e-07	1.02814e-05	up	gencode	830	chrX:153070548-153095311-	exon sense-overlapping	NM_001303513	PDZD4	chrX:153067621-153096022-
chrX	153070547	153070660	diffreps_peak_00021799	6.73962	113	ENST00000475140	PDZD4	2.52147	1.82129e-07	1.02814e-05	up	gencode	830	chrX:153070548-153095311-	exon sense-overlapping	NM_001303512	PDZD4	chrX:153067621-153096022-
chr15	44842880	44843128	diffreps_peak_00004416	6.73974	248	ENST00000558227	EIF3J	2.39046	1.8208e-07	1.02814e-05	up	gencode	362	chr15:44842881-44846772+	exon sense-overlapping	NM_001284335	EIF3J	chr15:44829266-44855001+
chrX	153070547	153070660	diffreps_peak_00021799	6.73962	113	ENST00000475140	PDZD4	2.52147	1.82129e-07	1.02814e-05	up	gencode	830	chrX:153070548-153095311-	exon sense-overlapping	NM_001303516	PDZD4	chrX:153067621-153095351-
chrX	153070547	153070660	diffreps_peak_00021799	6.73962	113	ENST00000475140	PDZD4	2.52147	1.82129e-07	1.02814e-05	up	gencode	830	chrX:153070548-153095311-	exon sense-overlapping	NM_032512	PDZD4	chrX:153067621-153096022-
chr15	44842880	44843128	diffreps_peak_00004416	6.73974	248	ENST00000558227	EIF3J	2.39046	1.8208e-07	1.02814e-05	up	gencode	362	chr15:44842881-44846772+	exon sense-overlapping	NM_003758	EIF3J	chr15:44829266-44855001+
chr21	45596021	45596336	diffreps_peak_00013126	6.73126	315	ENST00000411956	AP001056.1	3.91828	1.85671e-07	1.0424e-05	up	gencode	821	chr21:45595372-45596336+	intergenic
chr5	134260337	134260520	diffreps_peak_00015473	6.72669	183	ENST00000511037	MTND5P11	2.05858	1.87633e-07	1.04389e-05	up	gencode	1812	chr5:134260338-134262149-	intronic antisense	ENST00000512783	PCBD2	chr5:134240810-134305350+
chr5	134260337	134260520	diffreps_peak_00015473	6.72669	183	ENST00000511037	MTND5P11	2.05858	1.87633e-07	1.04389e-05	up	gencode	1812	chr5:134260338-134262149-	intronic antisense	NM_032151	PCBD2	chr5:134240810-134298336+
chr16	88777201	88777316	diffreps_peak_00006480	6.67695	115	ENST00000565071	CTU2	5.41011	2.10401e-07	1.1105e-05	up	gencode	894	chr16:88772953-88777316+	exon sense-overlapping	NM_001012759	CTU2	chr16:88772891-88781786+
chr16	88777201	88777316	diffreps_peak_00006480	6.67695	115	ENST00000565071	CTU2	5.41011	2.10401e-07	1.1105e-05	up	gencode	894	chr16:88772953-88777316+	exon sense-overlapping	ENST00000378384	CTU2	chr16:88772891-88781728+
chr16	88777201	88777316	diffreps_peak_00006480	6.67695	115	ENST00000565071	CTU2	5.41011	2.10401e-07	1.1105e-05	up	gencode	894	chr16:88772953-88777316+	exon sense-overlapping	ENST00000564921	CTU2	chr16:88772997-88778790+
chr22	50683611	50683640	diffreps_peak_00014125	6.67686	29	ENST00000415993	HDAC10	2.96	2.10446e-07	1.1105e-05	up	gencode	2375	chr22:50683612-50689690-	exon sense-overlapping	NM_001159286	HDAC10	chr22:50683613-50689834-
chr22	50683611	50683640	diffreps_peak_00014125	6.67686	29	ENST00000415993	HDAC10	2.96	2.10446e-07	1.1105e-05	up	gencode	2375	chr22:50683612-50689690-	exon sense-overlapping	NM_032019	HDAC10	chr22:50683613-50689834-
chr16	88777201	88777316	diffreps_peak_00006480	6.67695	115	ENST00000565071	CTU2	5.41011	2.10401e-07	1.1105e-05	up	gencode	894	chr16:88772953-88777316+	exon sense-overlapping	NM_001012762	CTU2	chr16:88772891-88781786+
chr16	88777201	88777316	diffreps_peak_00006480	6.67695	115	ENST00000565071	CTU2	5.41011	2.10401e-07	1.1105e-05	up	gencode	894	chr16:88772953-88777316+	exon sense-overlapping	ENST00000567949	CTU2	chr16:88772930-88781794+
chr22	50683611	50683640	diffreps_peak_00014125	6.67686	29	ENST00000415993	HDAC10	2.96	2.10446e-07	1.1105e-05	up	gencode	2375	chr22:50683612-50689690-	exon sense-overlapping	ENST00000448072	HDAC10	chr22:50683871-50689669-
chr11	3876301	3876560	diffreps_peak_00000179	6.63879	259	ENST00000430222	AC090587.4	2.82799	2.29726e-07	1.16022e-05	up	gencode	527	chr11:3875842-3876629+	exon sense-overlapping	ENST00000525403	STIM1	chr11:3875757-4080567+
chrX	109245858	109245940	diffreps_peak_00021590	6.60634	82	ENST00000497754	TMEM164	2.93579	2.47548e-07	1.21468e-05	up	gencode	236	chrX:109245859-109246822+	exon sense-overlapping	NM_017698	TMEM164	chrX:109245863-109421016+
chrX	109245858	109245940	diffreps_peak_00021590	6.60634	82	ENST00000497754	TMEM164	2.93579	2.47548e-07	1.21468e-05	up	gencode	236	chrX:109245859-109246822+	exon sense-overlapping	ENST00000372073	TMEM164	chrX:109246323-109421016+
chrX	109245858	109245940	diffreps_peak_00021590	6.60634	82	ENST00000497754	TMEM164	2.93579	2.47548e-07	1.21468e-05	up	gencode	236	chrX:109245859-109246822+	exon sense-overlapping	NM_032227	TMEM164	chrX:109246342-109421016+
chrX	109245858	109245940	diffreps_peak_00021590	6.60634	82	ENST00000497754	TMEM164	2.93579	2.47548e-07	1.21468e-05	up	gencode	236	chrX:109245859-109246822+	exon sense-overlapping	ENST00000288381	TMEM164	chrX:109246343-109421016+
chr17	3818801	3819120	diffreps_peak_00006742	6.60175	319	ENST00000571637	P2RX1	3.05341	2.50176e-07	1.21569e-05	up	gencode	1126	chr17:3808557-3819770-	exon sense-overlapping	NM_002558	P2RX1	chr17:3799885-3819960-
chr19	10426884	10427000	diffreps_peak_00009887	6.59843	116	uc021uou.1	BC018887	2.81007	2.52099e-07	1.21569e-05	up	UCSC_knowngene	626	chr19:10426885-10427510-	exon sense-overlapping	NM_133452	RAVER1	chr19:10426889-10444314-
chr14	25103501	25103660	diffreps_peak_00003500	6.58418	159	ENST00000557736	RP11-104E19.1	2.31797	2.6051e-07	1.23755e-05	up	gencode	636	chr14:25064929-25103698+	intronic antisense	NM_001270780	GZMH	chr14:25075686-25078926-
chr14	25103501	25103660	diffreps_peak_00003500	6.58418	159	ENST00000557736	RP11-104E19.1	2.31797	2.6051e-07	1.23755e-05	up	gencode	636	chr14:25064929-25103698+	intronic antisense	NM_033423	GZMH	chr14:25075686-25078926-
chr14	25103501	25103660	diffreps_peak_00003500	6.58418	159	ENST00000557736	RP11-104E19.1	2.31797	2.6051e-07	1.23755e-05	up	gencode	636	chr14:25064929-25103698+	intronic antisense	NM_001270781	GZMH	chr14:25075686-25078926-
chr14	25103501	25103660	diffreps_peak_00003500	6.58418	159	ENST00000557736	RP11-104E19.1	2.31797	2.6051e-07	1.23755e-05	up	gencode	636	chr14:25064929-25103698+	intronic antisense	ENST00000415355	GZMB	chr14:25100160-25103415-
chr14	25103501	25103660	diffreps_peak_00003500	6.58418	159	ENST00000557736	RP11-104E19.1	2.31797	2.6051e-07	1.23755e-05	up	gencode	636	chr14:25064929-25103698+	intronic antisense	NM_004131	GZMB	chr14:25100161-25103432-
chr14	25103501	25103660	diffreps_peak_00003500	6.58418	159	ENST00000557736	RP11-104E19.1	2.31797	2.6051e-07	1.23755e-05	up	gencode	636	chr14:25064929-25103698+	intronic antisense	ENST00000526004	GZMB	chr14:25100745-25103402-
chr14	25103501	25103660	diffreps_peak_00003500	6.58418	159	ENST00000557736	RP11-104E19.1	2.31797	2.6051e-07	1.23755e-05	up	gencode	636	chr14:25064929-25103698+	intronic antisense	ENST00000557220	GZMH	chr14:25075691-25078873-
chr14	25103501	25103660	diffreps_peak_00003500	6.58418	159	ENST00000557736	RP11-104E19.1	2.31797	2.6051e-07	1.23755e-05	up	gencode	636	chr14:25064929-25103698+	intronic antisense	ENST00000382540	GZMB	chr14:25100177-25103473-
chr12	110939801	110940140	diffreps_peak_00002462	6.538	339	uc001trc.1	BC064974	2.64548	2.89733e-07	1.30594e-05	up	UCSC_knowngene	1828	chr12:110939419-110941246+	exon sense-overlapping	ENST00000409425	RAD9B	chr12:110940096-110969891+
chr12	110939801	110940140	diffreps_peak_00002462	6.538	339	uc001trc.1	BC064974	2.64548	2.89733e-07	1.30594e-05	up	UCSC_knowngene	1828	chr12:110939419-110941246+	exon sense-overlapping	NM_001286534	RAD9B	chr12:110940148-110969891+
chr12	110939801	110940140	diffreps_peak_00002462	6.538	339	uc001trc.1	BC064974	2.64548	2.89733e-07	1.30594e-05	up	UCSC_knowngene	1828	chr12:110939419-110941246+	exon sense-overlapping	NM_001286535	RAD9B	chr12:110940005-110969891+
chr12	110939801	110940140	diffreps_peak_00002462	6.538	339	uc001trc.1	BC064974	2.64548	2.89733e-07	1.30594e-05	up	UCSC_knowngene	1828	chr12:110939419-110941246+	natural antisense	NM_057180	VPS29	chr12:110929328-110939945-
chr12	110939801	110940140	diffreps_peak_00002462	6.538	339	uc001trc.1	BC064974	2.64548	2.89733e-07	1.30594e-05	up	UCSC_knowngene	1828	chr12:110939419-110941246+	natural antisense	NM_001282151	VPS29	chr12:110929328-110939945-
chr12	110939801	110940140	diffreps_peak_00002462	6.538	339	uc001trc.1	BC064974	2.64548	2.89733e-07	1.30594e-05	up	UCSC_knowngene	1828	chr12:110939419-110941246+	natural antisense	NM_016226	VPS29	chr12:110929328-110939945-
chr12	110939801	110940140	diffreps_peak_00002462	6.538	339	uc001trc.1	BC064974	2.64548	2.89733e-07	1.30594e-05	up	UCSC_knowngene	1828	chr12:110939419-110941246+	natural antisense	NM_001282150	VPS29	chr12:110929328-110939945-
chr12	110939801	110940140	diffreps_peak_00002462	6.538	339	uc001trc.1	BC064974	2.64548	2.89733e-07	1.30594e-05	up	UCSC_knowngene	1828	chr12:110939419-110941246+	exon sense-overlapping	NM_001286533	RAD9B	chr12:110940005-110969891+
chr12	110939801	110940140	diffreps_peak_00002462	6.538	339	uc001trc.1	BC064974	2.64548	2.89733e-07	1.30594e-05	up	UCSC_knowngene	1828	chr12:110939419-110941246+	exon sense-overlapping	NM_152442	RAD9B	chr12:110940005-110969891+
chr12	110939801	110940140	diffreps_peak_00002462	6.538	339	uc001trc.1	BC064974	2.64548	2.89733e-07	1.30594e-05	up	UCSC_knowngene	1828	chr12:110939419-110941246+	exon sense-overlapping	NM_001286536	RAD9B	chr12:110940005-110969891+
chr12	110939801	110940140	diffreps_peak_00002462	6.538	339	uc001trc.1	BC064974	2.64548	2.89733e-07	1.30594e-05	up	UCSC_knowngene	1828	chr12:110939419-110941246+	exon sense-overlapping	NM_001286531	RAD9B	chr12:110940005-110969891+
chr7	100034005	100034133	diffreps_peak_00018190	6.53189	128	ENST00000492523	RP11-758P17.2	3.15416	2.9384e-07	1.31591e-05	up	gencode	333	chr7:100032880-100034133+	natural antisense	NM_145030	PPP1R35	chr7:100032912-100034094-
chr7	2485681	2486080	diffreps_peak_00017416	6.51852	399	NR_108066	LOC101927181	2.35084	3.03027e-07	1.34643e-05	up	RefSeq	2099	chr7:2477398-2487485+	intergenic
chr7	45000481	45000508	diffreps_peak_00017775	6.50416	27	ENST00000568457	RP4-647J21.1	3.37648	3.13215e-07	1.36906e-05	up	gencode	1911	chr7:44998598-45000508-	intergenic
chr19	1279141	1279248	diffreps_peak_00009090	6.47201	107	ENST00000585716	C19orf24	3.12173	3.37282e-07	1.41374e-05	up	gencode	520	chr19:1277870-1279248+	exon sense-overlapping	ENST00000469144	C19orf24	chr19:1275945-1279227+
chr19	1279141	1279248	diffreps_peak_00009090	6.47201	107	ENST00000585716	C19orf24	3.12173	3.37282e-07	1.41374e-05	up	gencode	520	chr19:1277870-1279248+	exon sense-overlapping	NM_017914	C19orf24	chr19:1275520-1279243+
chr7	102330481	102330599	diffreps_peak_00018316	6.46607	118	ENST00000460726	RASA4DP	4.10084	3.41925e-07	1.42115e-05	up	gencode	1199	chr7:102322283-102330916-	intergenic
chr5	21473781	21473980	diffreps_peak_00015020	6.46366	199	NR_027027	GUSBP1	3.57802	3.43825e-07	1.42562e-05	up	RefSeq	1665	chr5:21459589-21474565+	intergenic
chrX	118602041	118602340	diffreps_peak_00021608	6.46094	299	NR_028443	SLC25A5-AS1	3.10277	3.45987e-07	1.43073e-05	up	RefSeq	3115	chrX:118599996-118603083-	natural antisense	NM_001152	SLC25A5	chrX:118602363-118605359+
chr16	27459801	27460220	diffreps_peak_00005636	6.44541	419	NR_037158	IL21R-AS1	2.53415	3.58582e-07	1.45735e-05	up	RefSeq	2632	chr16:27458991-27464714-	natural antisense	ENST00000395755	IL21R	chr16:27414423-27462115+
chr16	27459801	27460220	diffreps_peak_00005636	6.44541	419	NR_037158	IL21R-AS1	2.53415	3.58582e-07	1.45735e-05	up	RefSeq	2632	chr16:27458991-27464714-	natural antisense	NM_021798	IL21R	chr16:27438579-27463363+
chr16	27459801	27460220	diffreps_peak_00005636	6.44541	419	NR_037158	IL21R-AS1	2.53415	3.58582e-07	1.45735e-05	up	RefSeq	2632	chr16:27458991-27464714-	natural antisense	NM_181078	IL21R	chr16:27413483-27463363+
chr16	27459801	27460220	diffreps_peak_00005636	6.44541	419	NR_037158	IL21R-AS1	2.53415	3.58582e-07	1.45735e-05	up	RefSeq	2632	chr16:27458991-27464714-	natural antisense	NM_181079	IL21R	chr16:27413483-27463363+
chr16	15083261	15083900	diffreps_peak_00005478	6.41027	639	ENST00000567634	RP11-680G24.4	2.74791	3.88807e-07	1.50088e-05	up	gencode	1902	chr16:15082116-15084017-	intronic antisense	ENST00000566426	PDXDC1	chr16:15068888-15092219+
chr16	15083261	15083900	diffreps_peak_00005478	6.41027	639	ENST00000567634	RP11-680G24.4	2.74791	3.88807e-07	1.50088e-05	up	gencode	1902	chr16:15082116-15084017-	intronic antisense	NM_001285447	PDXDC1	chr16:15068592-15132187+
chr16	15083261	15083900	diffreps_peak_00005478	6.41027	639	ENST00000567634	RP11-680G24.4	2.74791	3.88807e-07	1.50088e-05	up	gencode	1902	chr16:15082116-15084017-	intronic antisense	NM_015027	PDXDC1	chr16:15068820-15132187+
chr16	15083261	15083900	diffreps_peak_00005478	6.41027	639	ENST00000567634	RP11-680G24.4	2.74791	3.88807e-07	1.50088e-05	up	gencode	1902	chr16:15082116-15084017-	intronic antisense	ENST00000563522	PDXDC1	chr16:15068660-15100267+
chr16	15083261	15083900	diffreps_peak_00005478	6.41027	639	ENST00000567634	RP11-680G24.4	2.74791	3.88807e-07	1.50088e-05	up	gencode	1902	chr16:15082116-15084017-	intronic antisense	ENST00000567306	PDXDC1	chr16:15070620-15111244+
chr16	15083261	15083900	diffreps_peak_00005478	6.41027	639	ENST00000567634	RP11-680G24.4	2.74791	3.88807e-07	1.50088e-05	up	gencode	1902	chr16:15082116-15084017-	intronic antisense	NM_001285450	PDXDC1	chr16:15068820-15123659+
chr16	15083261	15083900	diffreps_peak_00005478	6.41027	639	ENST00000567634	RP11-680G24.4	2.74791	3.88807e-07	1.50088e-05	up	gencode	1902	chr16:15082116-15084017-	intronic antisense	NM_001285445	PDXDC1	chr16:15068820-15132187+
chr16	15083261	15083900	diffreps_peak_00005478	6.41027	639	ENST00000567634	RP11-680G24.4	2.74791	3.88807e-07	1.50088e-05	up	gencode	1902	chr16:15082116-15084017-	intronic antisense	NM_001285444	PDXDC1	chr16:15068820-15132187+
chr16	15083261	15083900	diffreps_peak_00005478	6.41027	639	ENST00000567634	RP11-680G24.4	2.74791	3.88807e-07	1.50088e-05	up	gencode	1902	chr16:15082116-15084017-	intronic antisense	NM_001285448	PDXDC1	chr16:15068660-15132187+
chr16	15083261	15083900	diffreps_peak_00005478	6.41027	639	ENST00000567634	RP11-680G24.4	2.74791	3.88807e-07	1.50088e-05	up	gencode	1902	chr16:15082116-15084017-	intronic antisense	ENST00000563667	PDXDC1	chr16:15068594-15100281+
chr16	15083261	15083900	diffreps_peak_00005478	6.41027	639	ENST00000567634	RP11-680G24.4	2.74791	3.88807e-07	1.50088e-05	up	gencode	1902	chr16:15082116-15084017-	intronic antisense	NM_001285449	PDXDC1	chr16:15068820-15233206+
chr7	647761	647960	diffreps_peak_00017310	6.40558	199	NR_110054	LOC101926963	2.52386	3.93023e-07	1.5018e-05	up	RefSeq	1107	chr7:642482-648139+	intronic antisense	NM_002735	PRKAR1B	chr7:588834-752161-
chr7	647761	647960	diffreps_peak_00017310	6.40558	199	NR_110054	LOC101926963	2.52386	3.93023e-07	1.5018e-05	up	RefSeq	1107	chr7:642482-648139+	intronic antisense	NM_001164758	PRKAR1B	chr7:588834-767313-
chr7	647761	647960	diffreps_peak_00017310	6.40558	199	NR_110054	LOC101926963	2.52386	3.93023e-07	1.5018e-05	up	RefSeq	1107	chr7:642482-648139+	intronic antisense	NM_001164761	PRKAR1B	chr7:588834-752844-
chr7	647761	647960	diffreps_peak_00017310	6.40558	199	NR_110054	LOC101926963	2.52386	3.93023e-07	1.5018e-05	up	RefSeq	1107	chr7:642482-648139+	intronic antisense	ENST00000430040	PRKAR1B	chr7:618893-752577-
chr7	647761	647960	diffreps_peak_00017310	6.40558	199	NR_110054	LOC101926963	2.52386	3.93023e-07	1.5018e-05	up	RefSeq	1107	chr7:642482-648139+	intronic antisense	NM_001164759	PRKAR1B	chr7:588834-767313-
chr7	647761	647960	diffreps_peak_00017310	6.40558	199	NR_110054	LOC101926963	2.52386	3.93023e-07	1.5018e-05	up	RefSeq	1107	chr7:642482-648139+	intronic antisense	ENST00000417852	PRKAR1B	chr7:647033-766978-
chr7	647761	647960	diffreps_peak_00017310	6.40558	199	NR_110054	LOC101926963	2.52386	3.93023e-07	1.5018e-05	up	RefSeq	1107	chr7:642482-648139+	intronic antisense	ENST00000414568	PRKAR1B	chr7:635817-731431-
chr7	647761	647960	diffreps_peak_00017310	6.40558	199	NR_110054	LOC101926963	2.52386	3.93023e-07	1.5018e-05	up	RefSeq	1107	chr7:642482-648139+	intronic antisense	NM_001164762	PRKAR1B	chr7:588834-752577-
chr7	647761	647960	diffreps_peak_00017310	6.40558	199	NR_110054	LOC101926963	2.52386	3.93023e-07	1.5018e-05	up	RefSeq	1107	chr7:642482-648139+	intronic antisense	NM_001164760	PRKAR1B	chr7:588834-766978-
chr22	30766341	30767140	diffreps_peak_00013610	6.39755	799	NR_046312	KIAA1656	2.71895	4.00357e-07	1.52079e-05	up	RefSeq	7605	chr22:30764800-30773894-	natural antisense	ENST00000405659	CCDC157	chr22:30752624-30772818+
chr9	33167856	33167860	diffreps_peak_00019884	6.39745	4	NR_108108	B4GALT1-AS1	2.87845	4.00452e-07	1.52079e-05	up	RefSeq	1185	chr9:33167857-33179981+	bidirectional	NM_001497	B4GALT1	chr9:33110639-33167356-
chr22	30766341	30767140	diffreps_peak_00013610	6.39755	799	NR_046312	KIAA1656	2.71895	4.00357e-07	1.52079e-05	up	RefSeq	7605	chr22:30764800-30773894-	natural antisense	ENST00000430839	CCDC157	chr22:30752996-30766497+
chr9	33167856	33167860	diffreps_peak_00019884	6.39745	4	NR_108108	B4GALT1-AS1	2.87845	4.00452e-07	1.52079e-05	up	RefSeq	1185	chr9:33167857-33179981+	bidirectional	ENST00000535206	B4GALT1	chr9:33104080-33167354-
chr22	30766341	30767140	diffreps_peak_00013610	6.39755	799	NR_046312	KIAA1656	2.71895	4.00357e-07	1.52079e-05	up	RefSeq	7605	chr22:30764800-30773894-	natural antisense	ENST00000445005	CCDC157	chr22:30752990-30766483+
chr22	30766341	30767140	diffreps_peak_00013610	6.39755	799	NR_046312	KIAA1656	2.71895	4.00357e-07	1.52079e-05	up	RefSeq	7605	chr22:30764800-30773894-	natural antisense	NM_001017437	CCDC157	chr22:30752627-30772818+
chr22	30766341	30767140	diffreps_peak_00013610	6.39755	799	NR_046312	KIAA1656	2.71895	4.00357e-07	1.52079e-05	up	RefSeq	7605	chr22:30764800-30773894-	exon sense-overlapping	ENST00000421022	RNF215	chr22:30773835-30775763-
chr6	3068601	3069060	diffreps_peak_00016073	6.36308	459	ENST00000606441	RP1-40E16.12	2.01949	4.33427e-07	1.57713e-05	up	gencode	850	chr6:3068279-3069128-	natural antisense	ENST00000259808	RIPK1	chr6:3068658-3115419+
chr7	128169641	128170060	diffreps_peak_00018443	6.35552	419	ENST00000608477	RP11-212P7.2	2.57818	4.41044e-07	1.58922e-05	up	gencode	7054	chr7:128164070-128171123-	intergenic
chr9	116345721	116345940	diffreps_peak_00020301	6.34883	219	ENST00000487344	RGS3	2.63162	4.47891e-07	1.59751e-05	up	gencode	4158	chr9:116343916-116360017+	exon sense-overlapping	NM_144489	RGS3	chr9:116356200-116360023+
chr9	116345721	116345940	diffreps_peak_00020301	6.34883	219	ENST00000487344	RGS3	2.63162	4.47891e-07	1.59751e-05	up	gencode	4158	chr9:116343916-116360017+	exon sense-overlapping	NM_130795	RGS3	chr9:116263707-116360023+
chr9	116345721	116345940	diffreps_peak_00020301	6.34883	219	ENST00000487344	RGS3	2.63162	4.47891e-07	1.59751e-05	up	gencode	4158	chr9:116343916-116360017+	exon sense-overlapping	ENST00000471324	RGS3	chr9:116343208-116345951+
chr9	116345721	116345940	diffreps_peak_00020301	6.34883	219	ENST00000487344	RGS3	2.63162	4.47891e-07	1.59751e-05	up	gencode	4158	chr9:116343916-116360017+	exon sense-overlapping	ENST00000467805	RGS3	chr9:116344352-116357260+
chr9	116345721	116345940	diffreps_peak_00020301	6.34883	219	ENST00000487344	RGS3	2.63162	4.47891e-07	1.59751e-05	up	gencode	4158	chr9:116343916-116360017+	exon sense-overlapping	ENST00000350696	RGS3	chr9:116222520-116360017+
chr9	116345721	116345940	diffreps_peak_00020301	6.34883	219	ENST00000487344	RGS3	2.63162	4.47891e-07	1.59751e-05	up	gencode	4158	chr9:116343916-116360017+	exon sense-overlapping	NM_001276261	RGS3	chr9:116263707-116360023+
chr9	116345721	116345940	diffreps_peak_00020301	6.34883	219	ENST00000487344	RGS3	2.63162	4.47891e-07	1.59751e-05	up	gencode	4158	chr9:116343916-116360017+	exon sense-overlapping	NM_001276262	RGS3	chr9:116356434-116360023+
chr9	116345721	116345940	diffreps_peak_00020301	6.34883	219	ENST00000487344	RGS3	2.63162	4.47891e-07	1.59751e-05	up	gencode	4158	chr9:116343916-116360017+	exon sense-overlapping	NM_001282923	RGS3	chr9:116225980-116360023+
chr9	116345721	116345940	diffreps_peak_00020301	6.34883	219	ENST00000487344	RGS3	2.63162	4.47891e-07	1.59751e-05	up	gencode	4158	chr9:116343916-116360017+	exon sense-overlapping	NM_144488	RGS3	chr9:116207009-116360023+
chr9	116345721	116345940	diffreps_peak_00020301	6.34883	219	ENST00000487344	RGS3	2.63162	4.47891e-07	1.59751e-05	up	gencode	4158	chr9:116343916-116360017+	exon sense-overlapping	NM_001276260	RGS3	chr9:116298757-116360023+
chr9	116345721	116345940	diffreps_peak_00020301	6.34883	219	ENST00000487344	RGS3	2.63162	4.47891e-07	1.59751e-05	up	gencode	4158	chr9:116343916-116360017+	exon sense-overlapping	ENST00000496113	RGS3	chr9:116279550-116345970+
chr9	116345721	116345940	diffreps_peak_00020301	6.34883	219	ENST00000487344	RGS3	2.63162	4.47891e-07	1.59751e-05	up	gencode	4158	chr9:116343916-116360017+	exon sense-overlapping	NM_134427	RGS3	chr9:116327234-116360023+
chr9	116345721	116345940	diffreps_peak_00020301	6.34883	219	ENST00000487344	RGS3	2.63162	4.47891e-07	1.59751e-05	up	gencode	4158	chr9:116343916-116360017+	exon sense-overlapping	NM_001282922	RGS3	chr9:116343157-116360023+
chr11	125366041	125366213	diffreps_peak_00001444	6.32282	172	ENST00000392709	FEZ1	5.75127	4.75533e-07	1.62177e-05	up	gencode	1479	chr11:125325346-125366213-	exon sense-overlapping	ENST00000577924	FEZ1	chr11:125325848-125351529-
chr11	125366041	125366213	diffreps_peak_00001444	6.32282	172	ENST00000392709	FEZ1	5.75127	4.75533e-07	1.62177e-05	up	gencode	1479	chr11:125325346-125366213-	exon sense-overlapping	ENST00000527534	FEZ1	chr11:125359437-125366018-
chr11	125366041	125366213	diffreps_peak_00001444	6.32282	172	ENST00000392709	FEZ1	5.75127	4.75533e-07	1.62177e-05	up	gencode	1479	chr11:125325346-125366213-	exon sense-overlapping	NM_022549	FEZ1	chr11:125358096-125366206-
chr11	125366041	125366213	diffreps_peak_00001444	6.32282	172	ENST00000392709	FEZ1	5.75127	4.75533e-07	1.62177e-05	up	gencode	1479	chr11:125325346-125366213-	intronic antisense	NM_001301851	LOC403312	chr11:125365110-125369422+
chr11	125366041	125366213	diffreps_peak_00001444	6.32282	172	ENST00000392709	FEZ1	5.75127	4.75533e-07	1.62177e-05	up	gencode	1479	chr11:125325346-125366213-	exon sense-overlapping	ENST00000524435	FEZ1	chr11:125359247-125365561-
chr11	125366041	125366213	diffreps_peak_00001444	6.32282	172	ENST00000392709	FEZ1	5.75127	4.75533e-07	1.62177e-05	up	gencode	1479	chr11:125325346-125366213-	exon sense-overlapping	NM_005103	FEZ1	chr11:125315641-125366206-
chr9	100438052	100438140	diffreps_peak_00020204	6.3211	88	ENST00000485042	XPA	2.24734	4.77415e-07	1.62215e-05	up	gencode	706	chr9:100437349-100438237-	exon sense-overlapping	NM_000380	XPA	chr9:100437191-100459691-
chr6	31164641	31165000	diffreps_peak_00016361	6.31548	359	ENST00000606367	XXbac-BPG299F13.17	2.0354	4.83638e-07	1.63154e-05	up	gencode	2838	chr6:31162977-31165814-	natural antisense	ENST00000383331	HCG27	chr6:31165537-31171745+
chr21	45231981	45232200	diffreps_peak_00013111	6.30678	219	NR_026961	AATBC	2.73708	4.93425e-07	1.65126e-05	up	RefSeq	4622	chr21:45225639-45232448-	intergenic
chr17	19284881	19285600	diffreps_peak_00007142	6.30015	719	ENST00000490660	MAPK7	2.11508	5.01015e-07	1.66102e-05	up	gencode	2867	chr17:19282205-19286857+	natural antisense	NM_002404	MFAP4	chr17:19286755-19290532-
chr17	19284881	19285600	diffreps_peak_00007142	6.30015	719	ENST00000490660	MAPK7	2.11508	5.01015e-07	1.66102e-05	up	gencode	2867	chr17:19282205-19286857+	natural antisense	ENST00000497081	MFAP4	chr17:19286755-19290245-
chr17	19284881	19285600	diffreps_peak_00007142	6.30015	719	ENST00000490660	MAPK7	2.11508	5.01015e-07	1.66102e-05	up	gencode	2867	chr17:19282205-19286857+	exon sense-overlapping	NM_139034	MAPK7	chr17:19281774-19286857+
chr17	19284881	19285600	diffreps_peak_00007142	6.30015	719	ENST00000490660	MAPK7	2.11508	5.01015e-07	1.66102e-05	up	gencode	2867	chr17:19282205-19286857+	exon sense-overlapping	ENST00000603493	MAPK7	chr17:19282064-19283936+
chr17	19284881	19285600	diffreps_peak_00007142	6.30015	719	ENST00000490660	MAPK7	2.11508	5.01015e-07	1.66102e-05	up	gencode	2867	chr17:19282205-19286857+	exon sense-overlapping	ENST00000482850	MAPK7	chr17:19281822-19284526+
chr17	19284881	19285600	diffreps_peak_00007142	6.30015	719	ENST00000490660	MAPK7	2.11508	5.01015e-07	1.66102e-05	up	gencode	2867	chr17:19282205-19286857+	natural antisense	NM_001198695	MFAP4	chr17:19286755-19290532-
chr17	19284881	19285600	diffreps_peak_00007142	6.30015	719	ENST00000490660	MAPK7	2.11508	5.01015e-07	1.66102e-05	up	gencode	2867	chr17:19282205-19286857+	exon sense-overlapping	ENST00000443215	MAPK7	chr17:19281595-19284246+
chr17	19284881	19285600	diffreps_peak_00007142	6.30015	719	ENST00000490660	MAPK7	2.11508	5.01015e-07	1.66102e-05	up	gencode	2867	chr17:19282205-19286857+	exon sense-overlapping	ENST00000579284	MAPK7	chr17:19281573-19283993+
chr17	19284881	19285600	diffreps_peak_00007142	6.30015	719	ENST00000490660	MAPK7	2.11508	5.01015e-07	1.66102e-05	up	gencode	2867	chr17:19282205-19286857+	exon sense-overlapping	NM_139033	MAPK7	chr17:19281034-19286857+
chr17	19284881	19285600	diffreps_peak_00007142	6.30015	719	ENST00000490660	MAPK7	2.11508	5.01015e-07	1.66102e-05	up	gencode	2867	chr17:19282205-19286857+	exon sense-overlapping	NM_002749	MAPK7	chr17:19281774-19286857+
chr17	19284881	19285600	diffreps_peak_00007142	6.30015	719	ENST00000490660	MAPK7	2.11508	5.01015e-07	1.66102e-05	up	gencode	2867	chr17:19282205-19286857+	exon sense-overlapping	NM_139032	MAPK7	chr17:19281034-19286857+
chr7	72710821	72711220	diffreps_peak_00017893	6.29432	399	ENST00000380760	POM121B	2.02114	5.07784e-07	1.67309e-05	up	gencode	2487	chr7:72707497-72715158+	intergenic
chr16	57025826	57026180	diffreps_peak_00006005	6.28505	354	ENST00000543141	NLRC5	2.27734	5.18741e-07	1.68706e-05	up	gencode	563	chr16:57023475-57026356+	exon sense-overlapping	ENST00000262510	NLRC5	chr16:57023410-57117436+
chr16	57025826	57026180	diffreps_peak_00006005	6.28505	354	ENST00000543141	NLRC5	2.27734	5.18741e-07	1.68706e-05	up	gencode	563	chr16:57023475-57026356+	exon sense-overlapping	ENST00000308149	NLRC5	chr16:57023410-57117436+
chr16	57025826	57026180	diffreps_peak_00006005	6.28505	354	ENST00000543141	NLRC5	2.27734	5.18741e-07	1.68706e-05	up	gencode	563	chr16:57023475-57026356+	exon sense-overlapping	ENST00000436936	NLRC5	chr16:57023410-57117436+
chr11	2323226	2323452	diffreps_peak_00000135	6.26451	226	ENST00000437313	TSPAN32	2.0455	5.43862e-07	1.72277e-05	up	gencode	734	chr11:2323227-2331248+	exon sense-overlapping	ENST00000381121	TSPAN32	chr11:2323380-2339372+
chr11	2323226	2323452	diffreps_peak_00000135	6.26451	226	ENST00000437313	TSPAN32	2.0455	5.43862e-07	1.72277e-05	up	gencode	734	chr11:2323227-2331248+	exon sense-overlapping	ENST00000381117	TSPAN32	chr11:2324098-2339154+
chr11	2323226	2323452	diffreps_peak_00000135	6.26451	226	ENST00000437313	TSPAN32	2.0455	5.43862e-07	1.72277e-05	up	gencode	734	chr11:2323227-2331248+	exon sense-overlapping	NM_139022	TSPAN32	chr11:2323243-2339430+
chr7	648021	648139	diffreps_peak_00017311	6.24035	118	NR_110054	LOC101926963	3.67623	5.74974e-07	1.79227e-05	up	RefSeq	1107	chr7:642482-648139+	intronic antisense	NM_002735	PRKAR1B	chr7:588834-752161-
chr7	648021	648139	diffreps_peak_00017311	6.24035	118	NR_110054	LOC101926963	3.67623	5.74974e-07	1.79227e-05	up	RefSeq	1107	chr7:642482-648139+	intronic antisense	NM_001164761	PRKAR1B	chr7:588834-752844-
chr7	648021	648139	diffreps_peak_00017311	6.24035	118	NR_110054	LOC101926963	3.67623	5.74974e-07	1.79227e-05	up	RefSeq	1107	chr7:642482-648139+	intronic antisense	ENST00000430040	PRKAR1B	chr7:618893-752577-
chr7	648021	648139	diffreps_peak_00017311	6.24035	118	NR_110054	LOC101926963	3.67623	5.74974e-07	1.79227e-05	up	RefSeq	1107	chr7:642482-648139+	intronic antisense	ENST00000417852	PRKAR1B	chr7:647033-766978-
chr7	648021	648139	diffreps_peak_00017311	6.24035	118	NR_110054	LOC101926963	3.67623	5.74974e-07	1.79227e-05	up	RefSeq	1107	chr7:642482-648139+	intronic antisense	NM_001164760	PRKAR1B	chr7:588834-766978-
chr7	648021	648139	diffreps_peak_00017311	6.24035	118	NR_110054	LOC101926963	3.67623	5.74974e-07	1.79227e-05	up	RefSeq	1107	chr7:642482-648139+	intronic antisense	NM_001164758	PRKAR1B	chr7:588834-767313-
chr7	648021	648139	diffreps_peak_00017311	6.24035	118	NR_110054	LOC101926963	3.67623	5.74974e-07	1.79227e-05	up	RefSeq	1107	chr7:642482-648139+	intronic antisense	NM_001164762	PRKAR1B	chr7:588834-752577-
chr7	648021	648139	diffreps_peak_00017311	6.24035	118	NR_110054	LOC101926963	3.67623	5.74974e-07	1.79227e-05	up	RefSeq	1107	chr7:642482-648139+	intronic antisense	NM_001164759	PRKAR1B	chr7:588834-767313-
chr7	648021	648139	diffreps_peak_00017311	6.24035	118	NR_110054	LOC101926963	3.67623	5.74974e-07	1.79227e-05	up	RefSeq	1107	chr7:642482-648139+	intronic antisense	ENST00000414568	PRKAR1B	chr7:635817-731431-
chr4	11373598	11374100	diffreps_peak_00014437	6.2283	502	ENST00000507437	RNPS1P1	2.24772	5.91153e-07	1.81898e-05	up	gencode	918	chr4:11373599-11374516+	intergenic
chr4	146540441	146540559	diffreps_peak_00014822	6.22058	118	ENST00000506919	MMAA	3.3154	6.01758e-07	1.83123e-05	up	gencode	1687	chr4:146540137-146567774+	exon sense-overlapping	NM_172250	MMAA	chr4:146540540-146581187+
chr4	146540441	146540559	diffreps_peak_00014822	6.22058	118	ENST00000506919	MMAA	3.3154	6.01758e-07	1.83123e-05	up	gencode	1687	chr4:146540137-146567774+	exon sense-overlapping	ENST00000541599	MMAA	chr4:146560245-146576720+
chr16	134272	134300	diffreps_peak_00005004	6.20957	28	uc002cfp.2	NPRL3	2.71864	6.17209e-07	1.85604e-05	up	UCSC_knowngene	3039	chr16:134273-188697-	exon sense-overlapping	NM_001243247	NPRL3	chr16:135804-188697-
chr16	134272	134300	diffreps_peak_00005004	6.20957	28	uc002cfp.2	NPRL3	2.71864	6.17209e-07	1.85604e-05	up	UCSC_knowngene	3039	chr16:134273-188697-	exon sense-overlapping	NM_001077350	NPRL3	chr16:135804-188697-
chr16	134272	134300	diffreps_peak_00005004	6.20957	28	uc002cfp.2	NPRL3	2.71864	6.17209e-07	1.85604e-05	up	UCSC_knowngene	3039	chr16:134273-188697-	exon sense-overlapping	ENST00000419636	NPRL3	chr16:162659-188334-
chr16	134272	134300	diffreps_peak_00005004	6.20957	28	uc002cfp.2	NPRL3	2.71864	6.17209e-07	1.85604e-05	up	UCSC_knowngene	3039	chr16:134273-188697-	natural antisense	NM_001015052	MPG	chr16:128169-135850+
chr16	134272	134300	diffreps_peak_00005004	6.20957	28	uc002cfp.2	NPRL3	2.71864	6.17209e-07	1.85604e-05	up	UCSC_knowngene	3039	chr16:134273-188697-	exon sense-overlapping	ENST00000399953	NPRL3	chr16:135806-188669-
chr16	134272	134300	diffreps_peak_00005004	6.20957	28	uc002cfp.2	NPRL3	2.71864	6.17209e-07	1.85604e-05	up	UCSC_knowngene	3039	chr16:134273-188697-	exon sense-overlapping	NM_001243248	NPRL3	chr16:135804-188697-
chr16	134272	134300	diffreps_peak_00005004	6.20957	28	uc002cfp.2	NPRL3	2.71864	6.17209e-07	1.85604e-05	up	UCSC_knowngene	3039	chr16:134273-188697-	natural antisense	NM_001015054	MPG	chr16:127018-135850+
chr16	134272	134300	diffreps_peak_00005004	6.20957	28	uc002cfp.2	NPRL3	2.71864	6.17209e-07	1.85604e-05	up	UCSC_knowngene	3039	chr16:134273-188697-	exon sense-overlapping	NM_001039476	NPRL3	chr16:135804-188697-
chr16	134272	134300	diffreps_peak_00005004	6.20957	28	uc002cfp.2	NPRL3	2.71864	6.17209e-07	1.85604e-05	up	UCSC_knowngene	3039	chr16:134273-188697-	exon sense-overlapping	NM_001243249	NPRL3	chr16:135804-188697-
chr16	134272	134300	diffreps_peak_00005004	6.20957	28	uc002cfp.2	NPRL3	2.71864	6.17209e-07	1.85604e-05	up	UCSC_knowngene	3039	chr16:134273-188697-	natural antisense	NM_002434	MPG	chr16:128169-135850+
chr7	99705501	99705720	diffreps_peak_00018163	6.20498	219	ENST00000416938	AP4M1	2.02747	6.23769e-07	1.85618e-05	up	gencode	3408	chr7:99699489-99706662+	exon sense-overlapping	ENST00000450807	AP4M1	chr7:99702880-99707968+
chr7	99705501	99705720	diffreps_peak_00018163	6.20498	219	ENST00000416938	AP4M1	2.02747	6.23769e-07	1.85618e-05	up	gencode	3408	chr7:99699489-99706662+	natural antisense	NM_001190415	TAF6	chr7:99704693-99717481-
chr7	99705501	99705720	diffreps_peak_00018163	6.20498	219	ENST00000416938	AP4M1	2.02747	6.23769e-07	1.85618e-05	up	gencode	3408	chr7:99699489-99706662+	exon sense-overlapping	NM_004722	AP4M1	chr7:99699130-99704803+
chr7	99705501	99705720	diffreps_peak_00018163	6.20498	219	ENST00000416938	AP4M1	2.02747	6.23769e-07	1.85618e-05	up	gencode	3408	chr7:99699489-99706662+	exon sense-overlapping	ENST00000421755	AP4M1	chr7:99699287-99707942+
chr12	113495253	113495800	diffreps_peak_00002505	6.20739	547	ENST00000548759	DTX1	2.45279	6.20309e-07	1.85618e-05	up	gencode	940	chr12:113494514-113495957+	exon sense-overlapping	NM_004416	DTX1	chr12:113495662-113535833+
chr7	99705501	99705720	diffreps_peak_00018163	6.20498	219	ENST00000416938	AP4M1	2.02747	6.23769e-07	1.85618e-05	up	gencode	3408	chr7:99699489-99706662+	natural antisense	NM_139315	TAF6	chr7:99704693-99717021-
chr7	99705501	99705720	diffreps_peak_00018163	6.20498	219	ENST00000416938	AP4M1	2.02747	6.23769e-07	1.85618e-05	up	gencode	3408	chr7:99699489-99706662+	exon sense-overlapping	ENST00000445295	AP4M1	chr7:99702959-99704767+
chr7	99705501	99705720	diffreps_peak_00018163	6.20498	219	ENST00000416938	AP4M1	2.02747	6.23769e-07	1.85618e-05	up	gencode	3408	chr7:99699489-99706662+	natural antisense	NM_005916	MCM7	chr7:99690351-99699563-
chr7	99705501	99705720	diffreps_peak_00018163	6.20498	219	ENST00000416938	AP4M1	2.02747	6.23769e-07	1.85618e-05	up	gencode	3408	chr7:99699489-99706662+	natural antisense	ENST00000343023	MCM7	chr7:99690403-99699563-
chr7	99705501	99705720	diffreps_peak_00018163	6.20498	219	ENST00000416938	AP4M1	2.02747	6.23769e-07	1.85618e-05	up	gencode	3408	chr7:99699489-99706662+	natural antisense	ENST00000418432	TAF6	chr7:99704702-99716979-
chr7	99705501	99705720	diffreps_peak_00018163	6.20498	219	ENST00000416938	AP4M1	2.02747	6.23769e-07	1.85618e-05	up	gencode	3408	chr7:99699489-99706662+	natural antisense	NM_001278595	MCM7	chr7:99690351-99699563-
chr7	99705501	99705720	diffreps_peak_00018163	6.20498	219	ENST00000416938	AP4M1	2.02747	6.23769e-07	1.85618e-05	up	gencode	3408	chr7:99699489-99706662+	exon sense-overlapping	ENST00000438383	AP4M1	chr7:99699180-99704137+
chr7	99705501	99705720	diffreps_peak_00018163	6.20498	219	ENST00000416938	AP4M1	2.02747	6.23769e-07	1.85618e-05	up	gencode	3408	chr7:99699489-99706662+	exon sense-overlapping	ENST00000439416	AP4M1	chr7:99699214-99703162+
chr7	99705501	99705720	diffreps_peak_00018163	6.20498	219	ENST00000416938	AP4M1	2.02747	6.23769e-07	1.85618e-05	up	gencode	3408	chr7:99699489-99706662+	exon sense-overlapping	ENST00000422582	AP4M1	chr7:99699684-99704771+
chr7	99705501	99705720	diffreps_peak_00018163	6.20498	219	ENST00000416938	AP4M1	2.02747	6.23769e-07	1.85618e-05	up	gencode	3408	chr7:99699489-99706662+	exon sense-overlapping	ENST00000429084	AP4M1	chr7:99699180-99704800+
chr7	99705501	99705720	diffreps_peak_00018163	6.20498	219	ENST00000416938	AP4M1	2.02747	6.23769e-07	1.85618e-05	up	gencode	3408	chr7:99699489-99706662+	natural antisense	NM_005641	TAF6	chr7:99704693-99716995-
chr7	99705501	99705720	diffreps_peak_00018163	6.20498	219	ENST00000416938	AP4M1	2.02747	6.23769e-07	1.85618e-05	up	gencode	3408	chr7:99699489-99706662+	natural antisense	ENST00000472509	TAF6	chr7:99704701-99712181-
chr11	3876601	3876739	diffreps_peak_00000180	6.18427	138	ENST00000415809	AC090587.5	2.32578	6.54226e-07	1.89096e-05	up	gencode	494	chr11:3875548-3876739-	natural antisense	ENST00000525403	STIM1	chr11:3875757-4080567+
chr16	89789281	89789480	diffreps_peak_00006563	6.17253	199	ENST00000561536	ZNF276	2.71516	6.72157e-07	1.92006e-05	up	gencode	1947	chr16:89789277-89804997+	exon sense-overlapping	NM_001113525	ZNF276	chr16:89787952-89807332+
chr16	89789281	89789480	diffreps_peak_00006563	6.17253	199	ENST00000561536	ZNF276	2.71516	6.72157e-07	1.92006e-05	up	gencode	1947	chr16:89789277-89804997+	exon sense-overlapping	NM_152287	ZNF276	chr16:89787393-89807332+
chr16	89789281	89789480	diffreps_peak_00006563	6.17253	199	ENST00000561536	ZNF276	2.71516	6.72157e-07	1.92006e-05	up	gencode	1947	chr16:89789277-89804997+	natural antisense	NM_000135	FANCA	chr16:89803959-89883065-
chr16	89789281	89789480	diffreps_peak_00006563	6.17253	199	ENST00000561536	ZNF276	2.71516	6.72157e-07	1.92006e-05	up	gencode	1947	chr16:89789277-89804997+	exon sense-overlapping	ENST00000568064	ZNF276	chr16:89787415-89804928+
chr16	89789281	89789480	diffreps_peak_00006563	6.17253	199	ENST00000561536	ZNF276	2.71516	6.72157e-07	1.92006e-05	up	gencode	1947	chr16:89789277-89804997+	natural antisense	NM_001286167	FANCA	chr16:89803959-89883065-
chr16	89789281	89789480	diffreps_peak_00006563	6.17253	199	ENST00000561536	ZNF276	2.71516	6.72157e-07	1.92006e-05	up	gencode	1947	chr16:89789277-89804997+	exon sense-overlapping	ENST00000446326	ZNF276	chr16:89786808-89804689+
chr16	89789281	89789480	diffreps_peak_00006563	6.17253	199	ENST00000561536	ZNF276	2.71516	6.72157e-07	1.92006e-05	up	gencode	1947	chr16:89789277-89804997+	natural antisense	ENST00000561722	FANCA	chr16:89804901-89806486-
chr4	38792501	38792820	diffreps_peak_00014503	6.10722	319	ENST00000505744	TLR1	2.72194	7.81234e-07	2.08641e-05	up	gencode	619	chr4:38792469-38806440-	exon sense-overlapping	ENST00000502213	TLR1	chr4:38797904-38805997-
chr4	38792501	38792820	diffreps_peak_00014503	6.10722	319	ENST00000505744	TLR1	2.72194	7.81234e-07	2.08641e-05	up	gencode	619	chr4:38792469-38806440-	exon sense-overlapping	NM_003263	TLR1	chr4:38797876-38806412-
chr4	38792501	38792820	diffreps_peak_00014503	6.10722	319	ENST00000505744	TLR1	2.72194	7.81234e-07	2.08641e-05	up	gencode	619	chr4:38792469-38806440-	exon sense-overlapping	ENST00000505940	TLR1	chr4:38799970-38806472-
chr4	38792501	38792820	diffreps_peak_00014503	6.10722	319	ENST00000505744	TLR1	2.72194	7.81234e-07	2.08641e-05	up	gencode	619	chr4:38792469-38806440-	intron sense-overlapping	ENST00000508364	TLR1	chr4:38800382-38807199-
chr4	38792501	38792820	diffreps_peak_00014503	6.10722	319	ENST00000505744	TLR1	2.72194	7.81234e-07	2.08641e-05	up	gencode	619	chr4:38792469-38806440-	exon sense-overlapping	ENST00000506146	TLR1	chr4:38800307-38858438-
chr4	38792501	38792820	diffreps_peak_00014503	6.10722	319	ENST00000505744	TLR1	2.72194	7.81234e-07	2.08641e-05	up	gencode	619	chr4:38792469-38806440-	exon sense-overlapping	ENST00000515861	TLR1	chr4:38800182-38806537-
chr17	80231181	80231618	diffreps_peak_00008630	6.10652	437	NR_110578	CSNK1D	2.11041	7.82494e-07	2.08796e-05	up	RefSeq	3573	chr17:80200537-80231618-	intronic antisense	ENST00000583025	SLC16A3	chr17:80195046-80219005+
chr17	80231181	80231618	diffreps_peak_00008630	6.10652	437	NR_110578	CSNK1D	2.11041	7.82494e-07	2.08796e-05	up	RefSeq	3573	chr17:80200537-80231618-	exon sense-overlapping	ENST00000398519	CSNK1D	chr17:80197603-80231304-
chr17	80231181	80231618	diffreps_peak_00008630	6.10652	437	NR_110578	CSNK1D	2.11041	7.82494e-07	2.08796e-05	up	RefSeq	3573	chr17:80200537-80231618-	exon sense-overlapping	NM_139062	CSNK1D	chr17:80200537-80231594-
chr17	80231181	80231618	diffreps_peak_00008630	6.10652	437	NR_110578	CSNK1D	2.11041	7.82494e-07	2.08796e-05	up	RefSeq	3573	chr17:80200537-80231618-	exon sense-overlapping	NM_001893	CSNK1D	chr17:80200537-80231594-
chr17	80231181	80231618	diffreps_peak_00008630	6.10652	437	NR_110578	CSNK1D	2.11041	7.82494e-07	2.08796e-05	up	RefSeq	3573	chr17:80200537-80231618-	intronic antisense	ENST00000598222	AC132872.2	chr17:80214131-80216080+
chr17	80231181	80231618	diffreps_peak_00008630	6.10652	437	NR_110578	CSNK1D	2.11041	7.82494e-07	2.08796e-05	up	RefSeq	3573	chr17:80200537-80231618-	exon sense-overlapping	ENST00000580446	CSNK1D	chr17:80210373-80231307-
chr19	3538301	3538780	diffreps_peak_00009346	6.10117	479	ENST00000585788	MFSD12	2.00562	7.92198e-07	2.09929e-05	up	gencode	1769	chr19:3538273-3540041-	exon sense-overlapping	ENST00000389395	MFSD12	chr19:3538259-3557401-
chr19	3538301	3538780	diffreps_peak_00009346	6.10117	479	ENST00000585788	MFSD12	2.00562	7.92198e-07	2.09929e-05	up	gencode	1769	chr19:3538273-3540041-	natural antisense	NM_001135580	C19orf71	chr19:3539155-3544028+
chr19	3538301	3538780	diffreps_peak_00009346	6.10117	479	ENST00000585788	MFSD12	2.00562	7.92198e-07	2.09929e-05	up	gencode	1769	chr19:3538273-3540041-	exon sense-overlapping	ENST00000398558	MFSD12	chr19:3538273-3557401-
chr16	11036121	11036540	diffreps_peak_00005421	6.06764	419	ENST00000573379	RP11-876N24.4	2.21107	8.55781e-07	2.19225e-05	up	gencode	2147	chr16:11034576-11036878+	natural antisense	NM_014015	DEXI	chr16:11022748-11036257-
chr11	72295615	72296040	diffreps_peak_00001060	6.06255	425	ENST00000545254	RP11-169D4.2	2.21906	8.65867e-07	2.20647e-05	up	gencode	664	chr11:72295616-72299023+	natural antisense	ENST00000418754	PDE2A	chr11:72288255-72385452-
chr11	72295615	72296040	diffreps_peak_00001060	6.06255	425	ENST00000545254	RP11-169D4.2	2.21906	8.65867e-07	2.20647e-05	up	gencode	664	chr11:72295616-72299023+	natural antisense	NM_001146209	PDE2A	chr11:72287184-72380108-
chr11	72295615	72296040	diffreps_peak_00001060	6.06255	425	ENST00000545254	RP11-169D4.2	2.21906	8.65867e-07	2.20647e-05	up	gencode	664	chr11:72295616-72299023+	natural antisense	NM_002599	PDE2A	chr11:72287184-72385497-
chr11	72295615	72296040	diffreps_peak_00001060	6.06255	425	ENST00000545254	RP11-169D4.2	2.21906	8.65867e-07	2.20647e-05	up	gencode	664	chr11:72295616-72299023+	natural antisense	NM_001143839	PDE2A	chr11:72287184-72353504-
chr11	72295615	72296040	diffreps_peak_00001060	6.06255	425	ENST00000545254	RP11-169D4.2	2.21906	8.65867e-07	2.20647e-05	up	gencode	664	chr11:72295616-72299023+	natural antisense	ENST00000444035	PDE2A	chr11:72287186-72379385-
chr11	72295615	72296040	diffreps_peak_00001060	6.06255	425	ENST00000545254	RP11-169D4.2	2.21906	8.65867e-07	2.20647e-05	up	gencode	664	chr11:72295616-72299023+	natural antisense	ENST00000475807	PDE2A	chr11:72295595-72301463-
chr11	72295615	72296040	diffreps_peak_00001060	6.06255	425	ENST00000545254	RP11-169D4.2	2.21906	8.65867e-07	2.20647e-05	up	gencode	664	chr11:72295616-72299023+	natural antisense	NM_001243784	PDE2A	chr11:72287184-72353504-
chr11	72295615	72296040	diffreps_peak_00001060	6.06255	425	ENST00000545254	RP11-169D4.2	2.21906	8.65867e-07	2.20647e-05	up	gencode	664	chr11:72295616-72299023+	natural antisense	ENST00000376450	PDE2A	chr11:72287186-72353475-
chr11	72295615	72296040	diffreps_peak_00001060	6.06255	425	ENST00000545254	RP11-169D4.2	2.21906	8.65867e-07	2.20647e-05	up	gencode	664	chr11:72295616-72299023+	intronic antisense	ENST00000538299	PDE2A	chr11:72296470-72301065-
chr7	75024761	75025180	diffreps_peak_00018003	6.05691	419	uc003uda.3	BC073780	3.18696	8.77184e-07	2.21949e-05	up	UCSC_knowngene	2258	chr7:75021265-75026252+	exon sense-overlapping	NM_198853	TRIM74	chr7:75024903-75034888+
chr7	75024761	75025180	diffreps_peak_00018003	6.05691	419	uc003uda.3	BC073780	3.18696	8.77184e-07	2.21949e-05	up	UCSC_knowngene	2258	chr7:75021265-75026252+	exon sense-overlapping	ENST00000430211	TRIM73	chr7:75025030-75040279+
chr7	75024761	75025180	diffreps_peak_00018003	6.05691	419	uc003uda.3	BC073780	3.18696	8.77184e-07	2.21949e-05	up	UCSC_knowngene	2258	chr7:75021265-75026252+	exon sense-overlapping	ENST00000450434	TRIM73	chr7:75024337-75034896+
chr12	56123981	56124440	diffreps_peak_00002083	6.03526	459	ENST00000552576	RP11-644F5.11	2.17339	9.22012e-07	2.28763e-05	up	gencode	1274	chr12:56122888-56124467+	natural antisense	NM_001257389	CD63	chr12:56119227-56123457-
chr12	56123981	56124440	diffreps_peak_00002083	6.03526	459	ENST00000552576	RP11-644F5.11	2.17339	9.22012e-07	2.28763e-05	up	gencode	1274	chr12:56122888-56124467+	natural antisense	NM_001780	CD63	chr12:56119227-56122922-
chr12	56123981	56124440	diffreps_peak_00002083	6.03526	459	ENST00000552576	RP11-644F5.11	2.17339	9.22012e-07	2.28763e-05	up	gencode	1274	chr12:56122888-56124467+	natural antisense	ENST00000546457	CD63	chr12:56120511-56123444-
chr12	56123981	56124440	diffreps_peak_00002083	6.03526	459	ENST00000552576	RP11-644F5.11	2.17339	9.22012e-07	2.28763e-05	up	gencode	1274	chr12:56122888-56124467+	natural antisense	ENST00000420846	CD63	chr12:56119233-56122910-
chr9	140287321	140287687	diffreps_peak_00020939	6.01275	366	NR_104599	EXD3	3.3001	9.7108e-07	2.34507e-05	up	RefSeq	1700	chr9:140286254-140317714-	exon sense-overlapping	NM_017820	EXD3	chr9:140201346-140317714-
chr9	140287321	140287687	diffreps_peak_00020939	6.01275	366	NR_104599	EXD3	3.3001	9.7108e-07	2.34507e-05	up	RefSeq	1700	chr9:140286254-140317714-	exon sense-overlapping	ENST00000342129	EXD3	chr9:140201348-140317714-
chr9	140287321	140287687	diffreps_peak_00020939	6.01275	366	NR_104599	EXD3	3.3001	9.7108e-07	2.34507e-05	up	RefSeq	1700	chr9:140286254-140317714-	exon sense-overlapping	NM_001286823	EXD3	chr9:140260597-140317714-
chr19	36980901	36981180	diffreps_peak_00010751	5.98435	279	NR_036504	LOC728752	3.49214	1.03668e-06	2.45911e-05	up	RefSeq	1414	chr19:36980529-36981942+	natural antisense	NM_001300970	ZNF566	chr19:36936021-36980804-
chr19	36980901	36981180	diffreps_peak_00010751	5.98435	279	NR_036504	LOC728752	3.49214	1.03668e-06	2.45911e-05	up	RefSeq	1414	chr19:36980529-36981942+	natural antisense	ENST00000493391	ZNF566	chr19:36937923-36980763-
chr7	104652981	104653320	diffreps_peak_00018340	5.96691	339	NR_024586	KMT2E-AS1	2.33766	1.07918e-06	2.52104e-05	up	RefSeq	3615	chr7:104650989-104654588-	bidirectional	uc010ljb.1	KMT2E	chr7:104654637-104730720+
chr7	104652981	104653320	diffreps_peak_00018340	5.96691	339	NR_024586	KMT2E-AS1	2.33766	1.07918e-06	2.52104e-05	up	RefSeq	3615	chr7:104650989-104654588-	bidirectional	NM_182931	KMT2E	chr7:104654637-104754532+
chr7	104652981	104653320	diffreps_peak_00018340	5.96691	339	NR_024586	KMT2E-AS1	2.33766	1.07918e-06	2.52104e-05	up	RefSeq	3615	chr7:104650989-104654588-	bidirectional	ENST00000495267	KMT2E	chr7:104654655-104715224+
chr7	104652981	104653320	diffreps_peak_00018340	5.96691	339	NR_024586	KMT2E-AS1	2.33766	1.07918e-06	2.52104e-05	up	RefSeq	3615	chr7:104650989-104654588-	bidirectional	ENST00000478990	KMT2E	chr7:104654653-104730579+
chr7	104652981	104653320	diffreps_peak_00018340	5.96691	339	NR_024586	KMT2E-AS1	2.33766	1.07918e-06	2.52104e-05	up	RefSeq	3615	chr7:104650989-104654588-	bidirectional	ENST00000334877	KMT2E	chr7:104654637-104754808+
chr7	104652981	104653320	diffreps_peak_00018340	5.96691	339	NR_024586	KMT2E-AS1	2.33766	1.07918e-06	2.52104e-05	up	RefSeq	3615	chr7:104650989-104654588-	bidirectional	uc010lja.1	KMT2E	chr7:104654637-104730720+
chr7	104652981	104653320	diffreps_peak_00018340	5.96691	339	NR_024586	KMT2E-AS1	2.33766	1.07918e-06	2.52104e-05	up	RefSeq	3615	chr7:104650989-104654588-	bidirectional	NM_018682	KMT2E	chr7:104654637-104754532+
chr7	104652981	104653320	diffreps_peak_00018340	5.96691	339	NR_024586	KMT2E-AS1	2.33766	1.07918e-06	2.52104e-05	up	RefSeq	3615	chr7:104650989-104654588-	bidirectional	ENST00000257745	KMT2E	chr7:104654637-104754531+
chr7	104652981	104653320	diffreps_peak_00018340	5.96691	339	NR_024586	KMT2E-AS1	2.33766	1.07918e-06	2.52104e-05	up	RefSeq	3615	chr7:104650989-104654588-	bidirectional	ENST00000334914	KMT2E	chr7:104654637-104752927+
chr7	104652981	104653320	diffreps_peak_00018340	5.96691	339	NR_024586	KMT2E-AS1	2.33766	1.07918e-06	2.52104e-05	up	RefSeq	3615	chr7:104650989-104654588-	bidirectional	ENST00000474203	KMT2E	chr7:104654908-104703824+
chr7	104652981	104653320	diffreps_peak_00018340	5.96691	339	NR_024586	KMT2E-AS1	2.33766	1.07918e-06	2.52104e-05	up	RefSeq	3615	chr7:104650989-104654588-	bidirectional	ENST00000476671	KMT2E	chr7:104654665-104732053+
chr7	104652981	104653320	diffreps_peak_00018340	5.96691	339	NR_024586	KMT2E-AS1	2.33766	1.07918e-06	2.52104e-05	up	RefSeq	3615	chr7:104650989-104654588-	bidirectional	uc010ljc.3	KMT2E	chr7:104654637-104754532+
chr7	72439721	72440380	diffreps_peak_00017878	5.96434	659	uc003twv.3	BC073780	3.2504	1.08557e-06	2.52855e-05	up	UCSC_knowngene	2256	chr7:72438647-72443632-	exon sense-overlapping	ENST00000285805	TRIM74	chr7:72430016-72439997-
chr20	31172501	31172876	diffreps_peak_00012300	5.96479	375	ENST00000485364	C20orf112	2.06242	1.08446e-06	2.52855e-05	up	gencode	885	chr20:31136309-31172876-	exon sense-overlapping	NM_001256798	NOL4L	chr20:31030862-31172875-
chr20	31172501	31172876	diffreps_peak_00012300	5.96479	375	ENST00000485364	C20orf112	2.06242	1.08446e-06	2.52855e-05	up	gencode	885	chr20:31136309-31172876-	exon sense-overlapping	ENST00000201961	C20orf112	chr20:31073340-31172630-
chr6	144381	144760	diffreps_peak_00016056	5.95714	379	ENST00000406017	CICP18	3.10351	1.10371e-06	2.55699e-05	up	gencode	2812	chr6:142272-145083-	intergenic
chr22	21353881	21354540	diffreps_peak_00013411	5.91273	659	ENST00000498406	THAP7	2.16172	1.22255e-06	2.74736e-05	up	gencode	1957	chr22:21353393-21356031-	exon sense-overlapping	NM_001008695	THAP7	chr22:21354061-21356404-
chr22	21353881	21354540	diffreps_peak_00013411	5.91273	659	ENST00000498406	THAP7	2.16172	1.22255e-06	2.74736e-05	up	gencode	1957	chr22:21353393-21356031-	exon sense-overlapping	NM_030573	THAP7	chr22:21354061-21356404-
chr19	50990648	50990895	diffreps_peak_00011650	5.89529	247	ENST00000595005	CTD-2545M3.8	2.4741	1.27266e-06	2.81081e-05	up	gencode	626	chr19:50990067-50990895-	intergenic
chr17	20747521	20747794	diffreps_peak_00007160	5.87327	273	uc010crb.2	BC067347	2.56645	1.33885e-06	2.89262e-05	up	UCSC_knowngene	1083	chr17:20744341-20747794+	intergenic
chr7	44924761	44925240	diffreps_peak_00017774	5.82502	479	ENST00000608450	RP4-673M15.1	2.12869	1.49617e-06	3.08726e-05	up	gencode	1441	chr7:44924552-44925992+	natural antisense	ENST00000395699	PURB	chr7:44915896-44924960-
chr7	44924761	44925240	diffreps_peak_00017774	5.82502	479	ENST00000608450	RP4-673M15.1	2.12869	1.49617e-06	3.08726e-05	up	gencode	1441	chr7:44924552-44925992+	natural antisense	NM_033224	PURB	chr7:44915892-44924984-
chr17	76107781	76107880	diffreps_peak_00008407	5.82119	99	NR_040071	TNRC6C-AS1	2.49028	1.50943e-06	3.1063e-05	up	RefSeq	3189	chr17:76103483-76107880-	natural antisense	ENST00000588847	TNRC6C	chr17:76000249-76103545+
chr17	76107781	76107880	diffreps_peak_00008407	5.82119	99	NR_040071	TNRC6C-AS1	2.49028	1.50943e-06	3.1063e-05	up	RefSeq	3189	chr17:76103483-76107880-	natural antisense	ENST00000301624	TNRC6C	chr17:76001137-76104916+
chr17	76107781	76107880	diffreps_peak_00008407	5.82119	99	NR_040071	TNRC6C-AS1	2.49028	1.50943e-06	3.1063e-05	up	RefSeq	3189	chr17:76103483-76107880-	natural antisense	NM_018996	TNRC6C	chr17:76000318-76104916+
chr17	76107781	76107880	diffreps_peak_00008407	5.82119	99	NR_040071	TNRC6C-AS1	2.49028	1.50943e-06	3.1063e-05	up	RefSeq	3189	chr17:76103483-76107880-	natural antisense	ENST00000588061	TNRC6C	chr17:76000249-76103545+
chr17	76107781	76107880	diffreps_peak_00008407	5.82119	99	NR_040071	TNRC6C-AS1	2.49028	1.50943e-06	3.1063e-05	up	RefSeq	3189	chr17:76103483-76107880-	natural antisense	NM_001142640	TNRC6C	chr17:76000318-76104916+
chr17	76107781	76107880	diffreps_peak_00008407	5.82119	99	NR_040071	TNRC6C-AS1	2.49028	1.50943e-06	3.1063e-05	up	RefSeq	3189	chr17:76103483-76107880-	natural antisense	ENST00000335749	TNRC6C	chr17:76001137-76104916+
chr16	88597339	88597340	diffreps_peak_00006445	5.77426	1	ENST00000563243	RP11-21B21.4	2.8467	1.68168e-06	3.35965e-05	up	gencode	733	chr16:88579368-88597461-	intronic antisense	NM_153813	ZFPM1	chr16:88520014-88601574+
chr19	50222754	50222880	diffreps_peak_00011592	5.76744	126	ENST00000498085	CTB-33G10.1	2.59437	1.7083e-06	3.39957e-05	up	gencode	584	chr19:50222755-50223338-	intergenic
chr19	50990081	50990380	diffreps_peak_00011649	5.69855	299	ENST00000595005	CTD-2545M3.8	2.4032	2.00193e-06	3.83269e-05	up	gencode	626	chr19:50990067-50990895-	intergenic
chr17	2615821	2616127	diffreps_peak_00006710	5.69565	306	ENST00000572876	RP11-74E22.3	2.74012	2.01537e-06	3.85362e-05	up	gencode	443	chr17:2615603-2616127+	natural antisense	ENST00000571566	CLUH	chr17:2606753-2615957-
chr8	145057861	145058080	diffreps_peak_00019674	5.68611	219	ENST00000526007	PARP10	2.06267	2.06012e-06	3.90298e-05	up	gencode	2179	chr8:145051321-145058526-	exon sense-overlapping	ENST00000525773	PARP10	chr8:145051551-145060628-
chr8	145057861	145058080	diffreps_peak_00019674	5.68611	219	ENST00000526007	PARP10	2.06267	2.06012e-06	3.90298e-05	up	gencode	2179	chr8:145051321-145058526-	exon sense-overlapping	NM_032789	PARP10	chr8:145051320-145060635-
chr8	145057861	145058080	diffreps_peak_00019674	5.68611	219	ENST00000526007	PARP10	2.06267	2.06012e-06	3.90298e-05	up	gencode	2179	chr8:145051321-145058526-	exon sense-overlapping	ENST00000524918	PARP10	chr8:145051321-145060614-
chr13	49066575	49066709	diffreps_peak_00003161	5.67971	134	ENST00000462703	RCBTB2	2.73729	2.09071e-06	3.93412e-05	up	gencode	553	chr13:49064033-49066709-	exon sense-overlapping	NM_001286830	RCBTB2	chr13:49063099-49107392-
chr13	49066575	49066709	diffreps_peak_00003161	5.67971	134	ENST00000462703	RCBTB2	2.73729	2.09071e-06	3.93412e-05	up	gencode	553	chr13:49064033-49066709-	exon sense-overlapping	NM_001286831	RCBTB2	chr13:49063099-49107392-
chr13	49066575	49066709	diffreps_peak_00003161	5.67971	134	ENST00000462703	RCBTB2	2.73729	2.09071e-06	3.93412e-05	up	gencode	553	chr13:49064033-49066709-	exon sense-overlapping	NM_001286832	RCBTB2	chr13:49063099-49107392-
chr13	49066575	49066709	diffreps_peak_00003161	5.67971	134	ENST00000462703	RCBTB2	2.73729	2.09071e-06	3.93412e-05	up	gencode	553	chr13:49064033-49066709-	exon sense-overlapping	NM_001268	RCBTB2	chr13:49063099-49107392-
chr11	134254221	134254600	diffreps_peak_00001511	5.57574	379	ENST00000531778	B3GAT1	3.09856	2.6562e-06	4.62926e-05	up	gencode	6160	chr11:134248398-134257091-	exon sense-overlapping	NM_018644	B3GAT1	chr11:134248398-134281812-
chr11	134254221	134254600	diffreps_peak_00001511	5.57574	379	ENST00000531778	B3GAT1	3.09856	2.6562e-06	4.62926e-05	up	gencode	6160	chr11:134248398-134257091-	exon sense-overlapping	ENST00000537389	B3GAT1	chr11:134251539-134257781-
chr11	134254221	134254600	diffreps_peak_00001511	5.57574	379	ENST00000531778	B3GAT1	3.09856	2.6562e-06	4.62926e-05	up	gencode	6160	chr11:134248398-134257091-	exon sense-overlapping	NM_054025	B3GAT1	chr11:134248398-134281812-
chr11	104915301	104915580	diffreps_peak_00001265	5.56848	279	ENST00000527065	CARD16	2.27149	2.70095e-06	4.69212e-05	up	gencode	1051	chr11:104914638-104916047-	exon sense-overlapping	NM_001017534	CARD16	chr11:104912053-104916051-
chr11	104915301	104915580	diffreps_peak_00001265	5.56848	279	ENST00000527065	CARD16	2.27149	2.70095e-06	4.69212e-05	up	gencode	1051	chr11:104914638-104916047-	intron sense-overlapping	ENST00000594519	CASP1	chr11:104896248-104972158-
chr11	104915301	104915580	diffreps_peak_00001265	5.56848	279	ENST00000527065	CARD16	2.27149	2.70095e-06	4.69212e-05	up	gencode	1051	chr11:104914638-104916047-	exon sense-overlapping	NM_052889	CARD16	chr11:104912053-104916051-
chr11	104915301	104915580	diffreps_peak_00001265	5.56848	279	ENST00000527065	CARD16	2.27149	2.70095e-06	4.69212e-05	up	gencode	1051	chr11:104914638-104916047-	intron sense-overlapping	ENST00000598974	CASP1	chr11:104896248-104972158-
chr11	104915301	104915580	diffreps_peak_00001265	5.56848	279	ENST00000527065	CARD16	2.27149	2.70095e-06	4.69212e-05	up	gencode	1051	chr11:104914638-104916047-	exon sense-overlapping	ENST00000525374	CARD16	chr11:104912298-104972158-
chr11	104915301	104915580	diffreps_peak_00001265	5.56848	279	ENST00000527065	CARD16	2.27149	2.70095e-06	4.69212e-05	up	gencode	1051	chr11:104914638-104916047-	intron sense-overlapping	ENST00000593315	CASP1	chr11:104896248-104972158-
chr11	104915301	104915580	diffreps_peak_00001265	5.56848	279	ENST00000527065	CARD16	2.27149	2.70095e-06	4.69212e-05	up	gencode	1051	chr11:104914638-104916047-	intron sense-overlapping	ENST00000415981	CASP1	chr11:104896248-104972158-
chr11	104915301	104915580	diffreps_peak_00001265	5.56848	279	ENST00000527065	CARD16	2.27149	2.70095e-06	4.69212e-05	up	gencode	1051	chr11:104914638-104916047-	exon sense-overlapping	ENST00000528513	CARD16	chr11:104912386-104916034-
chr22	50985996	50986081	diffreps_peak_00014144	5.5473	85	ENST00000434237	CTA-384D8.31	4.78088	2.83595e-06	4.8648e-05	up	gencode	157	chr22:50984844-50986081+	intergenic
chr7	72711461	72711980	diffreps_peak_00017894	5.53446	519	ENST00000380760	POM121B	2.10442	2.92102e-06	4.98437e-05	up	gencode	2487	chr7:72707497-72715158+	intergenic
chr7	143982881	143983700	diffreps_peak_00018634	5.52283	819	uc022aoi.1	ARHGEF34P	2.06518	3.00036e-06	5.08031e-05	up	UCSC_knowngene	5047	chr7:143970523-143991256-	exon sense-overlapping	ENST00000543357	ARHGEF35	chr7:143883791-143991230-
chr15	72765521	72765720	diffreps_peak_00004625	5.44798	199	ENST00000565181	RP11-1007O24.3	4.21818	3.56469e-06	5.81194e-05	up	gencode	2325	chr15:72765185-72767509-	natural antisense	NM_005744	ARIH1	chr15:72766667-72878896+
chr15	72765521	72765720	diffreps_peak_00004625	5.44798	199	ENST00000565181	RP11-1007O24.3	4.21818	3.56469e-06	5.81194e-05	up	gencode	2325	chr15:72765185-72767509-	natural antisense	ENST00000564062	ARIH1	chr15:72766986-72855841+
chr15	72766761	72767420	diffreps_peak_00004627	5.44077	659	ENST00000565181	RP11-1007O24.3	2.02071	3.62438e-06	5.88698e-05	up	gencode	2325	chr15:72765185-72767509-	natural antisense	ENST00000564062	ARIH1	chr15:72766986-72855841+
chr15	72766761	72767420	diffreps_peak_00004627	5.44077	659	ENST00000565181	RP11-1007O24.3	2.02071	3.62438e-06	5.88698e-05	up	gencode	2325	chr15:72765185-72767509-	natural antisense	NM_005744	ARIH1	chr15:72766667-72878896+
chr12	671181	671380	diffreps_peak_00001527	5.39602	199	ENST00000535402	B4GALNT3	3.88179	4.01771e-06	6.38146e-05	up	gencode	4590	chr12:661241-672664+	exon sense-overlapping	NM_173593	B4GALNT3	chr12:569543-671058+
chr12	671181	671380	diffreps_peak_00001527	5.39602	199	ENST00000535402	B4GALNT3	3.88179	4.01771e-06	6.38146e-05	up	gencode	4590	chr12:661241-672664+	exon sense-overlapping	ENST00000322843	B4GALNT3	chr12:652299-664596+
chr9	138800497	138800634	diffreps_peak_00020808	5.32712	137	ENST00000423793	RP11-432J22.2	2.0445	4.70843e-06	7.25386e-05	up	gencode	311	chr9:138799658-138805359+	bidirectional	NM_015447	CAMSAP1	chr9:138700333-138799005-
chr9	138800497	138800634	diffreps_peak_00020808	5.32712	137	ENST00000423793	RP11-432J22.2	2.0445	4.70843e-06	7.25386e-05	up	gencode	311	chr9:138799658-138805359+	bidirectional	ENST00000409386	CAMSAP1	chr9:138702336-138799074-
chr11	113141141	113141243	diffreps_peak_00001294	5.32107	102	NR_034101	NCAM1-AS1	2.45969	4.77454e-06	7.31906e-05	up	RefSeq	713	chr11:113140254-113144623-	natural antisense	ENST00000524665	NCAM1	chr11:112832158-113146211+
chr11	113141141	113141243	diffreps_peak_00001294	5.32107	102	NR_034101	NCAM1-AS1	2.45969	4.77454e-06	7.31906e-05	up	RefSeq	713	chr11:113140254-113144623-	natural antisense	ENST00000316851	NCAM1	chr11:113073079-113149133+
chr11	113141141	113141243	diffreps_peak_00001294	5.32107	102	NR_034101	NCAM1-AS1	2.45969	4.77454e-06	7.31906e-05	up	RefSeq	713	chr11:113140254-113144623-	natural antisense	NM_000615	NCAM1	chr11:112831969-113149158+
chr11	113141141	113141243	diffreps_peak_00001294	5.32107	102	NR_034101	NCAM1-AS1	2.45969	4.77454e-06	7.31906e-05	up	RefSeq	713	chr11:113140254-113144623-	natural antisense	NM_001242607	NCAM1	chr11:112831969-113149158+
chr11	113141141	113141243	diffreps_peak_00001294	5.32107	102	NR_034101	NCAM1-AS1	2.45969	4.77454e-06	7.31906e-05	up	RefSeq	713	chr11:113140254-113144623-	natural antisense	NM_181351	NCAM1	chr11:112831969-113149158+
chr19	47777658	47777755	diffreps_peak_00011359	5.31205	97	NR_037675	INAFM1	2.16235	4.87469e-06	7.44661e-05	up	RefSeq	795	chr19:47777659-47778980+	exon sense-overlapping	ENST00000552360	PRR24	chr19:47778142-47778979+
chr19	47777658	47777755	diffreps_peak_00011359	5.31205	97	NR_037675	INAFM1	2.16235	4.87469e-06	7.44661e-05	up	RefSeq	795	chr19:47777659-47778980+	exon sense-overlapping	NM_178511	INAFM1	chr19:47778142-47778980+
chr21	47532841	47532863	diffreps_peak_00013210	5.29714	22	ENST00000460886	COL6A2	5.07988	5.04494e-06	7.64971e-05	up	gencode	306	chr21:47532332-47532863+	exon sense-overlapping	NM_058174	COL6A2	chr21:47518033-47549719+
chr21	47532841	47532863	diffreps_peak_00013210	5.29714	22	ENST00000460886	COL6A2	5.07988	5.04494e-06	7.64971e-05	up	gencode	306	chr21:47532332-47532863+	exon sense-overlapping	ENST00000409416	COL6A2	chr21:47531328-47549722+
chr21	47532841	47532863	diffreps_peak_00013210	5.29714	22	ENST00000460886	COL6A2	5.07988	5.04494e-06	7.64971e-05	up	gencode	306	chr21:47532332-47532863+	exon sense-overlapping	NM_058175	COL6A2	chr21:47518033-47549719+
chr21	47532841	47532863	diffreps_peak_00013210	5.29714	22	ENST00000460886	COL6A2	5.07988	5.04494e-06	7.64971e-05	up	gencode	306	chr21:47532332-47532863+	exon sense-overlapping	NM_001849	COL6A2	chr21:47518033-47552763+
chr21	47532841	47532863	diffreps_peak_00013210	5.29714	22	ENST00000460886	COL6A2	5.07988	5.04494e-06	7.64971e-05	up	gencode	306	chr21:47532332-47532863+	exon sense-overlapping	ENST00000397763	COL6A2	chr21:47531364-47549722+
chr19	7985866	7985980	diffreps_peak_00009751	5.27224	114	NR_030717	SNAPC2	4.33594	5.34271e-06	8.00495e-05	up	RefSeq	1458	chr19:7985867-7988136+	exon sense-overlapping	ENST00000595637	SNAPC2	chr19:7985272-7987542+
chr19	7985866	7985980	diffreps_peak_00009751	5.27224	114	NR_030717	SNAPC2	4.33594	5.34271e-06	8.00495e-05	up	RefSeq	1458	chr19:7985867-7988136+	exon sense-overlapping	NM_003083	SNAPC2	chr19:7985194-7988136+
chr9	71590621	71590757	diffreps_peak_00020031	5.26567	136	NR_110647	LOC101927069	2.81629	5.42408e-06	8.10083e-05	up	RefSeq	2222	chr9:71568004-71590757-	intronic antisense	NM_001278253	PIP5K1B	chr9:71320330-71624092+
chr9	71590621	71590757	diffreps_peak_00020031	5.26567	136	NR_110647	LOC101927069	2.81629	5.42408e-06	8.10083e-05	up	RefSeq	2222	chr9:71568004-71590757-	intronic antisense	NM_003558	PIP5K1B	chr9:71320330-71624092+
chr17	72744711	72744820	diffreps_peak_00008212	5.22929	109	ENST00000585285	MIR3615	2.3898	5.89811e-06	8.65751e-05	up	gencode	565	chr17:72743458-72745051-	natural antisense	NM_175738	RAB37	chr17:72667256-72743474+
chr17	72744711	72744820	diffreps_peak_00008212	5.22929	109	ENST00000585285	MIR3615	2.3898	5.89811e-06	8.65751e-05	up	gencode	565	chr17:72743458-72745051-	natural antisense	NM_001006638	RAB37	chr17:72733356-72743474+
chr17	72744711	72744820	diffreps_peak_00008212	5.22929	109	ENST00000585285	MIR3615	2.3898	5.89811e-06	8.65751e-05	up	gencode	565	chr17:72743458-72745051-	natural antisense	NM_001163989	RAB37	chr17:72732959-72743474+
chr17	72744711	72744820	diffreps_peak_00008212	5.22929	109	ENST00000585285	MIR3615	2.3898	5.89811e-06	8.65751e-05	up	gencode	565	chr17:72743458-72745051-	natural antisense	ENST00000340415	RAB37	chr17:72666717-72743473+
chr17	72744711	72744820	diffreps_peak_00008212	5.22929	109	ENST00000585285	MIR3615	2.3898	5.89811e-06	8.65751e-05	up	gencode	565	chr17:72743458-72745051-	natural antisense	ENST00000392610	RAB37	chr17:72733371-72743474+
chr17	72744711	72744820	diffreps_peak_00008212	5.22929	109	ENST00000585285	MIR3615	2.3898	5.89811e-06	8.65751e-05	up	gencode	565	chr17:72743458-72745051-	natural antisense	NM_001163990	RAB37	chr17:72733356-72743474+
chr17	72744711	72744820	diffreps_peak_00008212	5.22929	109	ENST00000585285	MIR3615	2.3898	5.89811e-06	8.65751e-05	up	gencode	565	chr17:72743458-72745051-	natural antisense	NM_004252	SLC9A3R1	chr17:72744751-72765499+
chr17	72744711	72744820	diffreps_peak_00008212	5.22929	109	ENST00000585285	MIR3615	2.3898	5.89811e-06	8.65751e-05	up	gencode	565	chr17:72743458-72745051-	natural antisense	ENST00000583369	SLC9A3R1	chr17:72744791-72764721+
chr16	25078781	25078967	diffreps_peak_00005621	5.18136	186	ENST00000571219	RP11-266L9.5	3.39798	6.58624e-06	9.51325e-05	up	gencode	1875	chr16:25078258-25080264+	intergenic
chrX	153060341	153060680	diffreps_peak_00021793	5.17911	339	ENST00000460616	SSR4	2.54333	6.62041e-06	9.54469e-05	up	gencode	2482	chrX:153060114-153063948+	exon sense-overlapping	NM_001204526	SSR4	chrX:153059904-153063967+
chrX	153060341	153060680	diffreps_peak_00021793	5.17911	339	ENST00000460616	SSR4	2.54333	6.62041e-06	9.54469e-05	up	gencode	2482	chrX:153060114-153063948+	exon sense-overlapping	NM_006280	SSR4	chrX:153060019-153063967+
chrX	153060341	153060680	diffreps_peak_00021793	5.17911	339	ENST00000460616	SSR4	2.54333	6.62041e-06	9.54469e-05	up	gencode	2482	chrX:153060114-153063948+	exon sense-overlapping	NM_001204527	SSR4	chrX:153059630-153063967+
chrX	153060341	153060680	diffreps_peak_00021793	5.17911	339	ENST00000460616	SSR4	2.54333	6.62041e-06	9.54469e-05	up	gencode	2482	chrX:153060114-153063948+	exon sense-overlapping	ENST00000370085	SSR4	chrX:153060129-153063953+
chr19	33795541	33795820	diffreps_peak_00010626	5.14092	279	NR_026887	CEBPA-AS1	2.86397	7.22897e-06	0.000103014	up	RefSeq	2281	chr19:33793763-33795963+	bidirectional	NM_004364	CEBPA	chr19:33790840-33793470-
chr19	33795541	33795820	diffreps_peak_00010626	5.14092	279	NR_026887	CEBPA-AS1	2.86397	7.22897e-06	0.000103014	up	RefSeq	2281	chr19:33793763-33795963+	bidirectional	uc002nun.3	CEBPA	chr19:33790840-33793430-
chr17	56402921	56403089	diffreps_peak_00007995	5.10078	168	NR_038410	BZRAP1-AS1	3.61828	7.92897e-06	0.000111849	up	RefSeq	2500	chr17:56402811-56431088+	natural antisense	NM_024418	BZRAP1	chr17:56378588-56406152-
chr17	56402921	56403089	diffreps_peak_00007995	5.10078	168	NR_038410	BZRAP1-AS1	3.61828	7.92897e-06	0.000111849	up	RefSeq	2500	chr17:56402811-56431088+	natural antisense	ENST00000355701	BZRAP1	chr17:56378598-56406152-
chr17	56402921	56403089	diffreps_peak_00007995	5.10078	168	NR_038410	BZRAP1-AS1	3.61828	7.92897e-06	0.000111849	up	RefSeq	2500	chr17:56402811-56431088+	natural antisense	ENST00000583753	RNF43	chr17:56431037-56493002-
chr17	56402921	56403089	diffreps_peak_00007995	5.10078	168	NR_038410	BZRAP1-AS1	3.61828	7.92897e-06	0.000111849	up	RefSeq	2500	chr17:56402811-56431088+	natural antisense	NM_004758	BZRAP1	chr17:56378588-56406152-
chr17	56402921	56403089	diffreps_peak_00007995	5.10078	168	NR_038410	BZRAP1-AS1	3.61828	7.92897e-06	0.000111849	up	RefSeq	2500	chr17:56402811-56431088+	natural antisense	NM_017763	RNF43	chr17:56429861-56494943-
chr17	56402921	56403089	diffreps_peak_00007995	5.10078	168	NR_038410	BZRAP1-AS1	3.61828	7.92897e-06	0.000111849	up	RefSeq	2500	chr17:56402811-56431088+	natural antisense	NM_001261835	BZRAP1	chr17:56378588-56406152-
chr17	56402921	56403089	diffreps_peak_00007995	5.10078	168	NR_038410	BZRAP1-AS1	3.61828	7.92897e-06	0.000111849	up	RefSeq	2500	chr17:56402811-56431088+	natural antisense	NM_001305544	RNF43	chr17:56429861-56494943-
chr17	56402921	56403089	diffreps_peak_00007995	5.10078	168	NR_038410	BZRAP1-AS1	3.61828	7.92897e-06	0.000111849	up	RefSeq	2500	chr17:56402811-56431088+	natural antisense	ENST00000580947	SUPT4H1	chr17:56423573-56430454-
chr17	56402921	56403089	diffreps_peak_00007995	5.10078	168	NR_038410	BZRAP1-AS1	3.61828	7.92897e-06	0.000111849	up	RefSeq	2500	chr17:56402811-56431088+	natural antisense	ENST00000584437	RNF43	chr17:56431037-56494894-
chr17	56402921	56403089	diffreps_peak_00007995	5.10078	168	NR_038410	BZRAP1-AS1	3.61828	7.92897e-06	0.000111849	up	RefSeq	2500	chr17:56402811-56431088+	natural antisense	ENST00000500597	RNF43	chr17:56429861-56494480-
chr17	56402921	56403089	diffreps_peak_00007995	5.10078	168	NR_038410	BZRAP1-AS1	3.61828	7.92897e-06	0.000111849	up	RefSeq	2500	chr17:56402811-56431088+	natural antisense	NM_003168	SUPT4H1	chr17:56422536-56429599-
chr17	56402921	56403089	diffreps_peak_00007995	5.10078	168	NR_038410	BZRAP1-AS1	3.61828	7.92897e-06	0.000111849	up	RefSeq	2500	chr17:56402811-56431088+	intronic antisense	ENST00000581540	SUPT4H1	chr17:56423377-56429022-
chr17	56402921	56403089	diffreps_peak_00007995	5.10078	168	NR_038410	BZRAP1-AS1	3.61828	7.92897e-06	0.000111849	up	RefSeq	2500	chr17:56402811-56431088+	natural antisense	NM_001305545	RNF43	chr17:56429861-56480082-
chr15	74890840	74891360	diffreps_peak_00004646	5.02611	520	ENST00000564353	CLK3	2.07548	9.41654e-06	0.00012974	up	gencode	2847	chr15:74890841-74901068+	exon sense-overlapping	NM_003992	CLK3	chr15:74900713-74922542+

## Sheet: down.CR_vs_NCR
Differentially methylated RNA sites for: down.CR_vs_NCR Fold change cut-off: 2 P-value cut-off: 0.00001 Column A ~ E: the coordinates of the differentially methylated RNA sites in bed format, please ref http://genome.ucsc.edu/FAQ/FAQformat.html#format1. Column F: the length of the methylated RNA sites Column G ~ H: the transcript id and gene symbol of differentially methylated LncRNA. Column I ~ …
	down.CR_vs_NCR differentially methylated RNA sites
bed format information of differentially methylated RNA sites					differentially methylated RNA			comparison information				Annotations
chrom	txStart	txEnd	PeakID	score	Peak_length	transcript_id	GeneName	Foldchange	P_value	FDR	Regulation	Source	RNAlength	coordinates	relationship	associated_gene_acc	associated_gene_name	Associated_gene_coordinates
chr19	7971001	7971280	diffreps_peak_00009743	9.66983	279	ENST00000475022	MAP2K7	4.47523	2.13882e-10	3.46332e-07	down	gencode	1519	chr19:7968792-7971951+	exon sense-overlapping	NM_001297555	MAP2K7	chr19:7968665-7979368+
chr19	7971001	7971280	diffreps_peak_00009743	9.66983	279	ENST00000475022	MAP2K7	4.47523	2.13882e-10	3.46332e-07	down	gencode	1519	chr19:7968792-7971951+	exon sense-overlapping	NM_001297556	MAP2K7	chr19:7968665-7979368+
chr19	7971001	7971280	diffreps_peak_00009743	9.66983	279	ENST00000475022	MAP2K7	4.47523	2.13882e-10	3.46332e-07	down	gencode	1519	chr19:7968792-7971951+	exon sense-overlapping	ENST00000545011	MAP2K7	chr19:7968765-7979362+
chr19	7971001	7971280	diffreps_peak_00009743	9.66983	279	ENST00000475022	MAP2K7	4.47523	2.13882e-10	3.46332e-07	down	gencode	1519	chr19:7968792-7971951+	exon sense-overlapping	NM_145185	MAP2K7	chr19:7968665-7979368+
chr8	42697701	42697931	diffreps_peak_00019177	9.40228	230	ENST00000532093	THAP1	59.4	3.96023e-10	4.47035e-07	down	gencode	475	chr8:42694351-42697931-	exon sense-overlapping	NM_018105	THAP1	chr8:42691817-42698474-
chr8	42697701	42697931	diffreps_peak_00019177	9.40228	230	ENST00000532093	THAP1	59.4	3.96023e-10	4.47035e-07	down	gencode	475	chr8:42694351-42697931-	exon sense-overlapping	ENST00000529779	THAP1	chr8:42693288-42698344-
chr8	42697701	42697931	diffreps_peak_00019177	9.40228	230	ENST00000532093	THAP1	59.4	3.96023e-10	4.47035e-07	down	gencode	475	chr8:42694351-42697931-	intron sense-overlapping	NM_199003	THAP1	chr8:42691817-42698474-
chr20	2473381	2473676	diffreps_peak_00012083	8.68251	295	ENST00000465019	ZNF343	17.5072	2.07725e-09	1.04769e-06	down	gencode	3172	chr20:2462463-2473676-	exon sense-overlapping	NM_024325	ZNF343	chr20:2462466-2489778-
chr20	2473381	2473676	diffreps_peak_00012083	8.68251	295	ENST00000465019	ZNF343	17.5072	2.07725e-09	1.04769e-06	down	gencode	3172	chr20:2462463-2473676-	exon sense-overlapping	NM_001282499	ZNF343	chr20:2472488-2489778-
chr20	2473381	2473676	diffreps_peak_00012083	8.68251	295	ENST00000465019	ZNF343	17.5072	2.07725e-09	1.04769e-06	down	gencode	3172	chr20:2462463-2473676-	exon sense-overlapping	NM_001282497	ZNF343	chr20:2462466-2489778-
chr20	2473381	2473676	diffreps_peak_00012083	8.68251	295	ENST00000465019	ZNF343	17.5072	2.07725e-09	1.04769e-06	down	gencode	3172	chr20:2462463-2473676-	exon sense-overlapping	NM_001282496	ZNF343	chr20:2462466-2489778-
chr20	2473381	2473676	diffreps_peak_00012083	8.68251	295	ENST00000465019	ZNF343	17.5072	2.07725e-09	1.04769e-06	down	gencode	3172	chr20:2462463-2473676-	exon sense-overlapping	ENST00000358413	ZNF343	chr20:2472678-2505165-
chr20	2473381	2473676	diffreps_peak_00012083	8.68251	295	ENST00000465019	ZNF343	17.5072	2.07725e-09	1.04769e-06	down	gencode	3172	chr20:2462463-2473676-	exon sense-overlapping	ENST00000421216	ZNF343	chr20:2473345-2489547-
chr20	2473381	2473676	diffreps_peak_00012083	8.68251	295	ENST00000465019	ZNF343	17.5072	2.07725e-09	1.04769e-06	down	gencode	3172	chr20:2462463-2473676-	exon sense-overlapping	NM_001282495	ZNF343	chr20:2462466-2505168-
chr20	2473381	2473676	diffreps_peak_00012083	8.68251	295	ENST00000465019	ZNF343	17.5072	2.07725e-09	1.04769e-06	down	gencode	3172	chr20:2462463-2473676-	exon sense-overlapping	NM_001282498	ZNF343	chr20:2462466-2489778-
chr19	18283641	18283687	diffreps_peak_00010429	8.58206	46	ENST00000593731	PIK3R2	32.7027	2.61783e-09	1.19362e-06	down	gencode	5142	chr19:18263968-18288927+	exon sense-overlapping	NM_005027	PIK3R2	chr19:18263988-18281343+
chr19	18283641	18283687	diffreps_peak_00010429	8.58206	46	ENST00000593731	PIK3R2	32.7027	2.61783e-09	1.19362e-06	down	gencode	5142	chr19:18263968-18288927+	exon sense-overlapping	ENST00000597802	IFI30	chr19:18283972-18286032+
chr19	18283641	18283687	diffreps_peak_00010429	8.58206	46	ENST00000593731	PIK3R2	32.7027	2.61783e-09	1.19362e-06	down	gencode	5142	chr19:18263968-18288927+	exon sense-overlapping	NM_006332	IFI30	chr19:18284590-18288934+
chr9	139750501	139750671	diffreps_peak_00020883	8.465	170	ENST00000481327	MAMDC4	20.6538	3.42769e-09	1.40608e-06	down	gencode	380	chr9:139750011-139750671+	exon sense-overlapping	ENST00000445819	MAMDC4	chr9:139746819-139755249+
chr9	139750501	139750671	diffreps_peak_00020883	8.465	170	ENST00000481327	MAMDC4	20.6538	3.42769e-09	1.40608e-06	down	gencode	380	chr9:139750011-139750671+	exon sense-overlapping	NM_206920	MAMDC4	chr9:139746819-139755251+
chr15	40830561	40830800	diffreps_peak_00004294	8.33216	239	ENST00000559291	C15orf57	53.8	4.65413e-09	1.7344e-06	down	gencode	6131	chr15:40826542-40857188-	exon sense-overlapping	ENST00000558871	C15orf57	chr15:40848820-40857241-
chr15	40830561	40830800	diffreps_peak_00004294	8.33216	239	ENST00000559291	C15orf57	53.8	4.65413e-09	1.7344e-06	down	gencode	6131	chr15:40826542-40857188-	exon sense-overlapping	ENST00000558113	C15orf57	chr15:40831428-40857210-
chr15	40830561	40830800	diffreps_peak_00004294	8.33216	239	ENST00000559291	C15orf57	53.8	4.65413e-09	1.7344e-06	down	gencode	6131	chr15:40826542-40857188-	exon sense-overlapping	ENST00000560305	C15orf57	chr15:40820882-40857210-
chr15	40830561	40830800	diffreps_peak_00004294	8.33216	239	ENST00000559291	C15orf57	53.8	4.65413e-09	1.7344e-06	down	gencode	6131	chr15:40826542-40857188-	exon sense-overlapping	ENST00000558918	C15orf57	chr15:40846179-40857218-
chr15	40830561	40830800	diffreps_peak_00004294	8.33216	239	ENST00000559291	C15orf57	53.8	4.65413e-09	1.7344e-06	down	gencode	6131	chr15:40826542-40857188-	exon sense-overlapping	NM_001080791	C15orf57	chr15:40845112-40857256-
chr15	40830561	40830800	diffreps_peak_00004294	8.33216	239	ENST00000559291	C15orf57	53.8	4.65413e-09	1.7344e-06	down	gencode	6131	chr15:40826542-40857188-	exon sense-overlapping	NM_001080792	C15orf57	chr15:40845112-40857256-
chr15	40830561	40830800	diffreps_peak_00004294	8.33216	239	ENST00000559291	C15orf57	53.8	4.65413e-09	1.7344e-06	down	gencode	6131	chr15:40826542-40857188-	exon sense-overlapping	ENST00000559911	C15orf57	chr15:40827099-40857210-
chr15	40830561	40830800	diffreps_peak_00004294	8.33216	239	ENST00000559291	C15orf57	53.8	4.65413e-09	1.7344e-06	down	gencode	6131	chr15:40826542-40857188-	exon sense-overlapping	NM_052849	C15orf57	chr15:40845112-40857256-
chr15	40830561	40830800	diffreps_peak_00004294	8.33216	239	ENST00000559291	C15orf57	53.8	4.65413e-09	1.7344e-06	down	gencode	6131	chr15:40826542-40857188-	exon sense-overlapping	NM_001289132	C15orf57	chr15:40823540-40857256-
chr15	40830561	40830800	diffreps_peak_00004294	8.33216	239	ENST00000559291	C15orf57	53.8	4.65413e-09	1.7344e-06	down	gencode	6131	chr15:40826542-40857188-	exon sense-overlapping	ENST00000559103	C15orf57	chr15:40846217-40857213-
chr8	29885981	29886416	diffreps_peak_00019071	8.30005	435	ENST00000519737	MAP2K1P1	5.84288	5.01133e-09	1.81387e-06	down	gencode	1188	chr8:29885229-29886416+	intergenic
chr7	55800041	55800124	diffreps_peak_00017811	8.07303	83	ENST00000438311	SUMO2P3	12.3103	8.45214e-09	2.46709e-06	down	gencode	288	chr7:55799837-55800124+	intergenic
chr17	28959441	28959640	diffreps_peak_00007335	7.8777	199	ENST00000417404	LRRC37BP1	9.24219	1.32526e-08	3.23315e-06	down	gencode	4740	chr17:28959140-28964482+	intergenic
chr20	44526061	44526280	diffreps_peak_00012543	7.782	219	ENST00000484855	CTSA	2.0546	1.65197e-08	3.57919e-06	down	gencode	2183	chr20:44525020-44527459+	exon sense-overlapping	NM_001167594	CTSA	chr20:44519591-44527458+
chr20	44526061	44526280	diffreps_peak_00012543	7.782	219	ENST00000484855	CTSA	2.0546	1.65197e-08	3.57919e-06	down	gencode	2183	chr20:44525020-44527459+	exon sense-overlapping	ENST00000372459	CTSA	chr20:44520015-44527425+
chr20	44526061	44526280	diffreps_peak_00012543	7.782	219	ENST00000484855	CTSA	2.0546	1.65197e-08	3.57919e-06	down	gencode	2183	chr20:44525020-44527459+	exon sense-overlapping	NM_000308	CTSA	chr20:44519591-44527458+
chr20	44526061	44526280	diffreps_peak_00012543	7.782	219	ENST00000484855	CTSA	2.0546	1.65197e-08	3.57919e-06	down	gencode	2183	chr20:44525020-44527459+	natural antisense	NM_182676	PLTP	chr20:44527259-44541003-
chr20	44526061	44526280	diffreps_peak_00012543	7.782	219	ENST00000484855	CTSA	2.0546	1.65197e-08	3.57919e-06	down	gencode	2183	chr20:44525020-44527459+	natural antisense	NM_001242920	PLTP	chr20:44527259-44541003-
chr20	44526061	44526280	diffreps_peak_00012543	7.782	219	ENST00000484855	CTSA	2.0546	1.65197e-08	3.57919e-06	down	gencode	2183	chr20:44525020-44527459+	natural antisense	NM_006227	PLTP	chr20:44527259-44541003-
chr20	44526061	44526280	diffreps_peak_00012543	7.782	219	ENST00000484855	CTSA	2.0546	1.65197e-08	3.57919e-06	down	gencode	2183	chr20:44525020-44527459+	natural antisense	NM_001242921	PLTP	chr20:44527259-44539633-
chr20	44526061	44526280	diffreps_peak_00012543	7.782	219	ENST00000484855	CTSA	2.0546	1.65197e-08	3.57919e-06	down	gencode	2183	chr20:44525020-44527459+	natural antisense	ENST00000477313	PLTP	chr20:44527402-44540686-
chr20	44526061	44526280	diffreps_peak_00012543	7.782	219	ENST00000484855	CTSA	2.0546	1.65197e-08	3.57919e-06	down	gencode	2183	chr20:44525020-44527459+	exon sense-overlapping	NM_001127695	CTSA	chr20:44519591-44527458+
chr20	21095581	21095838	diffreps_peak_00012227	7.75749	257	ENST00000421023	RPL24P2	7.4264	1.74787e-08	3.68321e-06	down	gencode	475	chr20:21095364-21095838+	intergenic
chr13	111522061	111522280	diffreps_peak_00003286	7.65042	219	NR_027701	LINC00346	10.9077	2.23658e-08	4.18221e-06	down	RefSeq	6322	chr13:111516334-111522655-	exon sense-overlapping	ENST00000538077	LINC00346	chr13:111521578-111522162-
chr7	35734823	35734960	diffreps_peak_00017669	7.58949	137	ENST00000605778	RP11-379H18.1	8.72222	2.57341e-08	4.4231e-06	down	gencode	4200	chr7:35734824-35739023+	natural antisense	ENST00000603731	HERPUD2	chr7:35733885-35735181-
chr16	57760721	57761321	diffreps_peak_00006031	7.52137	600	ENST00000565609	CCDC135	6.85202	3.01047e-08	4.63876e-06	down	gencode	2560	chr16:57759386-57765365+	exon sense-overlapping	NM_001289163	DRC7	chr16:57728713-57765367+
chr16	57760721	57761321	diffreps_peak_00006031	7.52137	600	ENST00000565609	CCDC135	6.85202	3.01047e-08	4.63876e-06	down	gencode	2560	chr16:57759386-57765365+	exon sense-overlapping	NM_032269	DRC7	chr16:57728713-57765367+
chr16	57760721	57761321	diffreps_peak_00006031	7.52137	600	ENST00000565609	CCDC135	6.85202	3.01047e-08	4.63876e-06	down	gencode	2560	chr16:57759386-57765365+	exon sense-overlapping	ENST00000562250	CCDC135	chr16:57755604-57765717+
chr16	57760721	57761321	diffreps_peak_00006031	7.52137	600	ENST00000565609	CCDC135	6.85202	3.01047e-08	4.63876e-06	down	gencode	2560	chr16:57759386-57765365+	exon sense-overlapping	NM_001289162	DRC7	chr16:57728713-57765367+
chr4	148653401	148653606	diffreps_peak_00014829	7.35346	205	ENST00000510379	ARHGAP10	3.72833	4.43134e-08	5.43412e-06	down	gencode	1559	chr4:148653214-148779639+	exon sense-overlapping	NM_024605	ARHGAP10	chr4:148653453-148993927+
chr19	1105583	1105760	diffreps_peak_00009059	7.2522	177	ENST00000587932	GPX4	2.4468	5.59498e-08	6.02069e-06	down	gencode	264	chr19:1105584-1105847+	exon sense-overlapping	NM_002085	GPX4	chr19:1103925-1106788+
chrX	100877981	100878425	diffreps_peak_00021530	7.25206	444	ENST00000454228	ARMCX3-AS1	2.27324	5.59682e-08	6.02069e-06	down	gencode	490	chrX:100877973-100879154-	natural antisense	NM_016607	ARMCX3	chrX:100878120-100882831+
chrX	100877981	100878425	diffreps_peak_00021530	7.25206	444	ENST00000454228	ARMCX3-AS1	2.27324	5.59682e-08	6.02069e-06	down	gencode	490	chrX:100877973-100879154-	natural antisense	ENST00000479298	ARMCX3	chrX:100878118-100880160+
chr19	1105583	1105760	diffreps_peak_00009059	7.2522	177	ENST00000587932	GPX4	2.4468	5.59498e-08	6.02069e-06	down	gencode	264	chr19:1105584-1105847+	exon sense-overlapping	ENST00000589115	GPX4	chr19:1104007-1106786+
chrX	100877981	100878425	diffreps_peak_00021530	7.25206	444	ENST00000454228	ARMCX3-AS1	2.27324	5.59682e-08	6.02069e-06	down	gencode	490	chrX:100877973-100879154-	natural antisense	NM_177948	ARMCX3	chrX:100878351-100882831+
chr19	1105583	1105760	diffreps_peak_00009059	7.2522	177	ENST00000587932	GPX4	2.4468	5.59498e-08	6.02069e-06	down	gencode	264	chr19:1105584-1105847+	exon sense-overlapping	NM_001039848	GPX4	chr19:1104649-1106788+
chr19	1105583	1105760	diffreps_peak_00009059	7.2522	177	ENST00000587932	GPX4	2.4468	5.59498e-08	6.02069e-06	down	gencode	264	chr19:1105584-1105847+	exon sense-overlapping	ENST00000593032	GPX4	chr19:1104067-1106442+
chr19	1105583	1105760	diffreps_peak_00009059	7.2522	177	ENST00000587932	GPX4	2.4468	5.59498e-08	6.02069e-06	down	gencode	264	chr19:1105584-1105847+	exon sense-overlapping	NM_001039847	GPX4	chr19:1103925-1106788+
chr19	1105583	1105760	diffreps_peak_00009059	7.2522	177	ENST00000587932	GPX4	2.4468	5.59498e-08	6.02069e-06	down	gencode	264	chr19:1105584-1105847+	exon sense-overlapping	ENST00000587648	GPX4	chr19:1105110-1106563+
chrX	100877981	100878425	diffreps_peak_00021530	7.25206	444	ENST00000454228	ARMCX3-AS1	2.27324	5.59682e-08	6.02069e-06	down	gencode	490	chrX:100877973-100879154-	natural antisense	NM_177947	ARMCX3	chrX:100878120-100882831+
chr11	125445146	125445280	diffreps_peak_00001445	6.99218	134	ENST00000525737	EI24	2.09353	1.01818e-07	7.77578e-06	down	gencode	1746	chr11:125439354-125454104+	exon sense-overlapping	ENST00000527520	EI24	chr11:125439736-125447466+
chr11	125445146	125445280	diffreps_peak_00001445	6.99218	134	ENST00000525737	EI24	2.09353	1.01818e-07	7.77578e-06	down	gencode	1746	chr11:125439354-125454104+	exon sense-overlapping	ENST00000343678	EI24	chr11:125439298-125454574+
chr11	125445146	125445280	diffreps_peak_00001445	6.99218	134	ENST00000525737	EI24	2.09353	1.01818e-07	7.77578e-06	down	gencode	1746	chr11:125439354-125454104+	exon sense-overlapping	NM_004879	EI24	chr11:125439283-125454584+
chr11	125445146	125445280	diffreps_peak_00001445	6.99218	134	ENST00000525737	EI24	2.09353	1.01818e-07	7.77578e-06	down	gencode	1746	chr11:125439354-125454104+	exon sense-overlapping	ENST00000524723	EI24	chr11:125439354-125448925+
chr11	125445146	125445280	diffreps_peak_00001445	6.99218	134	ENST00000525737	EI24	2.09353	1.01818e-07	7.77578e-06	down	gencode	1746	chr11:125439354-125454104+	exon sense-overlapping	ENST00000529812	EI24	chr11:125439176-125442465+
chr11	125445146	125445280	diffreps_peak_00001445	6.99218	134	ENST00000525737	EI24	2.09353	1.01818e-07	7.77578e-06	down	gencode	1746	chr11:125439354-125454104+	exon sense-overlapping	ENST00000527842	EI24	chr11:125439373-125448964+
chr11	125445146	125445280	diffreps_peak_00001445	6.99218	134	ENST00000525737	EI24	2.09353	1.01818e-07	7.77578e-06	down	gencode	1746	chr11:125439354-125454104+	exon sense-overlapping	NM_001290135	EI24	chr11:125439283-125454584+
chr11	125445146	125445280	diffreps_peak_00001445	6.99218	134	ENST00000525737	EI24	2.09353	1.01818e-07	7.77578e-06	down	gencode	1746	chr11:125439354-125454104+	exon sense-overlapping	ENST00000527131	EI24	chr11:125439755-125448087+
chr15	63349021	63349317	diffreps_peak_00004506	6.89943	296	ENST00000558264	TPM1	2.70389	1.26058e-07	8.56414e-06	down	gencode	2687	chr15:63347928-63364111+	exon sense-overlapping	ENST00000559281	TPM1	chr15:63340775-63358202+
chr15	63349021	63349317	diffreps_peak_00004506	6.89943	296	ENST00000558264	TPM1	2.70389	1.26058e-07	8.56414e-06	down	gencode	2687	chr15:63347928-63364111+	exon sense-overlapping	NM_001018004	TPM1	chr15:63334838-63364113+
chr15	63349021	63349317	diffreps_peak_00004506	6.89943	296	ENST00000558264	TPM1	2.70389	1.26058e-07	8.56414e-06	down	gencode	2687	chr15:63347928-63364111+	exon sense-overlapping	NM_001301289	TPM1	chr15:63340636-63364113+
chr15	63349021	63349317	diffreps_peak_00004506	6.89943	296	ENST00000558264	TPM1	2.70389	1.26058e-07	8.56414e-06	down	gencode	2687	chr15:63347928-63364111+	exon sense-overlapping	NM_001018007	TPM1	chr15:63334838-63364113+
chr15	63349021	63349317	diffreps_peak_00004506	6.89943	296	ENST00000558264	TPM1	2.70389	1.26058e-07	8.56414e-06	down	gencode	2687	chr15:63347928-63364111+	exon sense-overlapping	ENST00000404484	TPM1	chr15:63340666-63364083+
chr15	63349021	63349317	diffreps_peak_00004506	6.89943	296	ENST00000558264	TPM1	2.70389	1.26058e-07	8.56414e-06	down	gencode	2687	chr15:63347928-63364111+	exon sense-overlapping	NM_001018020	TPM1	chr15:63334838-63364113+
chr15	63349021	63349317	diffreps_peak_00004506	6.89943	296	ENST00000558264	TPM1	2.70389	1.26058e-07	8.56414e-06	down	gencode	2687	chr15:63347928-63364111+	exon sense-overlapping	NM_001018008	TPM1	chr15:63340636-63362831+
chr15	63349021	63349317	diffreps_peak_00004506	6.89943	296	ENST00000558264	TPM1	2.70389	1.26058e-07	8.56414e-06	down	gencode	2687	chr15:63347928-63364111+	exon sense-overlapping	ENST00000558910	TPM1	chr15:63354828-63357027+
chr15	63349021	63349317	diffreps_peak_00004506	6.89943	296	ENST00000558264	TPM1	2.70389	1.26058e-07	8.56414e-06	down	gencode	2687	chr15:63347928-63364111+	exon sense-overlapping	ENST00000561266	TPM1	chr15:63335975-63356345+
chr15	63349021	63349317	diffreps_peak_00004506	6.89943	296	ENST00000558264	TPM1	2.70389	1.26058e-07	8.56414e-06	down	gencode	2687	chr15:63347928-63364111+	exon sense-overlapping	ENST00000317516	TPM1	chr15:63340775-63362142+
chr15	63349021	63349317	diffreps_peak_00004506	6.89943	296	ENST00000558264	TPM1	2.70389	1.26058e-07	8.56414e-06	down	gencode	2687	chr15:63347928-63364111+	exon sense-overlapping	NM_001301244	TPM1	chr15:63334838-63358292+
chr15	63349021	63349317	diffreps_peak_00004506	6.89943	296	ENST00000558264	TPM1	2.70389	1.26058e-07	8.56414e-06	down	gencode	2687	chr15:63347928-63364111+	exon sense-overlapping	ENST00000560970	TPM1	chr15:63335087-63358292+
chr15	63349021	63349317	diffreps_peak_00004506	6.89943	296	ENST00000558264	TPM1	2.70389	1.26058e-07	8.56414e-06	down	gencode	2687	chr15:63347928-63364111+	intron sense-overlapping	ENST00000560445	TPM1	chr15:63334946-63358375+
chr15	63349021	63349317	diffreps_peak_00004506	6.89943	296	ENST00000558264	TPM1	2.70389	1.26058e-07	8.56414e-06	down	gencode	2687	chr15:63347928-63364111+	exon sense-overlapping	NM_000366	TPM1	chr15:63334838-63358292+
chr15	63349021	63349317	diffreps_peak_00004506	6.89943	296	ENST00000558264	TPM1	2.70389	1.26058e-07	8.56414e-06	down	gencode	2687	chr15:63347928-63364111+	exon sense-overlapping	NM_001018005	TPM1	chr15:63334838-63358292+
chr15	63349021	63349317	diffreps_peak_00004506	6.89943	296	ENST00000558264	TPM1	2.70389	1.26058e-07	8.56414e-06	down	gencode	2687	chr15:63347928-63364111+	exon sense-overlapping	ENST00000560959	TPM1	chr15:63340761-63355091+
chr15	63349021	63349317	diffreps_peak_00004506	6.89943	296	ENST00000558264	TPM1	2.70389	1.26058e-07	8.56414e-06	down	gencode	2687	chr15:63347928-63364111+	exon sense-overlapping	ENST00000357980	TPM1	chr15:63334950-63364111+
chr15	63349021	63349317	diffreps_peak_00004506	6.89943	296	ENST00000558264	TPM1	2.70389	1.26058e-07	8.56414e-06	down	gencode	2687	chr15:63347928-63364111+	exon sense-overlapping	ENST00000560679	TPM1	chr15:63346648-63351789+
chr15	63349021	63349317	diffreps_peak_00004506	6.89943	296	ENST00000558264	TPM1	2.70389	1.26058e-07	8.56414e-06	down	gencode	2687	chr15:63347928-63364111+	exon sense-overlapping	NM_001018006	TPM1	chr15:63334838-63364113+
chr15	63349021	63349317	diffreps_peak_00004506	6.89943	296	ENST00000558264	TPM1	2.70389	1.26058e-07	8.56414e-06	down	gencode	2687	chr15:63347928-63364111+	exon sense-overlapping	ENST00000560615	TPM1	chr15:63341012-63354476+
chr18	6462861	6463009	diffreps_peak_00008712	6.88103	148	ENST00000489915	RPL6P27	5.56985	1.31513e-07	8.67711e-06	down	gencode	867	chr18:6462143-6463009-	intergenic
chr5	179023560	179023682	diffreps_peak_00015993	6.79666	122	ENST00000502531	RUFY1	2.16899	1.59714e-07	9.59616e-06	down	gencode	1056	chr5:179023561-179033585+	exon sense-overlapping	ENST00000377001	RUFY1	chr5:178977571-179037019+
chr5	179023560	179023682	diffreps_peak_00015993	6.79666	122	ENST00000502531	RUFY1	2.16899	1.59714e-07	9.59616e-06	down	gencode	1056	chr5:179023561-179033585+	exon sense-overlapping	ENST00000502434	RUFY1	chr5:179004114-179034629+
chr5	179023560	179023682	diffreps_peak_00015993	6.79666	122	ENST00000502531	RUFY1	2.16899	1.59714e-07	9.59616e-06	down	gencode	1056	chr5:179023561-179033585+	exon sense-overlapping	NM_025158	RUFY1	chr5:178977562-179037027+
chr5	179023560	179023682	diffreps_peak_00015993	6.79666	122	ENST00000502531	RUFY1	2.16899	1.59714e-07	9.59616e-06	down	gencode	1056	chr5:179023561-179033585+	exon sense-overlapping	NM_001040452	RUFY1	chr5:178986693-179037027+
chr5	179023560	179023682	diffreps_peak_00015993	6.79666	122	ENST00000502531	RUFY1	2.16899	1.59714e-07	9.59616e-06	down	gencode	1056	chr5:179023561-179033585+	exon sense-overlapping	NM_001040451	RUFY1	chr5:178986693-179037027+
chr17	37009881	37010017	diffreps_peak_00007472	6.75629	136	ENST00000577760	RPL23	2.48525	1.7527e-07	1.0023e-05	down	gencode	3081	chr17:37006937-37010017-	exon sense-overlapping	ENST00000394333	RPL23	chr17:37004118-37009988-
chr17	37009881	37010017	diffreps_peak_00007472	6.75629	136	ENST00000577760	RPL23	2.48525	1.7527e-07	1.0023e-05	down	gencode	3081	chr17:37006937-37010017-	exon sense-overlapping	ENST00000394332	RPL23	chr17:37004118-37009975-
chr17	37009881	37010017	diffreps_peak_00007472	6.75629	136	ENST00000577760	RPL23	2.48525	1.7527e-07	1.0023e-05	down	gencode	3081	chr17:37006937-37010017-	exon sense-overlapping	ENST00000577407	RPL23	chr17:37006367-37009990-
chr17	37009881	37010017	diffreps_peak_00007472	6.75629	136	ENST00000577760	RPL23	2.48525	1.7527e-07	1.0023e-05	down	gencode	3081	chr17:37006937-37010017-	exon sense-overlapping	ENST00000378096	RPL23	chr17:37006692-37009882-
chr17	37009881	37010017	diffreps_peak_00007472	6.75629	136	ENST00000577760	RPL23	2.48525	1.7527e-07	1.0023e-05	down	gencode	3081	chr17:37006937-37010017-	exon sense-overlapping	ENST00000470646	RPL23	chr17:37006675-37009677-
chr17	37009881	37010017	diffreps_peak_00007472	6.75629	136	ENST00000577760	RPL23	2.48525	1.7527e-07	1.0023e-05	down	gencode	3081	chr17:37006937-37010017-	exon sense-overlapping	NM_000978	RPL23	chr17:37006321-37010053-
chr17	37009881	37010017	diffreps_peak_00007472	6.75629	136	ENST00000577760	RPL23	2.48525	1.7527e-07	1.0023e-05	down	gencode	3081	chr17:37006937-37010017-	exon sense-overlapping	ENST00000245857	RPL23	chr17:37006334-37009681-
chr21	20230501	20230594	diffreps_peak_00012947	6.54061	93	ENST00000358455	PPIAP22	9.12649	2.87998e-07	1.30594e-05	down	gencode	498	chr21:20230097-20230594+	intergenic
chr13	30939606	30939800	diffreps_peak_00003073	6.49063	194	ENST00000417079	LINC00426	7.24211	3.23125e-07	1.38651e-05	down	gencode	1045	chr13:30916597-30939898-	intergenic
chr5	99389389	99389860	diffreps_peak_00015324	6.23236	471	ENST00000604619	RP11-475J5.5	34.3	5.85654e-07	1.81644e-05	down	gencode	1360	chr5:99389390-99390749-	intergenic
chr15	35235441	35235595	diffreps_peak_00004248	6.16904	154	ENST00000491307	RP11-83J16.1	2.18082	6.77575e-07	1.93021e-05	down	gencode	315	chr15:35235281-35235595+	intronic antisense	NM_014691	AQR	chr15:35148552-35261995-
chr12	98850701	98850923	diffreps_peak_00002328	6.15677	222	NR_033801	SLC9A7P1	4.60733	6.96995e-07	1.96696e-05	down	RefSeq	3306	chr12:98847619-98850923-	intergenic
chr4	165933701	165933960	diffreps_peak_00014855	6.08895	259	ENST00000494303	RP11-366M4.1	8.37333	8.14799e-07	2.13709e-05	down	gencode	480	chr4:165933518-165933997-	intergenic
chr4	147108425	147108560	diffreps_peak_00014826	5.59975	135	ENST00000507449	LSM6	2.22511	2.51336e-06	4.44914e-05	down	gencode	371	chr4:147104075-147108703+	exon sense-overlapping	NM_007080	LSM6	chr4:147096835-147111213+
chr4	147108425	147108560	diffreps_peak_00014826	5.59975	135	ENST00000507449	LSM6	2.22511	2.51336e-06	4.44914e-05	down	gencode	371	chr4:147104075-147108703+	exon sense-overlapping	ENST00000502781	LSM6	chr4:147096881-147111198+
chr6	12514661	12514956	diffreps_peak_00016140	5.58923	295	ENST00000391491	RPL15P3	2.98762	2.57494e-06	4.52235e-05	down	gencode	615	chr6:12514342-12514956+	intergenic
chr15	63340521	63341180	diffreps_peak_00004505	5.57726	659	ENST00000561241	RP11-244F12.3	2.50387	2.64693e-06	4.62156e-05	down	gencode	3354	chr15:63338233-63341586-	natural antisense	ENST00000404484	TPM1	chr15:63340666-63364083+
chr15	63340521	63341180	diffreps_peak_00004505	5.57726	659	ENST00000561241	RP11-244F12.3	2.50387	2.64693e-06	4.62156e-05	down	gencode	3354	chr15:63338233-63341586-	intronic antisense	ENST00000561266	TPM1	chr15:63335975-63356345+
chr15	63340521	63341180	diffreps_peak_00004505	5.57726	659	ENST00000561241	RP11-244F12.3	2.50387	2.64693e-06	4.62156e-05	down	gencode	3354	chr15:63338233-63341586-	intronic antisense	ENST00000560970	TPM1	chr15:63335087-63358292+
chr15	63340521	63341180	diffreps_peak_00004505	5.57726	659	ENST00000561241	RP11-244F12.3	2.50387	2.64693e-06	4.62156e-05	down	gencode	3354	chr15:63338233-63341586-	natural antisense	NM_001018008	TPM1	chr15:63340636-63362831+
chr15	63340521	63341180	diffreps_peak_00004505	5.57726	659	ENST00000561241	RP11-244F12.3	2.50387	2.64693e-06	4.62156e-05	down	gencode	3354	chr15:63338233-63341586-	intronic antisense	NM_001018006	TPM1	chr15:63334838-63364113+
chr15	63340521	63341180	diffreps_peak_00004505	5.57726	659	ENST00000561241	RP11-244F12.3	2.50387	2.64693e-06	4.62156e-05	down	gencode	3354	chr15:63338233-63341586-	natural antisense	ENST00000317516	TPM1	chr15:63340775-63362142+
chr15	63340521	63341180	diffreps_peak_00004505	5.57726	659	ENST00000561241	RP11-244F12.3	2.50387	2.64693e-06	4.62156e-05	down	gencode	3354	chr15:63338233-63341586-	intronic antisense	NM_000366	TPM1	chr15:63334838-63358292+
chr15	63340521	63341180	diffreps_peak_00004505	5.57726	659	ENST00000561241	RP11-244F12.3	2.50387	2.64693e-06	4.62156e-05	down	gencode	3354	chr15:63338233-63341586-	intronic antisense	NM_001018004	TPM1	chr15:63334838-63364113+
chr15	63340521	63341180	diffreps_peak_00004505	5.57726	659	ENST00000561241	RP11-244F12.3	2.50387	2.64693e-06	4.62156e-05	down	gencode	3354	chr15:63338233-63341586-	natural antisense	ENST00000559281	TPM1	chr15:63340775-63358202+
chr15	63340521	63341180	diffreps_peak_00004505	5.57726	659	ENST00000561241	RP11-244F12.3	2.50387	2.64693e-06	4.62156e-05	down	gencode	3354	chr15:63338233-63341586-	intronic antisense	ENST00000357980	TPM1	chr15:63334950-63364111+
chr15	63340521	63341180	diffreps_peak_00004505	5.57726	659	ENST00000561241	RP11-244F12.3	2.50387	2.64693e-06	4.62156e-05	down	gencode	3354	chr15:63338233-63341586-	natural antisense	ENST00000560959	TPM1	chr15:63340761-63355091+
chr15	63340521	63341180	diffreps_peak_00004505	5.57726	659	ENST00000561241	RP11-244F12.3	2.50387	2.64693e-06	4.62156e-05	down	gencode	3354	chr15:63338233-63341586-	intronic antisense	ENST00000560445	TPM1	chr15:63334946-63358375+
chr15	63340521	63341180	diffreps_peak_00004505	5.57726	659	ENST00000561241	RP11-244F12.3	2.50387	2.64693e-06	4.62156e-05	down	gencode	3354	chr15:63338233-63341586-	intronic antisense	NM_001018005	TPM1	chr15:63334838-63358292+
chr15	63340521	63341180	diffreps_peak_00004505	5.57726	659	ENST00000561241	RP11-244F12.3	2.50387	2.64693e-06	4.62156e-05	down	gencode	3354	chr15:63338233-63341586-	intronic antisense	NM_001018007	TPM1	chr15:63334838-63364113+
chr15	63340521	63341180	diffreps_peak_00004505	5.57726	659	ENST00000561241	RP11-244F12.3	2.50387	2.64693e-06	4.62156e-05	down	gencode	3354	chr15:63338233-63341586-	natural antisense	ENST00000560615	TPM1	chr15:63341012-63354476+
chr15	63340521	63341180	diffreps_peak_00004505	5.57726	659	ENST00000561241	RP11-244F12.3	2.50387	2.64693e-06	4.62156e-05	down	gencode	3354	chr15:63338233-63341586-	natural antisense	NM_001301289	TPM1	chr15:63340636-63364113+
chr15	63340521	63341180	diffreps_peak_00004505	5.57726	659	ENST00000561241	RP11-244F12.3	2.50387	2.64693e-06	4.62156e-05	down	gencode	3354	chr15:63338233-63341586-	intronic antisense	NM_001301244	TPM1	chr15:63334838-63358292+
chr15	63340521	63341180	diffreps_peak_00004505	5.57726	659	ENST00000561241	RP11-244F12.3	2.50387	2.64693e-06	4.62156e-05	down	gencode	3354	chr15:63338233-63341586-	intronic antisense	NM_001018020	TPM1	chr15:63334838-63364113+
chr15	28835303	28835480	diffreps_peak_00004202	5.5628	177	ENST00000507787	HERC2P9	3.35025	2.73652e-06	4.73785e-05	down	gencode	1023	chr15:28834638-28836269+	intergenic
chrX	154010021	154010360	diffreps_peak_00021906	5.27626	339	ENST00000491955	MPP1	2.08117	5.29348e-06	7.94823e-05	down	gencode	2378	chrX:154006961-154011509-	exon sense-overlapping	ENST00000453245	MPP1	chrX:154010029-154033760-
chrX	154010021	154010360	diffreps_peak_00021906	5.27626	339	ENST00000491955	MPP1	2.08117	5.29348e-06	7.94823e-05	down	gencode	2378	chrX:154006961-154011509-	exon sense-overlapping	NM_002436	MPP1	chrX:154006959-154033802-
chrX	154010021	154010360	diffreps_peak_00021906	5.27626	339	ENST00000491955	MPP1	2.08117	5.29348e-06	7.94823e-05	down	gencode	2378	chrX:154006961-154011509-	exon sense-overlapping	NM_001166460	MPP1	chrX:154006959-154033802-
chrX	154010021	154010360	diffreps_peak_00021906	5.27626	339	ENST00000491955	MPP1	2.08117	5.29348e-06	7.94823e-05	down	gencode	2378	chrX:154006961-154011509-	exon sense-overlapping	NM_001166461	MPP1	chrX:154006959-154033802-
chrX	154010021	154010360	diffreps_peak_00021906	5.27626	339	ENST00000491955	MPP1	2.08117	5.29348e-06	7.94823e-05	down	gencode	2378	chrX:154006961-154011509-	exon sense-overlapping	NM_001166462	MPP1	chrX:154006959-154033802-
chr11	67235641	67235670	diffreps_peak_00000968	5.1101	29	ENST00000537601	TMEM134	2.68902	7.76075e-06	0.00010993	down	gencode	512	chr11:67232094-67235670-	exon sense-overlapping	ENST00000452789	TMEM134	chr11:67234769-67236743-
chr11	67235641	67235670	diffreps_peak_00000968	5.1101	29	ENST00000537601	TMEM134	2.68902	7.76075e-06	0.00010993	down	gencode	512	chr11:67232094-67235670-	exon sense-overlapping	NM_001078651	TMEM134	chr11:67231819-67236748-
chr11	67235641	67235670	diffreps_peak_00000968	5.1101	29	ENST00000537601	TMEM134	2.68902	7.76075e-06	0.00010993	down	gencode	512	chr11:67232094-67235670-	exon sense-overlapping	NM_025124	TMEM134	chr11:67231819-67236748-
chr11	67235641	67235670	diffreps_peak_00000968	5.1101	29	ENST00000537601	TMEM134	2.68902	7.76075e-06	0.00010993	down	gencode	512	chr11:67232094-67235670-	exon sense-overlapping	NM_001078650	TMEM134	chr11:67231819-67236748-
chr11	67235641	67235670	diffreps_peak_00000968	5.1101	29	ENST00000537601	TMEM134	2.68902	7.76075e-06	0.00010993	down	gencode	512	chr11:67232094-67235670-	exon sense-overlapping	ENST00000544903	TMEM134	chr11:67234810-67236704-
chr15	72652341	72652660	diffreps_peak_00004624	5.06435	319	ENST00000568777	HEXA	4.45213	8.62285e-06	0.000120368	down	gencode	6909	chr15:72637624-72652794-	exon sense-overlapping	ENST00000566304	HEXA	chr15:72636267-72668334-
chr15	72652341	72652660	diffreps_peak_00004624	5.06435	319	ENST00000568777	HEXA	4.45213	8.62285e-06	0.000120368	down	gencode	6909	chr15:72637624-72652794-	exon sense-overlapping	ENST00000457859	HEXA	chr15:72637545-72668185-
chr15	72652341	72652660	diffreps_peak_00004624	5.06435	319	ENST00000568777	HEXA	4.45213	8.62285e-06	0.000120368	down	gencode	6909	chr15:72637624-72652794-	exon sense-overlapping	NM_000520	HEXA	chr15:72635778-72668520-
chr15	72652341	72652660	diffreps_peak_00004624	5.06435	319	ENST00000568777	HEXA	4.45213	8.62285e-06	0.000120368	down	gencode	6909	chr15:72637624-72652794-	exon sense-overlapping	ENST00000429918	HEXA	chr15:72638473-72668344-
chr15	72652341	72652660	diffreps_peak_00004624	5.06435	319	ENST00000568777	HEXA	4.45213	8.62285e-06	0.000120368	down	gencode	6909	chr15:72637624-72652794-	exon sense-overlapping	ENST00000567159	HEXA	chr15:72637752-72668334-
chr4	173585280	173585413	diffreps_peak_00014870	5.03089	133	NR_125894	LOC101928314	3.83333	9.31343e-06	0.00012855	down	RefSeq	2121	chr4:173555836-173648029-	intronic antisense	NM_001034845	GALNTL6	chr4:172734575-173961558+
chr4	173585280	173585413	diffreps_peak_00014870	5.03089	133	NR_125894	LOC101928314	3.83333	9.31343e-06	0.00012855	down	RefSeq	2121	chr4:173555836-173648029-	intronic antisense	ENST00000508122	GALNTL6	chr4:172973596-173961251+
chr6	3267621	3267820	diffreps_peak_00016078	5.00462	199	uc003mvl.1	AL389983	2.13915	9.89426e-06	0.000135412	down	UCSC_knowngene	1186	chr6:3267099-3268284+	exon sense-overlapping	ENST00000380305	PSMG4	chr6:3259131-3268013+
chr6	3267621	3267820	diffreps_peak_00016078	5.00462	199	uc003mvl.1	AL389983	2.13915	9.89426e-06	0.000135412	down	UCSC_knowngene	1186	chr6:3267099-3268284+	exon sense-overlapping	NM_001128592	PSMG4	chr6:3259162-3268300+
chr6	3267621	3267820	diffreps_peak_00016078	5.00462	199	uc003mvl.1	AL389983	2.13915	9.89426e-06	0.000135412	down	UCSC_knowngene	1186	chr6:3267099-3268284+	exon sense-overlapping	NM_001128591	PSMG4	chr6:3259162-3268300+
chr6	3267621	3267820	diffreps_peak_00016078	5.00462	199	uc003mvl.1	AL389983	2.13915	9.89426e-06	0.000135412	down	UCSC_knowngene	1186	chr6:3267099-3268284+	exon sense-overlapping	ENST00000380306	PSMG4	chr6:3232041-3268015+
chr6	3267621	3267820	diffreps_peak_00016078	5.00462	199	uc003mvl.1	AL389983	2.13915	9.89426e-06	0.000135412	down	UCSC_knowngene	1186	chr6:3267099-3268284+	intron sense-overlapping	ENST00000451246	PSMG4	chr6:3259218-3303607+
chr6	3267621	3267820	diffreps_peak_00016078	5.00462	199	uc003mvl.1	AL389983	2.13915	9.89426e-06	0.000135412	down	UCSC_knowngene	1186	chr6:3267099-3268284+	intron sense-overlapping	ENST00000454610	PSMG4	chr6:3259294-3292218+
