# Supplementary material for: Transcriptome-wide map of N6-methyladenosine (m6A) profiling in coronary artery disease (CAD) with clopidogrel resistance
Source: Clin Epigenetics. 2023 Dec 15;15:194. doi: 10.1186/s13148-023-01602-w (PMC10722764; doi:10.1186/s13148-023-01602-w)
Supplement: Supplementary file 6 — Additional file 6: STable 6. Methylated RNA sites in circRNA. [file 13148_2023_1602_MOESM6_ESM.xlsx]

## Sheet: up.CR_vs_NCR
Differentially methylated RNA sites for: up.CR_vs_NCR Fold change cut-off: 2 P-value cut-off: 0.00001 Column A ~ E: the coordinates of the differentially methylated RNA sites in bed format, please ref http://genome.ucsc.edu/FAQ/FAQformat.html#format1. Column F: the length of the methylated RNA sites Column G: the id of differentially methylated circRNA. Column H ~ K: the comparison information ca…
	up.CR_vs_NCR differentially methylated RNA sites
bed format information of differentially methylated RNA sites					differentially methylated RNA		comparison information				Annotations
chrom	txStart	txEnd	PeakID	score	Peak_length	circRNA	Foldchange	P_value	FDR	Regulation	circBaseID	source	best_transcript	GeneName	Catalog	predicted_sequence_length	circRNA_associated_diseases
chr11	77458080	77458173	diffreps_peak_00001176	5.09397	93	chr11:77436590-77458173-	2.47818	8.05427e-06	0.000113253	up	hsa_circ_0096507	circBase	NM_016578	RSF1	exonic	454
chr7	38357521	38357740	diffreps_peak_00017681	5.19516	219	chr7:38282029-38370254-	3.92958	6.38025e-06	9.26793e-05	up		novel	NM_001003799	TARP	sense overlapping	88226
chrX	106840521	106840760	diffreps_peak_00021574	5.19651	239	chrX:106840422-106851045+	3.26855	6.36053e-06	9.24365e-05	up		novel	NM_032428	FRMPD3	sense overlapping	10624
chr11	17332371	17332557	diffreps_peak_00000287	5.2164	186	chr11:17316871-17333667+	2.39639	6.07573e-06	8.86745e-05	up	hsa_circ_0095501	circBase	uc001mmv.1	NUCB2	exonic	912
chr9	74360181	74360495	diffreps_peak_00020040	5.25977	314	chr9:74354979-74365301-	2.04033	5.49828e-06	8.17989e-05	up	hsa_circ_0138956	circBase	NM_013390	TMEM2	exonic	1216
chr20	57767641	57768000	diffreps_peak_00012752	5.3378	359	chr20:57766039-57782111+	2.25599	4.59414e-06	7.11611e-05	up		novel	T221195	G051163	exonic	4157
chr16	29676135	29676140	diffreps_peak_00005726	5.37649	5	chr16:29676136-29676797+	2.529	4.20252e-06	6.61693e-05	up		novel	ENST00000449759	QPRT	intronic	662
chr9	710803	710880	diffreps_peak_00019772	5.48311	77	chr9:710804-713464+	5.57009	3.28767e-06	5.4823e-05	up	hsa_circ_0005062	circBase	NM_015158	KANK1	exonic	2661
chrX	135323321	135323436	diffreps_peak_00021718	5.5145	115	chrX:135318403-135323436-	3.66509	3.05846e-06	5.16103e-05	up		novel	NM_024597	MAP7D3	exonic	319
chr17	76802201	76802400	diffreps_peak_00008432	5.51736	199	chr17:76778284-76834832-	2.24148	3.03838e-06	5.13056e-05	up		novel	NM_017456	CYTH1	sense overlapping	56549
chr20	61542121	61542560	diffreps_peak_00012806	5.53502	439	chr20:61524198-61568578-	2.09271	2.91728e-06	4.98351e-05	up		novel	NM_022105	DIDO1	sense overlapping	44381
chr19	53869841	53870120	diffreps_peak_00011736	5.55523	279	chr19:53857382-53887194+	2.95059	2.78467e-06	4.79157e-05	up		novel	NM_138374	ZNF845	sense overlapping	29813
chr15	29346501	29347038	diffreps_peak_00004205	5.56944	537	chr15:29346048-29347038+	2.01373	2.69503e-06	4.68448e-05	up	hsa_circ_0004695	circBase	NM_005503	APBA2	exonic	991
chr11	134254221	134254600	diffreps_peak_00001511	5.57574	379	chr11:134251818-134260978-	3.09856	2.6562e-06	4.62926e-05	up		novel	NM_018644	B3GAT1	sense overlapping	9161
chr16	3613601	3613980	diffreps_peak_00005301	5.60809	379	chr16:3598135-3617386-	2.02531	2.46554e-06	4.38214e-05	up		novel	NR_075083	NLRC3	exonic	3137
chr4	106157201	106157480	diffreps_peak_00014715	5.65863	279	chr4:106116295-106182477-	2.49761	2.19468e-06	4.05534e-05	up	hsa_circ_0124923	circBase	NR_126420	TET2-AS1	intronic	66183
chr6	42750421	42750680	diffreps_peak_00016761	5.66791	259	chr6:42749577-42797910+	2.55107	2.14826e-06	3.99115e-05	up	hsa_circ_0131784	circBase	NM_015349	GLTSCR1L	sense overlapping	48334
chr13	52971561	52971760	diffreps_peak_00003184	5.67099	199	chr13:52971367-52972329-	5.21649	2.1331e-06	3.97641e-05	up	hsa_circ_0008776	circBase	NM_018676	THSD1	exonic	963
chr13	49066501	49066980	diffreps_peak_00003161	5.67971	479	chr13:49064168-49077050-	2.73729	2.09071e-06	3.93412e-05	up		novel	NM_001268	RCBTB2	sense overlapping	12883
chr21	47850420	47850571	diffreps_peak_00013243	5.70771	151	chr21:47849924-47850571+	2.10354	1.96013e-06	3.76438e-05	up		novel	NM_006031	PCNT	exonic	374
chr12	124856567	124857156	diffreps_peak_00002835	5.72621	589	chr12:124856568-124857156-	2.02867	1.87843e-06	3.64157e-05	up		novel	NM_006312	NCOR2	exonic	589
chr19	50222713	50222880	diffreps_peak_00011592	5.76744	167	chr19:50222714-50223192+	2.59437	1.7083e-06	3.39957e-05	up	hsa_circ_0008479	circBase	T178898	G041290	sense overlapping	479
chr11	1491500	1491620	diffreps_peak_00000103	5.82517	120	chr11:1491501-1502115-	2.31455	1.49565e-06	3.08726e-05	up		novel	NM_053005	MOB2	sense overlapping	10615
chr6	7414501	7414623	diffreps_peak_00016122	5.84096	122	chr6:7410619-7414623+	2.7605	1.44224e-06	3.03134e-05	up	hsa_circ_0075576	circBase	NM_031480	RIOK1	exonic	393
chr19	10222141	10222495	diffreps_peak_00009846	5.89751	354	chr19:10219924-10222495+	2.29133	1.26617e-06	2.804e-05	up		novel	NM_002566	P2RY11	sense overlapping	2572
chr7	2473281	2473480	diffreps_peak_00017411	5.95015	199	chr7:2472198-2473681+	4.23372	1.12164e-06	2.58591e-05	up		novel	T317490	G074338	exonic	1484
chr7	72440122	72440380	diffreps_peak_00017878	5.96434	258	chr7:72440123-72440650-	3.2504	1.08557e-06	2.52855e-05	up	hsa_circ_0006551	circBase	uc003twv.3	BC073780	sense overlapping	528
chr15	83502101	83502440	diffreps_peak_00004810	5.97626	339	chr15:83495503-83503284+	2.16502	1.05619e-06	2.48812e-05	up		novel	NM_001080435	WHAMM	sense overlapping	7782
chr19	56165701	56166120	diffreps_peak_00011918	5.98922	419	chr19:56155919-56204403+	2.00058	1.02513e-06	2.443e-05	up		novel	T181471	G041746	exonic	11268
chr7	75024761	75024777	diffreps_peak_00018003	6.05691	16	chr7:75024247-75024777+	3.18696	8.77184e-07	2.21949e-05	up	hsa_circ_0006353	circBase	uc003uda.3	BC073780	sense overlapping	531
chr20	50140661	50140834	diffreps_peak_00012686	6.06846	173	chr20:50133323-50140834-	2.1196	8.54162e-07	2.19176e-05	up		novel	NM_012340	NFATC2	sense overlapping	7512
chr6	18258501	18258636	diffreps_peak_00016191	6.07494	135	chr6:18225294-18258636-	2.26206	8.41508e-07	2.17562e-05	up		novel	NM_003472	DEK	sense overlapping	33343
chr7	107398681	107398880	diffreps_peak_00018376	6.14492	199	chr7:107389325-107398975+	2.14582	7.16271e-07	1.99609e-05	up		novel	NM_024814	CBLL1	sense overlapping	9651
chr17	81042813	81042920	diffreps_peak_00008682	6.20176	107	chr17:81042814-81043199+	2.72719	6.284e-07	1.86256e-05	up		PMID:25070500	NM_001004431	METRNL	exonic	386
chr19	2278921	2279112	diffreps_peak_00009229	6.21584	191	chr19:2278583-2279112-	2.03105	6.08352e-07	1.844e-05	up		novel	NM_198532	C19orf35	exonic	530
chr11	2323041	2323135	diffreps_peak_00000135	6.26451	94	chr11:2322823-2323135-	2.0455	5.43862e-07	1.72277e-05	up		novel	ENST00000495467	C11orf21	intronic	313
chr12	94975397	94975680	diffreps_peak_00002310	6.26582	283	chr12:94972170-94976314-	2.06238	5.42225e-07	1.72277e-05	up	hsa_circ_0027731	circBase	NM_001301036	TMCC3	exonic	1053
chr19	57133181	57133600	diffreps_peak_00011955	6.27947	419	chr19:57132636-57136681+	2.01501	5.25452e-07	1.69672e-05	up		novel	NM_021216	ZNF71	sense overlapping	4046
chr5	134113263	134113380	diffreps_peak_00015467	6.33617	117	chr5:134109386-134143631+	2.11021	4.61132e-07	1.60716e-05	up		novel	NM_014829	DDX46	exonic	1701
chr17	65103521	65103801	diffreps_peak_00008134	6.38532	280	chr17:65082945-65110519-	2.04525	4.11797e-07	1.53739e-05	up		novel	NM_014877	HELZ	exonic	1656
chr17	17698601	17698860	diffreps_peak_00007085	6.39442	259	chr17:17695478-17707163+	2.68014	4.03257e-07	1.52079e-05	up		novel	NM_030665	RAI1	sense overlapping	11686
chr14	50262508	50262640	diffreps_peak_00003558	6.43764	132	chr14:50255864-50281575-	3.01921	3.65058e-07	1.4627e-05	up		novel	uc010anj.1	NEMF	exonic	1318
chr16	11650561	11650820	diffreps_peak_00005430	6.44195	259	chr16:11647389-11655430-	2.18731	3.6145e-07	1.46064e-05	up		novel	NM_004862	LITAF	sense overlapping	8042
chr16	30748341	30748820	diffreps_peak_00005853	6.45318	479	chr16:30740287-30749276+	2.77803	3.52228e-07	1.44875e-05	up		novel	NM_006662	SRCAP	sense overlapping	8990
chr17	17750952	17750960	diffreps_peak_00007093	6.45613	8	chr17:17750953-17754266-	2.29898	3.49844e-07	1.44087e-05	up		novel	NM_001033551	TOM1L2	sense overlapping	3314
chr19	15376164	15376420	diffreps_peak_00010212	6.48257	256	chr19:15364963-15383944-	2.01067	3.29175e-07	1.39409e-05	up		novel	NM_014299	BRD4	exonic	2192
chr20	57767041	57767320	diffreps_peak_00012751	6.49238	279	chr20:57766039-57782111+	2.70949	3.21824e-07	1.38651e-05	up		novel	T221195	G051163	exonic	4157
chr9	134135601	134135880	diffreps_peak_00020661	6.50223	279	chr9:134135126-134136737-	2.03957	3.14609e-07	1.371e-05	up		novel	NM_033387	FAM78A	sense overlapping	1612
chr5	43174841	43175280	diffreps_peak_00015085	6.50462	439	chr5:43161351-43180052+	3.53877	3.12884e-07	1.36906e-05	up		novel	NM_003432	ZNF131	sense overlapping	18702
chr13	46559601	46559896	diffreps_peak_00003137	6.5379	295	chr13:46549418-46563232-	2.61806	2.89802e-07	1.30594e-05	up		novel	uc001vat.1	ZC3H13	exonic	1524
chr14	104206241	104206620	diffreps_peak_00004079	6.55844	379	chr14:104205016-104212890-	2.61113	2.76411e-07	1.28267e-05	up		novel	NM_015316	PPP1R13B	exonic	1895
chr7	66482839	66483130	diffreps_peak_00017846	6.60349	291	chr7:66463052-66490009+	2.14086	2.49178e-07	1.21528e-05	up		novel	NM_018264	TYW1	exonic	980
chr18	42281281	42281760	diffreps_peak_00008809	6.66671	479	chr18:42281140-42281797+	2.82955	2.15423e-07	1.12334e-05	up	hsa_circ_0006491	circBase	NM_015559	SETBP1	exonic	658
chr7	158672374	158672620	diffreps_peak_00018875	6.69455	246	chr7:158662546-158672680+	2.82676	2.02044e-07	1.09014e-05	up		novel	NM_018051	WDR60	exonic	864
chr5	134260321	134260520	diffreps_peak_00015473	6.72669	199	chr5:134254903-134278289+	2.05858	1.87633e-07	1.04389e-05	up		novel	ENST00000504352	PCBD2	intronic	23387
chr15	44843073	44843128	diffreps_peak_00004416	6.73974	55	chr15:44843074-44846865+	2.39046	1.8208e-07	1.02814e-05	up		novel	NM_003758	EIF3J	exonic	262
chr18	42532921	42533305	diffreps_peak_00008811	6.75957	384	chr18:42529846-42533305+	3.18209	1.73954e-07	9.96622e-06	up	hsa_circ_0108457	circBase	NM_015559	SETBP1	exonic	3460
chr20	33330261	33330600	diffreps_peak_00012345	6.7744	339	chr20:33324494-33331145-	2.39614	1.68113e-07	9.81438e-06	up		novel	NM_014071	NCOA6	exonic	3048
chr7	2653061	2653600	diffreps_peak_00017434	6.84102	539	chr7:2649678-2671912+	2.17391	1.44206e-07	9.07291e-06	up		novel	NM_025250	TTYH3	sense overlapping	22235
chr12	124839977	124840117	diffreps_peak_00002831	6.87379	140	chr12:124832371-124841352-	2.03418	1.33726e-07	8.71115e-06	up		novel	NM_001077261	NCOR2	exonic	996
chr5	134263541	134263940	diffreps_peak_00015476	6.90174	399	chr5:134254903-134278289+	2.462	1.25389e-07	8.56414e-06	up		novel	ENST00000504352	PCBD2	intronic	23387
chr5	134109385	134109551	diffreps_peak_00015466	6.98276	166	chr5:134109386-134143631+	2.61786	1.0405e-07	7.83361e-06	up		novel	NM_014829	DDX46	exonic	1701
chr14	102675321	102675520	diffreps_peak_00004034	6.9894	199	chr14:102661275-102676191+	2.02276	1.02472e-07	7.78397e-06	up		novel	NM_144574	WDR20	sense overlapping	14917
chr5	179193481	179193680	diffreps_peak_00016008	7.09056	199	chr5:179192327-179196090+	2.1096	8.11784e-08	7.1975e-06	up		novel	NM_014757	MAML1	exonic	1656
chr12	133146641	133146827	diffreps_peak_00002965	7.14909	186	chr12:133144067-133158852+	2.29801	7.09438e-08	6.67479e-06	up	hsa_circ_0029483	circBase	NM_001142641	FBRSL1	exonic	1685
chr17	17696541	17696900	diffreps_peak_00007083	7.15512	359	chr17:17695478-17707163+	2.60986	6.99641e-08	6.63779e-06	up		novel	NM_030665	RAI1	sense overlapping	11686
chr15	85341161	85341276	diffreps_peak_00004841	7.18217	115	chr15:85341100-85343208+	2.1065	6.57394e-08	6.40796e-06	up		novel	NM_014630	ZNF592	exonic	874
chr16	89764181	89764620	diffreps_peak_00006552	7.23938	439	chr16:89760107-89764713-	2.30521	5.76258e-08	6.1135e-06	up		novel	NM_152339	SPATA2L	sense overlapping	4607
chr9	16435921	16436160	diffreps_peak_00019850	7.31841	239	chr9:16435553-16437522-	5.18809	4.80383e-08	5.60977e-06	up	hsa_circ_0086414	circBase	NM_017637	BNC2	exonic	1970
chr15	65942719	65943240	diffreps_peak_00004566	7.35909	521	chr15:65930466-65945146+	2.51447	4.3743e-08	5.43412e-06	up		novel	NM_004727	SLC24A1	exonic	1160
chr5	39139061	39139420	diffreps_peak_00015062	7.51955	359	chr5:39134310-39201977-	3.31607	3.02306e-08	4.63876e-06	up		novel	NM_001465	FYB	sense overlapping	67668
chr22	40982781	40982980	diffreps_peak_00013908	7.68067	199	chr22:40982037-40990739-	6.58385	2.08606e-08	4.18221e-06	up	hsa_circ_0116595	circBase	ENST00000463769	MKL1	intronic	8703
chr19	38610321	38610522	diffreps_peak_00010760	8.09559	201	chr19:38597177-38610522+	2.16289	8.02434e-09	2.45146e-06	up	hsa_circ_0109584	circBase	NM_015073	SIPA1L3	exonic	839
chr16	11018461	11018780	diffreps_peak_00005419	8.13116	319	chr16:11002886-11029057+	2.26498	7.39329e-09	2.34691e-06	up		novel	NM_000246	CIITA	sense overlapping	26172
chr7	38392901	38393140	diffreps_peak_00017683	8.24368	239	chr7:38385729-38399207+	17.0794	5.7058e-09	1.97241e-06	up		novel	T321883	G075386	intronic	13479
chr19	38620861	38621120	diffreps_peak_00010761	8.57676	259	chr19:38620748-38621412+	2.74699	2.64997e-09	1.19362e-06	up		novel	NM_015073	SIPA1L3	sense overlapping	665
chr7	77378740	77378920	diffreps_peak_00018067	8.80676	180	chr7:77378741-77379381+	3.44686	1.56042e-09	8.72868e-07	up	hsa_circ_0134702	circBase	NM_198467	RSBN1L	exonic	641
chr22	23100081	23100280	diffreps_peak_00013461	10.8072	199	chr22:23040766-23135351+	6.71688	1.55889e-11	8.15193e-08	up		novel	uc021wmm.1	DKFZp667J0810	intronic	94586

## Sheet: down.CR_vs_NCR
Differentially methylated RNA sites for: down.CR_vs_NCR Fold change cut-off: 2 P-value cut-off: 0.00001 Column A ~ E: the coordinates of the differentially methylated RNA sites in bed format, please ref http://genome.ucsc.edu/FAQ/FAQformat.html#format1. Column F: the length of the methylated RNA sites Column G: the id of differentially methylated circRNA. Column H ~ K: the comparison information …
	down.CR_vs_NCR differentially methylated RNA sites
bed format information of differentially methylated RNA sites					differentially methylated RNA		comparison information				Annotations
chrom	txStart	txEnd	PeakID	score	Peak_length	circRNA	Foldchange	P_value	FDR	Regulation	circBaseID	source	best_transcript	GeneName	Catalog	predicted_sequence_length	circRNA_associated_diseases
chr20	35293638	35293704	diffreps_peak_00012422	10.88	66	chr20:35288740-35299800-	2.24226	1.31838e-11	8.15193e-08	down	hsa_circ_0007094	circBase	NM_022477	NDRG3	exonic	327
chr15	83532918	83533011	diffreps_peak_00004814	9.87488	93	chr15:83532919-83561593-	5.41748	1.33388e-10	2.51927e-07	down	hsa_circ_0104702	circBase	NM_004839	HOMER2	exonic	382
chr13	113898981	113899220	diffreps_peak_00003300	9.09511	239	chr13:113882292-113918070+	73	8.03322e-10	6.23385e-07	down		novel	NM_003589	CUL4A	sense overlapping	35779
chr5	56134741	56134960	diffreps_peak_00015114	8.93345	219	chr5:56116553-56184184+	63.7	1.16561e-09	7.96912e-07	down		novel	NM_005921	MAP3K1	sense overlapping	67632
chr15	43773092	43773220	diffreps_peak_00004383	8.93866	128	chr15:43769791-43773220-	3.27305	1.15169e-09	7.96912e-07	down	hsa_circ_0103595	circBase	NM_005657	TP53BP1	exonic	584
chr20	2473381	2473471	diffreps_peak_00012083	8.68251	90	chr20:2473345-2474690-	17.5072	2.07725e-09	1.04769e-06	down	hsa_circ_0059187	circBase	NM_024325	ZNF343	exonic	453
chr17	64737776	64737839	diffreps_peak_00008131	8.56188	63	chr17:64683229-64738878+	5.40065	2.74236e-09	1.20531e-06	down		novel	NM_002737	PRKCA	exonic	995
chr9	33137201	33137500	diffreps_peak_00019882	8.47034	299	chr9:33127333-33152614-	5.3653	3.38576e-09	1.40608e-06	down		novel	NM_001497	B4GALT1	sense overlapping	25282
chr6	112139961	112140160	diffreps_peak_00017015	8.09608	199	chr6:112101769-112150521-	52.3	8.01532e-09	2.45146e-06	down		novel	ENST00000368678	FYN	intronic	48753
chr8	54923041	54923052	diffreps_peak_00019206	7.86503	11	chr8:54882952-54923052-	13.6923	1.36448e-08	3.25423e-06	down	hsa_circ_0084519	circBase	NM_006756	TCEA1	exonic	834
chr9	123249571	123249680	diffreps_peak_00020337	7.65268	109	chr9:123230138-123253755-	6.1	2.22495e-08	4.18221e-06	down	hsa_circ_0088284	circBase	NM_018249	CDK5RAP2	exonic	795
chr7	6618131	6618200	diffreps_peak_00017545	7.61668	69	chr7:6618132-6624891+	8.34597	2.41726e-08	4.32381e-06	down	hsa_circ_0079375	circBase	NM_018106	ZDHHC4	exonic	968
chr19	40832241	40832620	diffreps_peak_00010906	7.57835	379	chr19:40827935-40847797-	2.07242	2.64027e-08	4.47954e-06	down		novel	NR_046202	C19orf47	sense overlapping	19863
chr19	9730521	9730760	diffreps_peak_00009818	7.46107	239	chr19:9727721-9770143-	14.3953	3.45883e-08	5.06735e-06	down		novel	NM_017656	ZNF562	sense overlapping	42423
chr5	175091361	175091560	diffreps_peak_00015880	7.29719	199	chr5:175087009-175111312+	47.3	5.04442e-08	5.69754e-06	down		novel	NM_022304	HRH2	sense overlapping	24304
chr20	3970201	3970480	diffreps_peak_00012129	7.01021	279	chr20:3963732-3970502-	3.69119	9.76761e-08	7.68569e-06	down	hsa_circ_0115208	circBase	NM_007219	RNF24	intronic	6771
chr16	28743541	28743800	diffreps_peak_00005671	6.93341	259	chr16:28734485-28746903+	2.76767	1.1657e-07	8.30181e-06	down		novel	NM_003752	EIF3C	sense overlapping	12419
chr16	28394161	28394420	diffreps_peak_00005652	6.7756	259	chr16:28391050-28394802-	2.33641	1.67648e-07	9.80579e-06	down		novel	NM_003752	EIF3C	sense overlapping	3753
chr6	42230061	42230500	diffreps_peak_00016746	6.7687	439	chr6:42210986-42238180-	3.93404	1.70335e-07	9.86915e-06	down		novel	NM_033502	TRERF1	sense overlapping	27195
chr8	26248821	26249200	diffreps_peak_00019037	6.67811	379	chr8:26248759-26268010+	2.23554	2.09841e-07	1.1105e-05	down	hsa_circ_0136207	circBase	NM_004331	BNIP3L	sense overlapping	19252
chr9	133487842	133487892	diffreps_peak_00020640	6.64032	50	chr9:133485341-133493282+	2.8046	2.2892e-07	1.15838e-05	down		novel	NM_003934	FUBP3	exonic	476
chr11	70269045	70269101	diffreps_peak_00001021	6.53224	56	chr11:70269046-70277386+	2.65464	2.93602e-07	1.31591e-05	down	hsa_circ_0003029	circBase	NM_005231	CTTN	exonic	365
chr4	2955361	2955372	diffreps_peak_00014330	6.49111	11	chr4:2945800-2959467-	2.25984	3.22766e-07	1.38651e-05	down		novel	NM_003703	NOP14	exonic	1696
chr4	87967317	87967320	diffreps_peak_00014670	6.48837	3	chr4:87869650-87968746+	2.89705	3.24812e-07	1.3918e-05	down	hsa_circ_0070373	circBase	NM_001166693	AFF1	exonic	1095
chr16	75642881	75643100	diffreps_peak_00006300	6.47426	219	chr16:75634118-75656362-	5.15574	3.35539e-07	1.41193e-05	down	hsa_circ_0105975	circBase	GSE61474_TCONS_00131686	GSE61474_XLOC_025039	intronic	22245
chr6	130370961	130371200	diffreps_peak_00017055	6.43253	239	chr6:130370427-130373088+	10.322	3.69378e-07	1.46277e-05	down		novel	NM_032438	L3MBTL3	sense overlapping	2662
chr14	56644781	56645060	diffreps_peak_00003597	6.33981	279	chr14:56611665-56645182+	3.18357	4.57293e-07	1.6024e-05	down	hsa_circ_0102179	circBase	NM_021255	PELI2	sense overlapping	33518
chrX	17153383	17153520	diffreps_peak_00021084	6.32404	137	chrX:17121841-17157084+	2.05079	4.74201e-07	1.62177e-05	down	hsa_circ_0089972	circBase	NM_004726	REPS2	exonic	398
chr17	26449361	26449560	diffreps_peak_00007193	6.29781	199	chr17:26418800-26488292+	3.44504	5.03717e-07	1.66806e-05	down		novel	NM_016231	NLK	sense overlapping	69493
chr6	42625781	42625871	diffreps_peak_00016754	6.05605	90	chr6:42613204-42625871+	2.12523	8.78924e-07	2.22011e-05	down		novel	NM_015255	UBR2	exonic	698
chr5	61642761	61643040	diffreps_peak_00015138	5.97062	279	chr5:61641599-61648480+	2.86702	1.07e-06	2.50912e-05	down		novel	ENST00000509663	KIF2A	intronic	6882
chr12	53849130	53849140	diffreps_peak_00002026	5.85974	10	chr12:53848510-53865591+	2.01232	1.3812e-06	2.95508e-05	down	hsa_circ_0026640	circBase	NM_005016	PCBP2	exonic	1139
chr8	117874079	117874179	diffreps_peak_00019422	5.82893	100	chr8:117868405-117875498-	2.21848	1.48274e-06	3.07252e-05	down		novel	NM_006265	RAD21	exonic	793
chr5	151046161	151046360	diffreps_peak_00015730	5.76471	199	chr5:151042668-151054183-	2.12462	1.71904e-06	3.41491e-05	down		novel	NM_003118	SPARC	sense overlapping	11516
chr6	7904841	7904956	diffreps_peak_00016125	5.64798	115	chr6:7904807-7904956-	2.14498	2.24914e-06	4.11669e-05	down		novel	NM_030810	TXNDC5	exonic	150
chr4	73981261	73981480	diffreps_peak_00014592	5.64369	219	chr4:73979509-73993762-	3.54098	2.27146e-06	4.1466e-05	down		novel	NM_032217	ANKRD17	sense overlapping	14254
chr16	27347881	27348160	diffreps_peak_00005632	5.56757	279	chr16:27345637-27351594+	6.36066	2.70661e-06	4.69665e-05	down	hsa_circ_0004939	circBase	NM_000418	IL4R	sense overlapping	5958
chr15	28835303	28835480	diffreps_peak_00004202	5.5628	177	chr15:28835304-28878441+	3.35025	2.73652e-06	4.73785e-05	down		novel	ENST00000382946	HERC2P9	sense overlapping	43138
chr4	10080041	10080400	diffreps_peak_00014430	5.44175	359	chr4:10071300-10100763-	2.8535	3.61618e-06	5.88031e-05	down		novel	NM_005112	WDR1	sense overlapping	29464
chr12	93251206	93251261	diffreps_peak_00002299	5.33518	55	chr12:93192668-93251261-	8.55932	4.62184e-06	7.1491e-05	down		novel	NM_003566	EEA1	exonic	2722
chr19	40828221	40828440	diffreps_peak_00010905	5.29765	219	chr19:40827935-40847797-	3.33083	5.03904e-06	7.64831e-05	down		novel	NR_046202	C19orf47	sense overlapping	19863
chr7	36568421	36568620	diffreps_peak_00017678	5.27923	199	chr7:36564710-36570120-	6.06962	5.25741e-06	7.90178e-05	down		novel	NM_001637	AOAH	sense overlapping	5411
chrX	154010021	154010077	diffreps_peak_00021906	5.27626	56	chrX:154009514-154014675-	2.08117	5.29348e-06	7.94823e-05	down		novel	NM_002436	MPP1	exonic	744
chrX	99944861	99944956	diffreps_peak_00021517	5.03874	95	chrX:99940987-99957103-	4.3006	9.14665e-06	0.000126588	down	hsa_circ_0091215	circBase	NM_080737	SYTL4	exonic	1519
chr12	2932935	2932940	diffreps_peak_00001558	5.01003	5	chr12:2931960-2933418+	2.3981	9.7716e-06	0.000133972	down	hsa_circ_0002009	circBase	ENST00000534935	ITFG2	exonic	455
